# Supplementary material for: Enhanced insulin‐regulated phagocytic activities support extreme health span and longevity in multiple populations
Source: Aging Cell. 2023 Mar 8;22(5):e13810. doi: 10.1111/acel.13810 (PMC10186610; doi:10.1111/acel.13810)
Supplement: Supplementary file 13 — Table S1. [file ACEL-22-e13810-s013.xlsx]

## Sheet: General information
Table S1. Detailed sample demographics of multiple cohorts utilized in this study
Transcriptome (Extreme longevity)	Discovery corhort	Dataset overview	Statistics	Long-lived individuals (LLIs)	Immediate descendant's spouses (F1SP)
		Location: Chengmai (ChM) County, Hainan Province, China	Sample No. (Total)	76	41
		Accession No: HRA000656 (BIG Data Center, Beijing Institute of Genomics)	Female Sample No.	58	40
		Data type: Bulk RNA-sequencing, white blood cell	Male Sample No.	18	1
		Reference citation: PMID 30352807	Age (Mean years)	102.2	59.9
		Location: Lingao (LG) County, Hainan Province, China	Sample No. (Female only)	105	31
		Location: Lingshui (LS) County, Hainan Province, China	Sample No. (Female only)	80	55
		Accession No: CRA000515 (BIG Data Center, Beijing Institute of Genomics)	Age (LG+LS) (Mean years)	98.9	57.4
		Data type: Bulk RNA-sequencing, white blood cell
		Reference citation: PMID 35476452
	Validation cohort #1	Dataset overview	Statistics	Long-lived Sibling	Control
		Location: Leiden City, South Holland Province, Netherlands	Sample No. (Total)	50	50
		Accession No: GSE16717 (Gene Expression Omnibus, NCBI)	Female Sample No.	24	26
		Data type: Expression microarray, peripheral blood	Male Sample No.	26	24
		Reference citation: PMID 22247756	Female Age (Mean years)	94.31	59.04
			Male Age (Mean years)	92.56	65.1
	Validation cohort #2	Dataset overview	Statistics	Supercentenarians	Control
		Location: Japan (Predicted to be nation-wide)	Sample No. (Total)	7	5
		Accession No: SC2018 (Riken, http://gerg.gsc.riken.jp/SC2018/)	Female Sample No.	5	3
		Data type: Single cell RNA-sequencing, peripheral blood	Male Sample No.	2	2
		Reference citation: PMID 31719197	Female Age (Mean years)	110	66.7
			Male Age (Mean years)	110	65
Transcripome (Normal aging)	GTEx cohort	Dataset overview	Statistics	Normal aging
		Location: Unspecified	Sample No. (Total)	755
		Accesion No: https://gtexportal.org/home/datasets (Gtex database)	Female Sample No.	254
		Data type: Bulk RNA-sequencing, whole blood cell	Male Sample No.	501
		Reference citation: PMID 23715323	Age (Mean years)	20-79
Transcriptome (Healthy control samples for scRNA)	COVID-19 Cell atlas cohort	Dataset overview	Statistics	Healthy individuals
		Location: Unspecified	Sample No. (Total)	8
		Accesion No: https://www.covid19cellatlas.org/index.patient.html (Covid19 cell atlas)	Female Sample No.	4
		Data type: Single cell RNA-sequencing, peripheral whole blood	Male Sample No.	4
		Reference citation: PMID: 32514174	Age (Mean years)	Unspecified
Transcriptome (Diseases association)	Alzheimer's disease blood cohort	Dataset overview	Statistics	Alzheimer's disease (AD)	Mild Cognitive impairment (MCI)	Non-demented control
		Location: Not provided	Sample No. (Total)	204	134	249
		Accession No: GSE140829 (Gene Expression Omnibus, NCBI)	Female Sample No.	104	62	139
		Data type: Expression microarray, peripheral blood	Male Sample No.	100	72	110
		Reference citation: https://www.biorxiv.org/content/10.1101/2019.12.13.875112v1 (Pre-print)	Female Age (Mean years)	73.05	71.89	73.359
			Male Age (Mean years)	72.94	74.44	74.045
	Type 2 diabetes blood cohort	Dataset overview	Statistics	Type 2 diabetes (T2DM)	Non-diabetic control
		Location: Not provided	Sample No. (Total)	7	6
		Accession No: GSE156993 (Gene Expression Omnibus, NCBI)	Female Sample No.	3	4
		Data type: Expression microarray, peripheral blood mononuclear cells	Male Sample No.	4	2
		Reference citation: Not provided from the Gene Expression Omnibus, NCBI	Female Age (Mean years)	51	42.5
			Male Age (Mean years)	55.25	38.5
	Coronary artery disease blood cohort	Dataset overview	Statistics	Coronary Artery Disease (CAD)	Control
		Location: Not provided	Sample No. (Total)	49	48
		Accession No: GSE180081 (Gene Expression Omnibus, NCBI)	Female Sample No.	21	26
		Data type: Expression microarray, peripheral blood mononuclear cells	Male Sample No.	27	22
		Reference citation: PMID: 34479557	Female Age (Mean years)	64.29	57.69
			Male Age (Mean years)	61.11	57.23
	Alzheimer's disease brain cohort	Dataset overview	Statistics	Alzheimer's disease (AD)	Non-demented control
		Location: Religious Orders Study and Memory and Aging Project (ROSMAP)	Sample No. (Total)	24	24
		Accession No: syn18485175 (AD Knowledge Portal)	Female Sample No.	12	12
		Data type: Single-nucleus RNA-sequencing, brain cortex samples (Brodmann Area 10)	Male Sample No.	12	12
		Reference citation: PMID: 31042697	Female Age (Mean years)	85.33	87.42
			Male Age (Mean years)	86.08	83.75
Epigenome (Extreme longevity)	Europe blood cohort	Dataset overview	Statistics	Nonagenarians	Middle-age controls
		Location: Unceratin but likely from Europe due to author affiliation, samples are of Caucasian ethnicity	Sample No. (Total)	19	19
		Accession No: GSE33233, GSE30870 (Gene Expression Omnibus, NCBI)	Female Sample No.	Unspecified	19
		Data type: Whole-genome bisulfite sequencing	Male Sample No.	Unspecified	0
		Reference citation: PMID 26161907	Female Age (Mean years)	Sex unspecified (92.63)	Unspecified
			Male Age (Mean years)		N/A
Insulin receptor promotor occupancy + Transcriptome	Insulin receptor promotor occupancy	Dataset overview	Statistics	Non-starved (Insulin 10 nM)	Starved (Insulin 0 nM)
		Accession No: GSE107335 (Gene Expression Omnibus, NCBI)	Sample No. (Total)	6	6
		Data type: ChIP-sequencing, HepG2	IR antibody	2	2
		Reference citation: PMID 30955890	RNA pol antibody	2	2
			Input	2	2
	Insulin-induced expression profiling	Dataset overview	Statistics	Non-starved (Insulin 10 nM)	Starved (Insulin 0 nM)
		Accession No: GSE107336 (Gene Expression Omnibus, NCBI)	Sample No. (Total)	9	9
		Data type: Bulk RNA-sequencing, HepG2
		Reference citation: PMID 30955890

## Sheet: ChM 
Sample information of the Chengmai corhot [Accession No: HRA000656 (BIG Data Center, Beijing Institute of Genomics)]
SampleID	Sex	Group	Batch	Llib_type
GR1	Female	CEN	A	mRNA
GR3	Female	CEN	A	mRNA
GR4	Female	CEN	A	mRNA
GR6	Female	CEN	A	mRNA
GR7	Female	CEN	A	mRNA
GR10	Female	CEN	A	mRNA
GR11	Female	CEN	A	mRNA
GR13	Female	CEN	A	mRNA
GR16	Female	CEN	A	mRNA
GR18	Female	CEN	A	mRNA
GR19	Female	CEN	A	mRNA
GR21	Female	CEN	A	mRNA
GR22	Female	CEN	A	mRNA
GR24	Female	CEN	A	mRNA
GR27	Female	CEN	A	mRNA
GR29	Female	CEN	A	mRNA
GR33	Female	CEN	A	mRNA
GR34	Female	CEN	A	mRNA
GR36	Female	CEN	A	mRNA
GR43	Female	CEN	A	mRNA
GR46	Female	CEN	B	mRNA
GR49	Female	CEN	B	mRNA
GR50	Female	CEN	B	mRNA
GR52	Female	CEN	B	mRNA
GR56	Female	CEN	B	mRNA
GR57	Female	CEN	B	mRNA
GR59	Female	CEN	B	mRNA
GR60	Female	CEN	B	mRNA
GR62	Female	CEN	B	mRNA
GR63	Female	CEN	B	mRNA
GR64	Female	CEN	B	mRNA
GR67	Female	CEN	B	mRNA
GR68	Female	CEN	B	mRNA
GR69	Female	CEN	B	mRNA
GR72	Female	CEN	B	mRNA
GR75	Female	CEN	B	mRNA
GR77	Female	CEN	B	mRNA
GR78	Female	CEN	B	mRNA
GR79	Female	CEN	B	mRNA
GR81	Female	CEN	B	mRNA
GR82	Female	CEN	B	mRNA
GR83	Female	CEN	B	mRNA
GR85	Female	CEN	C	mRNA
GR88	Female	CEN	C	mRNA
GR90	Female	CEN	C	mRNA
GR94	Female	CEN	C	mRNA
GR95	Female	CEN	C	mRNA
GR96	Female	CEN	C	mRNA
GR97	Female	CEN	C	mRNA
GR99	Female	CEN	C	mRNA
GR102	Female	CEN	C	mRNA
GR103	Female	CEN	C	mRNA
GR109	Female	CEN	C	mRNA
GR110	Female	CEN	C	mRNA
GR111	Female	CEN	C	mRNA
GR113	Female	CEN	C	mRNA
GR115	Female	CEN	C	mRNA
GR117	Female	CEN	C	mRNA
GR12	Male	CEN	A	mRNA
GR15	Male	CEN	A	mRNA
GR31	Male	CEN	A	mRNA
GR35	Male	CEN	A	mRNA
GR37	Male	CEN	A	mRNA
GR40	Male	CEN	A	mRNA
GR42	Male	CEN	A	mRNA
GR55	Male	CEN	B	mRNA
GR61	Male	CEN	B	mRNA
GR65	Male	CEN	B	mRNA
GR70	Male	CEN	B	mRNA
GR71	Male	CEN	B	mRNA
GR73	Male	CEN	B	mRNA
GR87	Male	CEN	C	mRNA
GR93	Male	CEN	C	mRNA
GR101	Male	CEN	C	mRNA
GR105	Male	CEN	C	mRNA
GR107	Male	CEN	C	mRNA
GR2	Female	F1SP	A	mRNA
GR5	Female	F1SP	A	mRNA
GR8	Female	F1SP	A	mRNA
GR9	Female	F1SP	A	mRNA
GR14	Female	F1SP	A	mRNA
GR17	Female	F1SP	A	mRNA
GR20	Female	F1SP	A	mRNA
GR23	Female	F1SP	A	mRNA
GR25	Female	F1SP	A	mRNA
GR26	Female	F1SP	A	mRNA
GR28	Female	F1SP	A	mRNA
GR30	Female	F1SP	A	mRNA
GR32	Female	F1SP	A	mRNA
GR38	Female	F1SP	A	mRNA
GR39	Female	F1SP	A	mRNA
GR41	Female	F1SP	A	mRNA
GR44	Female	F1SP	A	mRNA
GR45	Female	F1SP	A	mRNA
GR47	Female	F1SP	B	mRNA
GR48	Female	F1SP	B	mRNA
GR51	Female	F1SP	B	mRNA
GR53	Female	F1SP	B	mRNA
GR54	Female	F1SP	B	mRNA
GR58	Female	F1SP	B	mRNA
GR66	Female	F1SP	B	mRNA
GR76	Female	F1SP	B	mRNA
GR80	Female	F1SP	B	mRNA
GR84	Female	F1SP	B	mRNA
GR86	Female	F1SP	C	lncRNA
GR89	Female	F1SP	C	lncRNA
GR91	Female	F1SP	C	lncRNA
GR92	Female	F1SP	C	lncRNA
GR98	Female	F1SP	C	lncRNA
GR100	Female	F1SP	C	lncRNA
GR104	Female	F1SP	C	lncRNA
GR106	Female	F1SP	C	lncRNA
GR108	Female	F1SP	C	lncRNA
GR112	Female	F1SP	C	lncRNA
GR114	Female	F1SP	C	lncRNA
GR116	Female	F1SP	C	lncRNA
GR74	Male	F1SP	B	lncRNA

## Sheet: LG
Sample information of the Lingao corhot [Accession No: CRA000515 (BIG Data Center, Beijing Institute of Genomics)]
SampleID	Group	Llib_type
LG1	LLI	mRNA
LG3	LLI	mRNA
LG5	LLI	mRNA
LG8	LLI	mRNA
LG11	LLI	mRNA
LG14	LLI	mRNA
LG15	LLI	mRNA
LG16	LLI	mRNA
LG17	LLI	mRNA
LG18	LLI	mRNA
LG19	LLI	mRNA
LG20	LLI	mRNA
LG21	LLI	mRNA
LG23	LLI	mRNA
LG24	LLI	mRNA
LG25	LLI	mRNA
LG26	LLI	mRNA
LG27	LLI	mRNA
LG29	LLI	mRNA
LG30	LLI	mRNA
LG31	LLI	mRNA
LG32	LLI	mRNA
LG34	LLI	mRNA
LG35	LLI	mRNA
LG36	LLI	mRNA
LG38	LLI	mRNA
LG39	LLI	mRNA
LG40	LLI	mRNA
LG41	LLI	mRNA
LG42	LLI	mRNA
LG43	LLI	mRNA
LG44	LLI	mRNA
LG45	LLI	mRNA
LG46	LLI	mRNA
LG47	LLI	mRNA
LG49	LLI	mRNA
LG51	LLI	mRNA
LG53	LLI	mRNA
LG54	LLI	mRNA
LG55	LLI	mRNA
LG56	LLI	mRNA
LG57	LLI	mRNA
LG58	LLI	mRNA
LG60	LLI	mRNA
LG61	LLI	mRNA
LG62	LLI	mRNA
LG63	LLI	mRNA
LG65	LLI	mRNA
LG67	LLI	mRNA
LG69	LLI	mRNA
LG70	LLI	mRNA
LG71	LLI	mRNA
LG72	LLI	mRNA
LG73	LLI	mRNA
LG74	LLI	mRNA
LG75	LLI	mRNA
LG76	LLI	mRNA
LG77	LLI	mRNA
LG78	LLI	mRNA
LG79	LLI	mRNA
LG80	LLI	mRNA
LG81	LLI	mRNA
LG82	LLI	mRNA
LG83	LLI	mRNA
LG84	LLI	mRNA
LG85	LLI	mRNA
LG86	LLI	mRNA
LG87	LLI	mRNA
LG88	LLI	mRNA
LG89	LLI	mRNA
LG90	LLI	mRNA
LG91	LLI	mRNA
LG92	LLI	mRNA
LG93	LLI	mRNA
LG97	LLI	mRNA
LG98	LLI	mRNA
LG99	LLI	mRNA
LG101	LLI	mRNA
LG102	LLI	mRNA
LG103	LLI	mRNA
LG107	LLI	mRNA
LG108	LLI	mRNA
LG110	LLI	mRNA
LG112	LLI	mRNA
LG115	LLI	mRNA
LG116	LLI	mRNA
LG117	LLI	mRNA
LG119	LLI	mRNA
LG120	LLI	mRNA
LG121	LLI	mRNA
LG122	LLI	mRNA
LG123	LLI	mRNA
LG124	LLI	mRNA
LG125	LLI	mRNA
LG126	LLI	mRNA
LG127	LLI	mRNA
LG128	LLI	mRNA
LG129	LLI	mRNA
LG130	LLI	mRNA
LG131	LLI	mRNA
LG132	LLI	mRNA
LG133	LLI	mRNA
LG134	LLI	mRNA
LG135	LLI	mRNA
LG136	LLI	mRNA
LG2	F1SP	mRNA
LG4	F1SP	mRNA
LG6	F1SP	mRNA
LG7	F1SP	mRNA
LG9	F1SP	mRNA
LG10	F1SP	mRNA
LG12	F1SP	mRNA
LG13	F1SP	mRNA
LG22	F1SP	mRNA
LG28	F1SP	mRNA
LG33	F1SP	mRNA
LG37	F1SP	mRNA
LG48	F1SP	mRNA
LG50	F1SP	mRNA
LG52	F1SP	mRNA
LG59	F1SP	mRNA
LG64	F1SP	mRNA
LG66	F1SP	mRNA
LG68	F1SP	mRNA
LG94	F1SP	mRNA
LG95	F1SP	mRNA
LG96	F1SP	mRNA
LG100	F1SP	mRNA
LG104	F1SP	mRNA
LG105	F1SP	mRNA
LG106	F1SP	mRNA
LG109	F1SP	mRNA
LG111	F1SP	mRNA
LG113	F1SP	mRNA
LG114	F1SP	mRNA
LG118	F1SP	mRNA

## Sheet: LS
Sample information of the Linshui corhot [Accession No: CRA000515 (BIG Data Center, Beijing Institute of Genomics)]
SampleID	Group	Llib_type
LS1	LLI	mRNA
LS2	LLI	mRNA
LS3	LLI	mRNA
LS4	LLI	mRNA
LS5	LLI	mRNA
LS6	LLI	mRNA
LS7	LLI	mRNA
LS8	LLI	mRNA
LS9	LLI	mRNA
LS10	LLI	mRNA
LS11	LLI	mRNA
LS12	LLI	mRNA
LS13	LLI	mRNA
LS14	LLI	mRNA
LS15	LLI	mRNA
LS16	LLI	mRNA
LS17	LLI	mRNA
LS18	LLI	mRNA
LS19	LLI	mRNA
LS20	LLI	mRNA
LS21	LLI	mRNA
LS22	LLI	mRNA
LS23	LLI	mRNA
LS24	LLI	mRNA
LS25	LLI	mRNA
LS26	LLI	mRNA
LS27	LLI	mRNA
LS28	LLI	mRNA
LS29	LLI	mRNA
LS30	LLI	mRNA
LS31	LLI	mRNA
LS32	LLI	mRNA
LS33	LLI	mRNA
LS34	LLI	mRNA
LS35	LLI	mRNA
LS36	LLI	mRNA
LS37	LLI	mRNA
LS38	LLI	mRNA
LS39	LLI	mRNA
LS40	LLI	mRNA
LS41	LLI	mRNA
LS42	LLI	mRNA
LS43	LLI	mRNA
LS44	LLI	mRNA
LS45	LLI	lncRNA
LS46	LLI	lncRNA
LS47	LLI	lncRNA
LS48	LLI	lncRNA
LS49	LLI	lncRNA
LS50	LLI	lncRNA
LS51	LLI	lncRNA
LS52	LLI	lncRNA
LS53	LLI	lncRNA
LS54	LLI	lncRNA
LS55	LLI	lncRNA
LS56	LLI	lncRNA
LS57	LLI	lncRNA
LS58	LLI	lncRNA
LS59	LLI	lncRNA
LS60	LLI	lncRNA
LS61	LLI	lncRNA
LS62	LLI	lncRNA
LS63	LLI	lncRNA
LS64	LLI	lncRNA
LS65	LLI	lncRNA
LS66	LLI	lncRNA
LS67	LLI	lncRNA
LS68	LLI	lncRNA
LS69	LLI	lncRNA
LS70	LLI	lncRNA
LS71	LLI	lncRNA
LS72	LLI	lncRNA
LS73	LLI	lncRNA
LS74	LLI	lncRNA
LS75	LLI	lncRNA
LS76	LLI	lncRNA
LS77	LLI	lncRNA
LS78	LLI	lncRNA
LS79	LLI	lncRNA
LS80	LLI	lncRNA
LS81	F1SP	mRNA
LS82	F1SP	mRNA
LS83	F1SP	mRNA
LS84	F1SP	mRNA
LS85	F1SP	mRNA
LS86	F1SP	mRNA
LS87	F1SP	mRNA
LS88	F1SP	mRNA
LS89	F1SP	mRNA
LS90	F1SP	mRNA
LS91	F1SP	mRNA
LS92	F1SP	mRNA
LS93	F1SP	mRNA
LS94	F1SP	mRNA
LS95	F1SP	mRNA
LS96	F1SP	mRNA
LS97	F1SP	mRNA
LS98	F1SP	mRNA
LS99	F1SP	mRNA
LS100	F1SP	mRNA
LS101	F1SP	mRNA
LS102	F1SP	mRNA
LS103	F1SP	mRNA
LS104	F1SP	mRNA
LS105	F1SP	mRNA
LS106	F1SP	mRNA
LS107	F1SP	mRNA
LS108	F1SP	mRNA
LS109	F1SP	mRNA
LS110	F1SP	mRNA
LS111	F1SP	mRNA
LS112	F1SP	mRNA
LS113	F1SP	lncRNA
LS114	F1SP	lncRNA
LS115	F1SP	lncRNA
LS116	F1SP	lncRNA
LS117	F1SP	lncRNA
LS118	F1SP	lncRNA
LS119	F1SP	lncRNA
LS120	F1SP	lncRNA
LS121	F1SP	lncRNA
LS122	F1SP	lncRNA
LS123	F1SP	lncRNA
LS124	F1SP	lncRNA
LS125	F1SP	lncRNA
LS126	F1SP	lncRNA
LS127	F1SP	lncRNA
LS128	F1SP	lncRNA
LS129	F1SP	lncRNA
LS130	F1SP	lncRNA
LS131	F1SP	lncRNA
LS132	F1SP	lncRNA
LS133	F1SP	lncRNA
LS134	F1SP	lncRNA
LS135	F1SP	lncRNA

## Sheet: Leiden
#Sample information of the Leiden corhot [Accession No: GSE16717 (Gene Expression Omnibus, NCBI)]
SampleID	Age (years)	Sex	Group
GSM418771	56.1	Female	control
GSM418785	54.37	Female	control
GSM418787	59.93	Female	control
GSM418790	62.88	Female	control
GSM418795	56.93	Female	control
GSM418805	54.95	Female	control
GSM418812	64.13	Female	control
GSM418813	70.11	Female	control
GSM418815	61.53	Female	control
GSM418817	56.82	Female	control
GSM418831	61.05	Female	control
GSM418833	60.87	Female	control
GSM418846	70.46	Female	control
GSM418852	65.11	Female	control
GSM418853	61.12	Female	control
GSM418864	65.17	Female	control
GSM418865	58.7	Female	control
GSM418868	65.25	Female	control
GSM418870	51.88	Female	control
GSM418876	49.7	Female	control
GSM418877	61.85	Female	control
GSM418878	47.67	Female	control
GSM418888	57.36	Female	control
GSM418889	60.84	Female	control
GSM418906	56.53	Female	control
GSM418911	43.71	Female	control
GSM418775	64.27	Male	control
GSM418776	59.75	Male	control
GSM418788	60.73	Male	control
GSM418791	69.31	Male	control
GSM418794	63.1	Male	control
GSM418800	64.62	Male	control
GSM418801	63.11	Male	control
GSM418803	64.89	Male	control
GSM418824	73.6	Male	control
GSM418826	54.97	Male	control
GSM418842	62.43	Male	control
GSM418843	65.57	Male	control
GSM418844	62.08	Male	control
GSM418855	63.98	Male	control
GSM418860	66.98	Male	control
GSM418863	71.32	Male	control
GSM418867	61.78	Male	control
GSM418872	61.19	Male	control
GSM418880	72.33	Male	control
GSM418893	78.76	Male	control
GSM418896	63.7	Male	control
GSM418899	61.78	Male	control
GSM418914	63.92	Male	control
GSM418917	68.17	Male	control
GSM418770	91.53	Female	longLived			94.3075
GSM418777	93.4	Female	longLived			92.5635
GSM418782	96.75	Female	longLived
GSM418783	101.16	Female	longLived
GSM418784	98.26	Female	longLived
GSM418789	92.76	Female	longLived
GSM418798	94.33	Female	longLived
GSM418808	93.68	Female	longLived
GSM418816	91.97	Female	longLived
GSM418832	98.52	Female	longLived
GSM418837	92.81	Female	longLived
GSM418850	92.03	Female	longLived
GSM418862	92.33	Female	longLived
GSM418866	97.88	Female	longLived
GSM418871	91.43	Female	longLived
GSM418873	92.21	Female	longLived
GSM418874	91.72	Female	longLived
GSM418875	96.03	Female	longLived
GSM418879	93.93	Female	longLived
GSM418882	93.34	Female	longLived
GSM418887	92.18	Female	longLived
GSM418908	95.3	Female	longLived
GSM418915	97.14	Female	longLived
GSM418918	92.69	Female	longLived
GSM418772	91.52	Male	longLived
GSM418779	93.19	Male	longLived
GSM418780	90.79	Male	longLived
GSM418792	90.22	Male	longLived
GSM418793	89.52	Male	longLived
GSM418796	91.74	Male	longLived
GSM418797	90.37	Male	longLived
GSM418802	89.71	Male	longLived
GSM418806	92.67	Male	longLived
GSM418807	99.16	Male	longLived
GSM418809	96.05	Male	longLived
GSM418820	91.4	Male	longLived
GSM418829	102.19	Male	longLived
GSM418845	90.09	Male	longLived
GSM418849	91.93	Male	longLived
GSM418851	94.43	Male	longLived
GSM418856	91.16	Male	longLived
GSM418869	90.81	Male	longLived
GSM418885	92.5	Male	longLived
GSM418892	89.91	Male	longLived
GSM418894	91.26	Male	longLived
GSM418895	89.27	Male	longLived
GSM418898	94.03	Male	longLived
GSM418904	96.16	Male	longLived
GSM418913	91.62	Male	longLived
GSM418919	94.95	Male	longLived

## Sheet: Japan
Sample information of the Japan corhot [Accession No: SC2018 (Riken, http://gerg.gsc.riken.jp/SC2018/)]
SampleID	Age (years)	Sex
SC1	110	Female
SC2	110	Male
SC3	110	Female
SC4	110	Female
SC5	110	Female
SC6	110	Female
SC7	110	Male
CT1	50	Male		65
CT2	70	Female		66.6667
CT3	60	Female
CT4	70	Female
CT5	80	Male

## Sheet: GTEx
Sample information from GTEx [Accesion No: https://gtexportal.org/home/datasets (Gtex database)]
SampleID	Sex	Age	Hardy Scale
GTEX-1122O-0005-SM-5O99J	Female	60-69	0
GTEX-1128S-0005-SM-5P9HI	Female	60-69	2
GTEX-113JC-0006-SM-5O997	Female	50-59	2
GTEX-11DXX-0005-SM-5NQ8B	Female	60-69	0
GTEX-11EM3-0005-SM-5N9DK	Female	20-29	0
GTEX-11EMC-0006-SM-5O9DN	Female	60-69	2
GTEX-11GSP-0006-SM-5N9EL	Female	60-69	2
GTEX-11I78-0005-SM-5N9GB	Female	50-59	0
GTEX-11P81-0006-SM-5NQ7A	Female	30-39	0
GTEX-11TTK-0005-SM-5O9BX	Female	60-69	4
GTEX-11VI4-0006-SM-5N9D8	Female	40-49	0
GTEX-11XUK-0005-SM-5LU9F	Female	40-49	0
GTEX-11ZTS-0005-SM-5NQ8A	Female	60-69	2
GTEX-11ZTT-0006-SM-5N9FX	Female	60-69	0
GTEX-11ZVC-0006-SM-5N9GA	Female	50-59	2
GTEX-1211K-0006-SM-5MR53	Female	60-69	0
GTEX-1269C-0005-SM-5N9CJ	Female	60-69	2
GTEX-12WSD-0005-SM-5N9FZ	Female	60-69	2
GTEX-12WSG-0005-SM-5NQA2	Female	50-59	0
GTEX-12WSJ-0005-SM-5LU8S	Female	40-49	0
GTEX-12WSK-0006-SM-5NQA1	Female	40-49	0
GTEX-12ZZX-0005-SM-5O9A9	Female	40-49	1
GTEX-13113-0006-SM-5NQ7X	Female	60-69	0
GTEX-1313W-0006-SM-5O9B1	Female	50-59	2
GTEX-131XG-0006-SM-5O9CE	Female	50-59	0
GTEX-131XW-0006-SM-5O9AO	Female	50-59	4
GTEX-131YS-0005-SM-5NQAS	Female	60-69	2
GTEX-132AR-0006-SM-5NQ7N	Female	50-59	0
GTEX-1399S-0006-SM-5NQ7U	Female	30-39	0
GTEX-1399U-0005-SM-5NQ8K	Female	50-59	0
GTEX-139D8-0006-SM-5LZX8	Female	30-39	0
GTEX-13CF3-0006-SM-5N9ED	Female	60-69	0
GTEX-13FTX-0005-SM-5N9F6	Female	20-29	0
GTEX-13FTY-0005-SM-5NQ78	Female	40-49	2
GTEX-13JUV-0006-SM-5NQ97	Female	40-49	0
GTEX-13OVI-0001-SM-5O9BL	Female	60-69	0
GTEX-13OVJ-0006-SM-5O98T	Female	50-59	2
GTEX-13PL7-0005-SM-5N9ET	Female	60-69	0
GTEX-13PLJ-0005-SM-5NQ99	Female	60-69	2
GTEX-13S7M-0005-SM-5NQ76	Female	60-69	2
GTEX-13SLX-0005-SM-CM2RF	Female	50-59	2
GTEX-13U4I-0006-SM-5N9CI	Female	40-49	0
GTEX-13VXT-0005-SM-5N9F3	Female	20-29	0
GTEX-13W3W-0005-SM-5SI9Y	Female	60-69	0
GTEX-147F3-0005-SM-5N9FI	Female	50-59	0
GTEX-148VI-0006-SM-5O9A6	Female	60-69	0
GTEX-14A5I-0005-SM-5N9FU	Female	50-59	4
GTEX-14AS3-0006-SM-5NQC2	Female	40-49	0
GTEX-14BIM-0006-SM-5O9AA	Female	60-69	3
GTEX-14BIN-0005-SM-5N9FE	Female	50-59	2
GTEX-14BMU-0006-SM-5MR3T	Female	20-29	0
GTEX-14DAQ-0005-SM-5NQ7B	Female	60-69	4
GTEX-14H4A-0006-SM-5N9E3	Female	40-49	0
GTEX-14JG6-0005-SM-9JGFV	Female	30-39	0
GTEX-14LLW-0006-SM-9QEGG	Female	70-79	4
GTEX-14LZ3-0005-SM-7MXUG	Female	60-69	3
GTEX-14PHW-0005-SM-9KNTK	Female	60-69	4
GTEX-14PHY-0006-SM-7SB7I	Female	60-69	0
GTEX-14PJ5-0005-SM-9MQLO	Female	60-69	0
GTEX-14PJ6-0006-SM-7P8RE	Female	60-69	0
GTEX-14PJM-0006-SM-9JGHA	Female	50-59	2
GTEX-14PK6-0006-SM-7PC1L	Female	70-79	0
GTEX-14PKU-0005-SM-9KNTL	Female	40-49	0
GTEX-14PKV-0006-SM-9MQL3	Female	20-29	0
GTEX-14PN3-0006-SM-7SB6O	Female	60-69	0
GTEX-14PQA-0006-SM-7PC2D	Female	50-59	4
GTEX-14XAO-0006-SM-7RHFX	Female	60-69	0
GTEX-15CHC-0006-SM-7P8RG	Female	60-69	0
GTEX-15DCD-0006-SM-7RHG4	Female	70-79	2
GTEX-15DYW-0006-SM-7RHFR	Female	60-69	2
GTEX-15DZA-0005-SM-9JGFP	Female	30-39	0
GTEX-15ETS-0005-SM-9KNTJ	Female	40-49	0
GTEX-15SB6-0005-SM-7P8OO	Female	50-59	0
GTEX-15SDE-0006-SM-7PC19	Female	50-59	0
GTEX-16BQI-0006-SM-7SB6K	Female	30-39	0
GTEX-16MT8-0005-SM-7PBYO	Female	60-69	4
GTEX-16MT9-0006-SM-7MXTU	Female	60-69	0
GTEX-16NGA-0006-SM-9JGFQ	Female	40-49	0
GTEX-16NPV-0005-SM-7PC2F	Female	50-59	4
GTEX-17HG3-0006-SM-7MKFE	Female	30-39	2
GTEX-17JCI-0005-SM-7P8OL	Female	60-69	0
GTEX-183WM-0005-SM-9JGFW	Female	70-79	4
GTEX-18A7A-0006-SM-7PC1P	Female	50-59	2
GTEX-18D9A-0005-SM-7SB7H	Female	30-39	0
GTEX-1A32A-0006-SM-7PC1Y	Female	50-59	2
GTEX-1A3MW-0006-SM-7MKGU	Female	60-69	4
GTEX-1A8FM-0006-SM-7MGWI	Female	50-59	2
GTEX-1AMEY-0005-SM-7PBYK	Female	30-39	0
GTEX-1AMFI-0006-SM-9KNTQ	Female	50-59	0
GTEX-1B932-0005-SM-9KNTP	Female	40-49	0
GTEX-1B933-0006-SM-7P8OP	Female	50-59	2
GTEX-1B97J-0005-SM-7MXT5	Female	50-59	0
GTEX-1C475-0006-SM-9MQL7	Female	40-49	0
GTEX-1CAMS-0005-SM-ARL6Y	Female	40-49	0
GTEX-1CB4H-0006-SM-A96RE	Female	60-69	4
GTEX-1EWIQ-0005-SM-ADEHB	Female	70-79	2
GTEX-1F48J-0006-SM-ARL6W	Female	50-59	4
GTEX-1F52S-0006-SM-ARL6X	Female	60-69	4
GTEX-1F7RK-0006-SM-ACKV4	Female	20-29	1
GTEX-1F88F-0005-SM-A9SK2	Female	60-69	2
GTEX-1GF9U-0005-SM-A9SK1	Female	40-49	0
GTEX-1GF9X-0005-SM-A9G3R	Female	40-49	0
GTEX-1GMR8-0005-SM-ARZL2	Female	50-59	3
GTEX-1GN1U-0006-SM-ARU6G	Female	50-59	4
GTEX-1GN1W-0006-SM-A9SKL	Female	50-59	0
GTEX-1GZ4H-0005-SM-ARZL7	Female	50-59	0
GTEX-1GZHY-0005-SM-ARZL6	Female	50-59	1
GTEX-1H1CY-0005-SM-A9G15	Female	60-69	2
GTEX-1H1DF-0005-SM-ADEGU	Female	40-49	2
GTEX-1HBPM-0006-SM-A9SKK	Female	60-69	4
GTEX-1HC8U-0005-SM-ADEGV	Female	40-49	0
GTEX-1HCU6-0005-SM-AHZ28	Female	60-69	2
GTEX-1HCU8-0005-SM-A96RL	Female	60-69	2
GTEX-1HCUA-0006-SM-ACKV9	Female	50-59	0
GTEX-1HFI7-0005-SM-ADEH1	Female	50-59	0
GTEX-1HSGN-0006-SM-ACKVH	Female	40-49	0
GTEX-1I1CD-0005-SM-ADEGY	Female	60-69	4
GTEX-1I1GT-0005-SM-A9SK5	Female	60-69	0
GTEX-1I4MK-0006-SM-A96RI	Female	50-59	0
GTEX-1ICG6-0006-SM-A96RH	Female	70-79	0
GTEX-1IDJE-0006-SM-A9G1B	Female	50-59	0
GTEX-1IDJI-0006-SM-CMKFJ	Female	50-59	0
GTEX-1IDJU-0006-SM-CMKFK	Female	60-69	0
GTEX-1IE54-0005-SM-CMKFQ	Female	40-49	0
GTEX-1IKOE-0005-SM-CMKFL	Female	30-39	0
GTEX-1IKOH-0006-SM-CMKFM	Female	60-69	2
GTEX-1J8EW-0006-SM-CNNOW	Female	60-69	2
GTEX-1J8JJ-0006-SM-CNNOX	Female	60-69	2
GTEX-1J8QM-0006-SM-CNNP1	Female	60-69	0
GTEX-1JMOU-0006-SM-DHXJ7	Female	60-69	4
GTEX-1JMQL-0006-SM-DHXJB	Female	50-59	0
GTEX-1JN1M-0006-SM-DHXJE	Female	60-69	0
GTEX-1JN76-0005-SM-EAZ3B	Female	20-29	0
GTEX-1K9T9-0006-SM-DIPE9	Female	50-59	0
GTEX-1KANC-0006-SM-9YFL8	Female	50-59	0
GTEX-1LGOU-0005-SM-DKPPW	Female	20-29	0
GTEX-1LGRB-0006-SM-DKPPB	Female	50-59	0
GTEX-1LH75-0006-SM-CXZIP	Female	50-59	4
GTEX-1LKK1-0005-SM-CXZIT	Female	50-59	4
GTEX-1LNCM-0005-SM-CXZIR	Female	50-59	0
GTEX-1LVAM-0005-SM-CXZJ4	Female	50-59	0
GTEX-1LVAN-0005-SM-DKPPM	Female	50-59	0
GTEX-1MA7W-0006-SM-DKPPR	Female	20-29	0
GTEX-1MCC2-0006-SM-DKPPJ	Female	30-39	0
GTEX-1MCYP-0005-SM-DKPPK	Female	20-29	0
GTEX-1NUQO-0005-SM-DKPP2	Female	20-29	0
GTEX-1OJC4-0005-SM-DKPQ4	Female	50-59	2
GTEX-1PBJI-0005-SM-CJI1Y	Female	20-29	1
GTEX-1PIEJ-0005-SM-DLZQL	Female	20-29	0
GTEX-1POEN-0005-SM-DLZQN	Female	30-39	1
GTEX-1PPH6-0005-SM-DLZQP	Female	60-69	2
GTEX-1QCLZ-0006-SM-CY8GW	Female	60-69	0
GTEX-1QEPI-0006-SM-CY8GY	Female	60-69	3
GTEX-1QP28-0006-SM-DLZQW	Female	50-59	0
GTEX-1QP67-0006-SM-CY8H5	Female	40-49	0
GTEX-1QPFJ-0006-SM-CY8HB	Female	30-39	0
GTEX-1R46S-0006-SM-DO93Y	Female	60-69	4
GTEX-1R9JW-0002-SM-DO93B	Female	30-39	0
GTEX-1R9PN-0006-SM-DTX7L	Female	40-49	0
GTEX-1R9PO-0006-SM-DO937	Female	60-69	3
GTEX-1RDX4-0005-SM-DLHBS	Female	50-59	3
GTEX-1RNTQ-0006-SM-CYPRG	Female	20-29	0
GTEX-1S5ZU-0005-SM-CYPS3	Female	20-29	0
GTEX-1S82P-0005-SM-CM2RX	Female	60-69	0
GTEX-1S82U-0005-SM-CYPRW	Female	30-39	0
GTEX-1S82Z-0006-SM-DLHC5	Female	30-39	0
GTEX-N7MT-0007-SM-3GACQ	Female	60-69	4
GTEX-NPJ7-0006-SM-3GACR	Female	60-69	4
GTEX-OHPK-0006-SM-2HMKH	Female	50-59	0
GTEX-OHPL-0006-SM-3MJHB	Female	60-69	0
GTEX-OHPN-0005-SM-2YUML	Female	60-69	0
GTEX-OXRO-0006-SM-2I5EM	Female	60-69	4
GTEX-OXRP-0006-SM-2I3FN	Female	60-69	3
GTEX-P4PP-0005-SM-2HMKX	Female	30-39	0
GTEX-P78B-0005-SM-2I5GM	Female	40-49	0
GTEX-PLZ4-0006-SM-CYPR7	Female	50-59	0
GTEX-POMQ-0006-SM-5SI7D	Female	20-29	0
GTEX-PWCY-0005-SM-DHXL3	Female	20-29	0
GTEX-PWN1-0006-SM-CYPR2	Female	40-49	0
GTEX-PX3G-0006-SM-5SI7E	Female	20-29	0
GTEX-Q2AG-0005-SM-5SI7F	Female	40-49	2
GTEX-Q734-0006-SM-2I3FJ	Female	40-49	0
GTEX-QCQG-0006-SM-DIPE5	Female	50-59	0
GTEX-QDT8-0006-SM-CXZJC	Female	30-39	4
GTEX-QVJO-0006-SM-2S1RC	Female	60-69	4
GTEX-QVUS-0006-SM-3GAE8	Female	60-69	4
GTEX-R3RS-0005-SM-3GAEH	Female	40-49	4
GTEX-R45C-0006-SM-3GAD6	Female	60-69	0
GTEX-R53T-0005-SM-3GADK	Female	50-59	0
GTEX-R55G-0006-SM-2TC6O	Female	40-49	0
GTEX-RNOR-0005-SM-2TF4Z	Female	50-59	1
GTEX-RTLS-0006-SM-2TF58	Female	60-69	4
GTEX-RU1J-0006-SM-2TF6M	Female	20-29	0
GTEX-RU72-0006-SM-2TF65	Female	50-59	2
GTEX-RWS6-0005-SM-2XCAN	Female	60-69	0
GTEX-S32W-0006-SM-2XCAK	Female	50-59	0
GTEX-S341-0006-SM-3NM8D	Female	40-49	0
GTEX-SE5C-0006-SM-4BRW5	Female	40-49	0
GTEX-SN8G-0006-SM-32PLD	Female	50-59	2
GTEX-T5JW-0005-SM-3GADE	Female	20-29	0
GTEX-T6MO-0006-SM-32QOU	Female	40-49	0
GTEX-TML8-0005-SM-32QPA	Female	40-49	0
GTEX-TMMY-0005-SM-33HBN	Female	40-49	0
GTEX-TSE9-0005-SM-4DXUF	Female	60-69	0
GTEX-U3ZN-0006-SM-3DB7Y	Female	30-39	0
GTEX-UJHI-0006-SM-3DB8H	Female	50-59	0
GTEX-VJWN-0005-SM-3GIKF	Female	50-59	2
GTEX-W5WG-0006-SM-3GIJT	Female	50-59	0
GTEX-W5X1-0006-SM-3GIJZ	Female	40-49	0
GTEX-WEY5-0006-SM-3GIKG	Female	40-49	0
GTEX-WI4N-0005-SM-3LK7E	Female	40-49	0
GTEX-WRHK-0005-SM-3MJF5	Female	20-29	0
GTEX-WRHU-0006-SM-3MJF6	Female	50-59	1
GTEX-WWYW-0005-SM-3NB3K	Female	50-59	3
GTEX-WXYG-0005-SM-3NB3M	Female	50-59	0
GTEX-WYBS-0005-SM-4ONDR	Female	60-69	0
GTEX-WYVS-0006-SM-3NMA7	Female	40-49	0
GTEX-X15G-0005-SM-3NMDA	Female	50-59	0
GTEX-X4EO-0006-SM-3P5ZF	Female	60-69	3
GTEX-X4EP-0005-SM-3P5ZE	Female	60-69	4
GTEX-X638-0005-SM-47JX6	Female	70-79	0
GTEX-X8HC-0006-SM-46MV6	Female	50-59	0
GTEX-XMD2-0006-SM-4WWEG	Female	60-69	0
GTEX-XMD3-0006-SM-4AT5X	Female	50-59	0
GTEX-XOT4-0005-SM-4B64S	Female	60-69	2
GTEX-XUW1-0005-SM-4BOQ7	Female	50-59	0
GTEX-XUZC-0005-SM-4BOQ8	Female	30-39	0
GTEX-XYKS-0005-SM-4BRUD	Female	60-69	0
GTEX-Y114-0006-SM-4TT76	Female	50-59	0
GTEX-Y3IK-0005-SM-4WWDE	Female	50-59	0
GTEX-Y5LM-0005-SM-4V6EJ	Female	40-49	0
GTEX-Y5V5-0006-SM-4V6FE	Female	60-69	0
GTEX-Y8LW-0005-SM-4V6EV	Female	50-59	0
GTEX-YB5K-0005-SM-4VDSP	Female	40-49	0
GTEX-YBZK-0005-SM-59HKG	Female	50-59	0
GTEX-YFC4-0006-SM-4RGLV	Female	40-49	1
GTEX-ZC5H-0005-SM-4WAXM	Female	40-49	0
GTEX-ZE7O-0006-SM-51MTA	Female	50-59	2
GTEX-ZF29-0006-SM-4WKGQ	Female	60-69	0
GTEX-ZF2S-0006-SM-4WKHF	Female	50-59	0
GTEX-ZF3C-0005-SM-4WWAR	Female	50-59	0
GTEX-ZGAY-0006-SM-4WWAQ	Female	40-49	0
GTEX-ZLV1-0005-SM-4WWAP	Female	60-69	0
GTEX-ZP4G-0006-SM-4WWE6	Female	20-29	0
GTEX-ZPCL-0006-SM-4WWAS	Female	60-69	0
GTEX-ZPIC-0005-SM-4WWEB	Female	40-49	0
GTEX-ZQG8-0005-SM-4YCEH	Female	60-69	0
GTEX-ZTPG-0006-SM-4YCFG	Female	20-29	0
GTEX-ZV68-0006-SM-4YCEJ	Female	50-59	2
GTEX-ZVT2-0005-SM-57WBW	Female	50-59	0
GTEX-ZVT3-0006-SM-51MT9	Female	60-69	2
GTEX-ZVT4-0006-SM-57WB8	Female	50-59	3
GTEX-ZVZQ-0006-SM-51MR8	Female	60-69	1
GTEX-ZXES-0005-SM-57WCB	Female	30-39	0
GTEX-111YS-0006-SM-5NQBE	Male	60-69	0
GTEX-113IC-0006-SM-5NQ9C	Male	60-69	0
GTEX-117XS-0005-SM-5PNU6	Male	60-69	2
GTEX-117YW-0005-SM-5NQ8Z	Male	50-59	3
GTEX-1192W-0005-SM-5NQBQ	Male	60-69	2
GTEX-1192X-0005-SM-5NQC3	Male	50-59	4
GTEX-11DXW-0006-SM-5NQ7Y	Male	40-49	2
GTEX-11DXY-0006-SM-5NQ8N	Male	60-69	2
GTEX-11DXZ-0006-SM-5LZZH	Male	50-59	0
GTEX-11DYG-0006-SM-5NQB2	Male	60-69	2
GTEX-11EI6-0005-SM-5N9GN	Male	60-69	4
GTEX-11EQ8-0006-SM-5P9HJ	Male	60-69	4
GTEX-11EQ9-0006-SM-5LUB6	Male	30-39	2
GTEX-11GS4-0006-SM-5SI9M	Male	60-69	2
GTEX-11GSO-0005-SM-5O9CA	Male	60-69	2
GTEX-11LCK-0005-SM-5O98U	Male	30-39	0
GTEX-11NUK-0005-SM-5MR5F	Male	50-59	2
GTEX-11NV4-0005-SM-5N9EX	Male	60-69	2
GTEX-11O72-0006-SM-5O9DB	Male	40-49	2
GTEX-11OC5-0006-SM-5N9FA	Male	60-69	2
GTEX-11OF3-0006-SM-5O9CM	Male	60-69	2
GTEX-11ONC-0005-SM-5O9CY	Male	60-69	2
GTEX-11P7K-0006-SM-5N9FM	Male	30-39	0
GTEX-11P82-0006-SM-5N9FY	Male	20-29	1
GTEX-11PRG-0005-SM-5NQ6X	Male	50-59	2
GTEX-11TT1-0005-SM-5NQ8Y	Male	20-29	0
GTEX-11TUW-0006-SM-5LZW2	Male	60-69	2
GTEX-11UD2-0005-SM-5NQ9B	Male	50-59	2
GTEX-11WQC-0006-SM-5LZVP	Male	60-69	2
GTEX-11WQK-0005-SM-5O9AV	Male	50-59	2
GTEX-11ZU8-0005-SM-5PNU5	Male	60-69	4
GTEX-11ZUS-0006-SM-5O9AJ	Male	30-39	1
GTEX-12126-0006-SM-5O9B8	Male	20-29	1
GTEX-1212Z-0006-SM-5NQ8M	Male	60-69	2
GTEX-12584-0005-SM-5N9GM	Male	40-49	3
GTEX-12696-0005-SM-5LZYS	Male	60-69	3
GTEX-12BJ1-0006-SM-5SIB5	Male	60-69	0
GTEX-12C56-0006-SM-5N9E9	Male	20-29	0
GTEX-12KS4-0005-SM-5SI94	Male	30-39	0
GTEX-12WSC-0005-SM-5MR3H	Male	50-59	2
GTEX-12WSE-0005-SM-5NQAE	Male	20-29	2
GTEX-12WSF-0005-SM-5NQAQ	Male	70-79	4
GTEX-12WSH-0005-SM-5NQ9P	Male	50-59	2
GTEX-12WSI-0005-SM-5O99K	Male	50-59	2
GTEX-12WSL-0005-SM-5NQAD	Male	50-59	0
GTEX-12WSM-0005-SM-5NQB3	Male	60-69	2
GTEX-12WSN-0006-SM-5NQAP	Male	40-49	0
GTEX-12ZZW-0005-SM-5O9BY	Male	50-59	4
GTEX-13111-0005-SM-5NQ7Z	Male	50-59	0
GTEX-1314G-0005-SM-5NQ9O	Male	30-39	0
GTEX-131XE-0006-SM-5P9F9	Male	50-59	0
GTEX-131XF-0006-SM-5P9HK	Male	60-69	0
GTEX-131XH-0006-SM-5O98V	Male	50-59	2
GTEX-132NY-0005-SM-5O9AC	Male	60-69	1
GTEX-132Q8-0006-SM-5NQA4	Male	60-69	4
GTEX-132QS-0005-SM-5LZXK	Male	60-69	0
GTEX-1339X-0005-SM-5O9CQ	Male	40-49	0
GTEX-1399R-0006-SM-5N9FR	Male	30-39	0
GTEX-139T6-0006-SM-5LU92	Male	50-59	0
GTEX-139T8-0006-SM-5NQ6V	Male	60-69	4
GTEX-139TS-0005-SM-5NQC1	Male	60-69	2
GTEX-139TT-0006-SM-5O9CG	Male	60-69	2
GTEX-139TU-0006-SM-5LZVN	Male	60-69	3
GTEX-139UW-0005-SM-5NQ8U	Male	60-69	2
GTEX-13CF2-0006-SM-5O99L	Male	60-69	2
GTEX-13CIG-0006-SM-5P9HF	Male	50-59	2
GTEX-13CZU-0005-SM-5LU8K	Male	20-29	0
GTEX-13FTW-0005-SM-5LZVZ	Male	40-49	0
GTEX-13FTZ-0005-SM-5NQ9N	Male	60-69	2
GTEX-13FXS-0006-SM-5O99X	Male	50-59	2
GTEX-13G51-0005-SM-5N9EP	Male	60-69	2
GTEX-13O61-0005-SM-5O9AU	Male	60-69	0
GTEX-13OVG-0005-SM-5P9HA	Male	60-69	0
GTEX-13OVH-0005-SM-5P9HB	Male	70-79	2
GTEX-13OVK-0006-SM-5O9B7	Male	40-49	0
GTEX-13OVL-0006-SM-5O996	Male	50-59	2
GTEX-13OW6-0005-SM-5NQ9Z	Male	50-59	2
GTEX-13OW8-0005-SM-5NQAC	Male	60-69	2
GTEX-13S86-0005-SM-5NQ7I	Male	40-49	0
GTEX-13VXU-0006-SM-5N9FF	Male	50-59	2
GTEX-1477Z-0005-SM-5PNWD	Male	60-69	4
GTEX-147F4-0006-SM-5O99T	Male	50-59	2
GTEX-147GR-0005-SM-5NQAO	Male	60-69	2
GTEX-147JS-0006-SM-5NQ7K	Male	60-69	2
GTEX-148VJ-0006-SM-5NQB1	Male	70-79	2
GTEX-1497J-0005-SM-5NQBD	Male	60-69	0
GTEX-14A5H-0006-SM-5O9AI	Male	60-69	2
GTEX-14A6H-0006-SM-5NQ7W	Male	30-39	0
GTEX-14ABY-0005-SM-5O99U	Male	50-59	2
GTEX-14B4R-0006-SM-5O9A7	Male	30-39	0
GTEX-14BIL-0006-SM-5N9F2	Male	50-59	2
GTEX-14BMV-0005-SM-5NQ6Y	Male	50-59	2
GTEX-14C38-0006-SM-5NQBF	Male	50-59	0
GTEX-14C39-0005-SM-5NQBR	Male	40-49	2
GTEX-14C5O-0005-SM-5P9ER	Male	60-69	4
GTEX-14DAR-0006-SM-5N9GC	Male	50-59	0
GTEX-14E1K-0006-SM-5N9DY	Male	50-59	0
GTEX-14E6C-0005-SM-5O98N	Male	40-49	4
GTEX-14E6D-0005-SM-5N9D7	Male	50-59	2
GTEX-14E6E-0006-SM-5MR5N	Male	30-39	0
GTEX-14E7W-0006-SM-5N9GG	Male	70-79	2
GTEX-14ICK-0006-SM-5NQB5	Male	40-49	0
GTEX-14ICL-0006-SM-5SIAB	Male	30-39	0
GTEX-14JFF-0005-SM-7P8RF	Male	60-69	4
GTEX-14JG1-0006-SM-7SB6P	Male	40-49	2
GTEX-14JIY-0005-SM-7MXVF	Male	60-69	2
GTEX-14PII-0005-SM-7RHFV	Male	60-69	4
GTEX-14PJ2-0005-SM-9JGFU	Male	50-59	0
GTEX-14PJ3-0005-SM-9JGFT	Male	50-59	0
GTEX-14PJ4-0006-SM-7RHFY	Male	60-69	0
GTEX-14PJN-0005-SM-9JGGF	Male	30-39	0
GTEX-14PJO-0005-SM-9JGGY	Male	60-69	4
GTEX-14PJP-0005-SM-7P8OM	Male	20-29	0
GTEX-14PN4-0005-SM-7PC21	Male	50-59	2
GTEX-15CHQ-0005-SM-7P8RH	Male	60-69	4
GTEX-15CHR-0005-SM-9KNUS	Male	50-59	0
GTEX-15D1Q-0006-SM-9KNTN	Male	40-49	2
GTEX-15D79-0005-SM-7P8TS	Male	50-59	2
GTEX-15DCE-0005-SM-7SB7J	Male	20-29	0
GTEX-15EO6-0005-SM-7PBZC	Male	50-59	4
GTEX-15EU6-0005-SM-7P8RJ	Male	50-59	0
GTEX-15G19-0006-SM-9KNW6	Male	60-69	2
GTEX-15G1A-0006-SM-7PC1Z	Male	30-39	0
GTEX-15RIE-0006-SM-7MKF8	Male	60-69	0
GTEX-15RIF-0005-SM-7RHGH	Male	20-29	0
GTEX-15RIG-0006-SM-7PC1N	Male	40-49	0
GTEX-15RJ7-0006-SM-7RHHM	Male	40-49	0
GTEX-15RJE-0006-SM-7PC1J	Male	40-49	4
GTEX-16AAH-0005-SM-7P8RD	Male	50-59	0
GTEX-16MTA-0005-SM-7RHFT	Male	50-59	0
GTEX-16NPX-0005-SM-7MKGG	Male	50-59	0
GTEX-16XZY-0006-SM-7SB99	Male	70-79	0
GTEX-16XZZ-0006-SM-7MKF5	Male	60-69	0
GTEX-16YQH-0006-SM-7P8OQ	Male	30-39	1
GTEX-16Z82-0005-SM-7PBXZ	Male	60-69	2
GTEX-178AV-0005-SM-9JGFM	Male	40-49	0
GTEX-17EUY-0006-SM-7P8SB	Male	20-29	0
GTEX-17EVP-0005-SM-7P8RC	Male	40-49	2
GTEX-17EVQ-0006-SM-7MGWB	Male	70-79	1
GTEX-17GQL-0005-SM-7MKF4	Male	60-69	0
GTEX-17HGU-0006-SM-7MXT8	Male	50-59	0
GTEX-17HHE-0005-SM-7P8OT	Male	50-59	0
GTEX-17HHY-0006-SM-7MXT4	Male	50-59	2
GTEX-17HII-0005-SM-7MKF6	Male	50-59	2
GTEX-17KNJ-0005-SM-7PBYB	Male	50-59	0
GTEX-17MFQ-0006-SM-7PBXP	Male	20-29	0
GTEX-183FY-0005-SM-9KNTO	Male	20-29	0
GTEX-18465-0006-SM-7SB6R	Male	50-59	2
GTEX-18A66-0005-SM-7SB6U	Male	60-69	4
GTEX-18A67-0006-SM-7SB6T	Male	50-59	0
GTEX-18A6Q-0005-SM-9KNVX	Male	60-69	2
GTEX-18A7B-0005-SM-7PC1D	Male	70-79	3
GTEX-18D9B-0005-SM-7PBYL	Male	60-69	0
GTEX-18D9U-0006-SM-7SB6M	Male	40-49	0
GTEX-18QFQ-0006-SM-7SB6X	Male	30-39	0
GTEX-1A3MV-0005-SM-7PC1O	Male	30-39	0
GTEX-1A3MX-0005-SM-7MGW7	Male	60-69	4
GTEX-1A8G6-0006-SM-7PC1X	Male	60-69	2
GTEX-1A8G7-0006-SM-7P8RM	Male	60-69	2
GTEX-1AX8Z-0006-SM-9KNVB	Male	60-69	0
GTEX-1AX9I-0005-SM-9MQKI	Male	60-69	2
GTEX-1AX9J-0005-SM-9MQKU	Male	60-69	0
GTEX-1AX9K-0006-SM-9KNVP	Male	50-59	0
GTEX-1AYCT-0005-SM-7SB6V	Male	50-59	0
GTEX-1AYD5-0005-SM-7SB6L	Male	50-59	0
GTEX-1B8KE-0006-SM-7SB6W	Male	50-59	0
GTEX-1B8KZ-0006-SM-7MXTJ	Male	50-59	0
GTEX-1B8L1-0005-SM-9MQK6	Male	60-69	2
GTEX-1B8SF-0005-SM-7MGVK	Male	60-69	2
GTEX-1B8SG-0006-SM-7MKFA	Male	50-59	2
GTEX-1B97I-0005-SM-7PC1M	Male	40-49	0
GTEX-1B996-0006-SM-7P8OS	Male	60-69	2
GTEX-1BAJH-0005-SM-7PC1R	Male	70-79	2
GTEX-1C2JI-0006-SM-7PC3Q	Male	50-59	0
GTEX-1C4CL-0005-SM-7MKF3	Male	30-39	0
GTEX-1C64N-0005-SM-7PBY7	Male	50-59	2
GTEX-1C64O-0006-SM-7PC22	Male	60-69	0
GTEX-1C6VQ-0005-SM-7P8OR	Male	50-59	2
GTEX-1C6VR-0005-SM-7MKF7	Male	60-69	2
GTEX-1C6VS-0005-SM-7MGWG	Male	60-69	2
GTEX-1CAMR-0006-SM-ACKV5	Male	20-29	0
GTEX-1CB4E-0005-SM-ADEGS	Male	60-69	0
GTEX-1CB4G-0006-SM-AHZ22	Male	60-69	2
GTEX-1CB4I-0006-SM-A96RF	Male	50-59	0
GTEX-1CB4J-0006-SM-ACKV6	Male	60-69	3
GTEX-1E1VI-0005-SM-ARU6H	Male	50-59	2
GTEX-1E2YA-0006-SM-AHZ23	Male	50-59	2
GTEX-1EH9U-0005-SM-ACKV3	Male	60-69	4
GTEX-1EKGG-0005-SM-AHZ1Z	Male	60-69	2
GTEX-1EMGI-0006-SM-ACKVA	Male	60-69	2
GTEX-1EN7A-0006-SM-AHZ4O	Male	40-49	2
GTEX-1EU9M-0006-SM-ARU6I	Male	60-69	2
GTEX-1EX96-0006-SM-ARU6J	Male	50-59	2
GTEX-1F5PK-0005-SM-A96RM	Male	50-59	0
GTEX-1F6I4-0005-SM-ARZKZ	Male	60-69	2
GTEX-1F6IF-0005-SM-ARU6K	Male	60-69	2
GTEX-1F75I-0005-SM-ADEHC	Male	40-49	0
GTEX-1F75W-0005-SM-A9SMP	Male	60-69	2
GTEX-1GF9V-0006-SM-A96RD	Male	60-69	2
GTEX-1GF9W-0006-SM-ARZL1	Male	60-69	3
GTEX-1GMR2-0005-SM-ADEH3	Male	50-59	0
GTEX-1GMR3-0005-SM-ADEGR	Male	40-49	0
GTEX-1GMRU-0006-SM-AHZ21	Male	50-59	2
GTEX-1GN1V-0006-SM-ADEHD	Male	60-69	2
GTEX-1GN2E-0005-SM-ARU6L	Male	60-69	2
GTEX-1GN73-0005-SM-ACKVI	Male	60-69	2
GTEX-1GPI6-0005-SM-ADEGT	Male	60-69	2
GTEX-1GPI7-0005-SM-A9G13	Male	20-29	0
GTEX-1GTWX-0006-SM-ARZL3	Male	60-69	2
GTEX-1GZ2Q-0005-SM-ARL71	Male	40-49	2
GTEX-1H11D-0005-SM-ACKV7	Male	40-49	0
GTEX-1H1DE-0005-SM-A9SK4	Male	20-29	0
GTEX-1H1DG-0006-SM-ARZL4	Male	70-79	0
GTEX-1H1E6-0005-SM-ARZL5	Male	30-39	0
GTEX-1H23P-0005-SM-A9G14	Male	60-69	4
GTEX-1H3NZ-0005-SM-A96RG	Male	60-69	4
GTEX-1H3O1-0005-SM-ACKV8	Male	60-69	2
GTEX-1H4P4-0006-SM-AHZ24	Male	50-59	2
GTEX-1HB9E-0006-SM-ARU6M	Male	50-59	2
GTEX-1HBPI-0005-SM-ARZLB	Male	50-59	2
GTEX-1HCU7-0006-SM-A9G19	Male	50-59	0
GTEX-1HCU9-0005-SM-A9G1A	Male	20-29	0
GTEX-1HCVE-0006-SM-ADEH2	Male	50-59	4
GTEX-1HFI6-0005-SM-A9SK6	Male	40-49	2
GTEX-1HKZK-0005-SM-ARL73	Male	40-49	0
GTEX-1HR98-0005-SM-A9SKM	Male	60-69	4
GTEX-1HR9M-0005-SM-AHZ26	Male	60-69	4
GTEX-1HSKV-0006-SM-ARZL9	Male	60-69	2
GTEX-1HSMO-0005-SM-ADEGW	Male	60-69	3
GTEX-1HSMP-0006-SM-AHZ25	Male	70-79	0
GTEX-1HSMQ-0006-SM-ARU6N	Male	50-59	0
GTEX-1HT8W-0006-SM-A9G17	Male	30-39	2
GTEX-1HUB1-0005-SM-ARL74	Male	60-69	0
GTEX-1I19N-0006-SM-A9G18	Male	70-79	4
GTEX-1I1GP-0006-SM-A96RJ	Male	50-59	2
GTEX-1I1GQ-0005-SM-ARU6O	Male	50-59	2
GTEX-1I1GR-0006-SM-ARL75	Male	60-69	2
GTEX-1I1GS-0005-SM-DHXIW	Male	60-69	4
GTEX-1I1GV-0005-SM-AHZ27	Male	60-69	2
GTEX-1I1HK-0005-SM-ARZL8	Male	60-69	3
GTEX-1I6K6-0006-SM-ARZLA	Male	30-39	0
GTEX-1I6K7-0005-SM-ARL72	Male	40-49	0
GTEX-1ICLY-0005-SM-A9G16	Male	50-59	0
GTEX-1IDFM-0005-SM-ADEGX	Male	60-69	4
GTEX-1IDJC-0005-SM-A9G1C	Male	50-59	0
GTEX-1IDJD-0006-SM-ARZLC	Male	30-39	0
GTEX-1IDJF-0005-SM-ARU6P	Male	20-29	0
GTEX-1IDJH-0006-SM-CMKFT	Male	70-79	1
GTEX-1IGQW-0005-SM-CMKFR	Male	60-69	4
GTEX-1IKJJ-0005-SM-CMKFS	Male	60-69	2
GTEX-1IKK5-0006-SM-CMKFI	Male	60-69	2
GTEX-1IL2U-0006-SM-CMKFP	Male	60-69	2
GTEX-1IL2V-0006-SM-CMKFN	Male	70-79	2
GTEX-1IOXB-0006-SM-CMKFO	Male	50-59	2
GTEX-1IY9M-0005-SM-CNNOU	Male	60-69	1
GTEX-1J8Q2-0006-SM-CNNOZ	Male	60-69	3
GTEX-1J8Q3-0005-SM-CNNOY	Male	60-69	0
GTEX-1JJ6O-0005-SM-DHXJ4	Male	60-69	4
GTEX-1JJE9-0006-SM-CGQEB	Male	70-79	3
GTEX-1JJEA-0006-SM-DHXJ2	Male	60-69	2
GTEX-1JK1U-0006-SM-DHXJ3	Male	60-69	0
GTEX-1JKYN-0006-SM-DHXJ5	Male	30-39	0
GTEX-1JKYR-0005-SM-DHXL5	Male	20-29	0
GTEX-1JMLX-0006-SM-DHXJ6	Male	50-59	2
GTEX-1JMPY-0006-SM-DHXJ8	Male	30-39	0
GTEX-1JMPZ-0006-SM-DHXJ9	Male	30-39	4
GTEX-1JMQI-0005-SM-DHXJA	Male	50-59	0
GTEX-1JMQJ-0006-SM-DHXJD	Male	50-59	2
GTEX-1JMQK-0005-SM-CNPOE	Male	60-69	0
GTEX-1JN6P-0005-SM-DIPEH	Male	60-69	0
GTEX-1K2DA-0005-SM-DIPE7	Male	50-59	0
GTEX-1K2DU-0005-SM-DIPE8	Male	20-29	0
GTEX-1KAFJ-0006-SM-9WPO1	Male	50-59	3
GTEX-1KANA-0006-SM-9YFLB	Male	20-29	0
GTEX-1KANB-0006-SM-DIPE6	Male	50-59	2
GTEX-1KD4Q-0006-SM-DIPEA	Male	40-49	2
GTEX-1KD5A-0006-SM-DIPEB	Male	50-59	2
GTEX-1KWVE-0005-SM-CYPSE	Male	30-39	1
GTEX-1KXAM-0005-SM-DIPEC	Male	60-69	0
GTEX-1L5NE-0005-SM-DIPEG	Male	50-59	0
GTEX-1LB8K-0005-SM-DIPED	Male	50-59	2
GTEX-1LBAC-0005-SM-DIPEE	Male	20-29	0
GTEX-1LC47-0005-SM-COH2J	Male	60-69	3
GTEX-1LG7Y-0005-SM-DKPQ7	Male	50-59	2
GTEX-1LG7Z-0005-SM-DKPQ6	Male	30-39	0
GTEX-1LSNL-0006-SM-CXZIV	Male	50-59	2
GTEX-1LSNM-0005-SM-CXZIW	Male	50-59	0
GTEX-1LSVX-0005-SM-DKPPI	Male	60-69	4
GTEX-1LVA9-0006-SM-DKPPN	Male	50-59	2
GTEX-1LVAO-0006-SM-CXZIU	Male	60-69	4
GTEX-1M4P7-0005-SM-CXZIS	Male	60-69	2
GTEX-1M5QR-0005-SM-DKPPP	Male	40-49	0
GTEX-1MA7X-0006-SM-CXZJ6	Male	60-69	2
GTEX-1MCQQ-0005-SM-DKPPV	Male	60-69	3
GTEX-1MGNQ-0005-SM-CXZJ1	Male	40-49	0
GTEX-1MJIX-0006-SM-DKPPU	Male	40-49	0
GTEX-1MJK2-0006-SM-CXZIN	Male	50-59	2
GTEX-1MJK3-0006-SM-DKPP9	Male	20-29	0
GTEX-1MUQO-0005-SM-DKPPT	Male	60-69	0
GTEX-1N2DW-0006-SM-DKPP4	Male	50-59	2
GTEX-1N2EE-0005-SM-DKPP5	Male	60-69	1
GTEX-1N2EF-0005-SM-CXZIL	Male	60-69	3
GTEX-1N5O9-0006-SM-DKPPS	Male	60-69	2
GTEX-1NHNU-0005-SM-DKPP3	Male	50-59	0
GTEX-1NSGN-0005-SM-DKPPX	Male	50-59	0
GTEX-1NV8Z-0005-SM-DKPQ3	Male	60-69	2
GTEX-1O97I-0005-SM-DKPPY	Male	60-69	3
GTEX-1O9I2-0005-SM-DKPQ1	Male	50-59	0
GTEX-1OFPY-0005-SM-DKPPZ	Male	60-69	0
GTEX-1OJC3-0006-SM-DKPP1	Male	20-29	0
GTEX-1OKEX-0006-SM-DKPQ2	Male	60-69	0
GTEX-1P4AB-0005-SM-CY8GM	Male	50-59	4
GTEX-1PBJJ-0005-SM-CKZND	Male	30-39	0
GTEX-1PDJ9-0006-SM-CY8GN	Male	20-29	0
GTEX-1PFEY-0005-SM-CY8GO	Male	30-39	0
GTEX-1PIGE-0005-SM-DLZQM	Male	20-29	0
GTEX-1PIIG-0006-SM-DLZQF	Male	30-39	0
GTEX-1PPH7-0005-SM-CKZNE	Male	40-49	0
GTEX-1PPH8-0006-SM-CY8GS	Male	20-29	0
GTEX-1PWST-0005-SM-DLZQC	Male	70-79	4
GTEX-1QAET-0006-SM-DLZQQ	Male	50-59	0
GTEX-1QCLY-0005-SM-DLZQS	Male	30-39	0
GTEX-1QMI2-0006-SM-CY8H1	Male	60-69	2
GTEX-1QP29-0005-SM-DLZQX	Male	50-59	0
GTEX-1QP66-0005-SM-CY8H4	Male	50-59	0
GTEX-1QP9N-0005-SM-CY8H9	Male	30-39	0
GTEX-1QW4Y-0005-SM-DO93W	Male	30-39	0
GTEX-1R7EU-0006-SM-DO93C	Male	60-69	0
GTEX-1R7EV-0005-SM-DO938	Male	40-49	0
GTEX-1R9K4-0006-SM-CYPRM	Male	60-69	0
GTEX-1R9K5-0006-SM-DO939	Male	50-59	0
GTEX-1R9PM-0006-SM-CYPTI	Male	20-29	0
GTEX-1RAZA-0006-SM-CKZO9	Male	20-29	0
GTEX-1RAZQ-0005-SM-DO93U	Male	30-39	0
GTEX-1RAZR-0006-SM-DLHBR	Male	40-49	0
GTEX-1RAZS-0005-SM-DO93D	Male	50-59	3
GTEX-1RB15-0005-SM-CL53N	Male	60-69	0
GTEX-1RLM8-0005-SM-DO121	Male	50-59	4
GTEX-1RMOY-0005-SM-DO11X	Male	50-59	0
GTEX-1RQEC-0006-SM-CL542	Male	60-69	2
GTEX-1RQED-0005-SM-DO11Z	Male	60-69	3
GTEX-1S3DN-0006-SM-DO127	Male	50-59	0
GTEX-1S5VW-0005-SM-CYPS4	Male	60-69	3
GTEX-1S5ZA-0005-SM-CYPS2	Male	20-29	0
GTEX-1S82Y-0005-SM-DO123	Male	40-49	0
GTEX-1S831-0006-SM-DLHC1	Male	20-29	0
GTEX-1S83E-0006-SM-DLHBW	Male	40-49	0
GTEX-N7MS-0007-SM-2D7W1	Male	60-69	2
GTEX-NFK9-0006-SM-3GACS	Male	40-49	0
GTEX-NPJ8-0007-SM-2D7VX	Male	40-49	4
GTEX-O5YT-0007-SM-32PK7	Male	20-29	0
GTEX-O5YW-0006-SM-3LK6E	Male	50-59	0
GTEX-OHPM-0006-SM-2HMKU	Male	50-59	0
GTEX-OIZF-0006-SM-2I5GQ	Male	60-69	0
GTEX-OIZH-0005-SM-2HMJN	Male	50-59	0
GTEX-OIZI-0005-SM-2XCED	Male	40-49	0
GTEX-OOBJ-0006-SM-2I3F4	Male	60-69	0
GTEX-OOBK-0005-SM-2YUMG	Male	40-49	0
GTEX-OXRL-0005-SM-3LK6A	Male	50-59	0
GTEX-P44G-0006-SM-2TC6A	Male	30-39	0
GTEX-P44H-0006-SM-2XCFB	Male	40-49	4
GTEX-P4PQ-0005-SM-2HMKJ	Male	60-69	0
GTEX-P4QS-0005-SM-2I3EY	Male	60-69	0
GTEX-PLZ5-0006-SM-DIPE2	Male	50-59	0
GTEX-PLZ6-0006-SM-33HBZ	Male	30-39	0
GTEX-POYW-0006-SM-2XCF4	Male	60-69	0
GTEX-PSDG-0005-SM-3GADC	Male	50-59	0
GTEX-PVOW-0006-SM-3NMB8	Male	40-49	2
GTEX-PW2O-0006-SM-2I3DV	Male	20-29	0
GTEX-Q2AH-0005-SM-33HBR	Male	40-49	0
GTEX-Q2AI-0006-SM-2I3FG	Male	40-49	0
GTEX-QDVJ-0005-SM-2TC5X	Male	50-59	0
GTEX-QDVN-0006-SM-48U1R	Male	50-59	0
GTEX-QEG4-0006-SM-2I5FY	Male	30-39	1
GTEX-QEG5-0006-SM-2I5FZ	Male	20-29	0
GTEX-QESD-0006-SM-2I5G6	Male	20-29	0
GTEX-QLQ7-0005-SM-2S1QP	Male	60-69	0
GTEX-QLQW-0005-SM-2S1RA	Male	30-39	0
GTEX-QMR6-0005-SM-32PKY	Male	50-59	4
GTEX-QMRM-0005-SM-3NB2A	Male	50-59	0
GTEX-QV31-0006-SM-793B5	Male	30-39	0
GTEX-QXCU-0006-SM-2TC5K	Male	50-59	1
GTEX-R55C-0005-SM-3GAE9	Male	40-49	0
GTEX-R55D-0006-SM-3GIJS	Male	50-59	0
GTEX-R55E-0006-SM-2TC5G	Male	20-29	1
GTEX-REY6-0005-SM-2TF54	Male	60-69	0
GTEX-RM2N-0006-SM-2TF5H	Male	50-59	0
GTEX-RN64-0005-SM-793B4	Male	50-59	1
GTEX-RUSQ-0006-SM-2TF6P	Male	50-59	0
GTEX-RVPV-0006-SM-2TF6Q	Male	60-69	3
GTEX-RWSA-0005-SM-2XCAO	Male	40-49	1
GTEX-S33H-0005-SM-2XCAL	Male	30-39	2
GTEX-S7PM-0006-SM-3NM8C	Male	60-69	0
GTEX-S7SE-0005-SM-2XCEA	Male	50-59	2
GTEX-S95S-0005-SM-2XCEC	Male	60-69	0
GTEX-SIU8-0006-SM-2XCE5	Male	50-59	2
GTEX-SJXC-0005-SM-2XCE7	Male	60-69	2
GTEX-SNMC-0006-SM-2XCFE	Male	20-29	0
GTEX-SNOS-0006-SM-32PLH	Male	40-49	0
GTEX-SSA3-0005-SM-32QOT	Male	60-69	0
GTEX-SUCS-0006-SM-4DM59	Male	70-79	0
GTEX-T2YK-0005-SM-32QOV	Male	50-59	4
GTEX-T5JC-0006-SM-EZ6L9	Male	20-29	2
GTEX-T6MN-0005-SM-32PLJ	Male	50-59	2
GTEX-T8EM-0006-SM-3DB71	Male	40-49	0
GTEX-TKQ1-0006-SM-33HBI	Male	30-39	0
GTEX-TKQ2-0006-SM-33HBH	Male	50-59	0
GTEX-TMZS-0006-SM-3DB8G	Male	60-69	0
GTEX-U3ZG-0006-SM-47JWX	Male	50-59	0
GTEX-U3ZH-0005-SM-3DB72	Male	30-39	0
GTEX-U4B1-0006-SM-3DB8E	Male	40-49	0
GTEX-U8T8-0005-SM-3DB8F	Male	60-69	0
GTEX-U8XE-0005-SM-3DB8I	Male	30-39	4
GTEX-UJMC-0005-SM-3GACU	Male	50-59	0
GTEX-UPJH-0006-SM-3GACW	Male	50-59	2
GTEX-UPK5-0006-SM-3GAD8	Male	40-49	0
GTEX-UTHO-0006-SM-3NMCC	Male	60-69	3
GTEX-V1D1-0006-SM-3NMCE	Male	50-59	0
GTEX-V955-0005-SM-3P5ZC	Male	60-69	0
GTEX-VJYA-0005-SM-3P5ZD	Male	60-69	0
GTEX-VUSG-0006-SM-3GIK9	Male	50-59	0
GTEX-VUSH-0005-SM-3NB2H	Male	30-39	0
GTEX-WCDI-0005-SM-3NB2M	Male	50-59	0
GTEX-WFG7-0005-SM-3GIKM	Male	20-29	0
GTEX-WFG8-0006-SM-3GIKS	Male	20-29	0
GTEX-WFJO-0005-SM-3GIKY	Male	30-39	0
GTEX-WFON-0005-SM-3NMC9	Male	40-49	0
GTEX-WH7G-0005-SM-3NMBX	Male	40-49	0
GTEX-WHPG-0006-SM-3NMBV	Male	50-59	0
GTEX-WHSB-0005-SM-3LK7C	Male	50-59	0
GTEX-WHSE-0006-SM-3NMBW	Male	20-29	3
GTEX-WHWD-0005-SM-3LK7D	Male	50-59	0
GTEX-WK11-0006-SM-3NB3J	Male	50-59	1
GTEX-WL46-0006-SM-4OOS5	Male	50-59	2
GTEX-WOFL-0006-SM-3TW8K	Male	60-69	0
GTEX-WOFM-0005-SM-3MJF3	Male	20-29	0
GTEX-WQUQ-0006-SM-3MJF4	Male	60-69	0
GTEX-WVLH-0006-SM-3MJF7	Male	50-59	2
GTEX-WY7C-0006-SM-3NB3L	Male	50-59	0
GTEX-WYJK-0005-SM-3NMA1	Male	50-59	0
GTEX-WZTO-0006-SM-3NM9T	Male	40-49	1
GTEX-X261-0005-SM-4PQYX	Male	50-59	4
GTEX-X3Y1-0006-SM-3P5ZG	Male	40-49	0
GTEX-X4LF-0006-SM-3NMCO	Male	50-59	0
GTEX-X4XX-0005-SM-3NMCS	Male	60-69	4
GTEX-X4XY-0006-SM-46MV2	Male	60-69	0
GTEX-X585-0005-SM-46MV3	Male	50-59	4
GTEX-X5EB-0006-SM-46MV5	Male	40-49	0
GTEX-X62O-0005-SM-46MV1	Male	50-59	0
GTEX-X88G-0006-SM-47JX5	Male	30-39	0
GTEX-XAJ8-0006-SM-46MVM	Male	40-49	0
GTEX-XBEC-0006-SM-4AT5T	Male	50-59	2
GTEX-XBED-0006-SM-47JXO	Male	60-69	0
GTEX-XBEW-0006-SM-4AT4E	Male	40-49	0
GTEX-XGQ4-0005-SM-4AT5U	Male	50-59	0
GTEX-XK95-0005-SM-4AT4S	Male	40-49	0
GTEX-XLM4-0005-SM-4AT4P	Male	60-69	3
GTEX-XMD1-0006-SM-4AT4Q	Male	60-69	4
GTEX-XMK1-0005-SM-4B665	Male	40-49	0
GTEX-XPT6-0006-SM-4B66Q	Male	20-29	0
GTEX-XPVG-0006-SM-4B65Z	Male	50-59	0
GTEX-XQ3S-0006-SM-4BOQ4	Male	20-29	1
GTEX-XQ8I-0006-SM-4BOQ5	Male	50-59	0
GTEX-XUYS-0005-SM-47JZ2	Male	50-59	0
GTEX-XXEK-0005-SM-4BRWJ	Male	50-59	0
GTEX-Y111-0006-SM-4SOIO	Male	50-59	1
GTEX-Y3I4-0006-SM-4TT1E	Male	50-59	0
GTEX-Y5V6-0005-SM-4V6FD	Male	60-69	0
GTEX-Y8DK-0005-SM-4RGNR	Male	60-69	2
GTEX-Y8E4-0006-SM-4V6EW	Male	40-49	0
GTEX-Y8E5-0006-SM-47JWQ	Male	60-69	0
GTEX-Y9LG-0006-SM-4VBRK	Male	30-39	0
GTEX-YB5E-0005-SM-4VDSO	Male	40-49	0
GTEX-YEC3-0005-SM-4W21J	Male	50-59	0
GTEX-YEC4-0001-SM-4W1Y6	Male	40-49	0
GTEX-YECK-0005-SM-4W217	Male	60-69	3
GTEX-YF7O-0005-SM-4W1ZU	Male	50-59	0
GTEX-YFCO-0005-SM-4W1ZI	Male	40-49	0
GTEX-Z93S-0005-SM-4RGLW	Male	50-59	2
GTEX-ZAB4-0005-SM-4RGM8	Male	40-49	4
GTEX-ZDTS-0006-SM-4WAYZ	Male	60-69	2
GTEX-ZDTT-0006-SM-4WKFP	Male	60-69	0
GTEX-ZDXO-0006-SM-4WKGF	Male	60-69	2
GTEX-ZDYS-0002-SM-4WKGR	Male	50-59	0
GTEX-ZE9C-0006-SM-4WKG2	Male	60-69	2
GTEX-ZEX8-0005-SM-4WKGE	Male	50-59	0
GTEX-ZF28-0005-SM-4WKH3	Male	60-69	4
GTEX-ZG7Y-0006-SM-4WWEA	Male	50-59	0
GTEX-ZPU1-0006-SM-4WWAT	Male	40-49	0
GTEX-ZQUD-0005-SM-4YCE5	Male	30-39	0
GTEX-ZT9W-0005-SM-4YCEG	Male	50-59	0
GTEX-ZTSS-0005-SM-4YCDR	Male	40-49	0
GTEX-ZTTD-0006-SM-51MSJ	Male	50-59	3
GTEX-ZTX8-0006-SM-4YCE4	Male	20-29	0
GTEX-ZUA1-0005-SM-4YCEV	Male	40-49	2
GTEX-ZV7C-0005-SM-57WDL	Male	50-59	0
GTEX-ZVE2-0006-SM-51MRW	Male	50-59	0
GTEX-ZVP2-0005-SM-51MRK	Male	50-59	0
GTEX-ZVTK-0006-SM-57WBK	Male	20-29	1
GTEX-ZVZP-0006-SM-51MSW	Male	50-59	0
GTEX-ZXG5-0005-SM-57WCN	Male	60-69	3

## Sheet: COVID19-Control
Sample information for single cell RNAseq of whole blood cells [Accesion No: https://www.covid19cellatlas.org/index.patient.html (Covid19 cell atlas)]
SampleID	Status	Sex	cellNumber
HIP002	Healthy	Female	17374
HIP022	Healthy	Female	153
HIP023	Healthy	Female	1341
HIP046	Healthy	Female	5033
HIP015	Healthy	Male	27795
HIP043	Healthy	Male	5305
HIP044	Healthy	Male	3090
HIP045	Healthy	Male	1789

## Sheet: ADBlood
Sample information for Alzheimer's disease [Accession No: GSE140829 (Gene Expression Omnibus, NCBI)]
SampleID	Age	Group	Sex
GSM4187203	64	AD	Female
GSM4187210	82	AD	Female
GSM4187222	61	AD	Female
GSM4187224	82	AD	Female
GSM4187225	82	AD	Female
GSM4187248	68	AD	Female
GSM4187250	81	AD	Female
GSM4187253	81	AD	Female
GSM4187260	74	AD	Female
GSM4187262	87	AD	Female
GSM4187273	69	AD	Female
GSM4187282	63	AD	Female
GSM4187283	73	AD	Female
GSM4187286	77	AD	Female
GSM4187293	61	AD	Female
GSM4187294	67	AD	Female
GSM4187311	65	AD	Female
GSM4187315	81	AD	Female
GSM4187326	73	AD	Female
GSM4187336	62	AD	Female
GSM4187347	76	AD	Female
GSM4187354	76	AD	Female
GSM4187357	80	AD	Female
GSM4187367	65	AD	Female
GSM4187373	70	AD	Female
GSM4187387	63	AD	Female
GSM4187395	81	AD	Female
GSM4187398	79	AD	Female
GSM4187401	83	AD	Female
GSM4187402	74	AD	Female
GSM4187409	65	AD	Female
GSM4187410	81	AD	Female
GSM4187417	71	AD	Female
GSM4187425	64	AD	Female
GSM4187429	71	AD	Female
GSM4187437	86	AD	Female
GSM4187441	72	AD	Female
GSM4187445	85	AD	Female
GSM4187453	65	AD	Female
GSM4187455	64	AD	Female
GSM4187456	69	AD	Female
GSM4187459	71	AD	Female
GSM4187461	74	AD	Female
GSM4187463	78	AD	Female
GSM4187466	68	AD	Female
GSM4187468	87	AD	Female
GSM4187470	62	AD	Female
GSM4187479	70	AD	Female
GSM4187482	69	AD	Female
GSM4187490	81	AD	Female
GSM4187493	65	AD	Female
GSM4187495	68	AD	Female
GSM4187502	78	AD	Female
GSM4187504	66	AD	Female
GSM4187517	69	AD	Female
GSM4187522	70	AD	Female
GSM4187528	69	AD	Female
GSM4187532	69	AD	Female
GSM4187533	67	AD	Female
GSM4187538	76	AD	Female
GSM4187543	86	AD	Female
GSM4187546	62	AD	Female
GSM4187548	82	AD	Female
GSM4187549	64	AD	Female
GSM4187552	74	AD	Female
GSM4187556	75	AD	Female
GSM4187560	72	AD	Female
GSM4187561	77	AD	Female
GSM4187565	70	AD	Female
GSM4187569	68	AD	Female
GSM4187577	67	AD	Female
GSM4187578	88	AD	Female
GSM4187581	69	AD	Female
GSM4187582	67	AD	Female
GSM4187583	81	AD	Female
GSM4187585	69	AD	Female
GSM4187586	74	AD	Female
GSM4187588	81	AD	Female
GSM4187590	62	AD	Female
GSM4187591	82	AD	Female
GSM4187598	63	AD	Female
GSM4187600	67	AD	Female
GSM4187603	79	AD	Female
GSM4187606	77	AD	Female
GSM4187608	71	AD	Female
GSM4187617	86	AD	Female
GSM4187642	69	AD	Female
GSM4187660	82	AD	Female
GSM4187662	70	AD	Female
GSM4187664	69	AD	Female
GSM4187666	74	AD	Female
GSM4187676	78	AD	Female
GSM4187683	64	AD	Female
GSM4187708	80	AD	Female
GSM4187724	71	AD	Female
GSM4187726	70	AD	Female
GSM4187730	61	AD	Female
GSM4187737	75	AD	Female
GSM4187738	84	AD	Female
GSM4187750	85	AD	Female
GSM4187754	80	AD	Female
GSM4187758	71	AD	Female
GSM4187766	77	AD	Female
GSM4187772	74	AD	Female
GSM4187211	70	AD	Male
GSM4187217	69	AD	Male
GSM4187228	61	AD	Male
GSM4187247	66	AD	Male
GSM4187251	64	AD	Male
GSM4187258	64	AD	Male
GSM4187272	79	AD	Male
GSM4187278	75	AD	Male
GSM4187279	79	AD	Male
GSM4187280	79	AD	Male
GSM4187281	80	AD	Male
GSM4187288	61	AD	Male
GSM4187291	76	AD	Male
GSM4187299	79	AD	Male
GSM4187300	80	AD	Male
GSM4187305	85	AD	Male
GSM4187312	72	AD	Male
GSM4187321	61	AD	Male
GSM4187334	80	AD	Male
GSM4187353	85	AD	Male
GSM4187359	72	AD	Male
GSM4187361	74	AD	Male
GSM4187368	82	AD	Male
GSM4187372	85	AD	Male
GSM4187376	74	AD	Male
GSM4187377	77	AD	Male
GSM4187380	72	AD	Male
GSM4187384	66	AD	Male
GSM4187386	62	AD	Male
GSM4187390	81	AD	Male
GSM4187416	80	AD	Male
GSM4187426	80	AD	Male
GSM4187427	84	AD	Male
GSM4187433	83	AD	Male
GSM4187435	87	AD	Male
GSM4187438	72	AD	Male
GSM4187439	67	AD	Male
GSM4187440	65	AD	Male
GSM4187442	68	AD	Male
GSM4187449	81	AD	Male
GSM4187457	77	AD	Male
GSM4187458	72	AD	Male
GSM4187462	83	AD	Male
GSM4187464	83	AD	Male
GSM4187465	68	AD	Male
GSM4187469	71	AD	Male
GSM4187471	71	AD	Male
GSM4187472	69	AD	Male
GSM4187473	68	AD	Male
GSM4187478	76	AD	Male
GSM4187485	63	AD	Male
GSM4187498	77	AD	Male
GSM4187500	65	AD	Male
GSM4187505	82	AD	Male
GSM4187520	70	AD	Male
GSM4187521	68	AD	Male
GSM4187523	81	AD	Male
GSM4187526	81	AD	Male
GSM4187527	75	AD	Male
GSM4187529	69	AD	Male
GSM4187530	75	AD	Male
GSM4187547	73	AD	Male
GSM4187557	84	AD	Male
GSM4187558	70	AD	Male
GSM4187570	66	AD	Male
GSM4187572	78	AD	Male
GSM4187573	72	AD	Male
GSM4187589	62	AD	Male
GSM4187594	78	AD	Male
GSM4187601	70	AD	Male
GSM4187602	66	AD	Male
GSM4187609	75	AD	Male
GSM4187616	68	AD	Male
GSM4187618	65	AD	Male
GSM4187619	71	AD	Male
GSM4187625	79	AD	Male
GSM4187626	73	AD	Male
GSM4187628	66	AD	Male
GSM4187629	68	AD	Male
GSM4187631	67	AD	Male
GSM4187634	76	AD	Male
GSM4187636	61	AD	Male
GSM4187646	70	AD	Male
GSM4187651	69	AD	Male
GSM4187659	80	AD	Male
GSM4187668	63	AD	Male
GSM4187673	72	AD	Male
GSM4187675	64	AD	Male
GSM4187677	75	AD	Male
GSM4187704	67	AD	Male
GSM4187721	61	AD	Male
GSM4187723	66	AD	Male
GSM4187725	80	AD	Male
GSM4187728	74	AD	Male
GSM4187734	78	AD	Male
GSM4187735	78	AD	Male
GSM4187743	75	AD	Male
GSM4187757	77	AD	Male
GSM4187762	65	AD	Male
GSM4187764	71	AD	Male
GSM4187189	63	Control	Female
GSM4187193	74	Control	Female
GSM4187194	74	Control	Female
GSM4187198	72	Control	Female
GSM4187199	63	Control	Female
GSM4187200	65	Control	Female
GSM4187202	71	Control	Female
GSM4187205	75	Control	Female
GSM4187206	85	Control	Female
GSM4187208	75	Control	Female
GSM4187213	72	Control	Female
GSM4187216	68	Control	Female
GSM4187221	68	Control	Female
GSM4187223	70	Control	Female
GSM4187227	76	Control	Female
GSM4187230	79	Control	Female
GSM4187231	89	Control	Female
GSM4187232	69	Control	Female
GSM4187234	74	Control	Female
GSM4187235	76	Control	Female
GSM4187236	66	Control	Female
GSM4187239	74	Control	Female
GSM4187240	67	Control	Female
GSM4187242	74	Control	Female
GSM4187244	73	Control	Female
GSM4187249	73	Control	Female
GSM4187255	85	Control	Female
GSM4187256	64	Control	Female
GSM4187257	83	Control	Female
GSM4187261	84	Control	Female
GSM4187263	89	Control	Female
GSM4187264	64	Control	Female
GSM4187266	68	Control	Female
GSM4187268	75	Control	Female
GSM4187269	81	Control	Female
GSM4187275	83	Control	Female
GSM4187276	69	Control	Female
GSM4187296	78	Control	Female
GSM4187304	74	Control	Female
GSM4187306	63	Control	Female
GSM4187307	69	Control	Female
GSM4187323	71	Control	Female
GSM4187331	80	Control	Female
GSM4187339	85	Control	Female
GSM4187342	68	Control	Female
GSM4187343	67	Control	Female
GSM4187346	73	Control	Female
GSM4187349	67	Control	Female
GSM4187350	71	Control	Female
GSM4187352	71	Control	Female
GSM4187366	70	Control	Female
GSM4187374	70	Control	Female
GSM4187375	70	Control	Female
GSM4187385	63	Control	Female
GSM4187388	69	Control	Female
GSM4187392	82	Control	Female
GSM4187393	69	Control	Female
GSM4187394	76	Control	Female
GSM4187404	63	Control	Female
GSM4187411	83	Control	Female
GSM4187413	73	Control	Female
GSM4187414	86	Control	Female
GSM4187415	72	Control	Female
GSM4187419	71	Control	Female
GSM4187421	75	Control	Female
GSM4187428	66	Control	Female
GSM4187432	85	Control	Female
GSM4187444	66	Control	Female
GSM4187447	74	Control	Female
GSM4187450	77	Control	Female
GSM4187454	67	Control	Female
GSM4187460	69	Control	Female
GSM4187467	75	Control	Female
GSM4187475	80	Control	Female
GSM4187476	68	Control	Female
GSM4187481	82	Control	Female
GSM4187484	83	Control	Female
GSM4187489	81	Control	Female
GSM4187491	81	Control	Female
GSM4187494	71	Control	Female
GSM4187497	66	Control	Female
GSM4187499	74	Control	Female
GSM4187507	74	Control	Female
GSM4187508	82	Control	Female
GSM4187512	62	Control	Female
GSM4187518	73	Control	Female
GSM4187519	78	Control	Female
GSM4187534	72	Control	Female
GSM4187550	68	Control	Female
GSM4187563	70	Control	Female
GSM4187592	67	Control	Female
GSM4187596	74	Control	Female
GSM4187610	75	Control	Female
GSM4187612	69	Control	Female
GSM4187615	70	Control	Female
GSM4187620	87	Control	Female
GSM4187622	69	Control	Female
GSM4187633	72	Control	Female
GSM4187637	76	Control	Female
GSM4187638	74	Control	Female
GSM4187643	82	Control	Female
GSM4187647	66	Control	Female
GSM4187648	62	Control	Female
GSM4187652	79	Control	Female
GSM4187655	71	Control	Female
GSM4187661	64	Control	Female
GSM4187663	84	Control	Female
GSM4187665	74	Control	Female
GSM4187667	87	Control	Female
GSM4187671	69	Control	Female
GSM4187674	80	Control	Female
GSM4187679	88	Control	Female
GSM4187682	71	Control	Female
GSM4187685	67	Control	Female
GSM4187689	81	Control	Female
GSM4187691	71	Control	Female
GSM4187692	77	Control	Female
GSM4187693	64	Control	Female
GSM4187695	62	Control	Female
GSM4187696	71	Control	Female
GSM4187700	79	Control	Female
GSM4187701	69	Control	Female
GSM4187702	76	Control	Female
GSM4187705	82	Control	Female
GSM4187713	71	Control	Female
GSM4187716	63	Control	Female
GSM4187717	65	Control	Female
GSM4187720	74	Control	Female
GSM4187733	73	Control	Female
GSM4187736	74	Control	Female
GSM4187739	72	Control	Female
GSM4187741	66	Control	Female
GSM4187747	66	Control	Female
GSM4187749	79	Control	Female
GSM4187751	77	Control	Female
GSM4187755	75	Control	Female
GSM4187756	69	Control	Female
GSM4187761	81	Control	Female
GSM4187768	80	Control	Female
GSM4187187	68	Control	Male
GSM4187191	82	Control	Male
GSM4187192	86	Control	Male
GSM4187195	76	Control	Male
GSM4187197	86	Control	Male
GSM4187201	70	Control	Male
GSM4187204	72	Control	Male
GSM4187207	73	Control	Male
GSM4187209	77	Control	Male
GSM4187212	70	Control	Male
GSM4187214	72	Control	Male
GSM4187218	82	Control	Male
GSM4187220	86	Control	Male
GSM4187226	71	Control	Male
GSM4187229	73	Control	Male
GSM4187233	73	Control	Male
GSM4187243	68	Control	Male
GSM4187245	75	Control	Male
GSM4187252	68	Control	Male
GSM4187265	66	Control	Male
GSM4187267	68	Control	Male
GSM4187271	69	Control	Male
GSM4187274	76	Control	Male
GSM4187287	78	Control	Male
GSM4187289	68	Control	Male
GSM4187290	63	Control	Male
GSM4187302	66	Control	Male
GSM4187308	74	Control	Male
GSM4187309	78	Control	Male
GSM4187314	75	Control	Male
GSM4187317	76	Control	Male
GSM4187318	76	Control	Male
GSM4187324	74	Control	Male
GSM4187327	73	Control	Male
GSM4187330	71	Control	Male
GSM4187332	71	Control	Male
GSM4187335	75	Control	Male
GSM4187340	66	Control	Male
GSM4187344	71	Control	Male
GSM4187345	72	Control	Male
GSM4187348	64	Control	Male
GSM4187356	76	Control	Male
GSM4187360	69	Control	Male
GSM4187362	69	Control	Male
GSM4187379	71	Control	Male
GSM4187391	75	Control	Male
GSM4187396	82	Control	Male
GSM4187397	85	Control	Male
GSM4187403	77	Control	Male
GSM4187405	69	Control	Male
GSM4187406	80	Control	Male
GSM4187412	73	Control	Male
GSM4187420	73	Control	Male
GSM4187422	76	Control	Male
GSM4187423	85	Control	Male
GSM4187431	71	Control	Male
GSM4187448	74	Control	Male
GSM4187474	66	Control	Male
GSM4187477	83	Control	Male
GSM4187480	71	Control	Male
GSM4187487	75	Control	Male
GSM4187501	75	Control	Male
GSM4187509	72	Control	Male
GSM4187511	71	Control	Male
GSM4187516	72	Control	Male
GSM4187525	68	Control	Male
GSM4187541	69	Control	Male
GSM4187551	75	Control	Male
GSM4187562	79	Control	Male
GSM4187567	78	Control	Male
GSM4187576	78	Control	Male
GSM4187580	82	Control	Male
GSM4187595	76	Control	Male
GSM4187604	75	Control	Male
GSM4187607	74	Control	Male
GSM4187613	67	Control	Male
GSM4187614	75	Control	Male
GSM4187623	85	Control	Male
GSM4187624	69	Control	Male
GSM4187627	70	Control	Male
GSM4187630	79	Control	Male
GSM4187639	75	Control	Male
GSM4187640	70	Control	Male
GSM4187641	70	Control	Male
GSM4187644	82	Control	Male
GSM4187649	62	Control	Male
GSM4187650	75	Control	Male
GSM4187654	83	Control	Male
GSM4187656	76	Control	Male
GSM4187657	74	Control	Male
GSM4187670	80	Control	Male
GSM4187678	79	Control	Male
GSM4187681	63	Control	Male
GSM4187687	71	Control	Male
GSM4187698	73	Control	Male
GSM4187699	66	Control	Male
GSM4187703	80	Control	Male
GSM4187707	82	Control	Male
GSM4187711	77	Control	Male
GSM4187714	78	Control	Male
GSM4187718	82	Control	Male
GSM4187729	77	Control	Male
GSM4187731	83	Control	Male
GSM4187740	76	Control	Male
GSM4187742	66	Control	Male
GSM4187745	75	Control	Male
GSM4187753	74	Control	Male
GSM4187767	70	Control	Male
GSM4187769	61	Control	Male
GSM4187771	78	Control	Male
GSM4187196	83	MCI	Female
GSM4187215	80	MCI	Female
GSM4187237	81	MCI	Female
GSM4187246	85	MCI	Female
GSM4187254	84	MCI	Female
GSM4187259	72	MCI	Female
GSM4187284	71	MCI	Female
GSM4187295	70	MCI	Female
GSM4187297	70	MCI	Female
GSM4187303	68	MCI	Female
GSM4187310	66	MCI	Female
GSM4187316	61	MCI	Female
GSM4187319	80	MCI	Female
GSM4187320	76	MCI	Female
GSM4187322	71	MCI	Female
GSM4187328	75	MCI	Female
GSM4187351	61	MCI	Female
GSM4187355	69	MCI	Female
GSM4187370	68	MCI	Female
GSM4187371	74	MCI	Female
GSM4187378	68	MCI	Female
GSM4187383	78	MCI	Female
GSM4187389	70	MCI	Female
GSM4187400	79	MCI	Female
GSM4187430	74	MCI	Female
GSM4187434	68	MCI	Female
GSM4187436	68	MCI	Female
GSM4187446	84	MCI	Female
GSM4187451	82	MCI	Female
GSM4187452	72	MCI	Female
GSM4187483	71	MCI	Female
GSM4187492	82	MCI	Female
GSM4187506	75	MCI	Female
GSM4187510	62	MCI	Female
GSM4187539	75	MCI	Female
GSM4187540	76	MCI	Female
GSM4187553	75	MCI	Female
GSM4187554	71	MCI	Female
GSM4187555	66	MCI	Female
GSM4187564	61	MCI	Female
GSM4187566	72	MCI	Female
GSM4187568	71	MCI	Female
GSM4187574	73	MCI	Female
GSM4187575	69	MCI	Female
GSM4187579	64	MCI	Female
GSM4187584	69	MCI	Female
GSM4187593	64	MCI	Female
GSM4187599	70	MCI	Female
GSM4187605	61	MCI	Female
GSM4187621	74	MCI	Female
GSM4187690	66	MCI	Female
GSM4187694	70	MCI	Female
GSM4187709	77	MCI	Female
GSM4187710	64	MCI	Female
GSM4187712	66	MCI	Female
GSM4187719	71	MCI	Female
GSM4187727	84	MCI	Female
GSM4187732	61	MCI	Female
GSM4187746	80	MCI	Female
GSM4187752	82	MCI	Female
GSM4187763	66	MCI	Female
GSM4187770	61	MCI	Female
GSM4187188	82	MCI	Male
GSM4187190	77	MCI	Male
GSM4187219	86	MCI	Male
GSM4187238	69	MCI	Male
GSM4187241	69	MCI	Male
GSM4187270	87	MCI	Male
GSM4187277	66	MCI	Male
GSM4187285	71	MCI	Male
GSM4187292	74	MCI	Male
GSM4187298	79	MCI	Male
GSM4187301	62	MCI	Male
GSM4187313	73	MCI	Male
GSM4187325	75	MCI	Male
GSM4187329	67	MCI	Male
GSM4187333	77	MCI	Male
GSM4187337	63	MCI	Male
GSM4187338	61	MCI	Male
GSM4187341	74	MCI	Male
GSM4187358	69	MCI	Male
GSM4187363	77	MCI	Male
GSM4187364	71	MCI	Male
GSM4187365	77	MCI	Male
GSM4187369	64	MCI	Male
GSM4187381	74	MCI	Male
GSM4187382	83	MCI	Male
GSM4187399	81	MCI	Male
GSM4187407	86	MCI	Male
GSM4187408	82	MCI	Male
GSM4187418	87	MCI	Male
GSM4187424	65	MCI	Male
GSM4187443	74	MCI	Male
GSM4187486	82	MCI	Male
GSM4187488	86	MCI	Male
GSM4187496	70	MCI	Male
GSM4187503	72	MCI	Male
GSM4187513	78	MCI	Male
GSM4187514	73	MCI	Male
GSM4187515	68	MCI	Male
GSM4187524	67	MCI	Male
GSM4187531	77	MCI	Male
GSM4187535	65	MCI	Male
GSM4187536	74	MCI	Male
GSM4187537	71	MCI	Male
GSM4187542	72	MCI	Male
GSM4187544	81	MCI	Male
GSM4187545	67	MCI	Male
GSM4187559	73	MCI	Male
GSM4187571	77	MCI	Male
GSM4187587	76	MCI	Male
GSM4187597	67	MCI	Male
GSM4187611	83	MCI	Male
GSM4187632	76	MCI	Male
GSM4187635	77	MCI	Male
GSM4187645	85	MCI	Male
GSM4187653	64	MCI	Male
GSM4187658	73	MCI	Male
GSM4187669	78	MCI	Male
GSM4187672	69	MCI	Male
GSM4187680	74	MCI	Male
GSM4187684	75	MCI	Male
GSM4187686	73	MCI	Male
GSM4187688	87	MCI	Male
GSM4187697	72	MCI	Male
GSM4187706	66	MCI	Male
GSM4187715	85	MCI	Male
GSM4187722	80	MCI	Male
GSM4187744	72	MCI	Male
GSM4187748	71	MCI	Male
GSM4187759	63	MCI	Male
GSM4187760	84	MCI	Male
GSM4187765	70	MCI	Male
GSM4187773	85	MCI	Male

## Sheet: T2DBlood
Sample information for type 2 diabetes [Accession No: GSE156993 (Gene Expression Omnibus, NCBI)]
SampleID	Group	Age	Sex
GSM4749821	T2D	57	Female
GSM4749824	T2D	48	Female
GSM4749825	T2D	48	Female
GSM4749822	T2D	60	Male
GSM4749823	T2D	59	Male
GSM4749826	T2D	52	Male
GSM4749827	T2D	50	Male
GSM4749840	Control	45	Female
GSM4749842	Control	41	Female
GSM4749843	Control	40	Female
GSM4749844	Control	44	Female
GSM4749841	Control	41	Male
GSM4749845	Control	36	Male

[truncated: 5 more sheets: CADBlood, ADBrain, Europe Methylome, INSR ChIP, Insulin expression]
