# Supplementary material for: Enhanced insulin‐regulated phagocytic activities support extreme health span and longevity in multiple populations
Source: Aging Cell. 2023 Mar 8;22(5):e13810. doi: 10.1111/acel.13810 (PMC10186610; doi:10.1111/acel.13810)
Supplement: Supplementary file 14 — Table S2. [file ACEL-22-e13810-s004.xlsx]

## Sheet: ShareDEGs
Table S2. Commonly dysregulated DEGs (cDEGs) identified in the entire Hainan cohort
Gene	Pattern
MSR1	UpRegulatedInLLIs
HDGFRP3	UpRegulatedInLLIs
SPIRE1	UpRegulatedInLLIs
GAB3	UpRegulatedInLLIs
CAPN2	UpRegulatedInLLIs
ZEB2	UpRegulatedInLLIs
OSBPL5	UpRegulatedInLLIs
RGS9	UpRegulatedInLLIs
PDGFRB	UpRegulatedInLLIs
SYTL3	UpRegulatedInLLIs
CD244	UpRegulatedInLLIs
SLAMF7	UpRegulatedInLLIs
PPP2R2B	UpRegulatedInLLIs
SLC39A11	UpRegulatedInLLIs
FCRL6	UpRegulatedInLLIs
TTC16	UpRegulatedInLLIs
FBXO6	UpRegulatedInLLIs
SLC27A3	UpRegulatedInLLIs
WIPI1	UpRegulatedInLLIs
ATP1A3	UpRegulatedInLLIs
TTC38	UpRegulatedInLLIs
PTGDS	UpRegulatedInLLIs
CECR1	UpRegulatedInLLIs
SLFN13	UpRegulatedInLLIs
KATNAL1	UpRegulatedInLLIs
SYT11	UpRegulatedInLLIs
KIF13B	UpRegulatedInLLIs
FLNA	UpRegulatedInLLIs
PDGFD	UpRegulatedInLLIs
WDR41	UpRegulatedInLLIs
STS	UpRegulatedInLLIs
TOX	UpRegulatedInLLIs
ITPRIPL2	UpRegulatedInLLIs
DIAPH1	UpRegulatedInLLIs
MYO1G	UpRegulatedInLLIs
ARSD	UpRegulatedInLLIs
PDE4A	UpRegulatedInLLIs
FLVCR2	UpRegulatedInLLIs
ITGAL	UpRegulatedInLLIs
ELOVL6	UpRegulatedInLLIs
SUSD1	UpRegulatedInLLIs
KLRD1	UpRegulatedInLLIs
ZFYVE28	UpRegulatedInLLIs
ABCG1	UpRegulatedInLLIs
FRMPD3	UpRegulatedInLLIs
GPR56	UpRegulatedInLLIs
CST7	UpRegulatedInLLIs
LGR6	UpRegulatedInLLIs
ECHDC3	UpRegulatedInLLIs
EPS15	UpRegulatedInLLIs
MAP3K6	UpRegulatedInLLIs
LIMK1	UpRegulatedInLLIs
GTF3C1	UpRegulatedInLLIs
PEA15	UpRegulatedInLLIs
CD300E	UpRegulatedInLLIs
CHN2	UpRegulatedInLLIs
PRDM1	UpRegulatedInLLIs
DUSP3	UpRegulatedInLLIs
UCK2	UpRegulatedInLLIs
GALNT3	UpRegulatedInLLIs
SLC35F6	UpRegulatedInLLIs
IGFBP7	UpRegulatedInLLIs
JAKMIP1	UpRegulatedInLLIs
KIAA1598	UpRegulatedInLLIs
NCR1	UpRegulatedInLLIs
FGFBP2	UpRegulatedInLLIs
RASGEF1A	UpRegulatedInLLIs
HAVCR2	UpRegulatedInLLIs
RAB11FIP5	UpRegulatedInLLIs
GALNT10	UpRegulatedInLLIs
RAP2A	UpRegulatedInLLIs
CAST	UpRegulatedInLLIs
EOMES	UpRegulatedInLLIs
LLGL2	UpRegulatedInLLIs
SLFN11	UpRegulatedInLLIs
PTGER2	UpRegulatedInLLIs
APOBEC3C	UpRegulatedInLLIs
PLA2G16	UpRegulatedInLLIs
CHST12	UpRegulatedInLLIs
PRF1	UpRegulatedInLLIs
ITPRIPL1	UpRegulatedInLLIs
PLXND1	UpRegulatedInLLIs
SRBD1	UpRegulatedInLLIs
AGAP3	UpRegulatedInLLIs
SMARCD3	UpRegulatedInLLIs
IGFBP3	UpRegulatedInLLIs
GLB1L2	UpRegulatedInLLIs
TMEM144	UpRegulatedInLLIs
PRSS23	UpRegulatedInLLIs
LILRB1	UpRegulatedInLLIs
GSR	UpRegulatedInLLIs
GOLIM4	UpRegulatedInLLIs
MYO6	UpRegulatedInLLIs
SLC4A4	UpRegulatedInLLIs
ABCA2	UpRegulatedInLLIs
RASSF4	UpRegulatedInLLIs
ATOX1	UpRegulatedInLLIs
ARHGAP10	UpRegulatedInLLIs
F2R	UpRegulatedInLLIs
GZMH	UpRegulatedInLLIs
NTRK1	UpRegulatedInLLIs
FAM179A	UpRegulatedInLLIs
ADCY9	UpRegulatedInLLIs
RUNX3	UpRegulatedInLLIs
ACTN4	UpRegulatedInLLIs
VCAN	UpRegulatedInLLIs
MTHFD2	UpRegulatedInLLIs
ID2	UpRegulatedInLLIs
P2RX7	UpRegulatedInLLIs
PID1	UpRegulatedInLLIs
IL15	UpRegulatedInLLIs
SOX13	UpRegulatedInLLIs
LILRB4	UpRegulatedInLLIs
GK5	UpRegulatedInLLIs
RASSF1	UpRegulatedInLLIs
CCDC170	UpRegulatedInLLIs
PATL2	UpRegulatedInLLIs
ARHGAP31	UpRegulatedInLLIs
FLT3	UpRegulatedInLLIs
EMILIN2	UpRegulatedInLLIs
TP53I3	UpRegulatedInLLIs
CDKN2B	UpRegulatedInLLIs
SLC1A5	UpRegulatedInLLIs
C11orf21	UpRegulatedInLLIs
TIMM10	UpRegulatedInLLIs
KLRF1	UpRegulatedInLLIs
MVB12B	UpRegulatedInLLIs
LPCAT1	UpRegulatedInLLIs
DPYSL2	UpRegulatedInLLIs
FAM102B	UpRegulatedInLLIs
AOAH	UpRegulatedInLLIs
NKG7	UpRegulatedInLLIs
HEATR9	UpRegulatedInLLIs
PTPRA	UpRegulatedInLLIs
MANEAL	UpRegulatedInLLIs
LAG3	UpRegulatedInLLIs
INSR	UpRegulatedInLLIs
SMTNL1	UpRegulatedInLLIs
SLC26A6	UpRegulatedInLLIs
GALNT6	UpRegulatedInLLIs
MFSD7	UpRegulatedInLLIs
KLRC3	UpRegulatedInLLIs
TCN2	UpRegulatedInLLIs
CD163	UpRegulatedInLLIs
CRIM1	UpRegulatedInLLIs
KIFC3	UpRegulatedInLLIs
ALDH3B1	UpRegulatedInLLIs
TRPS1	UpRegulatedInLLIs
SLFN12	UpRegulatedInLLIs
MARVELD1	UpRegulatedInLLIs
GBP3	UpRegulatedInLLIs
HSD3B7	UpRegulatedInLLIs
F8	UpRegulatedInLLIs
KIAA0895L	UpRegulatedInLLIs
ITGAD	UpRegulatedInLLIs
HK3	UpRegulatedInLLIs
ABR	UpRegulatedInLLIs
TPP1	UpRegulatedInLLIs
RGL1	UpRegulatedInLLIs
SERPINB8	UpRegulatedInLLIs
SH2D2A	UpRegulatedInLLIs
SLC43A3	UpRegulatedInLLIs
KLF4	UpRegulatedInLLIs
SPIN4	UpRegulatedInLLIs
INPPL1	UpRegulatedInLLIs
SNAI3	UpRegulatedInLLIs
ASL	UpRegulatedInLLIs
ITGB2	UpRegulatedInLLIs
TGFBR3	UpRegulatedInLLIs
ADRB2	UpRegulatedInLLIs
UBE2L6	UpRegulatedInLLIs
CPNE8	UpRegulatedInLLIs
KIF21A	UpRegulatedInLLIs
GFI1	UpRegulatedInLLIs
PLBD2	UpRegulatedInLLIs
CD63	UpRegulatedInLLIs
KIAA0930	UpRegulatedInLLIs
OGDH	UpRegulatedInLLIs
ABI3	UpRegulatedInLLIs
EML2	UpRegulatedInLLIs
KEAP1	UpRegulatedInLLIs
FAM129B	UpRegulatedInLLIs
CCDC88A	UpRegulatedInLLIs
SLC9A3R1	UpRegulatedInLLIs
ACP2	UpRegulatedInLLIs
G6PD	UpRegulatedInLLIs
ANXA1	UpRegulatedInLLIs
ZBP1	UpRegulatedInLLIs
FZD1	UpRegulatedInLLIs
FCN1	UpRegulatedInLLIs
PLCB1	UpRegulatedInLLIs
ABCD1	UpRegulatedInLLIs
ASGR2	UpRegulatedInLLIs
JAZF1	UpRegulatedInLLIs
TPMT	UpRegulatedInLLIs
WSB2	UpRegulatedInLLIs
HGSNAT	UpRegulatedInLLIs
SGMS2	UpRegulatedInLLIs
KCNMB1	UpRegulatedInLLIs
JAKMIP2	UpRegulatedInLLIs
GCH1	UpRegulatedInLLIs
MSC	UpRegulatedInLLIs
GNG2	UpRegulatedInLLIs
MYD88	UpRegulatedInLLIs
HIRA	UpRegulatedInLLIs
TRPM2	UpRegulatedInLLIs
ADAP1	UpRegulatedInLLIs
DNAJC1	UpRegulatedInLLIs
GZMA	UpRegulatedInLLIs
RAB34	UpRegulatedInLLIs
LRP1	UpRegulatedInLLIs
ATP8B3	UpRegulatedInLLIs
LOXL3	UpRegulatedInLLIs
AKIRIN2	UpRegulatedInLLIs
CMTM3	UpRegulatedInLLIs
IL12RB1	UpRegulatedInLLIs
ATP6AP1	UpRegulatedInLLIs
GLIPR2	UpRegulatedInLLIs
SCARB2	UpRegulatedInLLIs
EFHD2	UpRegulatedInLLIs
IL15RA	UpRegulatedInLLIs
FRMD4B	UpRegulatedInLLIs
DENND1A	UpRegulatedInLLIs
IFI30	UpRegulatedInLLIs
CTNNBIP1	UpRegulatedInLLIs
HNMT	UpRegulatedInLLIs
CATSPER1	UpRegulatedInLLIs
LGALS1	UpRegulatedInLLIs
KCTD12	UpRegulatedInLLIs
RAB37	UpRegulatedInLLIs
EPB41L3	UpRegulatedInLLIs
CTSD	UpRegulatedInLLIs
ZNF385A	UpRegulatedInLLIs
NAGA	UpRegulatedInLLIs
CD33	UpRegulatedInLLIs
AGTRAP	UpRegulatedInLLIs
NAGK	UpRegulatedInLLIs
ANXA2	UpRegulatedInLLIs
GZMB	UpRegulatedInLLIs
NSF	UpRegulatedInLLIs
HS1BP3	UpRegulatedInLLIs
PTPN22	UpRegulatedInLLIs
CHP1	UpRegulatedInLLIs
TESC	UpRegulatedInLLIs
S1PR5	UpRegulatedInLLIs
SRGAP2	UpRegulatedInLLIs
COL6A2	UpRegulatedInLLIs
CUEDC1	UpRegulatedInLLIs
RNF19A	UpRegulatedInLLIs
RBCK1	UpRegulatedInLLIs
PIAS2	UpRegulatedInLLIs
BMP1	UpRegulatedInLLIs
H2AFY	UpRegulatedInLLIs
FES	UpRegulatedInLLIs
MERTK	UpRegulatedInLLIs
S1PR3	UpRegulatedInLLIs
KIR3DL2	UpRegulatedInLLIs
CYFIP1	UpRegulatedInLLIs
CD160	UpRegulatedInLLIs
SPTLC2	UpRegulatedInLLIs
GNGT2	UpRegulatedInLLIs
CTSC	UpRegulatedInLLIs
ENC1	UpRegulatedInLLIs
RENBP	UpRegulatedInLLIs
CCL5	UpRegulatedInLLIs
SLC25A43	UpRegulatedInLLIs
ATP1B3	UpRegulatedInLLIs
CYBB	UpRegulatedInLLIs
C12orf75	UpRegulatedInLLIs
KYNU	UpRegulatedInLLIs
CCND3	UpRegulatedInLLIs
LTB4R	UpRegulatedInLLIs
ACER3	UpRegulatedInLLIs
MMP14	UpRegulatedInLLIs
HOPX	UpRegulatedInLLIs
DIAPH2	UpRegulatedInLLIs
ATG7	UpRegulatedInLLIs
TYMP	UpRegulatedInLLIs
RNF166	UpRegulatedInLLIs
SLC25A24	UpRegulatedInLLIs
ANXA5	UpRegulatedInLLIs
NFIA	UpRegulatedInLLIs
FAM198B	UpRegulatedInLLIs
ATP6V0C	UpRegulatedInLLIs
SAMD3	UpRegulatedInLLIs
SAPCD2	UpRegulatedInLLIs
ADPRH	UpRegulatedInLLIs
ADAP2	UpRegulatedInLLIs
RAP2B	UpRegulatedInLLIs
CAPG	UpRegulatedInLLIs
ARHGAP11A	UpRegulatedInLLIs
SURF4	UpRegulatedInLLIs
SNX33	UpRegulatedInLLIs
PIP4K2A	UpRegulatedInLLIs
CTSW	UpRegulatedInLLIs
CTSB	UpRegulatedInLLIs
CD86	UpRegulatedInLLIs
SEMA3C	UpRegulatedInLLIs
TNS3	UpRegulatedInLLIs
STAB1	UpRegulatedInLLIs
CDKN1A	UpRegulatedInLLIs
FSTL3	UpRegulatedInLLIs
NKIRAS2	UpRegulatedInLLIs
ADAM9	UpRegulatedInLLIs
CRTAP	UpRegulatedInLLIs
STAC3	UpRegulatedInLLIs
GLB1	UpRegulatedInLLIs
KCNAB2	UpRegulatedInLLIs
AGPAT2	UpRegulatedInLLIs
LGALS3	UpRegulatedInLLIs
FBN2	UpRegulatedInLLIs
TMEM170B	UpRegulatedInLLIs
C1orf162	UpRegulatedInLLIs
HEXB	UpRegulatedInLLIs
MAP2K1	UpRegulatedInLLIs
EBP	UpRegulatedInLLIs
DPY19L1	UpRegulatedInLLIs
CCR7	DownRegulatedInLLIs
CHMP7	DownRegulatedInLLIs
LEF1	DownRegulatedInLLIs
AGMAT	DownRegulatedInLLIs
CD27	DownRegulatedInLLIs
MYC	DownRegulatedInLLIs
ABLIM1	DownRegulatedInLLIs
BACH2	DownRegulatedInLLIs
GRAP	DownRegulatedInLLIs
TBC1D4	DownRegulatedInLLIs
EPHX2	DownRegulatedInLLIs
DCHS1	DownRegulatedInLLIs
TRABD2A	DownRegulatedInLLIs
GPA33	DownRegulatedInLLIs
NELL2	DownRegulatedInLLIs
GAL3ST4	DownRegulatedInLLIs
FAIM3	DownRegulatedInLLIs
AQP3	DownRegulatedInLLIs
HPCAL4	DownRegulatedInLLIs
CD28	DownRegulatedInLLIs
RCAN3	DownRegulatedInLLIs
LDLRAP1	DownRegulatedInLLIs
CCR6	DownRegulatedInLLIs
BEX2	DownRegulatedInLLIs
SUSD3	DownRegulatedInLLIs
LMO7	DownRegulatedInLLIs
PKIA	DownRegulatedInLLIs
SIRPG	DownRegulatedInLLIs
FAM134B	DownRegulatedInLLIs
ALS2CL	DownRegulatedInLLIs
NOSIP	DownRegulatedInLLIs
PLAG1	DownRegulatedInLLIs
RIC3	DownRegulatedInLLIs
OXNAD1	DownRegulatedInLLIs
LDHB	DownRegulatedInLLIs
TNFRSF25	DownRegulatedInLLIs
NT5E	DownRegulatedInLLIs
ZSCAN18	DownRegulatedInLLIs
FOXO1	DownRegulatedInLLIs
MAN1C1	DownRegulatedInLLIs
HOOK1	DownRegulatedInLLIs
TESPA1	DownRegulatedInLLIs
CDR2	DownRegulatedInLLIs
ATF7IP2	DownRegulatedInLLIs
CAMK4	DownRegulatedInLLIs
TRIB2	DownRegulatedInLLIs
SCML1	DownRegulatedInLLIs
TCF7	DownRegulatedInLLIs
APBB1	DownRegulatedInLLIs
SSTR3	DownRegulatedInLLIs
CXCR5	DownRegulatedInLLIs
RHPN1	DownRegulatedInLLIs
ZNF518B	DownRegulatedInLLIs
CD79B	DownRegulatedInLLIs
RGCC	DownRegulatedInLLIs
PIK3IP1	DownRegulatedInLLIs
MAL	DownRegulatedInLLIs
DGKA	DownRegulatedInLLIs
PDE7A	DownRegulatedInLLIs
RAB30	DownRegulatedInLLIs
STRBP	DownRegulatedInLLIs
MFGE8	DownRegulatedInLLIs
AEBP1	DownRegulatedInLLIs
SATB1	DownRegulatedInLLIs
NR3C2	DownRegulatedInLLIs
CD40LG	DownRegulatedInLLIs
VSIG1	DownRegulatedInLLIs
GRPEL2	DownRegulatedInLLIs
OBSCN	DownRegulatedInLLIs
PLCL1	DownRegulatedInLLIs
TAF4B	DownRegulatedInLLIs
TMEM243	DownRegulatedInLLIs
NUCB2	DownRegulatedInLLIs
RASGRF2	DownRegulatedInLLIs
PLEKHG4	DownRegulatedInLLIs
CELSR1	DownRegulatedInLLIs
ITGA6	DownRegulatedInLLIs
GPRASP1	DownRegulatedInLLIs
DUSP16	DownRegulatedInLLIs
SNX9	DownRegulatedInLLIs
STMN3	DownRegulatedInLLIs
LBH	DownRegulatedInLLIs
AXIN2	DownRegulatedInLLIs
TCEA3	DownRegulatedInLLIs
TSPAN13	DownRegulatedInLLIs
FCER2	DownRegulatedInLLIs
SH3YL1	DownRegulatedInLLIs
ICOS	DownRegulatedInLLIs
DPP4	DownRegulatedInLLIs
AMIGO1	DownRegulatedInLLIs
RALGPS2	DownRegulatedInLLIs
ZNF550	DownRegulatedInLLIs
PLEKHB1	DownRegulatedInLLIs
MLLT3	DownRegulatedInLLIs
ADPRM	DownRegulatedInLLIs
TRAT1	DownRegulatedInLLIs
UXS1	DownRegulatedInLLIs
MTERF4	DownRegulatedInLLIs
FOXP1	DownRegulatedInLLIs
EPPK1	DownRegulatedInLLIs
IL23A	DownRegulatedInLLIs
NPM3	DownRegulatedInLLIs
RAPGEF6	DownRegulatedInLLIs
ZNF439	DownRegulatedInLLIs
BIRC3	DownRegulatedInLLIs
EEF1G	DownRegulatedInLLIs
BTLA	DownRegulatedInLLIs
NMT2	DownRegulatedInLLIs
BTBD11	DownRegulatedInLLIs
BCL7A	DownRegulatedInLLIs
SYNJ2	DownRegulatedInLLIs
IL7R	DownRegulatedInLLIs
BANK1	DownRegulatedInLLIs
FCRL2	DownRegulatedInLLIs
GEMIN4	DownRegulatedInLLIs
CD22	DownRegulatedInLLIs
USP53	DownRegulatedInLLIs
PKIG	DownRegulatedInLLIs
N6AMT1	DownRegulatedInLLIs
CCDC66	DownRegulatedInLLIs
ZNF33B	DownRegulatedInLLIs
MS4A1	DownRegulatedInLLIs
EEF1B2	DownRegulatedInLLIs
ZNF154	DownRegulatedInLLIs
FAM102A	DownRegulatedInLLIs
PPAPDC1B	DownRegulatedInLLIs
CEP41	DownRegulatedInLLIs
ATP6V0E2	DownRegulatedInLLIs
TTC9	DownRegulatedInLLIs
LEPROTL1	DownRegulatedInLLIs
CNST	DownRegulatedInLLIs
GYLTL1B	DownRegulatedInLLIs
FAM129C	DownRegulatedInLLIs
MALT1	DownRegulatedInLLIs
SH2D3A	DownRegulatedInLLIs
BEX4	DownRegulatedInLLIs
RORC	DownRegulatedInLLIs
DPH5	DownRegulatedInLLIs
LTBP3	DownRegulatedInLLIs
FCRLA	DownRegulatedInLLIs
HAPLN3	DownRegulatedInLLIs
TTC27	DownRegulatedInLLIs
TCTN1	DownRegulatedInLLIs
ZNF606	DownRegulatedInLLIs
DDX31	DownRegulatedInLLIs
LYRM4	DownRegulatedInLLIs
ACSL6	DownRegulatedInLLIs
SLC7A6	DownRegulatedInLLIs
GOLGA7B	DownRegulatedInLLIs
RPL5	DownRegulatedInLLIs
TMEM204	DownRegulatedInLLIs
IL6ST	DownRegulatedInLLIs
NAA16	DownRegulatedInLLIs
RPS3A	DownRegulatedInLLIs
ADD2	DownRegulatedInLLIs
RLTPR	DownRegulatedInLLIs
SNX22	DownRegulatedInLLIs
TRAF5	DownRegulatedInLLIs
ZNF793	DownRegulatedInLLIs
RPL22	DownRegulatedInLLIs
GIMAP7	DownRegulatedInLLIs
C10orf2	DownRegulatedInLLIs
HIP1R	DownRegulatedInLLIs
RPL4	DownRegulatedInLLIs
RPS8	DownRegulatedInLLIs
IMMP2L	DownRegulatedInLLIs
TMEM261	DownRegulatedInLLIs
BCAS4	DownRegulatedInLLIs
NUP88	DownRegulatedInLLIs
PCED1B	DownRegulatedInLLIs
PRKCA	DownRegulatedInLLIs
TNFAIP8	DownRegulatedInLLIs
SUPT3H	DownRegulatedInLLIs
ZNF101	DownRegulatedInLLIs
RPL32	DownRegulatedInLLIs
RPS23	DownRegulatedInLLIs
MCF2L	DownRegulatedInLLIs
FANCD2	DownRegulatedInLLIs
QRSL1	DownRegulatedInLLIs
KLHL3	DownRegulatedInLLIs
EPHA4	DownRegulatedInLLIs
BCL11B	DownRegulatedInLLIs
HSF2	DownRegulatedInLLIs
PSIP1	DownRegulatedInLLIs
CLUAP1	DownRegulatedInLLIs
SEPT6	DownRegulatedInLLIs
ZNF256	DownRegulatedInLLIs
LINS	DownRegulatedInLLIs
EPHA1	DownRegulatedInLLIs
SPIB	DownRegulatedInLLIs
ZNF10	DownRegulatedInLLIs
GCSAM	DownRegulatedInLLIs
ZBTB24	DownRegulatedInLLIs
CFAP36	DownRegulatedInLLIs
NR1D1	DownRegulatedInLLIs
EIF2D	DownRegulatedInLLIs
HIVEP2	DownRegulatedInLLIs
CDCA7L	DownRegulatedInLLIs
THEM4	DownRegulatedInLLIs
RPS6	DownRegulatedInLLIs
SRSF6	DownRegulatedInLLIs
NLE1	DownRegulatedInLLIs
SMYD5	DownRegulatedInLLIs
TMEM220	DownRegulatedInLLIs
ADSL	DownRegulatedInLLIs
NPM1	DownRegulatedInLLIs
GOLGA8A	DownRegulatedInLLIs
WDR19	DownRegulatedInLLIs
RRP15	DownRegulatedInLLIs
UBASH3A	DownRegulatedInLLIs
AFF3	DownRegulatedInLLIs
PAX5	DownRegulatedInLLIs
ST13	DownRegulatedInLLIs
LZTS2	DownRegulatedInLLIs
OCIAD2	DownRegulatedInLLIs
FLT3LG	DownRegulatedInLLIs
STAP1	DownRegulatedInLLIs
FCRL1	DownRegulatedInLLIs
RBFA	DownRegulatedInLLIs
ZNF671	DownRegulatedInLLIs
PAIP2B	DownRegulatedInLLIs
UBIAD1	DownRegulatedInLLIs
KIAA0355	DownRegulatedInLLIs
PPP1R3E	DownRegulatedInLLIs
RIMKLB	DownRegulatedInLLIs
TPT1	DownRegulatedInLLIs
MGAT5	DownRegulatedInLLIs
ZNF546	DownRegulatedInLLIs
DOCK9	DownRegulatedInLLIs
BLNK	DownRegulatedInLLIs
MPI	DownRegulatedInLLIs
CDK20	DownRegulatedInLLIs
SPIN3	DownRegulatedInLLIs
RPS4X	DownRegulatedInLLIs
AGPAT5	DownRegulatedInLLIs
PAQR8	DownRegulatedInLLIs
TOP1MT	DownRegulatedInLLIs
DZIP3	DownRegulatedInLLIs
EML4	DownRegulatedInLLIs
RABL3	DownRegulatedInLLIs
MTA3	DownRegulatedInLLIs
PPP1R3F	DownRegulatedInLLIs
KIF5C	DownRegulatedInLLIs
RPL10A	DownRegulatedInLLIs
ETS1	DownRegulatedInLLIs
ZNF395	DownRegulatedInLLIs
WDR89	DownRegulatedInLLIs
CTLA4	DownRegulatedInLLIs
PDE6B	DownRegulatedInLLIs
AKAP1	DownRegulatedInLLIs
PDK1	DownRegulatedInLLIs
GP5	DownRegulatedInLLIs
ZNF506	DownRegulatedInLLIs
MKS1	DownRegulatedInLLIs
GNG7	DownRegulatedInLLIs
PLCG1	DownRegulatedInLLIs
RPL3	DownRegulatedInLLIs
ZNF44	DownRegulatedInLLIs
SLC22A23	DownRegulatedInLLIs
ZNF551	DownRegulatedInLLIs
ZNF529	DownRegulatedInLLIs
CFAP44	DownRegulatedInLLIs
PAICS	DownRegulatedInLLIs
ZFP62	DownRegulatedInLLIs
IMPDH2	DownRegulatedInLLIs
CENPV	DownRegulatedInLLIs
TNK1	DownRegulatedInLLIs
SAV1	DownRegulatedInLLIs
C5orf63	DownRegulatedInLLIs
ALDH5A1	DownRegulatedInLLIs
C17orf51	DownRegulatedInLLIs
ARL14EP	DownRegulatedInLLIs
POLD2	DownRegulatedInLLIs
MOCS2	DownRegulatedInLLIs
BNIP3	DownRegulatedInLLIs
SEMA6C	DownRegulatedInLLIs
THBS4	DownRegulatedInLLIs
ELP2	DownRegulatedInLLIs
ANKS6	DownRegulatedInLLIs
IFT80	DownRegulatedInLLIs
BMS1	DownRegulatedInLLIs
PMPCB	DownRegulatedInLLIs
PHC1	DownRegulatedInLLIs
POLR1E	DownRegulatedInLLIs
LY9	DownRegulatedInLLIs
TFAP4	DownRegulatedInLLIs
ZNF548	DownRegulatedInLLIs
EPHB6	DownRegulatedInLLIs
MID2	DownRegulatedInLLIs
SLC29A2	DownRegulatedInLLIs
RASGRP2	DownRegulatedInLLIs
ZNF329	DownRegulatedInLLIs
SRSF10	DownRegulatedInLLIs
LRRC8C	DownRegulatedInLLIs
CHML	DownRegulatedInLLIs
GALT	DownRegulatedInLLIs
EIF3E	DownRegulatedInLLIs
ZNF304	DownRegulatedInLLIs
KRT73	DownRegulatedInLLIs
CHD3	DownRegulatedInLLIs
C5orf28	DownRegulatedInLLIs
SPTBN1	DownRegulatedInLLIs
SERINC5	DownRegulatedInLLIs
ARHGAP32	DownRegulatedInLLIs
LYRM7	DownRegulatedInLLIs
MORC4	DownRegulatedInLLIs
ZBED5	DownRegulatedInLLIs
PBXIP1	DownRegulatedInLLIs
PASK	DownRegulatedInLLIs
ZDHHC23	DownRegulatedInLLIs
ARMCX4	DownRegulatedInLLIs
TMEM38B	DownRegulatedInLLIs
DNMT3A	DownRegulatedInLLIs
TPPP3	DownRegulatedInLLIs
ZNF862	DownRegulatedInLLIs
ZNF512B	DownRegulatedInLLIs
CYB5A	DownRegulatedInLLIs
SFXN2	DownRegulatedInLLIs
TMEM63A	DownRegulatedInLLIs
DPH2	DownRegulatedInLLIs
RNF157	DownRegulatedInLLIs
NIPAL3	DownRegulatedInLLIs
RAB3GAP1	DownRegulatedInLLIs
BOD1	DownRegulatedInLLIs
CASP6	DownRegulatedInLLIs
BCL11A	DownRegulatedInLLIs
ZNF419	DownRegulatedInLLIs
EIF3L	DownRegulatedInLLIs
PJA1	DownRegulatedInLLIs
TMEM25	DownRegulatedInLLIs
PAN2	DownRegulatedInLLIs
ZNF502	DownRegulatedInLLIs
LARS	DownRegulatedInLLIs
ZNF202	DownRegulatedInLLIs
NDFIP1	DownRegulatedInLLIs
ZNF480	DownRegulatedInLLIs
ARHGAP5	DownRegulatedInLLIs
INADL	DownRegulatedInLLIs
ABI2	DownRegulatedInLLIs
WDR6	DownRegulatedInLLIs
URB1	DownRegulatedInLLIs
TTC39C	DownRegulatedInLLIs
TSHZ2	DownRegulatedInLLIs
DYRK2	DownRegulatedInLLIs
MAP9	DownRegulatedInLLIs
INTS10	DownRegulatedInLLIs
SNPH	DownRegulatedInLLIs
PCMTD2	DownRegulatedInLLIs
BDH1	DownRegulatedInLLIs
NSUN6	DownRegulatedInLLIs
DHRS3	DownRegulatedInLLIs
CCDC64	DownRegulatedInLLIs
ING5	DownRegulatedInLLIs
REXO2	DownRegulatedInLLIs
TUBE1	DownRegulatedInLLIs
PIK3C2B	DownRegulatedInLLIs
IZUMO4	DownRegulatedInLLIs
TRAF3IP2	DownRegulatedInLLIs
ZNF248	DownRegulatedInLLIs
VIPR1	DownRegulatedInLLIs
NOL11	DownRegulatedInLLIs
FAM159A	DownRegulatedInLLIs
ITPKB	DownRegulatedInLLIs
ZC4H2	DownRegulatedInLLIs
TC2N	DownRegulatedInLLIs
TSPAN18	DownRegulatedInLLIs
PLXNA1	DownRegulatedInLLIs
ZNHIT6	DownRegulatedInLLIs
MAGOHB	DownRegulatedInLLIs
IQCB1	DownRegulatedInLLIs
NAP1L1	DownRegulatedInLLIs
HKR1	DownRegulatedInLLIs
CCDC58	DownRegulatedInLLIs
TMEM42	DownRegulatedInLLIs
RSL1D1	DownRegulatedInLLIs
DIMT1	DownRegulatedInLLIs
ANK3	DownRegulatedInLLIs
POU6F1	DownRegulatedInLLIs
ZNF134	DownRegulatedInLLIs
GGT7	DownRegulatedInLLIs
ZNF354B	DownRegulatedInLLIs
DNAJA3	DownRegulatedInLLIs
BBS2	DownRegulatedInLLIs
KIAA1407	DownRegulatedInLLIs
AP4S1	DownRegulatedInLLIs
CYLD	DownRegulatedInLLIs
IPO5	DownRegulatedInLLIs
TEAD2	DownRegulatedInLLIs
CDC14A	DownRegulatedInLLIs
SFI1	DownRegulatedInLLIs
ZNF30	DownRegulatedInLLIs
FARSB	DownRegulatedInLLIs
MARCH3	DownRegulatedInLLIs
KLF8	DownRegulatedInLLIs
CACNA1I	DownRegulatedInLLIs
TPM2	DownRegulatedInLLIs
TNFRSF10A	DownRegulatedInLLIs
KAT2A	DownRegulatedInLLIs
ACVR2B	DownRegulatedInLLIs
FAM117B	DownRegulatedInLLIs
ZNF544	DownRegulatedInLLIs
IL11RA	DownRegulatedInLLIs
TIAM1	DownRegulatedInLLIs
LMF1	DownRegulatedInLLIs
CENPK	DownRegulatedInLLIs
STMN1	DownRegulatedInLLIs
ZC3H8	DownRegulatedInLLIs
OVGP1	DownRegulatedInLLIs
TTC3	DownRegulatedInLLIs
ANO9	DownRegulatedInLLIs
NOC3L	DownRegulatedInLLIs
ZNF347	DownRegulatedInLLIs
LRRC8B	DownRegulatedInLLIs
SFMBT1	DownRegulatedInLLIs
TMEM41B	DownRegulatedInLLIs
WDR82	DownRegulatedInLLIs
MAST4	DownRegulatedInLLIs
RPA1	DownRegulatedInLLIs
SESN3	DownRegulatedInLLIs
HABP4	DownRegulatedInLLIs
SORBS3	DownRegulatedInLLIs
SGSM3	DownRegulatedInLLIs
ZNF680	DownRegulatedInLLIs
LZTFL1	DownRegulatedInLLIs
MAP3K9	DownRegulatedInLLIs
SLC9A7	DownRegulatedInLLIs
KIAA1147	DownRegulatedInLLIs
WDR77	DownRegulatedInLLIs
FAM60A	DownRegulatedInLLIs
EPM2A	DownRegulatedInLLIs
C12orf66	DownRegulatedInLLIs
DIEXF	DownRegulatedInLLIs
ZNF708	DownRegulatedInLLIs
RHBDD1	DownRegulatedInLLIs
TXLNG	DownRegulatedInLLIs
TRAP1	DownRegulatedInLLIs
SGK223	DownRegulatedInLLIs
RPP38	DownRegulatedInLLIs
ZCCHC11	DownRegulatedInLLIs
ZNF577	DownRegulatedInLLIs
ANKRD26	DownRegulatedInLLIs
MRPS25	DownRegulatedInLLIs
C1QTNF6	DownRegulatedInLLIs
ZHX3	DownRegulatedInLLIs
UTP20	DownRegulatedInLLIs
TJP3	DownRegulatedInLLIs
MKL2	DownRegulatedInLLIs
SUN1	DownRegulatedInLLIs
ZMAT1	DownRegulatedInLLIs

## Sheet: DEGsFromChM
ChM	baseMean	log2FoldChange	lfcSE	stat	pvalue	padj
NT5E	91.0827	-0.895473	0.115402	-7.75958	8.5214e-15	7.55859e-11
GAL3ST4	82.7133	-0.70069	0.0916704	-7.64358	2.1127e-14	7.55859e-11
PLAG1	85.9215	-0.682852	0.0893725	-7.64052	2.16351e-14	7.55859e-11
EPHA1	148.908	-0.651407	0.0903532	-7.20956	5.61321e-13	1.37976e-09
HOOK1	83.3282	-0.686474	0.0955049	-7.18784	6.58221e-13	1.37976e-09
TRABD2A	326.8	-0.788025	0.110747	-7.11557	1.11454e-12	1.94692e-09
HPCAL4	87.7074	-0.895974	0.12713	-7.04768	1.81931e-12	2.72403e-09
LEF1	1122.27	-0.730858	0.104147	-7.01757	2.25761e-12	2.95776e-09
GPA33	94.7113	-0.686153	0.0991214	-6.92235	4.44225e-12	5.00253e-09
ABLIM1	1722.71	-0.551532	0.0798533	-6.90681	4.95672e-12	5.00253e-09
ALS2CL	190.757	-0.684661	0.0992457	-6.89864	5.25025e-12	5.00253e-09
SCML1	87.4038	-0.671932	0.0976181	-6.88327	5.84939e-12	5.10895e-09
PKIA	106.138	-0.552779	0.080961	-6.82771	8.62802e-12	6.47948e-09
EPHX2	144.41	-0.738854	0.108221	-6.82726	8.65496e-12	6.47948e-09
MAN1C1	210.323	-0.581837	0.0866408	-6.71551	1.87412e-11	1.30951e-08
OBSCN	680.936	-0.803756	0.120046	-6.69539	2.15104e-11	1.40906e-08
BACH2	561.305	-0.680879	0.106451	-6.39619	1.59302e-10	9.49857e-08
CHMP7	1131.89	-0.363463	0.0568571	-6.39256	1.63128e-10	9.49857e-08
SLC7A6	1599.29	-0.364315	0.0575068	-6.33516	2.37093e-10	1.29187e-07
TESPA1	720.239	-0.503163	0.0794994	-6.32915	2.46517e-10	1.29187e-07
FOXO1	1098.82	-0.319933	0.0508475	-6.292	3.134e-10	1.50865e-07
LDLRAP1	1158.38	-0.506661	0.0805453	-6.29039	3.1667e-10	1.50865e-07
KIAA0895L	123.957	0.386454	0.0622067	6.21243	5.21719e-10	2.37745e-07
CCR7	961.465	-0.826744	0.13326	-6.20398	5.50542e-10	2.40426e-07
TCF7	2686.61	-0.603491	0.097915	-6.16341	7.11947e-10	2.98477e-07
LMO7	152.66	-0.508618	0.0830301	-6.1257	9.02857e-10	3.63956e-07
IL6ST	1982.14	-0.466569	0.0765433	-6.09549	1.091e-09	4.23511e-07
CAPN2	3568.6	0.202914	0.0333314	6.08777	1.14493e-09	4.28574e-07
RAP2B	1557.21	0.243708	0.0402147	6.06017	1.35974e-09	4.87918e-07
RASGRF2	255.216	-0.569236	0.0939973	-6.05587	1.39658e-09	4.87918e-07
PRKCA	605.875	-0.495012	0.0824783	-6.00173	1.95228e-09	6.60061e-07
CDK20	40.1589	-0.438627	0.0734436	-5.9723	2.33928e-09	7.66188e-07
FOXP1	1755.55	-0.23109	0.0387396	-5.96522	2.44309e-09	7.7594e-07
GZMH	2172.66	0.547948	0.0920855	5.95043	2.67445e-09	8.07289e-07
OXNAD1	619.099	-0.537043	0.0902726	-5.94912	2.69584e-09	8.07289e-07
TCEA3	60.257	-0.680035	0.1146	-5.93399	2.95654e-09	8.60764e-07
RHPN1	192.359	-0.509549	0.0860815	-5.91938	3.23167e-09	9.15437e-07
CAMK4	295.29	-0.623789	0.10582	-5.89482	3.75087e-09	1.03455e-06
EPPK1	79.9516	-0.814991	0.138502	-5.88431	3.99709e-09	1.07419e-06
CNST	980.598	-0.261227	0.0448224	-5.82804	5.60811e-09	1.46947e-06
ANXA2	3171.65	0.326142	0.0560484	5.81894	5.92213e-09	1.5139e-06
AEBP1	95.4479	-0.716703	0.123391	-5.80839	6.30757e-09	1.57404e-06
SSTR3	60.2765	-0.689555	0.118857	-5.80156	6.57012e-09	1.60143e-06
RIC3	109.605	-0.578599	0.100915	-5.73353	9.8362e-09	2.34303e-06
RGCC	256.56	-0.459644	0.0805012	-5.70978	1.13124e-08	2.63478e-06
SIRPG	176.078	-0.495658	0.0873847	-5.67213	1.4103e-08	3.21334e-06
SYNJ2	254.244	-0.465382	0.0822441	-5.65855	1.5266e-08	3.40431e-06
AGMAT	61.0936	-0.483833	0.0857251	-5.64401	1.66138e-08	3.6277e-06
RCAN3	631.769	-0.528069	0.094297	-5.60006	2.14277e-08	4.58334e-06
TBC1D4	713.064	-0.496054	0.0887704	-5.58806	2.2962e-08	4.81329e-06
PDE7A	1975.69	-0.222553	0.0399845	-5.56597	2.60697e-08	5.32363e-06
ITGA6	945.709	-0.433815	0.0780184	-5.56042	2.69128e-08	5.32363e-06
SLC22A23	174.15	-0.354434	0.0637429	-5.56037	2.69204e-08	5.32363e-06
SH3YL1	330.946	-0.332625	0.0604774	-5.5	3.79801e-08	7.37165e-06
FAM134B	141.553	-0.543341	0.0992718	-5.47327	4.41806e-08	8.41921e-06
FAIM3	1938.79	-0.395328	0.0723097	-5.46716	4.57314e-08	8.55912e-06
CTSB	3621.51	0.335277	0.0615581	5.44651	5.13675e-08	9.44531e-06
SAP30	110.523	0.400389	0.0737597	5.42829	5.6895e-08	1.02813e-05
KIAA0355	579.545	-0.239332	0.0443815	-5.39261	6.94408e-08	1.21471e-05
SLC27A3	835.85	0.324148	0.0601125	5.39236	6.9538e-08	1.21471e-05
SYT11	689.773	0.305091	0.056878	5.36396	8.14182e-08	1.39665e-05
LGALS1	1835.9	0.411063	0.076672	5.36131	8.26184e-08	1.39665e-05
TRIB2	964.364	-0.338619	0.0633474	-5.34544	9.01996e-08	1.50061e-05
MVB12B	266.218	0.363622	0.0682215	5.33003	9.81961e-08	1.60812e-05
RASGEF1A	222.133	0.398297	0.0748281	5.32282	1.02168e-07	1.64742e-05
GOLGA7B	185.858	-0.400062	0.0753688	-5.30805	1.10801e-07	1.75956e-05
PDK1	588.616	-0.338132	0.0642358	-5.26391	1.41025e-07	2.2061e-05
DGKA	2756.69	-0.316887	0.0602986	-5.2553	1.47782e-07	2.26696e-05
MSR1	143.24	0.885955	0.168641	5.25349	1.49242e-07	2.26696e-05
SEMA6C	55.6355	-0.410819	0.0784105	-5.23934	1.61148e-07	2.41285e-05
MCOLN2	335.156	0.435954	0.083415	5.22633	1.72908e-07	2.55247e-05
SUSD1	798.276	0.255393	0.0489155	5.22111	1.77855e-07	2.58903e-05
PLCL1	180.795	-0.524302	0.102017	-5.13935	2.75695e-07	3.9583e-05
PLEKHG4	145.431	-0.415469	0.0808963	-5.13582	2.80919e-07	3.97879e-05
TCTN1	103.561	-0.376953	0.0736811	-5.11602	3.12058e-07	4.36091e-05
PSMB2	624.873	0.185617	0.0364242	5.09596	3.46971e-07	4.73375e-05
SATB1	1907.53	-0.284418	0.0558217	-5.09511	3.48532e-07	4.73375e-05
DCHS1	156.429	-0.665481	0.130664	-5.09308	3.52287e-07	4.73375e-05
ALDH5A1	129.378	-0.356741	0.0707961	-5.03899	4.67983e-07	6.20878e-05
MYC	475.751	-0.467524	0.0929156	-5.03171	4.86117e-07	6.36874e-05
AMIGO1	94.8194	-0.562633	0.1119	-5.02801	4.95607e-07	6.41291e-05
PLEKHB1	168.015	-0.413737	0.0823466	-5.02433	5.0519e-07	6.45719e-05
SURF4	1566.86	0.135317	0.0269814	5.01518	5.29828e-07	6.69052e-05
NELL2	484.201	-0.667748	0.133369	-5.00678	5.53477e-07	6.86122e-05
LTBP3	879.278	-0.495747	0.0990355	-5.00575	5.56439e-07	6.86122e-05
HDGFRP3	78.0472	0.491062	0.0983604	4.99247	5.96105e-07	7.26486e-05
WDR19	213.772	-0.277727	0.0557886	-4.97821	6.41762e-07	7.73139e-05
COMT	317.156	0.275749	0.0555762	4.96164	6.98991e-07	8.32514e-05
PIK3IP1	2218.8	-0.280188	0.0565078	-4.95839	7.10793e-07	8.37058e-05
DPP4	353.69	-0.421248	0.08512	-4.94887	7.46471e-07	8.69306e-05
PLA2G16	137.503	0.429975	0.0869744	4.9437	7.66521e-07	8.82847e-05
NR3C2	209.113	-0.468235	0.0950628	-4.92553	8.4131e-07	9.58453e-05
CD27	179.764	-0.497264	0.101294	-4.90914	9.14766e-07	0.000103093
GPRASP1	388.802	-0.513768	0.104711	-4.90655	9.26911e-07	0.000103351
USP53	273.663	-0.436201	0.08914	-4.89343	9.90912e-07	0.000109055
BAK1	546.584	0.288532	0.0589822	4.89186	9.98877e-07	0.000109055
PPP1R3E	322.664	-0.295166	0.0607331	-4.86005	1.17353e-06	0.000126802
C17orf100	38.0833	-0.360066	0.0742284	-4.85079	1.22971e-06	0.000131517
CD28	879.921	-0.444722	0.0921502	-4.82606	1.39262e-06	0.000147435
MYO1G	4673.2	0.204468	0.0425107	4.80981	1.51076e-06	0.000158343
RAB15	162.703	-0.498086	0.104095	-4.78491	1.71066e-06	0.000177519
ADPRM	136.521	-0.337245	0.0705345	-4.78128	1.7418e-06	0.000178978
IDH2	840.327	0.192776	0.0404009	4.77158	1.82783e-06	0.000185995
CHN2	252.881	0.296251	0.0626071	4.73191	2.22414e-06	0.000224146
APBB1	421.363	-0.361764	0.0765986	-4.72285	2.32565e-06	0.000232144
ARSD	458.451	0.312785	0.0662876	4.71861	2.37467e-06	0.000234801
ASGR2	224.154	0.538189	0.11434	4.70692	2.51492e-06	0.000246345
ARHGAP32	149.276	-0.354474	0.0753511	-4.70429	2.54747e-06	0.000247223
MAL	256.69	-0.529211	0.112803	-4.69148	2.71235e-06	0.000260809
CD163	1076.24	0.512485	0.10953	4.67897	2.88323e-06	0.00027472
PDZD2	63.6696	-0.345887	0.0739636	-4.67645	2.91886e-06	0.000275609
STRBP	288.426	-0.38907	0.0832723	-4.67226	2.97904e-06	0.000278779
RAB30	287.954	-0.383301	0.0822841	-4.65827	3.18878e-06	0.000295767
FAM102A	1302.2	-0.448302	0.0963416	-4.65325	3.26738e-06	0.000300399
FAM129B	504.305	0.398432	0.0860484	4.63032	3.65095e-06	0.000330494
LDHB	2252.14	-0.322735	0.0697062	-4.62994	3.65779e-06	0.000330494
KLHL3	178.447	-0.348899	0.0755394	-4.61876	3.86037e-06	0.000345816
MCF2L	67.8324	-0.522952	0.113487	-4.60802	4.06525e-06	0.000361084
PDE4A	405.96	0.422682	0.0918023	4.60427	4.13916e-06	0.000364076
VSIG1	120.039	-0.468818	0.101859	-4.60261	4.17237e-06	0.000364076
TOX	321.393	0.357324	0.0776609	4.60108	4.20315e-06	0.000364076
BTLA	209.574	-0.478394	0.104966	-4.55759	5.17443e-06	0.000444534
PAIP2B	117.574	-0.293799	0.064633	-4.54565	5.47647e-06	0.000466658
PHPT1	329.878	0.267096	0.0588167	4.54117	5.59439e-06	0.000472861
RPS6KA4	789.514	0.234928	0.0520906	4.51	6.48288e-06	0.000533738
NAA16	554.983	-0.237143	0.0525875	-4.5095	6.49799e-06	0.000533738
CD40LG	216.109	-0.393213	0.0872114	-4.50873	6.52171e-06	0.000533738
GRAP	222.621	-0.421879	0.0936134	-4.50661	6.58729e-06	0.000533738
UXS1	481.049	-0.189471	0.0420582	-4.50497	6.63817e-06	0.000533738
ZNF154	150.249	-0.602205	0.133676	-4.50495	6.63895e-06	0.000533738
BNIP3	165.294	-0.204529	0.0454113	-4.50392	6.67109e-06	0.000533738
ZMAT1	391.22	-0.242574	0.0539003	-4.50043	6.78171e-06	0.000538478
BEX2	59.7664	-0.453395	0.100916	-4.49278	7.02993e-06	0.000553991
JAKMIP1	235.368	0.435033	0.0968805	4.49041	7.10876e-06	0.000556022
ZNF862	713.619	-0.220587	0.0491461	-4.4884	7.17599e-06	0.000557123
ZC3H8	112.74	-0.248888	0.0555744	-4.47846	7.51822e-06	0.0005794
MRGBP	225.576	0.196213	0.0439774	4.46169	8.13174e-06	0.000622108
REEP4	417.724	0.248918	0.0558479	4.45706	8.30909e-06	0.000631069
TAF4B	107.576	-0.352262	0.0791051	-4.45309	8.46442e-06	0.000638242
PAICS	225.063	-0.214299	0.0482446	-4.44193	8.91541e-06	0.000664227
DZIP3	234.173	-0.3134	0.0705842	-4.44009	8.99197e-06	0.000664227
SPIN3	143.446	-0.348178	0.0784303	-4.43934	9.02371e-06	0.000664227
FCRL6	1352.57	0.411121	0.0926281	4.43841	9.06254e-06	0.000664227
SASH3	4703.47	0.153526	0.0346728	4.42785	9.51768e-06	0.000689927
RAB3IP	230.722	-0.225433	0.0509196	-4.42724	9.54483e-06	0.000689927
GSR	957.561	0.167996	0.0380068	4.42016	9.86272e-06	0.000708022
CD300E	2538	0.456199	0.103374	4.41307	1.01915e-05	0.000726644
EFHC2	111.107	-0.392629	0.0890188	-4.41063	1.03072e-05	0.000729929
ID2	2261.19	0.311961	0.0708531	4.40292	1.06804e-05	0.000751283
TNK1	65.2239	-0.39723	0.0903222	-4.39793	1.0929e-05	0.000763649
RASSF1	1600.23	0.274463	0.0625082	4.39083	1.12918e-05	0.00078377
ALDH3B1	692.136	0.345177	0.0786668	4.38784	1.14483e-05	0.000789402
CDR2	360.811	-0.291338	0.0664965	-4.38126	1.17995e-05	0.000808302
TNFRSF12A	71.5625	0.47721	0.109093	4.37434	1.21801e-05	0.000828961
ZNF283	56.4834	-0.282482	0.0647556	-4.36228	1.28716e-05	0.000867295
LAG3	261.987	0.463876	0.106354	4.36164	1.29089e-05	0.000867295
CLCF1	167.546	0.395627	0.0907795	4.3581	1.31194e-05	0.000875823
PDE4DIP	1156.52	-0.27581	0.0634147	-4.34931	1.36566e-05	0.000905917
HIVEP2	2059.64	-0.349137	0.0803306	-4.34625	1.38486e-05	0.000912876
MID2	79.3873	-0.408799	0.094091	-4.34472	1.39451e-05	0.000913493
TPMT	263.914	0.226958	0.0523439	4.33589	1.4517e-05	0.000945046
SIGLEC1	681.556	1.18371	0.273465	4.32857	1.5008e-05	0.000968019
RAB34	99.4846	0.384393	0.0888178	4.32789	1.50546e-05	0.000968019
TSHZ2	177.77	-0.540947	0.125098	-4.3242	1.53086e-05	0.000975979
C17orf51	51.5936	-0.367278	0.0849512	-4.3234	1.53646e-05	0.000975979
CELSR1	70.2863	-0.454813	0.105426	-4.31406	1.60282e-05	0.001012
TMEM44	45.7717	0.37055	0.0859501	4.31122	1.62353e-05	0.00101766
PCK2	273.6	0.249146	0.0578041	4.31018	1.6312e-05	0.00101766
GLB1	712.301	0.182126	0.0422839	4.30721	1.65328e-05	0.00102533
ATP8B3	77.6218	0.288789	0.0671168	4.30277	1.68672e-05	0.00103578
SLC39A11	200.9	0.218747	0.0508435	4.30236	1.68989e-05	0.00103578
FUCA2	320.144	0.207253	0.0482153	4.29848	1.71971e-05	0.00104792
NBPF15	876.216	-0.222535	0.0518902	-4.28858	1.79817e-05	0.0010894
MFAP3L	405.567	-0.506041	0.118324	-4.27673	1.89655e-05	0.00114012
CRTAP	1254.64	0.201267	0.0470702	4.2759	1.90365e-05	0.00114012
NUCB2	337.326	-0.234335	0.0549326	-4.26587	1.99127e-05	0.00118372
PTPN7	1025.93	0.239494	0.0561534	4.265	1.99903e-05	0.00118372
RAPGEF6	1703.31	-0.269221	0.0631995	-4.25985	2.04563e-05	0.00120451
EPC1	1357.64	-0.13466	0.0316412	-4.25585	2.08257e-05	0.00121941
SESN1	440.309	-0.248763	0.0585731	-4.24706	2.16597e-05	0.0012612
ADAM15	705.549	0.263807	0.0621607	4.24395	2.19618e-05	0.00126355
C5orf63	86.6994	-0.38176	0.0899782	-4.2428	2.20748e-05	0.00126355
TIMP1	1166.05	0.378305	0.0891781	4.24213	2.21407e-05	0.00126355
PLA2G12A	317.044	-0.31136	0.0734187	-4.24088	2.22646e-05	0.00126355
ATP1B3	731.798	0.34711	0.081856	4.24049	2.2303e-05	0.00126355
ZNF737	369.068	-0.347386	0.0819676	-4.23809	2.25424e-05	0.00126522
TAF1A	68.9205	-0.290056	0.0684452	-4.23778	2.25739e-05	0.00126522
CSGALNACT1	663.938	-0.421291	0.099465	-4.23557	2.27976e-05	0.00127097
ZSCAN30	167.874	-0.220313	0.0520532	-4.23245	2.31156e-05	0.00128188
GP5	57.162	-0.504175	0.119197	-4.22975	2.33949e-05	0.00129054
TMEM63A	2511.58	-0.270217	0.063944	-4.22584	2.3805e-05	0.00130628
CST3	3530.02	0.338515	0.0801906	4.22138	2.42814e-05	0.00132549
FAM84B	171.181	-0.401839	0.0953056	-4.21631	2.48328e-05	0.00134856
DUSP4	90.591	0.738657	0.175286	4.214	2.50884e-05	0.00135542
FAM198B	622.369	0.447673	0.106491	4.20386	2.62402e-05	0.00140927
ZNF518B	393.708	-0.262111	0.0623647	-4.20288	2.6354e-05	0.00140927
LINS	436.505	-0.196335	0.0467439	-4.20022	2.66655e-05	0.00141869
RIN2	248.709	0.378728	0.0902334	4.19721	2.70228e-05	0.00143043
TSPAN18	295.655	-0.34168	0.0814298	-4.19601	2.71653e-05	0.00143075
RASSF4	1126.58	0.295331	0.0706085	4.18266	2.88119e-05	0.00150989
NLE1	91.7941	-0.298495	0.0714526	-4.17753	2.94693e-05	0.00153098
N6AMT1	42.8464	-0.309557	0.0741114	-4.17692	2.95487e-05	0.00153098
ARF6	2719.01	0.144542	0.0346202	4.17508	2.97885e-05	0.00153098
SLC7A5	289.456	0.48648	0.11655	4.17398	2.99319e-05	0.00153098
TCN2	105.038	0.543323	0.130172	4.17389	2.99447e-05	0.00153098
NKG7	5665.87	0.39655	0.0950501	4.17201	3.01921e-05	0.00153226
ZNF793	69.5117	-0.384834	0.0922534	-4.17148	3.02621e-05	0.00153226
PHC1	588.226	-0.274374	0.0658488	-4.16673	3.09006e-05	0.00155707
FAM159A	83.7189	-0.309859	0.074524	-4.15785	3.21263e-05	0.00161108
TRAT1	493.854	-0.317492	0.0764651	-4.15211	3.29425e-05	0.00164414
SLFN11	1070.58	0.252157	0.0607742	4.14908	3.33821e-05	0.00165739
PEPD	391.819	0.207283	0.0499705	4.1481	3.35241e-05	0.00165739
SLC25A43	126.89	0.206516	0.0498015	4.14679	3.37173e-05	0.00165868
C5orf45	136.796	-0.278873	0.0672669	-4.14577	3.38667e-05	0.00165868
MXRA7	439.059	0.561214	0.135546	4.14041	3.46682e-05	0.00169003
MTA3	161.882	-0.226397	0.0547264	-4.1369	3.52034e-05	0.00170818
LY6E	3059.86	0.907061	0.219634	4.12988	3.62952e-05	0.00175304
MSC	53.615	0.471621	0.114229	4.12874	3.64751e-05	0.00175365
CMC1	362.917	0.479639	0.11633	4.12309	3.73831e-05	0.0017891
OVGP1	52.4779	-0.341713	0.082926	-4.1207	3.77722e-05	0.00178937
RORC	78.726	-0.551187	0.133779	-4.12012	3.78677e-05	0.00178937
TNFRSF25	693.306	-0.385272	0.0935182	-4.11975	3.79285e-05	0.00178937
ATF7IP2	204.807	-0.295863	0.0718309	-4.11888	3.80716e-05	0.00178937
SOCS2	318.193	0.629232	0.152878	4.1159	3.85674e-05	0.00180458
MARVELD1	123.995	0.404294	0.0983713	4.10988	3.95864e-05	0.00184402
FBXO6	347.428	0.38073	0.0927293	4.10582	4.02881e-05	0.00186841
RCC2	1361.99	0.132015	0.0321642	4.1044	4.05366e-05	0.00187165
AFMID	75.5938	0.28494	0.0694822	4.1009	4.11544e-05	0.00189184
SEPT6	2806.08	-0.182205	0.0446842	-4.07761	4.55001e-05	0.00208248
ADAP1	1079.48	0.245698	0.0602987	4.07468	4.60776e-05	0.00209974
TTC16	328.11	0.401263	0.0985282	4.07257	4.64977e-05	0.00210971
KPNA2	217.096	0.249588	0.0613099	4.07092	4.6827e-05	0.00211549
PDCD1	110.948	0.504277	0.123933	4.06896	4.7223e-05	0.00212422
IL10RA	6072.93	0.177201	0.043631	4.06135	4.87902e-05	0.00218534
CECR1	3678.98	0.240482	0.0592857	4.05632	4.98513e-05	0.00221712
C12orf75	481.748	0.292039	0.0720019	4.05599	4.99227e-05	0.00221712
DDOST	1295.53	0.125908	0.0310959	4.04903	5.14308e-05	0.0022594
MPHOSPH8	2136.34	-0.138883	0.0343041	-4.04857	5.15305e-05	0.0022594
FEN1	111.698	0.239029	0.0590417	4.04847	5.15534e-05	0.0022594
IL7R	7434.42	-0.397117	0.0981122	-4.04758	5.17501e-05	0.0022594
SNX9	267.735	-0.234492	0.0579469	-4.04666	5.19525e-05	0.0022594
AP1S1	119.266	0.227612	0.0563566	4.03878	5.3731e-05	0.0023161
CCDC170	145.536	0.527156	0.130557	4.03773	5.39704e-05	0.0023161
DUSP8	148.88	0.488083	0.120922	4.03634	5.4292e-05	0.0023161
RAB3GAP1	632.651	-0.161072	0.0399078	-4.0361	5.4347e-05	0.0023161
CYFIP1	565.963	0.300969	0.0745705	4.03604	5.43612e-05	0.0023161
ZFP62	307.878	-0.24143	0.0599407	-4.02782	5.62956e-05	0.0023888
MLLT3	336.646	-0.244219	0.0606511	-4.02662	5.65842e-05	0.00239137
HAPLN3	283.974	-0.386762	0.0962054	-4.02018	5.81546e-05	0.00244787
DPH5	184.881	-0.218223	0.0543236	-4.0171	5.89178e-05	0.00247007
MRPL10	437.724	0.221489	0.055315	4.00415	6.22416e-05	0.00259902
BRD8	822.804	-0.194934	0.0487175	-4.00132	6.29903e-05	0.0026158
FDXR	88.6279	0.296842	0.0742086	4.00011	6.33141e-05	0.0026158
DCTN6	174.146	0.242097	0.0605272	3.99981	6.33922e-05	0.0026158
RAD52	230.33	-0.25171	0.0629821	-3.99653	6.42787e-05	0.00264198
GRPEL2	218.105	-0.289603	0.0725097	-3.99399	6.49694e-05	0.00265994
ZNF138	154.388	-0.282573	0.0709452	-3.98297	6.80596e-05	0.00277561
THAP2	68.7501	-0.253527	0.0637186	-3.97886	6.92477e-05	0.00279625
ZNF548	352.095	-0.227475	0.0571742	-3.97862	6.93154e-05	0.00279625
PDGFRB	313.011	0.688393	0.173031	3.97845	6.93661e-05	0.00279625
THEM4	353.049	-0.3314	0.0833655	-3.97527	7.03009e-05	0.00281288
CHST12	455.924	0.320719	0.0806795	3.97522	7.03153e-05	0.00281288
DNMT3A	730.549	-0.220657	0.0556251	-3.96687	7.28234e-05	0.00289446
SIL1	174.567	0.205429	0.0517898	3.96659	7.29069e-05	0.00289446
MAD2L2	268.921	0.220524	0.0556503	3.96268	7.41131e-05	0.00293124
NEK3	95.5981	0.224668	0.0567182	3.96113	7.45951e-05	0.00293922
ENC1	903.796	0.550659	0.139205	3.95574	7.62968e-05	0.00298869
STAC3	143.237	0.277835	0.0702428	3.95536	7.6421e-05	0.00298869
MT2A	356.253	0.555325	0.140474	3.95322	7.7108e-05	0.00300435
TMEM220	52.6822	-0.424239	0.107452	-3.94816	7.87549e-05	0.00305715
DPYSL2	1022.24	0.244044	0.0618502	3.94573	7.95565e-05	0.00307687
CD68	2904.48	0.280329	0.0710838	3.94364	8.02535e-05	0.00309241
INSR	249.201	0.259305	0.0657856	3.94167	8.09161e-05	0.00310653
LPAR6	823.774	0.245958	0.0625426	3.93264	8.40163e-05	0.00321378
CDC42BPG	106.76	-0.321684	0.0818241	-3.93141	8.44484e-05	0.00321856
MIER2	219.781	0.249588	0.0635509	3.92737	8.58808e-05	0.00326129
MAGOHB	115.252	-0.223882	0.0570193	-3.92643	8.62176e-05	0.00326223
ZNF550	194.331	-0.289859	0.073839	-3.92556	8.6528e-05	0.00326223
UAP1L1	344.453	0.257726	0.0656824	3.92383	8.7154e-05	0.00327405
ZCCHC14	382.452	-0.197767	0.0504164	-3.92268	8.75695e-05	0.00327791
CBX8	62.3175	0.285912	0.0729575	3.91888	8.896e-05	0.00331811
NAGA	957.004	0.22058	0.0563178	3.9167	8.97701e-05	0.00333646
PIGT	772.706	0.161154	0.0411876	3.91267	9.1281e-05	0.00338062
VCAN	14053	0.429426	0.109825	3.91009	9.22626e-05	0.00340494
OSBPL5	951.515	0.357288	0.0914336	3.90762	9.321e-05	0.00342784
HIRA	977.438	0.18021	0.0462227	3.89874	9.66938e-05	0.00354352
CPVL	1383.13	0.343574	0.0881647	3.89695	9.74109e-05	0.00354817
ZNF248	190.137	-0.235722	0.0604922	-3.89674	9.74977e-05	0.00354817
MRM1	60.7503	-0.298693	0.0766877	-3.89493	9.82283e-05	0.00356239
FANCD2	362.995	-0.168325	0.0432482	-3.89206	9.93946e-05	0.00359226
SRGAP2	830.148	0.23535	0.0606523	3.88031	0.000104324	0.00375745
SGK223	209.799	-0.377225	0.0973778	-3.87383	0.000107137	0.00384554
NUBP1	157.639	0.156583	0.0404503	3.87101	0.000108387	0.00387716
AGAP3	463.825	0.216544	0.0559612	3.86954	0.000109042	0.00388732
BCAS4	75.7107	-0.325731	0.0844116	-3.85884	0.000113926	0.00403431
VENTX	197.006	0.406909	0.105451	3.85874	0.000113973	0.00403431
POLR1E	173.877	-0.203107	0.0526457	-3.858	0.00011432	0.00403431
WDR89	168.573	-0.259309	0.0674156	-3.84643	0.000119852	0.00421533
TRAF3IP2	173.657	-0.189898	0.0494222	-3.84237	0.00012185	0.0042579
CD63	2334.86	0.25103	0.0653449	3.84161	0.000122232	0.0042579
HAVCR2	483.893	0.369334	0.0961429	3.84151	0.000122281	0.0042579
COMMD4	241.216	0.197602	0.0515241	3.83514	0.000125493	0.00435528
TTC9	364.451	-0.375218	0.0978579	-3.83432	0.000125913	0.00435542
CYB5A	70.3835	-0.241758	0.0630764	-3.83278	0.000126704	0.00436836
LZTFL1	138.571	-0.213574	0.0557575	-3.8304	0.000127935	0.00439144
SAV1	163.663	-0.199191	0.0520099	-3.82987	0.000128211	0.00439144
TMEM205	317.626	0.22334	0.0584001	3.82431	0.000131137	0.00447702
MXRA8	102.792	-0.311703	0.0815408	-3.82266	0.00013202	0.00449255
NRROS	744.856	0.294889	0.0771691	3.82133	0.000132734	0.00450222
SLC16A6	473.215	0.275469	0.0721356	3.81876	0.000134124	0.00452313
RASGRP2	4986.57	-0.165615	0.0433706	-3.8186	0.000134214	0.00452313
SPTBN1	2861.4	-0.294378	0.0771075	-3.81775	0.000134672	0.00452403
ATP1A3	172.897	0.330974	0.0867241	3.81641	0.00013541	0.00453429
METRNL	1312.91	0.460855	0.120896	3.81198	0.000137856	0.00459593
LRRC70	57.3239	-0.46289	0.121455	-3.8112	0.000138296	0.00459593
CTNNBIP1	249.594	0.189514	0.0497319	3.81071	0.000138566	0.00459593
RALGPS2	797.983	-0.320177	0.0841528	-3.80471	0.000141969	0.00469395
SPIRE1	68.9645	0.273572	0.0719766	3.80084	0.000144206	0.00475289
ZDHHC23	92.026	-0.275823	0.0726512	-3.79654	0.000146729	0.00482089
NOSIP	975.366	-0.264675	0.069761	-3.79403	0.000148222	0.00485473
ZBP1	1380.18	0.407402	0.10748	3.79049	0.000150351	0.00490626
ZNF354B	123.765	-0.247037	0.0651836	-3.78986	0.000150731	0.00490626
CMTM3	1001.07	0.174951	0.0461729	3.78904	0.000151232	0.00490733
CCL5	7791.74	0.270901	0.0716164	3.78267	0.000155155	0.00501381
NIPAL3	609.746	-0.224108	0.0592538	-3.78216	0.000155471	0.00501381
VEGFA	407.414	0.428542	0.113394	3.77922	0.000157321	0.00504998
IL17RC	63.6028	0.275986	0.0730432	3.7784	0.00015784	0.00504998
MAP9	61.6302	-0.356874	0.09447	-3.77765	0.000158318	0.00504998
MRPS25	468.595	-0.203144	0.0537799	-3.77733	0.00015852	0.00504998
ST3GAL5	387.314	0.187628	0.049703	3.77498	0.000160023	0.00508242
MTERF4	552.446	-0.180974	0.0480563	-3.76588	0.000165966	0.00525526
PLXDC1	194.035	-0.530374	0.140926	-3.76348	0.000167562	0.00528982
CTSD	5378.17	0.258156	0.0687698	3.75392	0.000174092	0.00547945
SLC43A3	470.084	0.231275	0.0618412	3.73981	0.000184159	0.0057729
SLAMF7	1312.72	0.257179	0.0687769	3.73932	0.000184517	0.0057729
ESF1	181.636	-0.204922	0.0549639	-3.7283	0.000192774	0.00601328
PLCG1	1951.03	-0.24245	0.0650755	-3.72568	0.000194791	0.00605816
CEP68	613.014	-0.20756	0.055736	-3.72398	0.000196104	0.00606697
PCBP4	186.455	0.278674	0.0748356	3.72382	0.000196231	0.00606697
TNFSF4	178.806	-0.370773	0.0996691	-3.72004	0.000199194	0.00614046
FAM117B	603.039	-0.229209	0.0617423	-3.71235	0.000205343	0.00631144
DYRK2	1267.66	-0.298554	0.0804796	-3.70968	0.00020752	0.0063597
PNISR	3507.96	-0.153511	0.0413951	-3.70843	0.000208546	0.00637251
ZNF439	127.829	-0.30154	0.0814148	-3.70375	0.000212434	0.00647244
GRASP	291.24	0.688397	0.186035	3.70037	0.000215287	0.00654034
RGS9	184.012	0.381841	0.103769	3.67972	0.000233493	0.00707296
CPNE8	206.443	0.252387	0.068659	3.67595	0.000236968	0.00715752
EIF2D	390.084	-0.149005	0.040553	-3.67434	0.000238462	0.00718195
BCAP29	306.611	0.141635	0.0385586	3.67323	0.000239503	0.00719263
KCNAB2	3417.1	0.134969	0.0367612	3.6715	0.000241133	0.00720678
MFGE8	135.415	-0.336768	0.0917308	-3.67127	0.000241349	0.00720678
LAP3	1155.71	0.458263	0.12494	3.66786	0.000244589	0.00728279
HEXB	998.038	0.175952	0.0479868	3.66669	0.000245714	0.00729556
ITGAL	11772.7	0.146234	0.0399161	3.66353	0.00024876	0.00736512
CASP6	123.468	-0.208815	0.057071	-3.65886	0.000253335	0.00747945
ACSL6	172.173	-0.340569	0.0931477	-3.65622	0.000255958	0.00753566
TLK1	1312.64	-0.150341	0.0411555	-3.653	0.00025919	0.00760944
FADS1	195.921	0.304032	0.0832504	3.65202	0.000260186	0.00761735
AGRN	269.253	0.64255	0.176052	3.64977	0.00026248	0.00763577
ABCD1	469.623	0.202762	0.0555623	3.64927	0.000262984	0.00763577
ZNRF1	102.289	0.256473	0.0702924	3.64866	0.000263608	0.00763577
ZNF577	125.837	-0.263764	0.0722931	-3.64855	0.000263729	0.00763577
RRP15	162.409	-0.213312	0.0585451	-3.64355	0.000268908	0.00776427
MAP2K1	844.729	0.105988	0.0291236	3.63923	0.000273451	0.00786976
LBH	2266.66	-0.237321	0.0652221	-3.63866	0.000274064	0.00786976
SLC3A2	859.125	0.208075	0.0572755	3.63288	0.00028027	0.00802455
PGPEP1	815.103	0.152795	0.0420665	3.63223	0.000280986	0.00802455
AGPAT5	211.422	-0.194772	0.0536733	-3.62885	0.000284686	0.00810813
GSTP1	1285.51	0.234192	0.064603	3.6251	0.000288849	0.00820441
GRAMD1B	337.798	0.272358	0.0751682	3.62331	0.000290854	0.00822114
AQP3	484.99	-0.358323	0.0988974	-3.62318	0.000291007	0.00822114
RDH10	105.709	0.223363	0.0617923	3.61474	0.000300651	0.00846389
NAGLU	280.857	0.217349	0.0601367	3.61425	0.000301215	0.00846389
MAFB	1108.62	0.594812	0.164625	3.61314	0.000302514	0.00847768
RNF157	262.815	-0.327448	0.0908084	-3.60592	0.000311052	0.0086937
NDC1	197.626	-0.17263	0.0478889	-3.6048	0.000312398	0.00869956
ISG15	1873.2	0.910019	0.252477	3.60436	0.000312922	0.00869956
PQLC3	440.467	0.154423	0.0428977	3.59979	0.000318479	0.00883063
HABP4	193.836	-0.23221	0.0645268	-3.59866	0.000319858	0.00884547
ZNF671	200.717	-0.205165	0.0570306	-3.59745	0.000321356	0.00885789
CAPNS1	2559.89	0.192671	0.0535655	3.59693	0.000321998	0.00885789
ST13	1403.15	-0.139324	0.0387843	-3.59228	0.000327793	0.00899371
RNH1	1451.82	0.201474	0.0561001	3.59133	0.000328996	0.00900314
CD81	1243.49	0.276836	0.0771045	3.5904	0.000330166	0.00900828
ZNF684	57.3361	0.280648	0.0781846	3.58956	0.000331236	0.00900828
KLHDC7B	110.33	0.509324	0.141907	3.58915	0.000331762	0.00900828
CENPK	166.322	-0.38605	0.107591	-3.58811	0.000333086	0.00902086
CAPG	961.67	0.283212	0.0789555	3.58698	0.000334535	0.00903675
PGM2L1	235.954	-0.229536	0.0640858	-3.5817	0.000341362	0.00917531
TTC12	175.987	-0.241323	0.0673773	-3.58166	0.000341415	0.00917531
ZNF585A	181.565	-0.206253	0.0577015	-3.57448	0.000350922	0.00940668
KIF2A	1764.42	-0.206115	0.0577269	-3.57053	0.000356263	0.00951467
NPAT	841.353	-0.211645	0.0592886	-3.56974	0.000357333	0.00951467
ZNF107	971.125	-0.37452	0.104923	-3.56949	0.000357674	0.00951467
HDHD1	187.383	0.168464	0.0472087	3.5685	0.000359035	0.0095267
VPS18	567.674	0.227766	0.0638738	3.56588	0.00036263	0.0095978
NSF	499.523	0.109127	0.0306119	3.56484	0.000364072	0.00961168
PSD	75.5994	-0.332244	0.0933084	-3.56071	0.000369859	0.00971105
TTC27	209.637	-0.164985	0.0463368	-3.56056	0.000370059	0.00971105
MAPK7	425.468	0.262576	0.0737538	3.56017	0.000370615	0.00971105
PPAT	100.587	-0.220272	0.061949	-3.5557	0.000376971	0.00984051
ZNF175	102.143	-0.293496	0.08255	-3.55538	0.000377434	0.00984051
PCSK5	203.771	-0.225138	0.0634196	-3.54997	0.000385282	0.0100157
CFAP70	45.2813	-0.297991	0.0839545	-3.54943	0.000386064	0.0100157
MPDU1	311.776	0.175191	0.049367	3.54875	0.000387059	0.0100167
CYP51A1	249.696	0.273845	0.0772008	3.54718	0.000389377	0.0100238
SNPH	140.783	-0.269377	0.0759449	-3.547	0.000389648	0.0100238
EIF4EBP1	150.834	0.25192	0.0710308	3.54662	0.000390202	0.0100238
TMEM25	61.7891	-0.300073	0.084624	-3.54596	0.000391193	0.0100247
VIMP	288.912	0.153537	0.0433234	3.54397	0.000394144	0.0100757
IL15	163.634	0.300851	0.0849199	3.54276	0.000395967	0.0100976
LIMK1	776	0.211557	0.0597926	3.53818	0.000402892	0.0102493
IRAK1	1566.31	0.169895	0.0480356	3.53685	0.000404928	0.0102762
KBTBD6	86.3132	-0.314429	0.0889335	-3.53555	0.000406924	0.0102807
PAQR8	295.457	-0.305805	0.0864965	-3.53546	0.000407068	0.0102807
TXLNG	351.714	-0.175062	0.049534	-3.53417	0.000409051	0.0103059
ZNF101	704.078	-0.184721	0.0523089	-3.53135	0.000413439	0.0103915
GRN	6391.11	0.280973	0.0796984	3.52546	0.000422752	0.0105867
SEMA6A	71.6876	-0.23416	0.0664253	-3.52516	0.000423224	0.0105867
ATP6AP1	1542.61	0.150598	0.0427401	3.52357	0.000425773	0.0106251
CTSC	2325.4	0.171596	0.0487164	3.52234	0.000427758	0.0106493
GNAZ	305.625	-0.457347	0.129887	-3.52113	0.000429719	0.0106727
BST2	1098.97	0.309785	0.0879947	3.5205	0.000430736	0.0106727
ABCC2	91.8247	-0.209117	0.0596097	-3.5081	0.000451318	0.0111563
MARCH3	60.9445	-0.35704	0.10185	-3.50555	0.000455657	0.011237
TMEM169	32.2594	-0.328009	0.0936414	-3.50282	0.000460357	0.0113263
RLTPR	909.115	-0.274155	0.0783855	-3.49752	0.000469607	0.0115268
EBP	257.097	0.229186	0.0655713	3.49521	0.000473682	0.0115997
BCL9	176.451	-0.205599	0.0588756	-3.4921	0.000479246	0.0117086
GUK1	1763.34	0.216732	0.0620899	3.49061	0.000481918	0.0117329
SLC1A4	239.548	0.267565	0.0766595	3.4903	0.000482482	0.0117329
GZMA	1558.34	0.308108	0.0884219	3.48453	0.000493011	0.0119612
MAP3K6	201.943	0.284666	0.0817214	3.48337	0.000495135	0.0119719
BCL11B	2018.08	-0.248269	0.0712793	-3.48305	0.000495737	0.0119719
SUMO3	650.292	0.161522	0.0463879	3.48199	0.000497698	0.0119917
BLVRB	391.86	0.269108	0.0773057	3.48109	0.000499379	0.0120046
BAX	769.622	0.173118	0.0497996	3.47629	0.0005084	0.0121806
ZNF485	37.8988	-0.268174	0.0771509	-3.47596	0.000509027	0.0121806
FXR1	1183.9	-0.106471	0.0306547	-3.47324	0.00051422	0.0122769
FXN	121.657	-0.196905	0.0567033	-3.47255	0.000515534	0.0122803
MANEAL	52.6974	0.255379	0.0735934	3.47014	0.000520193	0.0123631
TESC	214.353	0.243151	0.0700951	3.46887	0.000522655	0.0123935
TRMT13	240.708	-0.219589	0.0633301	-3.46738	0.000525558	0.0124343
MTHFR	777.474	0.179733	0.0518603	3.46572	0.000528809	0.012483
CTSH	1034.78	0.273796	0.079103	3.46126	0.000537647	0.0125992
HEATR9	86.2991	0.324202	0.0936679	3.46118	0.000537812	0.0125992
PPP2R2B	213.115	0.292563	0.0845446	3.46046	0.000539253	0.0125992
FCRL2	250.694	-0.522805	0.151084	-3.46036	0.00053946	0.0125992
C4orf33	259.719	0.268888	0.0777084	3.46022	0.000539743	0.0125992
PPWD1	796.136	-0.126219	0.0364995	-3.4581	0.000544001	0.0126511
CALR	3826.54	0.15584	0.0450717	3.4576	0.000545012	0.0126511
DUSP2	2626.33	0.512467	0.148227	3.45732	0.000545585	0.0126511
ZNF626	126.106	-0.330269	0.0955533	-3.45638	0.000547474	0.0126649
SLC26A6	386.54	0.143952	0.0416548	3.45583	0.000548601	0.0126649
IGF1R	2037.09	-0.314294	0.090977	-3.45465	0.000551006	0.0126725
KBTBD7	256.403	-0.376201	0.108902	-3.45448	0.000551348	0.0126725
FLT3	90.9988	0.432429	0.12526	3.45225	0.000555928	0.0127498
PLD3	1327.81	0.21628	0.0626633	3.45147	0.000557548	0.0127591
ARSB	410.088	0.242845	0.0704001	3.4495	0.000561618	0.0128242
SETD6	132.075	-0.212689	0.0616739	-3.44861	0.000563488	0.012839
SLC35F6	407.763	0.140334	0.0407523	3.44358	0.000574066	0.0130516
GUCY1A3	213.552	-0.392675	0.114092	-3.44174	0.000577985	0.0131122
PPP1R2	1335.08	-0.133818	0.0389004	-3.44003	0.000581658	0.0131671
CLUAP1	140.48	-0.20737	0.0603009	-3.43891	0.000584051	0.0131927
SAT2	431.233	0.19584	0.0569757	3.43725	0.000587652	0.0132455
PLA2G4A	112.161	0.304281	0.0886062	3.43408	0.000594561	0.0133526
NAPEPLD	169.745	-0.20458	0.0595764	-3.43391	0.000594951	0.0133526
SLC35A4	844.07	0.11296	0.032909	3.4325	0.000598049	0.0133935
RAB11FIP5	282.249	0.344042	0.100266	3.43129	0.000600716	0.0134245
TRAP1	557.534	-0.156186	0.0455819	-3.42649	0.000611434	0.0136327
MAML2	902.142	-0.215218	0.0628199	-3.42596	0.000612632	0.0136327
TMEM243	269.406	-0.141779	0.0414033	-3.42433	0.000616308	0.0136854
SH2D2A	1178.66	0.448572	0.131049	3.42292	0.000619519	0.0137277
MSH6	542.089	-0.14107	0.0412571	-3.4193	0.000627836	0.0138826
EPHX1	312.747	-0.216667	0.0634091	-3.41697	0.000633216	0.0139246
HEXA	851.03	0.100293	0.0293548	3.41659	0.000634113	0.0139246
KLHL25	48.7712	-0.259469	0.0759646	-3.41566	0.000636277	0.0139246
PER1	1687.24	0.455197	0.133271	3.41557	0.000636482	0.0139246
ZBED5	792.883	-0.133475	0.0390821	-3.41526	0.000637211	0.0139246
ZNF30	50.9182	-0.272608	0.079831	-3.41481	0.000638271	0.0139246
PCMTD2	1146.53	-0.131355	0.0384699	-3.41448	0.000639036	0.0139246
CDKN1A	875.293	0.390066	0.114273	3.41347	0.000641417	0.0139475
SUSD3	238.905	-0.269009	0.0788369	-3.41223	0.000644343	0.0139821
TRPM6	543.293	-0.461488	0.135386	-3.40868	0.000652777	0.0141081
WDR41	299.201	0.181754	0.0533213	3.40865	0.000652841	0.0141081
BCS1L	191.456	-0.184375	0.0541735	-3.40342	0.000665488	0.0143518
ZNF568	95.4043	-0.231346	0.0679888	-3.4027	0.000667225	0.0143597
TTC38	1004.41	0.308162	0.0906087	3.40102	0.000671341	0.0144178
TNFAIP8	1314.57	-0.141134	0.0415064	-3.4003	0.000673109	0.0144178
GAB3	1532.18	0.151169	0.0444623	3.39992	0.000674048	0.0144178
IGFBP3	103.122	0.390584	0.115142	3.39218	0.00069338	0.0148011
ARL14EP	255.595	-0.207931	0.0613347	-3.39011	0.000698649	0.0148658
UBE2E3	463.584	0.149974	0.0442418	3.38987	0.000699252	0.0148658
KIR3DL2	165.862	0.711008	0.209819	3.38867	0.000702326	0.014901
HSD3B7	93.9663	0.505554	0.149223	3.38791	0.000704265	0.0149119
PATL2	979.134	0.305986	0.0905277	3.38003	0.000724787	0.0153155
YES1	187.145	0.296581	0.0878131	3.37741	0.000731726	0.0154045
MYH3	108.593	-0.211668	0.0626732	-3.37733	0.000731936	0.0154045
SFMBT2	783.698	0.240077	0.0711302	3.37518	0.000737673	0.0154941
SFXN2	73.1187	-0.242964	0.0720066	-3.3742	0.000740317	0.0155156
SCARF2	64.2089	0.293012	0.0868633	3.37325	0.000742857	0.0155156
C9orf84	398.489	-0.567601	0.168309	-3.37238	0.000745214	0.0155156
SCAND1	383.907	0.240908	0.0714444	3.37197	0.000746331	0.0155156
DOCK9	737.504	-0.26612	0.0789256	-3.37178	0.000746841	0.0155156
ARL6IP1	1510.08	0.123619	0.0366659	3.37151	0.000747579	0.0155156
BTG3	102.778	0.269475	0.0799854	3.36905	0.00075428	0.0156237
PRDM1	1473.14	0.213385	0.0633497	3.36836	0.000756165	0.0156319
HCFC1R1	101.619	0.246072	0.0731037	3.36606	0.000762502	0.0157319
WDR92	83.4588	-0.196993	0.0585597	-3.36398	0.000768282	0.01582
ZNF606	61.6392	-0.245751	0.0730698	-3.36324	0.000770328	0.0158278
APOBEC3G	949.861	0.1965	0.0584343	3.36276	0.000771682	0.0158278
SCARB2	666.238	0.199049	0.0593222	3.35539	0.000792544	0.0162239
SNAPC2	171.077	0.227988	0.067981	3.3537	0.000797396	0.0162914
GALNT2	682.878	0.144933	0.0432668	3.34975	0.000808844	0.0164932
RILPL1	98.0658	-0.372219	0.111214	-3.34686	0.000817326	0.0166329
ZNF420	104.164	-0.229682	0.0686367	-3.34634	0.000818869	0.0166329
LIMS1	1698.7	-0.226601	0.0677316	-3.34557	0.000821133	0.0166366
THBS1	2340.45	0.790228	0.236292	3.34428	0.000824952	0.0166366
RRBP1	1090.86	0.154214	0.0461129	3.34428	0.000824965	0.0166366
GLTP	586.851	0.151468	0.0452937	3.34413	0.000825403	0.0166366
ZNF182	293.882	-0.142939	0.042794	-3.34018	0.000837253	0.0168431
KYNU	439.962	0.393314	0.11782	3.33826	0.000843051	0.016888
SH3TC1	634.451	0.241994	0.0724952	3.33806	0.000843646	0.016888
RBM25	3295.17	-0.129215	0.0387149	-3.33762	0.000844994	0.016888
NACC1	694.682	0.158653	0.0475391	3.33731	0.000845931	0.016888
ZNF473	141.671	-0.201899	0.0605152	-3.33633	0.000848911	0.0169153
SETD4	268.529	-0.127471	0.0382136	-3.33575	0.000850705	0.0169189
SUPT20H	1131.59	-0.165113	0.0495614	-3.33148	0.000863845	0.0171477
GOLIM4	175.145	0.286087	0.0859149	3.32989	0.000868802	0.0171783
TNFRSF10A	188.624	-0.222078	0.0666952	-3.32975	0.000869234	0.0171783
SFXN3	802.586	0.154608	0.0464371	3.32941	0.000870305	0.0171783
SMS	564.102	0.157902	0.0474346	3.32885	0.000872066	0.0171807
MORC4	88.8307	-0.223975	0.0673389	-3.32608	0.000880753	0.0172908
NSMCE2	178.484	0.14979	0.0450359	3.32602	0.000880956	0.0172908
ZNF33B	398.715	-0.209202	0.0629437	-3.32364	0.000888518	0.0173865
KIAA0922	1946.42	-0.123996	0.0373097	-3.32344	0.000889147	0.0173865
FBXL8	52.6619	0.261279	0.0786412	3.32242	0.000892418	0.0174168
ANKS6	129.656	-0.233195	0.070199	-3.32191	0.00089402	0.0174168
EMP3	2633.71	0.207641	0.0625387	3.3202	0.000899531	0.0174506
DDB2	412.822	0.164577	0.0495707	3.32005	0.000900021	0.0174506
KLF8	113.319	-0.278231	0.0838214	-3.31934	0.000902321	0.0174506
AKIP1	64.4247	0.219531	0.0661378	3.31931	0.000902415	0.0174506
GNB5	319.168	-0.187098	0.0563765	-3.31872	0.000904297	0.0174548
ZC3H14	404.81	-0.133922	0.0403626	-3.31798	0.000906715	0.0174693
MVD	465.865	0.285296	0.0860582	3.31515	0.000915925	0.0176143
PSMA6	845.569	0.176487	0.0532495	3.31435	0.000918579	0.017633
APOBEC3C	530.116	0.155544	0.0469535	3.31272	0.000923928	0.0176692
NTRK1	76.8373	0.439695	0.132736	3.31255	0.000924486	0.0176692
CD74	28694.5	0.194345	0.0586748	3.31224	0.000925521	0.0176692
IFI6	1833.62	0.697472	0.210639	3.31122	0.000928908	0.0176758
ZEB1	641.904	-0.20749	0.0626645	-3.31112	0.00092924	0.0176758
CEP72	66.1811	-0.241165	0.0728625	-3.30986	0.000933434	0.0177234
DUSP16	806.404	-0.218935	0.0661737	-3.30849	0.000938005	0.0177539
FAM127A	217.458	0.18982	0.0573783	3.30823	0.000938888	0.0177539
MAN2B1	2799.6	0.14309	0.0432575	3.30786	0.000940123	0.0177539
ZNF234	149.145	-0.22587	0.0683426	-3.30496	0.000949887	0.0178604
RAP2A	835.216	0.245563	0.0743065	3.30473	0.000950673	0.0178604
FAM110B	46.0474	0.396109	0.119868	3.30453	0.000951348	0.0178604
HKR1	288.841	-0.206305	0.0624377	-3.30417	0.000952578	0.0178604
GRK5	602.488	-0.130522	0.0395235	-3.3024	0.000958607	0.0179414
MFSD2A	77.5791	0.323881	0.0981037	3.30141	0.000961996	0.0179727
TTN	3813.72	-0.301162	0.0913134	-3.29811	0.000973373	0.0181369
PITPNM2	519.972	-0.272071	0.0824993	-3.29786	0.000974247	0.0181369
CNP	555.912	0.171935	0.0521559	3.29657	0.000978737	0.0181882
SLC29A2	105.724	-0.276302	0.0838794	-3.29403	0.000987607	0.0183205
ZSCAN18	277.15	-0.347662	0.105593	-3.29249	0.000993052	0.018389
NOV	203.994	0.431811	0.131189	3.29152	0.000996479	0.0184199
TMED9	793.308	0.159056	0.0483353	3.29068	0.000999446	0.0184391
MTCH2	286.998	0.130079	0.0395356	3.29018	0.00100125	0.0184391
SCAI	285.509	-0.227778	0.0692388	-3.28974	0.00100279	0.0184391
MPG	269.976	0.179344	0.0545517	3.28759	0.0010105	0.01854
TRAF5	799.855	-0.19201	0.0584111	-3.28722	0.00101182	0.01854
CD160	296.716	0.379966	0.115667	3.28502	0.00101976	0.018653
CEP41	72.8641	-0.214449	0.0653261	-3.28275	0.00102801	0.0187587
ZNF181	123.935	-0.245685	0.0748483	-3.28244	0.00102913	0.0187587
GUSB	735.119	0.139666	0.0425565	3.28189	0.00103113	0.0187626
FAM179A	231.432	0.285228	0.0869332	3.281	0.00103438	0.0187892
OSCAR	1177.27	0.276075	0.0841575	3.28046	0.00103639	0.0187931
NR4A2	1926.66	0.582534	0.177645	3.2792	0.00104101	0.0188442
LGALS9	2319.43	0.313253	0.0955816	3.27733	0.00104792	0.0189212
WSB2	616.743	0.15885	0.0484797	3.27663	0.00105053	0.0189212
RABEPK	179.848	-0.172453	0.0526319	-3.27659	0.00105068	0.0189212
PTGDS	695.952	0.652191	0.199095	3.27578	0.00105371	0.0189432
PAN2	1051.74	-0.141457	0.0432283	-3.27232	0.0010667	0.019144
COMMD5	295.407	0.19625	0.0600032	3.27066	0.00107299	0.0191973
ASL	350.092	0.179463	0.0548723	3.27056	0.00107333	0.0191973
BCKDHA	477.487	0.150104	0.045922	3.26868	0.0010805	0.0192776
GNA15	295.433	0.249753	0.076414	3.26842	0.0010815	0.0192776
CTLA4	281.879	-0.31769	0.0972208	-3.26771	0.00108419	0.0192928
ZNF506	467.802	-0.180908	0.055371	-3.2672	0.00108618	0.0192953
CMPK2	960.298	0.809152	0.247809	3.26523	0.00109376	0.0193867
KIAA1407	164.958	-0.150314	0.0460544	-3.26384	0.00109914	0.0193867
C19orf10	365.405	0.206481	0.0632646	3.26377	0.00109941	0.0193867
WLS	978.524	-0.401103	0.122904	-3.26356	0.00110024	0.0193867
OAF	160.854	0.286749	0.0878663	3.26347	0.00110057	0.0193867
GCSAM	141.346	-0.348849	0.106984	-3.26077	0.00111111	0.0195348
TOP1MT	156.668	-0.22995	0.0705289	-3.26036	0.0011127	0.0195348
DHRS1	317.958	0.171091	0.0525211	3.25756	0.00112374	0.0196955
PTTG1	50.3956	0.287005	0.0881509	3.25584	0.00113056	0.0197819
STARD7	1182.69	0.107935	0.0331717	3.25383	0.0011386	0.0198895
HOMER3	223.277	0.272457	0.0838097	3.2509	0.00115041	0.0200624
OAS3	4278.29	0.77853	0.239556	3.24989	0.00115449	0.0200699
SYTL3	1050.95	0.230522	0.070934	3.24981	0.00115481	0.0200699
SERINC5	1297.2	-0.207969	0.0640029	-3.24937	0.00115659	0.0200699
EPSTI1	1557.57	0.669284	0.206049	3.24817	0.00116148	0.0201214
TIGIT	768.335	0.338578	0.104323	3.24547	0.00117259	0.0202716
TMEM107	357.831	0.282855	0.0871843	3.24434	0.00117723	0.0202716
RTP4	158.288	0.536365	0.165326	3.24429	0.00117742	0.0202716
LIN9	43.2072	-0.242414	0.0747226	-3.24418	0.00117788	0.0202716
TOR4A	579.066	0.217262	0.0669964	3.24288	0.00118326	0.0203308
OASL	1213.62	0.585832	0.180718	3.2417	0.0011882	0.0203596
GZMM	834.237	0.297399	0.0917459	3.24155	0.00118883	0.0203596
MSH2	271.075	-0.215087	0.0663824	-3.24013	0.00119477	0.020428
ZNF780B	445.142	-0.201361	0.0621573	-3.23953	0.00119726	0.0204373
ARMC2	119.392	-0.19323	0.0597549	-3.23371	0.00122193	0.0208245
EPS15	2131.87	0.117258	0.0362689	3.23302	0.0012249	0.0208413
TMEM204	212.581	-0.415058	0.1285	-3.23002	0.00123783	0.021027
SIRT2	941.739	0.13366	0.041394	3.22897	0.00124239	0.0210277
ADAP2	249.54	0.250303	0.0775187	3.22894	0.00124249	0.0210277
LZTS2	205.95	-0.198281	0.0614135	-3.22862	0.00124389	0.0210277
MGAT5	1201.35	-0.148216	0.0459274	-3.22718	0.00125016	0.021066
ATP6V1F	638.118	0.188133	0.0582964	3.22718	0.00125017	0.021066
FCN1	9381.51	0.289456	0.0897248	3.22604	0.00125516	0.0211162
TMEM106B	472.382	-0.192061	0.059566	-3.22434	0.00126262	0.0212075
NMT2	297.397	-0.207859	0.0645598	-3.21964	0.00128351	0.021524
UNC93B1	1743.74	0.26398	0.0820295	3.21811	0.00129038	0.0216046
TOR1B	761.324	0.296044	0.0920538	3.21599	0.00129994	0.0217299
UNC119B	322.931	-0.185666	0.057744	-3.21533	0.00130296	0.0217457
PEA15	698.485	0.156775	0.0488092	3.21199	0.00131819	0.021927
NOC3L	178.355	-0.186303	0.0580084	-3.21166	0.00131973	0.021927
OAS2	2876.84	0.566479	0.176387	3.21158	0.00132009	0.021927
ZEB2	4698.5	0.174643	0.0544033	3.21014	0.00132668	0.0220015
CPSF7	2230.23	-0.146636	0.0456948	-3.20904	0.0013318	0.0220514
DPY19L1	345.199	0.170659	0.0531902	3.20846	0.00133448	0.022061
CD86	643.71	0.246982	0.0770102	3.20714	0.00134062	0.0221275
KEAP1	413.977	0.146281	0.0456672	3.20319	0.00135913	0.022394
MAT2A	2204.05	0.249343	0.0778517	3.20279	0.00136103	0.022394
PRPF40B	70.3832	-0.228116	0.0712629	-3.20105	0.0013693	0.0224933
TUBE1	115.915	-0.196787	0.0614846	-3.20059	0.00137146	0.0224933
ARHGAP10	256.657	0.261296	0.0816508	3.20016	0.00137351	0.0224933
IFI30	8379.29	0.267874	0.0837654	3.19791	0.00138427	0.0226342
HELZ2	4295.64	0.348806	0.109259	3.19248	0.00141056	0.023015
PPP2R4	732.971	0.149056	0.0466939	3.1922	0.00141195	0.023015
CD8A	1686.55	0.34914	0.109433	3.19044	0.00142058	0.0230912
LYRM7	252.361	-0.183014	0.0573678	-3.19019	0.00142178	0.0230912
PRNP	873.411	0.127471	0.0399607	3.1899	0.00142323	0.0230912
ADPRH	173.376	0.211793	0.066439	3.18779	0.00143366	0.0232244
S1PR3	140.393	0.385362	0.12092	3.18692	0.00143794	0.0232578
HSPA5	5285.39	-0.334561	0.104997	-3.1864	0.00144056	0.0232643
MRVI1	1305.18	-0.38919	0.12217	-3.18565	0.00144429	0.0232887
LPCAT1	3031.09	0.167166	0.0524907	3.18467	0.00144918	0.0233316
CCDC66	361.384	-0.199575	0.0626907	-3.18348	0.00145518	0.0233922
GPR56	2895.21	0.330087	0.103754	3.18145	0.00146541	0.0235206
IDH1	403.065	0.182732	0.0574635	3.17997	0.00147293	0.0235845
FHL1	247.547	-0.329131	0.103508	-3.17978	0.00147389	0.0235845
BLVRA	344.259	0.268441	0.0844372	3.17918	0.00147694	0.0235973
C12orf66	95.261	-0.194376	0.0611852	-3.17685	0.00148884	0.0237189
TMEM62	270.787	0.157374	0.0495439	3.17645	0.00149091	0.0237189
RABGGTA	489.873	0.148068	0.0466155	3.17636	0.00149134	0.0237189
ADD2	58.2985	-0.382958	0.120633	-3.17456	0.00150062	0.0238304
CCDC51	45.8622	0.194342	0.0612409	3.1734	0.00150666	0.02389
SLAIN1	186.268	-0.171337	0.0540745	-3.16854	0.00153206	0.0242317
PGAM1	2403.34	0.142732	0.0450507	3.16826	0.00153354	0.0242317
MRPS14	186.409	-0.140076	0.0442164	-3.16796	0.00153514	0.0242317
USP18	146.045	0.664608	0.209826	3.16743	0.00153793	0.0242392
MAK	342.723	-0.361663	0.114233	-3.16602	0.00154538	0.0243201
EHD4	342.845	0.168156	0.0531487	3.16388	0.00155681	0.0244581
CYCS	736.332	0.168795	0.0533616	3.16323	0.00156031	0.0244581
ZNF721	510.006	-0.175022	0.0553428	-3.16251	0.00156417	0.0244581
PDIA3	2597.45	0.106919	0.0338085	3.16249	0.00156427	0.0244581
HBEGF	473.941	0.753846	0.238419	3.16185	0.00156768	0.0244581
SNX5	761.481	0.112618	0.0356186	3.16177	0.00156816	0.0244581
EXD2	96.2012	-0.173988	0.0550453	-3.16082	0.00157326	0.0245012
OSGEPL1	106.534	-0.19624	0.0621071	-3.15971	0.00157929	0.0245586
CLDND2	265.506	0.338687	0.107244	3.15811	0.00158798	0.0246572
IRF5	783.672	0.216898	0.0687124	3.15661	0.00159615	0.0247475
SPHK1	98.2538	0.276232	0.0875416	3.15544	0.00160258	0.0247822
C2orf42	155.098	-0.16057	0.0509107	-3.15396	0.00161073	0.0247822
CLN3	1017.59	0.148828	0.0471945	3.1535	0.00161323	0.0247822
ZFAND4	212.053	-0.14845	0.0470771	-3.15334	0.00161414	0.0247822
CDK5	87.2646	0.190674	0.0604676	3.15333	0.00161418	0.0247822
AGPAT3	1041.61	0.138923	0.044059	3.15311	0.00161542	0.0247822
TIGD7	120.38	-0.199534	0.0632842	-3.15298	0.00161615	0.0247822
PIGS	692.448	0.108743	0.0344912	3.15277	0.00161731	0.0247822
JADE1	1380.4	-0.131626	0.0417722	-3.15104	0.0016269	0.0248733
IPCEF1	1393.42	-0.148083	0.0469978	-3.15084	0.001628	0.0248733
SRD5A1	137.783	0.178156	0.0565609	3.1498	0.00163381	0.0249257
TFDP1	594.683	0.130212	0.0413709	3.14742	0.0016472	0.0250935
GFOD2	297.853	-0.146318	0.0465174	-3.14545	0.00165832	0.025178
LRRC59	632.043	0.119025	0.0378409	3.1454	0.00165858	0.025178
ARL4C	5067.55	0.236469	0.0751934	3.14481	0.00166194	0.025178
PRSS23	528.184	0.413804	0.1316	3.1444	0.00166428	0.025178
CES2	499.372	0.107656	0.0342383	3.14432	0.00166476	0.025178
TTLL11	45.0549	-0.22487	0.0715436	-3.14311	0.00167161	0.0252452
CREG1	693.454	0.206338	0.0656975	3.14072	0.00168532	0.0254035
S1PR5	1366.88	0.349393	0.111256	3.14044	0.00168694	0.0254035
CRTC3	838.682	-0.153226	0.0488415	-3.1372	0.00170568	0.0256188
GNPNAT1	162.659	-0.184956	0.0589572	-3.13713	0.00170613	0.0256188
ABCB10	361.306	0.125919	0.040148	3.13638	0.00171048	0.0256474
ZNF761	194.541	-0.178383	0.0569323	-3.13325	0.00172883	0.0258855
GALT	636.437	-0.160324	0.0512332	-3.12929	0.00175228	0.0261993
ANKRD26	164.191	-0.25167	0.0804494	-3.1283	0.00175818	0.02625
LMF1	224.953	-0.265697	0.0850007	-3.12583	0.00177306	0.0264345
THOC3	103.369	-0.213382	0.0682792	-3.12515	0.00177717	0.0264581
DNAJA3	358.217	-0.141877	0.0454047	-3.12472	0.00177972	0.0264585
DCAF17	314.105	-0.174663	0.0559119	-3.12389	0.00178477	0.026496
MINA	165.11	-0.174606	0.0559474	-3.1209	0.00180297	0.026708
SMARCD3	479.663	0.279629	0.0896065	3.12064	0.00180461	0.026708
EMC7	414.236	0.127998	0.0410242	3.12007	0.00180808	0.026708
KCNMB1	59.9664	0.297187	0.0952558	3.11988	0.00180924	0.026708
ITPRIPL1	156.277	0.275003	0.0882105	3.11758	0.00182344	0.0268678
C10orf2	88.9552	-0.206811	0.0663432	-3.11729	0.00182519	0.0268678
APH1A	1676.99	0.135135	0.0433595	3.11661	0.00182942	0.026874
RUNX3	4758.91	0.243032	0.0780029	3.11568	0.00183519	0.026874
EID1	1051.29	0.154509	0.049592	3.1156	0.00183572	0.026874
CYC1	544.878	0.174182	0.0559069	3.11557	0.00183588	0.026874
CUEDC1	336.878	0.224149	0.0719575	3.11503	0.00183929	0.0268864
IFI44	1963.22	0.77682	0.249417	3.11454	0.00184231	0.0268931
SYAP1	696.152	0.268845	0.0863798	3.11236	0.00185596	0.0270546
AP1B1	1279.92	0.116856	0.0375603	3.11117	0.0018635	0.0271269
RNPEP	1070.36	0.240083	0.0771863	3.11043	0.00186814	0.0271567
SRA1	781.564	0.215489	0.0693015	3.10945	0.00187438	0.0272097
GFI1	422.525	0.25001	0.0804474	3.10774	0.00188524	0.0273295
SLC16A1	127.199	0.152778	0.0491775	3.10667	0.00189208	0.0273908
BAG1	674.493	0.156065	0.0502523	3.10563	0.00189872	0.0274489
TGFB3	55.8949	-0.219081	0.0705972	-3.10326	0.001914	0.0276317
ITGA10	60.7507	-0.254296	0.0819938	-3.10141	0.00192604	0.0277673
ZNF708	465.422	-0.234776	0.0757516	-3.09929	0.00193984	0.0279278
PDGFD	229.812	0.297267	0.0959613	3.09778	0.00194974	0.0280061
PLBD2	253.827	0.226019	0.0729646	3.09765	0.00195062	0.0280061
AKAP1	266.178	-0.148772	0.0480348	-3.09717	0.00195378	0.0280131
ZNF486	212.211	-0.374139	0.120858	-3.0957	0.00196348	0.028107
FGFBP2	1842.74	0.403462	0.130344	3.09537	0.00196569	0.028107
ANK3	327.356	-0.323073	0.104451	-3.09305	0.00198111	0.028254
SUPT3H	102.502	-0.204224	0.0660275	-3.09301	0.00198137	0.028254
MERTK	72.2689	0.388021	0.125472	3.09248	0.00198489	0.0282658
LIG1	488.826	-0.197952	0.0640532	-3.09043	0.00199868	0.0283874
HSF2	180.889	-0.189265	0.0612428	-3.0904	0.00199885	0.0283874
SPATS2L	163.202	0.503983	0.163128	3.0895	0.00200497	0.0284068
ASIC3	46.9086	-0.265579	0.0859648	-3.0894	0.00200563	0.0284068
MKS1	90.8566	-0.172415	0.0558248	-3.0885	0.00201172	0.0284545
KRT73	153.399	-0.655031	0.212371	-3.08437	0.00203982	0.0288106
TIAM1	767.872	-0.19221	0.0623248	-3.084	0.00204239	0.0288106
SLC9A7	329.675	-0.204988	0.0665011	-3.08247	0.00205288	0.0289197
SIRT5	229.897	-0.123525	0.0400804	-3.08194	0.00205656	0.0289326
RNF7	418.941	0.147475	0.0478629	3.0812	0.00206169	0.0289515
S100A10	1681.92	0.201762	0.0654868	3.08095	0.00206342	0.0289515
JAZF1	695.566	0.142847	0.0463768	3.08013	0.00206912	0.0289925
COMMD9	361.047	0.132538	0.0430477	3.07885	0.00207802	0.02903
RNF215	68.1961	0.214965	0.0698233	3.07869	0.0020791	0.02903
RBFA	116.735	-0.160616	0.0521757	-3.07837	0.00208133	0.02903
EPM2A	60.573	-0.227798	0.0740047	-3.07815	0.00208287	0.02903
PCED1B	542.815	-0.221317	0.0719371	-3.07654	0.00209421	0.0291169
CCDC159	492.356	0.154933	0.0503607	3.07647	0.00209466	0.0291169
GCC2	1681.72	-0.17746	0.0578025	-3.07011	0.00213982	0.0297053
NR1D1	150.179	-0.314124	0.102342	-3.06937	0.00214508	0.0297388
QRICH2	69.7304	-0.204925	0.0668302	-3.06635	0.00216689	0.0300016
PPP1CA	2427.02	0.143623	0.0468802	3.06362	0.00218677	0.0302369
ZNF594	147.285	-0.269535	0.0880484	-3.06122	0.00220439	0.0304402
CACNA1I	401.55	-0.37805	0.123512	-3.06082	0.00220728	0.0304402
FZD3	64.6595	-0.259582	0.0848348	-3.05985	0.00221451	0.0304799
IFI27L2	204.246	0.233613	0.0763531	3.05965	0.00221598	0.0304799
IQSEC2	224.303	0.310549	0.101578	3.05724	0.00223384	0.0306853
LYVE1	59.0923	-0.402274	0.131607	-3.05662	0.00223848	0.0307087
IL15RA	139.857	0.207804	0.068005	3.05572	0.00224524	0.0307279
ZFP14	205.353	-0.170781	0.055891	-3.0556	0.0022461	0.0307279
ZNF850	74.2476	-0.269196	0.0881091	-3.05526	0.00224867	0.0307279
TIAM2	106.325	-0.294771	0.0965322	-3.0536	0.00226112	0.030777
RHEB	461.453	0.134525	0.0440572	3.05341	0.0022626	0.030777
SLC4A4	120.811	0.312603	0.102384	3.05323	0.00226389	0.030777
CHD3	4528.04	-0.161453	0.0528795	-3.05322	0.00226401	0.030777
KLRD1	1430.13	0.286035	0.0937217	3.05197	0.00227349	0.0308658
FIBP	390.688	0.148558	0.0486992	3.05051	0.0022845	0.0309629
ZNF211	348.581	-0.175009	0.0573754	-3.05025	0.00228654	0.0309629
IGIP	137.367	-0.198842	0.0652563	-3.04708	0.00231073	0.03125
KATNAL1	207.547	0.196407	0.0644887	3.04561	0.00232208	0.031363
FOSL2	5381.87	0.337903	0.110992	3.04439	0.00233153	0.0314501
KIF5C	123.292	-0.309288	0.10163	-3.04327	0.0023402	0.0315265
IFFO1	1155.46	0.123608	0.0406285	3.04239	0.00234705	0.0315782
MALT1	987.421	-0.152581	0.050161	-3.04183	0.00235146	0.031597
ZNF185	1069.33	-0.312555	0.102803	-3.04034	0.00236312	0.0316999
ICE2	506.302	-0.145319	0.0478012	-3.04008	0.00236517	0.0316999
NABP2	134.908	0.174162	0.0573332	3.03772	0.00238378	0.0318857
CUBN	195.351	-0.355314	0.116974	-3.03755	0.00238512	0.0318857
COMMD1	123.359	0.142004	0.0467586	3.03696	0.00238978	0.0319073
FKBP11	446.719	0.159825	0.0526456	3.03587	0.0023984	0.0319818
ERMN	201.013	0.251705	0.0829434	3.03466	0.00240806	0.0320165
TSEN54	794.703	0.222367	0.0732761	3.03465	0.00240818	0.0320165
EFHC1	170.581	-0.170423	0.0561637	-3.0344	0.00241017	0.0320165
SAMSN1	1114.23	0.393937	0.129859	3.03357	0.00241677	0.0320319
MCRS1	738.642	0.114635	0.0377917	3.03334	0.00241863	0.0320319
TPP1	3594.94	0.167694	0.0552934	3.03281	0.00242291	0.0320319
TP53BP2	768.725	0.122102	0.0402616	3.03273	0.00242355	0.0320319
DIMT1	290.802	-0.159504	0.0526019	-3.03229	0.00242708	0.032038
MGST1	85.8058	0.344601	0.113686	3.03117	0.0024361	0.0320813
NIPSNAP3A	179.997	0.176715	0.0583002	3.03112	0.00243647	0.0320813
INADL	507.538	-0.228172	0.0753545	-3.02798	0.00246195	0.032376
STAB1	1875.17	0.311344	0.102845	3.0273	0.00246747	0.0324079
UQCRFS1	490.624	0.153427	0.0506923	3.02664	0.0024729	0.032433
KIAA0930	1388.53	0.164989	0.0545183	3.02631	0.00247557	0.032433
RNF166	3926.59	0.146985	0.0486099	3.02377	0.00249644	0.0326656
AXIN2	175.21	-0.33726	0.111578	-3.02263	0.00250589	0.0327484
AIG1	176.226	-0.217522	0.0719921	-3.02147	0.00251547	0.0328299
CHML	293.111	-0.211017	0.0698471	-3.02112	0.00251839	0.0328299
C6orf1	278.263	0.197243	0.0653363	3.01889	0.002537	0.0330314
PRF1	8719.26	0.323181	0.107081	3.0181	0.00254364	0.0330733
ABR	2766.12	0.113758	0.0376962	3.01776	0.00254652	0.0330733
OGDH	2137.05	0.10265	0.0340446	3.01516	0.00256842	0.0333163
CCR6	196.158	-0.310192	0.102892	-3.01475	0.00257193	0.0333207
VDAC1	620.439	0.100688	0.0334109	3.01364	0.00258131	0.0334009
DNHD1	846.41	-0.225013	0.0746908	-3.01259	0.00259027	0.0334345
FSTL3	71.0602	0.291831	0.0968757	3.01243	0.00259165	0.0334345
ZNF638	2238.67	-0.12237	0.0406247	-3.01222	0.00259348	0.0334345
CDCA4	125.836	0.185063	0.0614896	3.00966	0.00261537	0.0336753
SCPEP1	1085.15	0.20157	0.0670057	3.00825	0.00262755	0.0337907
PARP3	144.977	0.181133	0.0602415	3.00677	0.00264036	0.0338806
SCCPDH	155.271	0.204762	0.0681019	3.0067	0.00264101	0.0338806
SNRNP70	4036.96	-0.123712	0.0411537	-3.00609	0.00264635	0.0338932
TNFRSF1B	11451.5	0.186791	0.0621484	3.00556	0.0026509	0.0338932
GRAP2	2192.55	-0.209578	0.0697386	-3.0052	0.00265408	0.0338932
ATL2	451.936	-0.147353	0.0490345	-3.0051	0.00265493	0.0338932
BMP1	101.137	0.233102	0.0775916	3.00421	0.0026627	0.0339361
C3AR1	589.433	0.445539	0.148317	3.00398	0.00266477	0.0339361
NR4A1	2294.09	0.663532	0.220984	3.00262	0.00267664	0.034046
ZNF232	62.4239	-0.218004	0.0726451	-3.00094	0.00269146	0.0341645
JAM3	273.152	-0.360047	0.119983	-3.00083	0.00269248	0.0341645
ZNF546	110.377	-0.202351	0.0674604	-2.99955	0.00270378	0.0341868
SNX33	84.5084	0.224352	0.0747958	2.99953	0.00270396	0.0341868
DENND1A	764.563	0.18931	0.0631133	2.99952	0.00270402	0.0341868
UBASH3A	396.463	-0.286901	0.0956698	-2.99887	0.00270982	0.0341964
ZNF813	68.8524	-0.266361	0.0888387	-2.99826	0.0027153	0.0341964
DBI	585.99	0.169619	0.0565769	2.99802	0.00271736	0.0341964
PSAP	31852.8	0.192576	0.0642353	2.99797	0.00271783	0.0341964
PCBD1	67.4926	0.182448	0.0608969	2.99601	0.00273536	0.0343756
ARSK	55.6711	-0.211733	0.0707174	-2.99407	0.00275282	0.0345537
ARHGAP15	2060.92	-0.187163	0.062549	-2.99226	0.00276923	0.034718
ZBTB49	211.44	0.150765	0.0504094	2.99081	0.00278241	0.0348416
HMGXB3	624.836	0.111209	0.0372122	2.9885	0.00280346	0.0350633
GPR180	236.772	-0.201315	0.0674042	-2.98669	0.0028202	0.035212
IPP	116.415	-0.165231	0.0553264	-2.98648	0.00282207	0.035212
PPP1R26	110.421	0.333102	0.111594	2.98494	0.00283635	0.0353481
WDR6	1569.59	-0.140148	0.0469984	-2.98197	0.00286401	0.0356505
HCAR3	2446.06	-0.407243	0.13673	-2.97844	0.00289717	0.0360204
SLFN13	977.158	0.241812	0.0812413	2.97647	0.00291587	0.0361562
EEF1G	9936.98	-0.168883	0.0567413	-2.97637	0.00291681	0.0361562
GIMAP7	1172.31	-0.29101	0.0977789	-2.9762	0.00291843	0.0361562
ZNF784	103.933	0.204614	0.0687661	2.97551	0.002925	0.0361829
ABHD17A	2765.58	0.210507	0.0707612	2.97489	0.00293093	0.0361829
IFIT5	1099.83	0.501965	0.168734	2.97489	0.00293095	0.0361829
TMEM261	350.934	-0.169271	0.0569236	-2.97365	0.00294284	0.0362869
RGL1	61.5982	0.294367	0.0990205	2.97279	0.00295108	0.0363447
ZNF569	87.8837	-0.173474	0.0583608	-2.97244	0.00295446	0.0363447
SERTAD2	871.149	-0.184657	0.0621497	-2.97116	0.00296675	0.0364455
PARP12	1848.81	0.276232	0.0929949	2.9704	0.00297415	0.0364455
CYP2U1	86.2126	-0.19457	0.0655081	-2.97017	0.00297635	0.0364455
KIF21A	331.727	0.247204	0.0832296	2.97015	0.00297657	0.0364455
FAM122A	306.131	-0.103721	0.0349356	-2.96892	0.0029885	0.0365478
NIP7	239.646	0.117392	0.0395448	2.96857	0.00299189	0.0365478
TGIF1	455.573	0.200939	0.0677299	2.96677	0.00300948	0.0366337
ZNF304	249.178	-0.200188	0.0674887	-2.96625	0.00301457	0.0366337
RNASE6	624.989	0.272551	0.0918846	2.96623	0.00301471	0.0366337
PLA2G15	123.255	0.219624	0.0740442	2.96612	0.00301584	0.0366337
TGFBR3	1564.73	0.273341	0.0921563	2.96606	0.0030164	0.0366337
ATM	7687.12	-0.21916	0.073917	-2.96494	0.00302742	0.036725
CENPB	715.505	0.167109	0.0563711	2.96445	0.00303224	0.0367409
FAM157A	462.883	-0.503561	0.169904	-2.9638	0.00303867	0.0367763
PSIP1	1605.76	-0.10729	0.0362059	-2.96333	0.00304326	0.0367784
AKTIP	395.315	-0.171609	0.0579159	-2.96307	0.00304586	0.0367784
SLC13A4	66.5898	-0.301772	0.101936	-2.96041	0.0030723	0.0370181
PLXND1	1380.33	0.297553	0.100512	2.96036	0.00307277	0.0370181
ZCCHC11	1114.54	-0.151498	0.0511961	-2.95916	0.00308477	0.03712
OAS1	1551.47	0.598958	0.202469	2.95827	0.0030937	0.0371719
KLF10	592.02	0.291793	0.0986447	2.95802	0.00309618	0.0371719
IFI44L	2229.96	0.89439	0.302572	2.95596	0.003117	0.0373635
FARSB	204.053	-0.141537	0.0478854	-2.95573	0.00311927	0.0373635
ATG4D	341.51	0.151621	0.0513103	2.95498	0.00312686	0.0374117
TCP11L2	1405.13	-0.242021	0.0819275	-2.95408	0.00313601	0.0374784
FAM185A	155.839	-0.190762	0.0646154	-2.95227	0.00315442	0.0376195
MCOLN1	589.75	0.273365	0.0926019	2.95205	0.00315677	0.0376195
DDX31	141.835	-0.16785	0.0568623	-2.95187	0.00315858	0.0376195
LLGL2	819.745	0.234878	0.0795829	2.95136	0.00316373	0.037638
TTL	413.13	0.125207	0.042453	2.94931	0.00318482	0.0378258
NFKBIB	536.842	0.152086	0.0515706	2.94908	0.00318722	0.0378258
CCDC149	139.341	0.234563	0.0795458	2.94878	0.00319034	0.0378258
HMGB2	2062.43	0.188881	0.0640699	2.94804	0.00319791	0.0378515
DDX39A	1838.97	-0.178963	0.0607093	-2.94787	0.00319974	0.0378515
LSM12	435.281	0.0914939	0.0310594	2.94577	0.00322147	0.0380565
POP4	284.425	0.138703	0.0470991	2.94493	0.00323028	0.0380565
C11orf21	2750.83	0.191565	0.0650499	2.9449	0.00323063	0.0380565
MYEF2	96.887	-0.32208	0.109372	-2.9448	0.00323158	0.0380565
SECISBP2	1462.57	-0.0663184	0.0225288	-2.94372	0.00324296	0.0381475
FHOD1	1005.39	0.126084	0.0428404	2.9431	0.00324945	0.0381719
TOR2A	316.523	0.154641	0.0525484	2.94283	0.00325231	0.0381719
POLR1B	281.033	-0.17987	0.0611431	-2.94179	0.0032632	0.0381871
AGPAT2	376.363	0.207572	0.0705666	2.9415	0.00326626	0.0381871
PRDX4	100.05	0.201276	0.0684296	2.94136	0.0032677	0.0381871
TRABD	2094.87	0.167575	0.0569726	2.94132	0.00326818	0.0381871
SLC25A24	506.868	0.158492	0.0538912	2.94096	0.00327199	0.038189
ITGB2	22239	0.168521	0.0573399	2.93899	0.00329285	0.0383897
CCDC115	454.461	0.126754	0.0431391	2.93825	0.00330068	0.0384382
LILRB1	1241.86	0.194317	0.0661435	2.93781	0.00330538	0.0384503
YWHAQ	1907.56	0.104236	0.0354968	2.9365	0.00331934	0.0385699
ZKSCAN7	53.6877	-0.230172	0.0784153	-2.9353	0.00333228	0.0386773
MAPK1IP1L	1059.04	0.112973	0.038506	2.9339	0.00334734	0.0388092
ARPC5L	385.173	0.166651	0.0568216	2.93289	0.00335828	0.0388614
WDR27	208.067	-0.19851	0.0676909	-2.93259	0.00336151	0.0388614
MRPL23	219.973	0.185428	0.0632331	2.93245	0.00336297	0.0388614
ANKRD16	38.5404	-0.229209	0.0781727	-2.93209	0.00336693	0.0388643
TMTC2	197.444	0.22705	0.0774578	2.93128	0.00337571	0.0388905
DNAJC7	616.176	0.0810085	0.0276367	2.93119	0.00337662	0.0388905
SCFD2	254.922	-0.177052	0.0604124	-2.93072	0.0033818	0.0389074
FAM102B	557.968	0.154288	0.0527075	2.92726	0.00341968	0.0392571
F2R	877.496	0.237227	0.0810409	2.92725	0.00341968	0.0392571
JUP	320.344	0.378984	0.129514	2.92621	0.00343125	0.0393467
HIST1H4H	193.027	0.382657	0.130794	2.92565	0.00343736	0.0393738
IFIT1	3602.91	0.775464	0.265254	2.92348	0.00346147	0.03958
AP1S2	1679.5	0.18713	0.0640128	2.92333	0.0034631	0.03958
LTK	224.152	-0.388701	0.13298	-2.92301	0.0034667	0.03958
NUDT13	101.621	-0.163275	0.0558825	-2.92176	0.00348062	0.0396596
RBM4	703.066	-0.0804162	0.0275248	-2.92159	0.0034825	0.0396596
LRP1	5552.28	0.301856	0.103327	2.92136	0.00348502	0.0396596
GIPR	129.098	0.2856	0.0977916	2.9205	0.0034947	0.0397042
SCP2	731.395	0.159071	0.0544702	2.92034	0.00349651	0.0397042
CLDN15	344.381	-0.13698	0.0469144	-2.91978	0.00350276	0.039732
WRB	156.961	-0.292095	0.100066	-2.91904	0.00351116	0.0397843
SMPDL3A	104.836	0.317703	0.108992	2.91492	0.00355783	0.0402535
CEACAM21	246.938	-0.165323	0.0567202	-2.9147	0.00356025	0.0402535
BANK1	529.365	-0.322155	0.110568	-2.91364	0.00357244	0.040324
LDHA	2085.33	0.14296	0.0490684	2.91349	0.00357418	0.040324
COX5A	334.066	0.145958	0.0501152	2.91244	0.00358614	0.0404154
NOL11	389.647	-0.127457	0.0438046	-2.90966	0.00361817	0.0407326
ZNF417	369.259	-0.155349	0.053409	-2.90867	0.00362972	0.0408008
REC8	1086.62	0.308433	0.106046	2.90847	0.00363201	0.0408008
MORC2	424.885	-0.148187	0.0509826	-2.90663	0.00365348	0.040998
AFF3	266.471	-0.374766	0.128953	-2.90622	0.00365824	0.0410049
LARS	1003.41	-0.125961	0.0433465	-2.90591	0.00366192	0.0410049
VAPB	497.233	-0.116723	0.0401977	-2.90372	0.00368754	0.0412477
PM20D2	249.722	-0.141198	0.0486444	-2.90266	0.00370009	0.0413354
BOD1	164.444	-0.158587	0.054643	-2.90224	0.003705	0.0413354
RPL4	12956.7	-0.148323	0.0511097	-2.90206	0.00370721	0.0413354
ATOX1	159.02	0.143366	0.0494503	2.8992	0.00374119	0.0416583
EFCAB7	61.662	-0.192005	0.0662326	-2.89895	0.00374412	0.0416583
GPATCH1	203.82	-0.126924	0.0437931	-2.89827	0.00375233	0.0417053
ZNF697	79.1449	0.282023	0.097351	2.89697	0.00376782	0.0418332
PRDX1	668.854	0.152875	0.0527924	2.89577	0.00378229	0.0419494
ZNF397	387.917	-0.180801	0.0624541	-2.89494	0.00379231	0.0420076
MAST4	398.007	-0.232755	0.0804081	-2.89467	0.00379555	0.0420076
LMO2	985.074	0.23075	0.0797327	2.89404	0.00380316	0.0420293
JAK1	9067.41	-0.104288	0.0360406	-2.89363	0.00380813	0.0420293
PLD6	82.627	-0.255715	0.0883752	-2.89352	0.00380955	0.0420293
RBM14	847.715	-0.136446	0.0471635	-2.89304	0.00381535	0.0420491
ZNF668	214.601	0.241049	0.0833509	2.89198	0.00382824	0.0421468
CD33	466.908	0.216894	0.0750314	2.89071	0.00384369	0.0422725
ARMCX4	111.468	-0.205049	0.0709755	-2.88902	0.00386449	0.0424568
HERC5	1556.67	0.652989	0.22625	2.88614	0.00390002	0.0428022
CD244	1080.35	0.190833	0.0661466	2.885	0.00391417	0.0428919
BLNK	112.033	-0.332312	0.115193	-2.88482	0.00391638	0.0428919
TRAF4	214.679	0.273112	0.0947348	2.88291	0.00394022	0.043108
ACRC	93.8241	-0.229184	0.079587	-2.87967	0.00398091	0.0435078
ZNF286A	128.567	-0.217864	0.0756912	-2.87832	0.00399796	0.0435839
HEMK1	442.519	-0.148137	0.0514675	-2.87826	0.00399875	0.0435839
SDPR	3055.06	-0.379508	0.131859	-2.87813	0.00400035	0.0435839
LSM14B	726.197	0.129021	0.0448394	2.8774	0.00400963	0.0436396
FAM212B	2705.74	-0.278664	0.0968748	-2.87654	0.0040206	0.0437136
PLAUR	2476.27	0.382029	0.132872	2.87517	0.00403808	0.0438374
MTERF2	130.238	-0.1711	0.0595133	-2.87499	0.00404035	0.0438374
PYGO2	691.886	-0.146562	0.0509931	-2.87416	0.00405103	0.0439078
C12orf29	99.8379	-0.165842	0.0577157	-2.87343	0.00406043	0.0439642
PDE5A	568.973	-0.289929	0.100916	-2.87297	0.0040663	0.0439824
TRA2A	1475.41	-0.0769218	0.0267783	-2.87254	0.00407183	0.0439967
NPM1	3137.27	-0.145701	0.0507655	-2.87008	0.00410368	0.0442944
ARHGAP5	599.235	-0.206257	0.0718724	-2.86976	0.00410783	0.0442944
ASGR1	117.418	0.315011	0.109792	2.86916	0.00411565	0.0443286
GAPDH	11812.7	0.161183	0.0561895	2.86856	0.00412342	0.0443286
PDE3B	1672.18	-0.201767	0.0703396	-2.86847	0.00412457	0.0443286
CD22	608.322	-0.432986	0.15096	-2.86822	0.00412792	0.0443286
P4HB	3059.88	0.109706	0.0382857	2.86545	0.00416416	0.0446721
ZNF776	534.62	-0.171796	0.0599609	-2.86513	0.00416843	0.0446721
CEP85L	1125.24	-0.182913	0.0638924	-2.86282	0.0041989	0.0449527
RPL5	7299.76	-0.15411	0.0538395	-2.8624	0.00420448	0.0449665
ANXA4	483.593	0.162222	0.0567266	2.85972	0.00424011	0.0453014
CASP8AP2	704.802	-0.196555	0.0687614	-2.85851	0.00425639	0.0454072
PLCB3	325.056	0.137109	0.0479683	2.85834	0.00425869	0.0454072
DAAM1	249.882	-0.135152	0.0472961	-2.85758	0.0042689	0.0454698
TMEM9B	530.988	0.115213	0.0403374	2.85624	0.00428692	0.0456154
KAT6A	4145.74	-0.199858	0.0699889	-2.85556	0.00429608	0.0456665
TTI1	379.635	-0.11515	0.0403502	-2.85377	0.00432034	0.0458591
MED12L	128.194	-0.281946	0.0988043	-2.85358	0.00432294	0.0458591
HS1BP3	431.342	0.146634	0.0514027	2.85265	0.00433559	0.0459468
C19orf66	853.304	0.172636	0.060542	2.8515	0.0043513	0.046051
TTYH3	1251.44	0.240213	0.0842485	2.85124	0.00435485	0.046051
RPS4X	10639	-0.161477	0.0566394	-2.85097	0.00435861	0.046051
TNS3	454.564	0.223902	0.0785909	2.84896	0.00438631	0.046291
SOCS1	296.896	0.428879	0.15056	2.84856	0.00439181	0.046291
MAPKAPK3	1896.51	0.125734	0.0441426	2.84836	0.00439457	0.046291
TFAP4	100.913	-0.195841	0.0687918	-2.84687	0.0044151	0.0464605
LRP8	218.828	0.174517	0.0613129	2.84633	0.00442266	0.0464933
ZZZ3	467.333	-0.159555	0.0560771	-2.84528	0.00443723	0.0465536
WDR91	649.783	0.120611	0.0423914	2.84517	0.00443877	0.0465536
DHX58	606.884	0.345482	0.121447	2.84472	0.00444508	0.0465536
MS4A1	1182.8	-0.383119	0.134681	-2.84464	0.00444616	0.0465536
TKTL1	131.708	0.697032	0.245145	2.84334	0.00446433	0.0466972
FASLG	213.096	0.34174	0.120252	2.84186	0.00448511	0.0468633
TMEM179B	393.25	0.135147	0.0475607	2.84157	0.00448915	0.0468633
TUBD1	154.722	-0.140218	0.0493821	-2.83945	0.00451915	0.0470991
ACOT9	734.923	0.182979	0.0644473	2.83921	0.00452256	0.0470991
FABP5	89.5281	0.20544	0.0723629	2.83902	0.00452521	0.0470991
ITPRIPL2	279.947	0.223213	0.0786738	2.8372	0.00455109	0.0473214
RGMB	75.9871	-0.324634	0.114444	-2.83661	0.00455951	0.047362
PKD2	274.328	0.151547	0.0534798	2.83373	0.00460086	0.0477359
BCL7A	91.8848	-0.382807	0.135102	-2.83347	0.00460461	0.0477359
RPS6	13694.9	-0.167629	0.0592203	-2.8306	0.00464602	0.0481176
BCDIN3D	53.2611	-0.190264	0.0672409	-2.82958	0.00466084	0.0482234
AAK1	2696.24	-0.185115	0.0654384	-2.82885	0.00467159	0.0482869
NEO1	140.987	-0.324699	0.114867	-2.82675	0.00470227	0.0485069
SMAD7	459.528	0.234305	0.0829122	2.82594	0.00471425	0.0485069
CRIM1	325.223	0.21699	0.0767856	2.82592	0.00471452	0.0485069
HSH2D	4520.15	0.212999	0.0753759	2.82582	0.00471594	0.0485069
AP4S1	190.242	-0.107574	0.0380684	-2.82582	0.00471601	0.0485069
MAN1B1	762.327	0.0972214	0.0344231	2.82431	0.00473825	0.0486879
WDR82	3154.87	-0.0858583	0.0304118	-2.82319	0.00475491	0.048722
ALG1	117.252	0.152874	0.0541556	2.82286	0.00475972	0.048722
PTPN22	1239.13	0.166674	0.0590442	2.82286	0.00475973	0.048722
CORO1B	1164.13	0.140847	0.0498955	2.82283	0.00476017	0.048722
SCYL3	436.806	-0.119037	0.0421815	-2.82201	0.00477232	0.0487827
HCST	876.4	0.174662	0.0618972	2.82181	0.0047754	0.0487827
ARHGAP11A	129.574	0.208791	0.0740513	2.81955	0.00480912	0.0490444
CIPC	228.909	-0.137995	0.0489435	-2.81946	0.00481039	0.0490444
CFAP44	224.508	-0.217768	0.0772804	-2.8179	0.00483394	0.0492094
MAGEE1	88.9464	-0.198633	0.0704931	-2.81776	0.00483596	0.0492094
CENPV	66.2003	-0.192607	0.068364	-2.81737	0.00484187	0.0492217
FRMPD3	140.234	0.304307	0.108052	2.81629	0.00485814	0.0493393
KLHL5	763.885	-0.157614	0.0559889	-2.81508	0.00487643	0.0494715
FAM175A	193.18	-0.151022	0.0536528	-2.81481	0.0048806	0.0494715
TECPR1	1429.86	-0.132589	0.0471131	-2.81426	0.00488896	0.0495084
NPC2	872.15	0.207298	0.0737164	2.8121	0.00492194	0.0497943
ZNF607	66.4175	-0.240234	0.0854681	-2.8108	0.00494185	0.0499231
CEP83	142.4	-0.159399	0.0567125	-2.81065	0.0049442	0.0499231
ALPL	4604.28	-0.531117	0.188992	-2.81026	0.00495022	0.0499357
NOL9	508.034	-0.13479	0.0479925	-2.80857	0.00497628	0.0501504
GZF1	419.161	0.236158	0.0841426	2.80665	0.00500602	0.0504016
ZNF502	34.5044	-0.28636	0.102073	-2.80545	0.0050247	0.0505411
SLC4A2	919.727	0.135266	0.0482455	2.8037	0.005052	0.0507374
ATG10	55.5575	0.168527	0.0601114	2.80358	0.00505389	0.0507374
SAPCD2	69.7257	0.256702	0.0915893	2.80275	0.00506686	0.0508189
THBS4	56.1078	-0.291647	0.104091	-2.80185	0.00508108	0.0509129
ZNF367	105.908	-0.181815	0.0648986	-2.80153	0.00508608	0.0509142
MYD88	4638.84	0.196917	0.0703057	2.80087	0.00509653	0.0509276
DUSP3	508.931	0.206711	0.0738036	2.80083	0.00509713	0.0509276
NFIA	82.1533	0.182668	0.0652454	2.7997	0.00511497	0.051032
KAT2A	536.753	-0.154311	0.0551206	-2.79952	0.00511783	0.051032
SERPINB8	412.928	0.161155	0.057571	2.79925	0.00512219	0.051032
ALKBH6	226.939	0.140948	0.0503606	2.79878	0.00512967	0.0510407
IL4R	3629.9	-0.300076	0.107237	-2.79825	0.00513804	0.0510407
ETS1	10016.7	-0.177597	0.0634697	-2.79814	0.00513975	0.0510407
MED31	57.1539	-0.159242	0.0569136	-2.79797	0.00514254	0.0510407
STS	194.93	0.178799	0.063918	2.79732	0.00515282	0.0510944
MGAT2	491.735	0.134699	0.0481748	2.79605	0.00517317	0.0512476
B4GALT2	37.1104	0.231107	0.0826936	2.79474	0.00519421	0.0513809
SEC31B	867.689	-0.138965	0.0497269	-2.79456	0.00519698	0.0513809
RAVER2	109.205	-0.214772	0.0768611	-2.79429	0.00520133	0.0513809
ADAM9	367.81	0.229318	0.0820915	2.79344	0.00521509	0.0514683
MRPS12	123.467	0.19159	0.0686218	2.79196	0.00523892	0.0516548
ANKRD12	3636.31	-0.158166	0.0566632	-2.79134	0.00524897	0.0517054
GNGT2	92.7162	0.193202	0.0692243	2.79095	0.00525533	0.0517194
ZC3H6	566.941	-0.137927	0.0494412	-2.78972	0.00527535	0.0518677
ZNF343	119.115	-0.154348	0.055343	-2.78893	0.00528823	0.0519056
FCRL1	723.237	-0.499171	0.179	-2.78867	0.00529255	0.0519056
PPP1R3F	122.43	-0.191947	0.0688333	-2.78857	0.00529407	0.0519056
RNF187	717.371	0.128467	0.0461086	2.78618	0.00533333	0.0522417
CCDC64	440.894	-0.195548	0.0702023	-2.78549	0.00534462	0.0523034
UBE3B	907.853	-0.0985397	0.0353866	-2.78466	0.00535839	0.0523892
RALA	327.692	-0.10922	0.0392367	-2.78361	0.00537572	0.0524533
KCNA3	1833.25	-0.221358	0.0795277	-2.78341	0.00537909	0.0524533
TRIM11	593.214	0.122285	0.0439344	2.78336	0.00537995	0.0524533
STK17A	1445.08	-0.128042	0.0460234	-2.7821	0.0054009	0.0526086
ANAPC11	254.853	0.180556	0.0649202	2.7812	0.00541577	0.0527045
XXYLT1	101.17	0.161276	0.0580187	2.77972	0.00544061	0.052897
SPTSSA	220.879	0.168019	0.0604682	2.77863	0.00545881	0.0529714
GM2A	669.135	0.282681	0.101748	2.77826	0.00546514	0.0529714
RUSC2	149.944	0.252411	0.0908547	2.77818	0.00546648	0.0529714
RBM3	2624.77	0.132812	0.0478073	2.77806	0.00546847	0.0529714
IL12RB1	982.395	0.151318	0.0544769	2.77765	0.00547543	0.0529899
EPC2	844.57	-0.111778	0.0402543	-2.77678	0.00548995	0.0530544
LEPROTL1	1091.44	-0.142957	0.0514855	-2.77665	0.00549223	0.0530544
ZNF480	208.236	-0.152529	0.0549393	-2.77632	0.00549781	0.0530595
IFT140	79.1555	-0.181594	0.0654179	-2.77591	0.00550467	0.0530768
ZFP3	162.932	-0.18471	0.0665586	-2.77515	0.0055176	0.0531526
TPR	4402.24	-0.172923	0.0623519	-2.77334	0.00554838	0.0534
TFAM	487.672	-0.139814	0.0504198	-2.77299	0.00555431	0.053408
PSMD2	1516.49	0.0741612	0.0267514	2.77224	0.00556727	0.0534836
SLC1A5	465.024	0.177269	0.0640239	2.7688	0.00562631	0.0539621
DDX55	348.685	-0.104065	0.0375858	-2.76874	0.00562738	0.0539621
HSF4	109.946	0.189313	0.0683843	2.76837	0.00563375	0.0539738
RGS1	643.43	0.46587	0.168316	2.76784	0.00564296	0.0540127
RAB29	1133.78	0.114483	0.0414059	2.7649	0.00569402	0.0544517
NAPA	1844.04	0.230574	0.0834037	2.76456	0.0057	0.0544591
HERC6	520.316	0.349709	0.126533	2.76378	0.0057136	0.0545394
EIF4A2	4787.11	-0.107341	0.0388457	-2.76327	0.00572258	0.0545754
DPP9-AS1	53.7687	0.201048	0.072773	2.76267	0.00573309	0.054608
CREM	609.772	0.46832	0.169549	2.76216	0.00574206	0.054608
PPTC7	1341.79	-0.192861	0.069828	-2.76194	0.00574587	0.054608
YARS	763.978	0.0981665	0.0355433	2.76189	0.00574684	0.054608
KRBOX4	156.462	-0.115627	0.0418828	-2.76072	0.0057675	0.0547095
LILRB4	335.215	0.257925	0.0934278	2.76069	0.00576796	0.0547095
ZNF10	94.3348	-0.192249	0.0696589	-2.75986	0.00578258	0.0547986
MMP14	55.0433	0.245272	0.0888966	2.75908	0.00579652	0.0548811
SNRNP48	319.546	-0.112671	0.0408753	-2.75645	0.0058432	0.0552317
CTDSP1	3496.69	0.130849	0.0474709	2.7564	0.0058441	0.0552317
TLR7	244.29	0.296135	0.107537	2.7538	0.00589072	0.0555633
HDAC8	145.736	0.121065	0.0439642	2.75371	0.00589239	0.0555633
ZC4H2	55.813	-0.20649	0.0749901	-2.75356	0.00589509	0.0555633
ZNF347	104.855	-0.224491	0.0815478	-2.75288	0.00590738	0.0556292
EEF1B2	2958.75	-0.177679	0.0645657	-2.7519	0.00592503	0.0557452
PARL	379.489	0.115434	0.0419536	2.75147	0.00593288	0.0557629
PRUNE	505.779	-0.139565	0.0507313	-2.75106	0.00594036	0.0557629
TSEN2	75.1684	-0.175593	0.0638308	-2.75092	0.00594286	0.0557629
SLC9A9	341.008	0.115476	0.0419872	2.75026	0.00595478	0.0557913
TSPAN13	102.24	-0.337003	0.122552	-2.74988	0.00596176	0.0557913
LAPTM4A	1297.41	0.153293	0.0557455	2.74987	0.00596186	0.0557913
GPI	1657.95	0.142947	0.0520417	2.74677	0.0060185	0.0562113
CDCA7L	182.782	-0.278485	0.101387	-2.74675	0.00601893	0.0562113
H2AFY	1987.69	0.131748	0.0479688	2.74654	0.00602283	0.0562113
GATSL3	87.5773	0.206825	0.0753283	2.74565	0.00603916	0.0563117
KIAA1429	897.357	-0.0953125	0.0347207	-2.74512	0.00604886	0.0563117
ANXA5	2316.44	0.178944	0.0651874	2.74507	0.00604971	0.0563117
DPP3	350.064	0.12276	0.044741	2.7438	0.00607334	0.0564815
MRPL14	130.767	0.19262	0.0702446	2.74214	0.0061041	0.0566745
CLCN3	792.795	-0.128205	0.0467544	-2.74209	0.00610491	0.0566745
ZCCHC24	111.99	0.182246	0.0664798	2.74138	0.00611816	0.0567473
AAR2	252.756	0.118662	0.0433134	2.73961	0.0061513	0.0570042
CISD3	173.935	0.210121	0.0767367	2.7382	0.00617756	0.057197
NVL	247.401	-0.126631	0.0462568	-2.73756	0.00618965	0.0572583
TPM2	212.229	-0.251449	0.0918718	-2.73696	0.00620101	0.0573019
NOL8	700.778	-0.108176	0.0395276	-2.73673	0.00620529	0.0573019
DDX60	1651.29	0.451844	0.165126	2.73636	0.00621233	0.0573164
URB1	347.299	-0.183478	0.0670754	-2.7354	0.00623053	0.0573833
TNFRSF18	114.786	0.429688	0.157084	2.7354	0.00623053	0.0573833
ZFAND5	3560.88	0.129259	0.0472926	2.73318	0.00627265	0.0576931
SLC25A1	367.184	0.173151	0.0633545	2.73304	0.00627518	0.0576931
PRC1	70.7534	0.195766	0.0717231	2.72947	0.00634357	0.0582708
FBXO18	1045.99	-0.0714768	0.0262012	-2.72799	0.0063721	0.05848
EPB41L3	404.66	0.249167	0.0913463	2.72771	0.0063775	0.05848
CYB561D2	354.473	0.155684	0.0570972	2.72665	0.00639811	0.0586176
PTGER2	946.889	0.156337	0.0573538	2.72584	0.0064139	0.0586812
ZNF649	84.2121	-0.211832	0.0777174	-2.72566	0.00641724	0.0586812
ABCD2	275.514	-0.241014	0.0884318	-2.72543	0.00642185	0.0586812
LTB4R	1322.41	0.142716	0.0523792	2.72466	0.00643674	0.0587661
SLC35B1	341.364	0.0803679	0.0295297	2.72159	0.0064968	0.0592178
KIAA1147	1377.16	-0.20866	0.0766692	-2.72156	0.00649751	0.0592178
SESN3	1885.31	-0.195206	0.0717587	-2.72032	0.0065219	0.0593883
GNG7	267.936	-0.299428	0.110103	-2.71953	0.00653738	0.0594472
METTL7A	967.783	0.166941	0.0613886	2.71942	0.0065397	0.0594472
TCTEX1D4	124.708	-0.367268	0.135111	-2.71827	0.00656247	0.0596025
IDH3G	601.929	0.13396	0.0492918	2.71769	0.00657394	0.0596549
ZNF395	593.134	-0.152837	0.0562583	-2.71671	0.00659345	0.0597803
SF3B1	11179.9	-0.103923	0.0382653	-2.71587	0.00661023	0.0598806
HNRNPL	3298.3	0.105746	0.0389502	2.71491	0.00662947	0.0599647
BHLHE40	2215.73	0.227301	0.0837258	2.71483	0.00663096	0.0599647
MX1	4708.38	0.607091	0.223667	2.71426	0.00664232	0.0600156
VPS26A	647.88	0.109098	0.0402129	2.71302	0.00666735	0.0601899
RHOC	808.729	0.223397	0.082389	2.7115	0.00669804	0.060415
NFRKB	757.633	-0.108373	0.0399863	-2.71025	0.00672316	0.0605894
MDH2	784.229	0.111508	0.0411722	2.70832	0.00676248	0.0608914
GALNT3	479.584	0.180126	0.0665371	2.70715	0.00678644	0.0610546
TRPS1	736.546	0.214848	0.0794009	2.70586	0.00681272	0.0612385
ANKRD28	1055.35	-0.189545	0.0700824	-2.70461	0.00683856	0.0614181
TRIM7	52.2432	0.238553	0.0882549	2.703	0.00687159	0.061662
PIK3C2B	409.302	-0.200791	0.0742934	-2.70267	0.00687843	0.0616705
FBXL12	256.386	0.137443	0.0508676	2.70197	0.00689295	0.0617478
MYO6	234.76	0.337173	0.124816	2.70135	0.00690585	0.0618106
ARHGDIA	4076.9	0.178277	0.0660117	2.70069	0.00691956	0.0618343
BPGM	314.536	0.242685	0.0898628	2.70061	0.00692119	0.0618343
TREX1	460.36	0.264494	0.0979529	2.70022	0.00692944	0.0618343
GGT7	281.868	-0.201358	0.0745745	-2.70009	0.0069321	0.0618343
ANKH	806.461	-0.164849	0.0610687	-2.6994	0.0069465	0.0619101
CGGBP1	2105.02	-0.089953	0.0333522	-2.69706	0.00699542	0.0622579
TUBB6	109.716	0.351867	0.130467	2.69697	0.0069974	0.0622579
CRACR2B	90.0913	0.371413	0.137738	2.69651	0.00700697	0.0622848
AOAH	3286.25	0.172818	0.0640955	2.69626	0.00701231	0.0622848
ARHGAP31	376.943	0.175155	0.0649706	2.69591	0.00701976	0.0622981
RAB11FIP1	6579.91	-0.182509	0.0677149	-2.69526	0.00703336	0.062366
ADO	271.709	0.12067	0.0447767	2.69493	0.00704033	0.0623751
CCDC85B	288.466	0.21989	0.081608	2.69447	0.0070501	0.0624088
TYW3	186.943	-0.141883	0.0527007	-2.69224	0.0070973	0.0626045
LRRC8B	348.544	-0.215145	0.0799163	-2.69213	0.00709967	0.0626045
LGALS3	618.4	0.2082	0.0773375	2.6921	0.00710035	0.0626045
SOCS5	238.911	-0.117571	0.0436729	-2.69208	0.00710079	0.0626045
OTUD3	298.145	-0.159478	0.0592409	-2.69202	0.00710207	0.0626045
SNRPB	1163.61	0.144878	0.0538304	2.69137	0.0071159	0.0626738
FLNB	780.367	-0.229097	0.0851507	-2.69049	0.00713468	0.0627622
C7orf50	272.234	0.230045	0.0855078	2.69034	0.00713792	0.0627622
GPR108	1137.4	0.1094	0.0406873	2.6888	0.00717088	0.0629992
TRIM23	351.794	-0.139374	0.0518641	-2.6873	0.00720321	0.0632302
CDKN2B	56.3204	0.282385	0.105152	2.6855	0.00724218	0.0635191
PLXNB2	2783.74	0.24699	0.0920037	2.68456	0.00726251	0.0635619
POU6F1	251.988	-0.226034	0.0842005	-2.68447	0.00726451	0.0635619
CREB1	2242.14	-0.145221	0.0540973	-2.68443	0.00726525	0.0635619
ZNF512B	278.509	-0.212669	0.0792758	-2.68264	0.00730433	0.0638504
TMEM38B	82.3064	-0.136888	0.0510552	-2.68117	0.00733646	0.0640366
WDR3	228.253	-0.136062	0.0507485	-2.68111	0.00733785	0.0640366
CYBA	8188.28	0.179558	0.0669844	2.68059	0.00734932	0.0640732
KDSR	256.18	-0.151609	0.056563	-2.68036	0.00735427	0.0640732
NUDCD1	132.472	-0.158018	0.0590088	-2.67787	0.0074091	0.0644974
SLC26A11	445.377	-0.242977	0.0907788	-2.67658	0.00743772	0.0646928
EOMES	694.071	0.271445	0.10143	2.67619	0.00744653	0.0647156
TGFBR2	4688.22	-0.145962	0.0545511	-2.6757	0.00745728	0.0647554
SERPINB6	778.058	0.136184	0.0509119	2.6749	0.00747508	0.0648265
SLFN12	242.563	0.225975	0.0844836	2.67478	0.00747784	0.0648265
SHISA5	5183.25	0.213564	0.0798635	2.67411	0.00749277	0.0648403
PTRH1	53.4871	0.188983	0.070682	2.6737	0.00750187	0.0648403
NPM3	53.4439	-0.194852	0.0728797	-2.67362	0.00750385	0.0648403
MVB12A	208.442	0.139195	0.0520629	2.6736	0.00750417	0.0648403
KCNH3	177.54	0.327555	0.122537	2.67312	0.00751499	0.0648802
G6PC3	180.351	0.162649	0.0608536	2.67279	0.00752225	0.0648894
MTX3	437.481	-0.193934	0.0725898	-2.67165	0.00754803	0.0650583
CHP1	1315.32	0.125311	0.0469322	2.67004	0.00758429	0.0653171
ZNF419	92.9338	-0.200753	0.0751966	-2.66971	0.00759168	0.065327
MYO7A	57.7638	0.325501	0.122007	2.66789	0.00763304	0.0656291
ZNF511	115.243	0.182255	0.0683489	2.66654	0.00766367	0.0658385
QSOX1	1082.84	0.190075	0.071317	2.66522	0.00769389	0.066044
FBN2	208.277	0.376787	0.141447	2.66381	0.00772618	0.0662668
AP1AR	218.922	-0.126842	0.0476327	-2.66293	0.00774635	0.0663856
TSPAN32	1281.6	0.154246	0.0579632	2.6611	0.0077886	0.066666
APPBP2	626.167	-0.109033	0.040975	-2.66096	0.0077918	0.066666
DRAP1	1368.14	0.204057	0.0767093	2.66013	0.00781112	0.0667768
RNF20	872.104	-0.089629	0.0336996	-2.65965	0.0078223	0.0668179
USP6NL	238.245	-0.175732	0.0660858	-2.65915	0.0078339	0.0668286
BDH1	122.2	-0.186925	0.070298	-2.65904	0.00783631	0.0668286
STK35	717.244	-0.128214	0.0482302	-2.65838	0.00785175	0.0669059
NAGK	2410.47	0.195099	0.073409	2.65769	0.00786777	0.0669879
FAM129A	11853.6	-0.291771	0.109836	-2.65642	0.00789752	0.0671866
ASNSD1	445.646	-0.160841	0.0605667	-2.6556	0.00791669	0.0672951
CFAP36	179.023	-0.133867	0.050415	-2.65529	0.00792392	0.067302
ZNF385A	869.824	0.244837	0.0922331	2.65455	0.00794144	0.0673671
KLHL6	1033.01	-0.162062	0.0610537	-2.65442	0.00794445	0.0673671
LGALS2	410.886	0.454051	0.171107	2.6536	0.0079638	0.0674358
MCTS1	493.541	-0.126327	0.0476122	-2.65325	0.00797218	0.0674358
ECHDC3	41.306	0.396338	0.149401	2.65285	0.0079815	0.0674358
RNASE2	467.508	0.67328	0.253801	2.65279	0.007983	0.0674358
FYN	3503.55	0.120445	0.0454079	2.6525	0.00798971	0.0674358
KLRC3	401.298	0.381699	0.143905	2.65244	0.00799115	0.0674358
TIA1	1427.67	-0.110738	0.0417781	-2.65062	0.00803439	0.0677461
TRIP10	82.0387	-0.17071	0.0644177	-2.65004	0.00804815	0.0677861
INTS6	1357.87	-0.117981	0.0445233	-2.64988	0.00805207	0.0677861
CD36	1572.2	0.27377	0.103332	2.64941	0.00806316	0.067825
RHBDD2	686.458	0.160545	0.0606543	2.64689	0.00812359	0.0681497
TMEM144	109.627	0.314806	0.118938	2.64682	0.00812529	0.0681497
ST6GAL1	2155.41	-0.112501	0.0425057	-2.64673	0.00812744	0.0681497
TNFRSF4	124.817	0.331001	0.125066	2.64661	0.00813038	0.0681497
IFNAR1	2468.99	-0.226432	0.085561	-2.64645	0.00813427	0.0681497
ALG5	144.819	0.140683	0.0531838	2.64521	0.00816394	0.0683437
ZNF717	69.338	-0.191781	0.0725558	-2.64323	0.00821203	0.0686636
GIN1	81.8148	-0.194005	0.0734007	-2.64309	0.00821526	0.0686636
ZNF821	109.158	0.142157	0.0537945	2.6426	0.00822714	0.0687081
NAT10	554.306	-0.115734	0.0438112	-2.64165	0.00825035	0.0688471
DDX19B	204.596	0.111157	0.0421127	2.6395	0.00830275	0.0691246
TRAK2	927.367	-0.125937	0.0477128	-2.63947	0.00830354	0.0691246
NPDC1	148.192	0.297502	0.112719	2.63933	0.00830693	0.0691246
MAD2L1BP	267.191	0.164704	0.0624065	2.63921	0.00830999	0.0691246
TFRC	929.096	0.190569	0.0722163	2.63886	0.00831854	0.0691409
KIAA0196	674.73	0.101887	0.0386486	2.63624	0.00838301	0.0696215
CD320	211.245	0.244778	0.0928771	2.6355	0.00840124	0.0696421
UQCRC1	930.026	0.128373	0.0487111	2.63539	0.00840418	0.0696421
TRPV2	1172.23	0.112848	0.0428212	2.63534	0.00840542	0.0696421
IFIT3	7155.12	0.572691	0.217342	2.63497	0.00841441	0.0696614
ACSF2	260.525	0.241528	0.091676	2.63458	0.00842418	0.0696873
PQLC1	620.804	0.176716	0.0671321	2.63236	0.00847944	0.0700342
LENG9	34.6196	0.222277	0.0844455	2.6322	0.00848341	0.0700342
SUV39H2	86.6041	-0.215007	0.0816868	-2.63209	0.00848616	0.0700342
SLC5A3	1205.96	-0.262807	0.0999015	-2.63066	0.00852184	0.0702422
MORC3	1801.84	-0.138685	0.0527242	-2.63039	0.00852861	0.0702422
SORBS3	346.408	-0.259104	0.0985083	-2.63028	0.00853147	0.0702422
FLVCR2	136.474	0.23656	0.0899545	2.62977	0.0085443	0.0702926
CRELD1	314.481	-0.131207	0.0499054	-2.62911	0.00856084	0.0703067
URB2	131.379	-0.151917	0.0577872	-2.6289	0.0085661	0.0703067
KCTD12	1935.02	0.239917	0.0912612	2.6289	0.00856613	0.0703067
CLPTM1L	948.738	0.0806191	0.0306708	2.62853	0.00857542	0.0703278
CACNB2	60.6767	-0.185019	0.070423	-2.62725	0.00860776	0.0704928
HAUS8	84.3434	0.126293	0.0480738	2.62708	0.00861219	0.0704928
PTK2	198.414	-0.191925	0.0730685	-2.62664	0.00862318	0.0704928
PTPMT1	139.549	0.135404	0.0515535	2.62648	0.00862731	0.0704928
IRF7	2629.89	0.32577	0.124045	2.62623	0.00863368	0.0704928
WIPI1	637.227	0.131489	0.0500695	2.62614	0.00863589	0.0704928
NUP160	779.833	-0.114566	0.0436484	-2.62475	0.0086713	0.0706818
MCM6	333.628	0.177447	0.0676093	2.62459	0.00867525	0.0706818
FLNA	36819.3	0.139823	0.0532818	2.62421	0.00868506	0.0706818
RAB37	2552.04	0.128679	0.0490365	2.62414	0.00868688	0.0706818
C21orf59	149.411	-0.145419	0.0554217	-2.62387	0.00869382	0.0706818
FAM173A	142.505	0.210562	0.0802554	2.62364	0.0086995	0.0706818
MDN1	1787.73	-0.217382	0.0828638	-2.62336	0.00870668	0.0706853
LGR6	365.412	0.34414	0.131228	2.62246	0.00872975	0.0708177
CDC14B	318.35	-0.210704	0.0803674	-2.62176	0.00874776	0.070909
GPAA1	601.836	0.151701	0.0578866	2.62066	0.00877609	0.0710479
TPK1	231.102	-0.182034	0.0694636	-2.62056	0.00877846	0.0710479
COX8A	787.838	0.165772	0.0632774	2.61976	0.00879907	0.0711598
ING5	332.266	-0.124793	0.0476994	-2.61623	0.00889056	0.0718442
TP53BP1	695.373	-0.123166	0.0470932	-2.61536	0.00891337	0.0719731
TGFBI	2043.03	0.201962	0.0772467	2.61451	0.00893559	0.072097
ZCCHC8	503.564	-0.0788411	0.0301604	-2.61406	0.0089473	0.0721359
FBXL6	261.174	0.155142	0.0594027	2.6117	0.00900933	0.0725801
GALNT10	1274.02	0.125479	0.0480727	2.6102	0.00904898	0.0728283
PTMS	303.509	0.250979	0.0961604	2.61001	0.00905403	0.0728283
LRFN4	86.6438	0.259822	0.0996045	2.60853	0.00909312	0.0730866
MGST3	213.046	0.146556	0.0562149	2.60706	0.00913223	0.0733448
TXK	851.958	-0.263552	0.101172	-2.60498	0.00918797	0.0737359
AMDHD1	30.7784	0.185856	0.0713834	2.60364	0.00922409	0.0739075
SNX12	372.76	0.0860302	0.0330444	2.60347	0.00922841	0.0739075
ZNF461	84.1336	-0.152021	0.0583978	-2.6032	0.00923574	0.0739075
ANXA1	6134.59	0.188606	0.07246	2.6029	0.00924386	0.0739075
ST20	202.596	-0.305	0.117178	-2.60287	0.00924461	0.0739075
ZNF429	181.69	-0.371437	0.142755	-2.60192	0.00927041	0.0740573
IRF9	3412.65	0.184387	0.0709156	2.60008	0.00932008	0.0743691
SLPI	363.437	-0.54281	0.208777	-2.59995	0.00932364	0.0743691
ZNF74	110.112	-0.198208	0.0762475	-2.59954	0.009335	0.0744032
GYLTL1B	106.083	-0.34074	0.131095	-2.59917	0.00934482	0.0744248
ZNF707	250.725	0.115369	0.0443929	2.59882	0.0093545	0.0744454
LRG1	1495.99	-0.349554	0.134523	-2.59847	0.00936398	0.0744642
SCNN1D	75.846	-0.202729	0.0780305	-2.59807	0.0093749	0.0744945
FAM126B	3627.69	-0.27994	0.107775	-2.59745	0.00939181	0.0745724
DDIT4	2139.88	0.337251	0.129869	2.59686	0.00940805	0.0746448
GEMIN5	220.081	-0.129658	0.0499651	-2.59498	0.00945969	0.0749658
SLC9A3R1	3405.06	0.134207	0.0517237	2.5947	0.0094674	0.0749658
RIPK3	695.091	0.122319	0.0471466	2.59445	0.00947432	0.0749658
DLG3	232.754	0.16795	0.0647368	2.59435	0.00947712	0.0749658
CABLES2	165.417	0.131458	0.0507081	2.59244	0.00952981	0.0753258
HNMT	176.26	0.254451	0.0981713	2.59191	0.00954452	0.0753851
GK5	1159.4	0.242641	0.0936433	2.59112	0.00956644	0.0754451
PER2	210.324	-0.161995	0.0625232	-2.59096	0.00957085	0.0754451
XAF1	3409.36	0.412979	0.159398	2.59086	0.0095737	0.0754451
FAN1	321.579	-0.166562	0.0643151	-2.58978	0.00960379	0.0755709
DOK4	59.8845	-0.272244	0.105123	-2.58977	0.00960409	0.0755709
PFKP	759.178	0.167076	0.0645284	2.58918	0.0096204	0.0756425
ATG101	223.167	0.146888	0.0567425	2.58867	0.00963468	0.075698
FAM96B	386.015	0.12891	0.0498088	2.58809	0.00965093	0.0757688
MYL6B	45.3416	0.201544	0.0779017	2.58716	0.00967715	0.0758652
ABCG1	645.869	0.219582	0.0848744	2.58714	0.00967768	0.0758652
RHBDF2	2081.96	0.196264	0.0758804	2.58649	0.00969599	0.0759519
MCC	231.531	-0.271145	0.104844	-2.58619	0.00970448	0.0759616
NUSAP1	85.433	0.211996	0.0820015	2.58527	0.00973024	0.0761064
FAM195B	461.214	0.177145	0.0685688	2.58347	0.00978128	0.0764011
PKN1	3255.15	0.119563	0.046281	2.58342	0.00978249	0.0764011
OGFR	2077.79	0.143697	0.0556358	2.58281	0.0097999	0.0764801
ZFX	1371.05	-0.0991036	0.0383899	-2.5815	0.00983716	0.0766741
KIF13B	923.06	0.112371	0.0435305	2.58142	0.00983939	0.0766741
CCND3	3921.79	0.145249	0.0562823	2.58072	0.00985944	0.0767732
IFT80	337.223	-0.144392	0.0559836	-2.57918	0.00990348	0.0770589
RPL22	4141.03	-0.154186	0.0598161	-2.57767	0.00994704	0.0773404
GNL2	417.716	0.0754115	0.0292587	2.5774	0.00995457	0.0773416
SERPINB9	1610.96	0.185634	0.0720425	2.57673	0.00997388	0.0774343
NUDT5	378.937	-0.158593	0.0615581	-2.57632	0.00998574	0.077469
ZFYVE28	509.644	0.203429	0.0789867	2.57548	0.01001	0.0776
P2RX7	400.125	0.251752	0.097812	2.57383	0.0100579	0.0778802
PTPRA	1414.18	0.0868407	0.0337413	2.57372	0.010061	0.0778802
ZNHIT6	255.078	-0.146083	0.0567683	-2.57331	0.010073	0.0779151
STMN3	477.924	-0.229631	0.0892976	-2.57153	0.0101251	0.0782602
ZNF44	417.415	-0.124518	0.0484361	-2.57076	0.0101474	0.0783621
MAP3K7CL	1709.76	-0.345329	0.13434	-2.57057	0.0101532	0.0783621
ITPKB	2687.8	-0.11979	0.0466389	-2.56846	0.0102151	0.0787575
ZNF573	76.0445	-0.276127	0.107513	-2.56831	0.0102195	0.0787575
ZCCHC7	510.778	-0.0963429	0.0375501	-2.56572	0.0102962	0.079269
SZRD1	1725	0.0900863	0.0351137	2.56556	0.010301	0.079269
GEMIN7	208.827	0.154198	0.0601371	2.5641	0.0103443	0.0795331
PSMD12	334.677	0.100997	0.0393922	2.5639	0.0103505	0.0795331
G6PD	2504.97	0.173926	0.067853	2.56328	0.0103689	0.0796166
SH2B1	1243.21	-0.111517	0.0435238	-2.56222	0.0104006	0.0797817
HIP1R	767.73	-0.181137	0.0707002	-2.56205	0.0104056	0.0797817
PID1	174.493	0.316352	0.123522	2.5611	0.0104341	0.0798833
NAA60	709.476	0.156213	0.0609947	2.5611	0.0104341	0.0798833
CNTD1	45.5784	0.192027	0.0749947	2.56055	0.0104508	0.0799523
GCFC2	209.795	-0.135743	0.0530219	-2.56013	0.0104634	0.0799639
S100A4	4824.95	0.20135	0.0786527	2.55999	0.0104676	0.0799639
IMMP2L	38.5955	-0.213981	0.0836206	-2.55895	0.010499	0.0801276
SDHA	1019.07	0.0931846	0.0364177	2.55877	0.0105043	0.0801276
CLIP4	750.642	0.147544	0.0576842	2.55778	0.0105342	0.0802702
PDZD8	660.03	-0.218909	0.08559	-2.55765	0.0105383	0.0802702
ATP5C1	872.04	0.100141	0.0391708	2.55653	0.0105723	0.0804711
RBM26	1256.35	-0.122208	0.0478146	-2.55587	0.0105924	0.0805652
IKBKB	1862.31	-0.0790248	0.0309222	-2.5556	0.0106004	0.0805674
DNAJB13	133.26	-0.263817	0.103257	-2.55496	0.0106199	0.0805995
RTKN2	151.028	-0.307027	0.120175	-2.55483	0.010624	0.0805995
MFSD10	1075.07	0.14683	0.0574743	2.5547	0.010628	0.0805995
HSPA8	12561.8	-0.264526	0.103558	-2.55437	0.0106381	0.0805995
DUSP23	161.83	0.185845	0.0727749	2.55369	0.0106587	0.0805995
SOX13	193.983	0.226125	0.088553	2.55355	0.0106631	0.0805995
MFSD5	323.743	0.134025	0.0524863	2.55352	0.010664	0.0805995
INPPL1	2682.58	0.116331	0.0455582	2.55345	0.0106661	0.0805995
DYNLT1	865.736	0.164421	0.0644523	2.55105	0.0107399	0.0810983
SLC35B2	401.496	0.134753	0.0528649	2.54901	0.010803	0.0815167
NPHP3	88.705	-0.19259	0.075623	-2.54672	0.0108742	0.081947
ZNF14	208.557	-0.158326	0.0621699	-2.54667	0.0108757	0.081947
ZNF91	747.975	-0.195197	0.0766841	-2.54547	0.0109131	0.0821697
CASP7	292.4	0.151935	0.0597004	2.54497	0.0109288	0.082229
SFT2D1	594.123	0.130651	0.0513793	2.54287	0.0109946	0.0826645
MLH3	573.25	-0.184763	0.0726865	-2.54192	0.0110244	0.0828294
RAP1GDS1	504.84	0.0886207	0.0348674	2.54165	0.0110331	0.0828348
DTD1	236.366	0.121262	0.0477166	2.54129	0.0110443	0.08286
PLEKHB2	1829.85	0.0806126	0.0317299	2.54059	0.0110666	0.0829677
PAX5	438.768	-0.425639	0.167705	-2.53802	0.0111481	0.0835191
MAD1L1	394.582	0.145186	0.0572129	2.53763	0.0111604	0.0835518
ADCY9	415.718	0.226344	0.089225	2.53678	0.0111878	0.0836965
FDPS	525.068	0.0798867	0.031518	2.53464	0.0112563	0.084149
PLEKHF1	291.892	0.302923	0.119532	2.53423	0.0112694	0.0841868
TSPAN4	129.792	0.233525	0.0921665	2.53373	0.0112857	0.0842488
ATP9A	193.105	-0.31943	0.126104	-2.53307	0.0113068	0.0843466
EMILIN2	1474.66	0.202609	0.0800049	2.53246	0.0113265	0.0844335
EPHA4	232.455	-0.259633	0.102582	-2.53097	0.0113746	0.084712
TUBB1	4482.05	-0.328306	0.129724	-2.53081	0.0113801	0.084712
RPS26	1692.03	0.517188	0.204389	2.53041	0.0113928	0.0847464
ZNF507	435.855	-0.179595	0.0710439	-2.52794	0.0114732	0.0852324
INF2	590.621	-0.222156	0.0878813	-2.52791	0.0114744	0.0852324
SEMA3C	133.151	0.259576	0.102729	2.52681	0.0115104	0.0854391
AMY2B	461.222	-0.109943	0.0435174	-2.52642	0.0115231	0.0854734
ZNF254	267.419	-0.177246	0.0701689	-2.52599	0.0115371	0.0855167
NDUFAF7	215.571	-0.100188	0.0396776	-2.52505	0.0115683	0.085687
FMN1	268.2	-0.37526	0.148636	-2.52469	0.0115802	0.0857144
INTS10	607.96	-0.0881574	0.0349254	-2.52416	0.0115975	0.0857372
CD69	2011.41	0.378328	0.149899	2.52389	0.0116063	0.0857372
TXNDC11	686.842	0.115327	0.0456961	2.52379	0.0116098	0.0857372
C1QTNF6	90.1844	-0.170961	0.0677447	-2.5236	0.0116159	0.0857372
NFKB1	1639.02	-0.109839	0.0435382	-2.52283	0.0116415	0.0858654
NSUN6	260.28	-0.127984	0.0507427	-2.52221	0.011662	0.0859562
BCL7B	549.014	0.11725	0.0465281	2.51998	0.0117361	0.0863999
MTMR1	542.744	-0.11212	0.0444939	-2.5199	0.0117387	0.0863999
RABEP1	1182.89	-0.0921633	0.0365853	-2.51913	0.0117644	0.0865181
C19orf12	434.409	0.130092	0.0516467	2.51889	0.0117726	0.0865181
JOSD2	143.459	0.183675	0.0729249	2.51868	0.0117795	0.0865181
LYZ	33530.5	0.280547	0.111412	2.5181	0.011799	0.0865611
PTGS1	1912.03	-0.268659	0.106695	-2.51801	0.0118019	0.0865611
TC2N	1947.15	-0.189714	0.0753613	-2.51739	0.0118226	0.0866526
CEP135	431.253	-0.138631	0.0551454	-2.51393	0.0119395	0.087448
RPS6KB1	633.296	-0.0832933	0.033142	-2.51322	0.0119634	0.0875617
PLOD3	474.495	0.118634	0.0472221	2.51225	0.0119964	0.0876578
CTRL	366.451	0.172637	0.0687214	2.51213	0.0120005	0.0876578
TTYH2	417.276	0.149309	0.059436	2.5121	0.0120016	0.0876578
CXCR5	201.541	-0.332769	0.132531	-2.51088	0.0120432	0.0879004
LDLRAD4	330.215	-0.145746	0.0580733	-2.50969	0.0120839	0.0880162
RSAD2	2977.5	0.801425	0.319349	2.50956	0.0120882	0.0880162
MTMR4	1115.09	-0.107517	0.0428445	-2.50946	0.0120917	0.0880162
TJP3	72.312	-0.266484	0.106205	-2.50914	0.0121024	0.0880162
SSR3	989.258	0.0975199	0.0388671	2.50906	0.0121053	0.0880162
C8orf82	150.902	0.157747	0.062874	2.50894	0.0121095	0.0880162
MTFP1	166.387	0.298107	0.118911	2.50697	0.012177	0.0884455
LPAR5	183.221	-0.196366	0.078362	-2.50588	0.0122146	0.088657
SQLE	113.452	0.18639	0.0744181	2.50463	0.0122579	0.0889104
STK39	627.482	0.148204	0.0592012	2.50339	0.012301	0.0891014
HNRNPAB	878.87	0.0748661	0.0299064	2.50334	0.0123026	0.0891014
ZHX3	208.975	-0.146089	0.0583666	-2.50296	0.012316	0.0891014
OBFC1	715.289	-0.128138	0.0511959	-2.50289	0.0123183	0.0891014
SLC15A2	270.348	-0.187031	0.0747342	-2.50262	0.0123279	0.0891092
BTBD11	205.516	-0.190449	0.0761242	-2.50182	0.0123557	0.0892489
BBS10	146.586	-0.182806	0.0730836	-2.50132	0.0123731	0.0893128
EMP1	61.4151	0.41702	0.166743	2.50097	0.0123853	0.0893398
TMEM45B	107.424	-0.306881	0.122748	-2.5001	0.0124159	0.0894985
PLXNA1	206.404	-0.199978	0.0800188	-2.49914	0.0124494	0.0896784
LOC100505549	117.463	-0.13534	0.0541599	-2.4989	0.0124579	0.0896784
SLC2A1	560.064	0.159678	0.0639269	2.49783	0.0124958	0.0898889
GDPD5	587.361	0.210915	0.0844934	2.49623	0.0125523	0.0901533
EPB41L4A	151.343	0.254761	0.102062	2.49616	0.0125547	0.0901533
B3GNT7	135.953	0.535207	0.214421	2.49605	0.0125583	0.0901533
ACP2	177.898	0.147978	0.0592961	2.49557	0.0125753	0.0902135
SH2D3A	234.086	-0.194032	0.0777853	-2.49446	0.012615	0.090436
CSPP1	338.85	-0.118511	0.0475214	-2.49384	0.012637	0.0904782
EPOR	214.471	0.1987	0.0796775	2.49381	0.0126381	0.0904782
ANKEF1	62.1885	-0.179721	0.0721007	-2.49264	0.0126797	0.0906115
THAP1	183.83	-0.117062	0.0469631	-2.49264	0.0126797	0.0906115
NDUFB7	345.777	0.174274	0.0699212	2.49244	0.012687	0.0906115
PRDX3	719.86	0.121257	0.0486522	2.49232	0.0126913	0.0906115
GNG2	2819.31	0.120114	0.0482386	2.49	0.0127742	0.0911085
PRMT2	2960.59	-0.141515	0.0568357	-2.48989	0.0127783	0.0911085
SERTAD3	560.069	0.201414	0.0809286	2.48878	0.0128181	0.0912906
IL11RA	628.13	-0.172244	0.0692104	-2.4887	0.0128213	0.0912906
DAPK3	476.434	0.127705	0.0513335	2.48775	0.0128554	0.0914365
SAFB2	1666.42	-0.079614	0.0320038	-2.48764	0.0128592	0.0914365
MGAT4A	2655.29	-0.158308	0.0636699	-2.48638	0.0129049	0.0916992
TOM1	1268.01	0.205635	0.0827487	2.48505	0.0129532	0.0919797
TFB1M	88.1315	-0.141305	0.0568745	-2.48451	0.0129729	0.0920575
ANK1	156.543	-0.317265	0.127713	-2.4842	0.0129842	0.0920751
GALNT6	313.722	0.160649	0.0647481	2.48113	0.0130966	0.0927555
NCAPH2	963.289	0.167872	0.0676638	2.48097	0.0131024	0.0927555
JOSD1	1720.51	0.279645	0.112721	2.48086	0.0131067	0.0927555
ZNF829	67.3152	-0.20522	0.0827343	-2.48047	0.0131208	0.0927931
ROBO3	66.1561	-0.290099	0.117071	-2.47797	0.0132131	0.093358
PARP10	2592.1	0.187808	0.0757953	2.47783	0.0132185	0.093358
DIAPH1	6886.83	0.0909407	0.0367097	2.4773	0.0132382	0.0934341
PPIG	1164.7	-0.10378	0.0418997	-2.47686	0.0132543	0.093485
HOPX	469.81	0.255441	0.103162	2.47611	0.0132821	0.093583
TXNRD2	269.048	0.127576	0.0515251	2.47601	0.0132861	0.093583
METTL16	429.269	-0.105723	0.0427048	-2.47568	0.0132984	0.0936069
FBXO48	51.9796	-0.173629	0.0701589	-2.4748	0.0133311	0.0937739
PNKD	493.397	0.149153	0.0602811	2.47429	0.0133501	0.0938256
CSRP1	465.092	0.162535	0.0656966	2.47402	0.0133601	0.0938256
SNX17	1289.74	0.10827	0.0437651	2.47388	0.0133653	0.0938256
STARD8	172.328	0.209946	0.0849395	2.47171	0.0134468	0.0943345
ANKRD55	104.456	-0.273656	0.110788	-2.47009	0.0135081	0.094701
RAB12	324.996	0.115257	0.0466801	2.46908	0.0135462	0.0949049
BBS1	185.726	-0.122528	0.0496699	-2.46686	0.0136305	0.0954316
RIC8B	194.172	-0.126326	0.0512197	-2.46637	0.0136492	0.0954986
CTSW	2112.98	0.295795	0.119991	2.46515	0.0136957	0.0957601
EPHB6	383.689	-0.165015	0.0669607	-2.46435	0.0137261	0.095851
TATDN1	116.378	-0.142027	0.0576329	-2.46433	0.013727	0.095851
DIAPH2	432.551	0.142145	0.0576867	2.46409	0.0137362	0.0958519
BMS1	522.912	-0.0867073	0.0351934	-2.46374	0.0137498	0.0958825
IGFBP7	109.552	0.28826	0.117013	2.46348	0.0137596	0.0958869
ELP2	579.408	-0.118054	0.0479369	-2.46269	0.01379	0.0960349
MRPL54	196.024	0.185666	0.0754431	2.46101	0.0138546	0.0964212
CD99L2	350.509	0.0993274	0.0404011	2.45853	0.0139507	0.0970251
ZC3H11A	3752.24	-0.0964484	0.0392392	-2.45796	0.0139729	0.0971155
BNIP1	57.8944	0.180297	0.0733656	2.45752	0.0139901	0.0971703
INTS8	853.253	-0.100253	0.0408057	-2.45683	0.014017	0.0972925
FUT4	315.96	0.151629	0.0617473	2.45563	0.0140638	0.0975529
PIK3R1	3204.35	0.228632	0.0931278	2.45503	0.0140872	0.0976341
JAK3	5743.08	-0.201528	0.0820935	-2.45486	0.0140941	0.0976341
CX3CR1	3309.15	0.228487	0.0930864	2.45457	0.0141053	0.0976468
MRPL28	410.096	0.139881	0.0569942	2.45431	0.0141155	0.097653
SH3BGRL3	6824.23	0.146057	0.0595559	2.45244	0.0141893	0.0980986
ZFP82	56.2046	-0.214946	0.0876672	-2.45184	0.0142127	0.0981958
VMAC	224.231	-0.134863	0.0550216	-2.45109	0.0142425	0.0982744
CAST	3047.44	0.122455	0.0499595	2.45108	0.0142428	0.0982744
CAMSAP2	67.7866	-0.260398	0.106275	-2.45023	0.0142765	0.0984424
ZNF280D	424.715	-0.120673	0.049263	-2.44957	0.0143027	0.0985581
CASP5	378.078	-0.454678	0.185638	-2.44927	0.0143147	0.0985757
UCK2	115.391	0.14717	0.0601181	2.44801	0.0143647	0.0988551
ANXA3	915.397	-0.487195	0.199107	-2.4469	0.0144093	0.0990968
MAP4	1434.71	0.120113	0.0491113	2.44572	0.0144562	0.0992306
BCL11A	185.067	-0.187879	0.0768199	-2.44571	0.0144567	0.0992306
TRIM22	7164.21	0.278472	0.113863	2.44568	0.0144579	0.0992306
NCR1	283.942	0.265031	0.108377	2.44546	0.0144666	0.0992306
LAIR1	971.54	0.177347	0.0725506	2.44446	0.014507	0.0994226
FLT3LG	558.317	-0.174593	0.0714289	-2.44429	0.0145136	0.0994226
TIMM17A	298.431	0.123773	0.0506478	2.44379	0.0145337	0.0994956
SDCCAG3	402.337	-0.117735	0.0481921	-2.44303	0.0145645	0.0996416
TP53I3	97.7724	0.198687	0.0813403	2.44266	0.0145793	0.0996778
CLEC17A	296.3	-0.227792	0.093265	-2.44241	0.0145894	0.0996816
PDZD11	117.199	0.107686	0.0440961	2.44208	0.0146029	0.0997089
RPL10A	5684.2	-0.15732	0.0644327	-2.44161	0.0146218	0.0997731
ZNF431	352.888	-0.132811	0.0544024	-2.44127	0.0146359	0.0998038
IRS1	81.1551	-0.290579	0.119105	-2.43969	0.0147	0.100176
TBC1D15	867.769	-0.123577	0.050671	-2.4388	0.0147361	0.100357
SGMS2	264.193	0.241686	0.0991239	2.43822	0.0147596	0.100452
UBTF	1931.29	-0.0849092	0.0348593	-2.43577	0.0148601	0.101016
JAKMIP2	152.075	0.222047	0.0911624	2.43573	0.0148618	0.101016
RBM42	702.385	0.133501	0.0548301	2.43481	0.0148995	0.101206
ZNF544	200.948	-0.136616	0.0561445	-2.4333	0.0149619	0.101564
AGTRAP	1517.17	0.168068	0.0690849	2.43277	0.0149837	0.101636
PRIM1	95.1951	-0.164969	0.0678176	-2.43253	0.0149936	0.101636
COMTD1	102.497	0.176615	0.0726127	2.43228	0.0150039	0.101636
ACADSB	348.042	-0.138421	0.0569141	-2.43211	0.0150112	0.101636
NDUFA9	358.712	0.111223	0.0457571	2.43072	0.0150689	0.101923
UBE2L6	2398.56	0.25888	0.106508	2.43062	0.0150731	0.101923
FAM20C	91.6652	0.298453	0.122853	2.42935	0.015126	0.102215
TCEANC2	217.796	-0.141367	0.0582015	-2.42893	0.0151434	0.102267
ZNF146	624.146	-0.118134	0.048641	-2.42868	0.0151537	0.102271
PLEKHG6	173.931	-0.363092	0.149618	-2.42679	0.0152331	0.10274
PSMB10	1990.8	0.147435	0.060772	2.42604	0.0152646	0.102886
PAQR7	175.539	0.185531	0.0764992	2.42527	0.0152971	0.103039
WDR55	515.975	0.07891	0.0325443	2.4247	0.0153211	0.103081
THAP5	415.968	-0.127713	0.0526727	-2.42465	0.015323	0.103081
RAP1GAP2	3483.87	0.118102	0.0487344	2.42338	0.0153767	0.103337
CHPT1	305.562	0.201936	0.0833348	2.42319	0.0153848	0.103337
MSL3	1928.35	-0.153045	0.0631619	-2.42305	0.0153907	0.103337
ANKRD39	78.4254	0.150814	0.0622476	2.42281	0.0154011	0.103341
ZNF493	416.333	-0.210913	0.0871076	-2.4213	0.0154652	0.103705
SLC2A12	72.0359	-0.151962	0.0627756	-2.42071	0.01549	0.103758
CAPN5	62.0861	-0.293156	0.121107	-2.42065	0.0154929	0.103758
FZD1	104.631	0.282616	0.116766	2.42037	0.0155048	0.103771
ZNF274	556.412	-0.0969187	0.040052	-2.41982	0.0155281	0.103861
SSBP4	968.973	0.159641	0.0659978	2.41889	0.0155681	0.104062
MTERF3	111.232	-0.145708	0.0602575	-2.41808	0.0156026	0.10419
RAB8A	1830.15	0.105985	0.0438322	2.41798	0.0156071	0.10419
ZBTB40	1457.5	-0.15388	0.063667	-2.41695	0.0156513	0.104367
GALNT12	94.5626	-0.18768	0.0776536	-2.41689	0.0156536	0.104367
DOK2	2303.07	0.190521	0.0788574	2.41603	0.0156909	0.104549
GFER	191.208	0.158468	0.0655999	2.41567	0.0157062	0.104585
FAM92A1	84.6723	-0.156413	0.0647586	-2.41532	0.0157214	0.10462
TMEM176B	722.975	0.601513	0.249077	2.41497	0.0157365	0.104642
GIMAP1	588.716	-0.195178	0.0808265	-2.41478	0.0157447	0.104642
SNTB1	715.965	0.149122	0.0617677	2.41424	0.015768	0.104687
FGFR1OP	468.293	-0.155012	0.0642093	-2.41416	0.0157715	0.104687
LRP3	94.9659	0.239866	0.0994868	2.41104	0.0159073	0.105522
MAP3K8	1217.68	0.164328	0.0681806	2.41019	0.0159441	0.105699
DNAJB1	13706.6	-0.682134	0.283237	-2.40835	0.016025	0.106168
C5orf51	404.851	-0.120193	0.0499144	-2.40799	0.0160405	0.106204
CLEC10A	222.875	0.2498	0.103763	2.40742	0.0160657	0.106303
PLP2	1413.44	0.165989	0.0689557	2.40719	0.0160758	0.106303
MPEG1	6453.12	0.182796	0.0760045	2.40507	0.0161695	0.106855
ZNF680	130.562	-0.153021	0.0636517	-2.40403	0.0162155	0.107051
CAD	568.08	-0.131576	0.0547348	-2.40388	0.0162223	0.107051
SLC25A37	6455.74	-0.275673	0.114688	-2.40368	0.0162309	0.107051
NMRAL1	356.331	0.131148	0.0545658	2.40348	0.01624	0.107051
RPGR	594.15	-0.189794	0.0789847	-2.40292	0.0162649	0.107148
TEAD2	43.5929	-0.255165	0.106243	-2.4017	0.016319	0.107437
FBXO22	146.577	-0.138613	0.0577405	-2.40062	0.0163674	0.107688
PHF6	358.055	-0.11267	0.0469606	-2.39925	0.0164289	0.108021
ITPK1	3303.77	0.16806	0.0700533	2.39903	0.0164387	0.108021
TIMM8A	48.5191	-0.144493	0.0602473	-2.39834	0.0164696	0.108147
RFX2	586.295	-0.29513	0.123066	-2.39814	0.0164785	0.108147
AASDH	213.234	-0.129814	0.0541404	-2.39773	0.0164972	0.108202
HN1L	250.176	-0.133791	0.0558057	-2.39744	0.01651	0.108219
KIAA0586	423.397	-0.147527	0.0615637	-2.39633	0.0165603	0.108479
CYB5R3	1045.5	0.158886	0.0663101	2.3961	0.0165704	0.108479
ZCCHC2	1888.78	0.314339	0.131219	2.39553	0.0165965	0.108566
PML	1632.33	0.238024	0.0993691	2.39535	0.0166044	0.108566
PSMB6	440.475	0.129937	0.0542622	2.39461	0.0166381	0.108718
ABCC3	506.898	-0.288072	0.120345	-2.39372	0.0166786	0.108915
NAT6	118.794	0.21191	0.0885485	2.39316	0.0167042	0.108962
CD59	923.108	-0.210041	0.0877692	-2.3931	0.0167066	0.108962
TSC1	1125.19	-0.123073	0.0514581	-2.39172	0.0167697	0.109306
LIPA	983.708	0.166369	0.0695674	2.39149	0.0167803	0.109307
ZNF256	55.3174	-0.22894	0.0957447	-2.39116	0.0167954	0.109337
SRBD1	444.873	0.150299	0.0628879	2.38995	0.0168505	0.109551
NDFIP1	1103.79	-0.0854483	0.0357538	-2.38991	0.0168527	0.109551
WDR20	569.373	-0.082571	0.0345575	-2.38938	0.0168769	0.109551
ZNF567	105.949	-0.13462	0.0563417	-2.38934	0.0168785	0.109551
PEX3	125.469	-0.133149	0.0557306	-2.38916	0.0168868	0.109551
CCDC88A	985.918	0.179928	0.0753131	2.38907	0.016891	0.109551
TTF1	332.367	-0.0982732	0.0411452	-2.38845	0.0169197	0.109627
OTUB1	1205.65	0.107385	0.0449645	2.38821	0.0169305	0.109627
PPP1R15A	6920.02	-0.280317	0.117379	-2.38813	0.0169341	0.109627
TIMM10	208.314	0.33523	0.140464	2.38659	0.0170053	0.110015
NAP1L1	4810.02	-0.130602	0.054729	-2.38635	0.0170165	0.110015
TYMP	5860.85	0.242564	0.101656	2.38612	0.017027	0.110015
CBX5	891.411	-0.165248	0.0692593	-2.38593	0.017036	0.110015
CD79B	509.566	-0.294938	0.12369	-2.38449	0.0171028	0.110302
SUN1	826.423	-0.100768	0.0422626	-2.38432	0.0171107	0.110302
CFP	2860.07	0.170472	0.0715023	2.38415	0.0171188	0.110302
CA5B	458.402	-0.120245	0.0504367	-2.38407	0.0171225	0.110302
ELOVL6	93.1042	0.220563	0.0925377	2.38349	0.0171493	0.110407
CNOT10	414.773	-0.0614092	0.0257681	-2.38315	0.0171652	0.110426
ZNF512	543.338	-0.105957	0.0444643	-2.38297	0.0171734	0.110426
C5orf28	104.991	-0.114771	0.0481733	-2.38245	0.0171978	0.110515
DHRS13	550.2	-0.299224	0.125611	-2.38214	0.0172124	0.110541
ZNF879	56.2542	-0.211469	0.0888059	-2.38125	0.0172541	0.110741
PRMT5	227.703	-0.177494	0.074558	-2.38062	0.0172836	0.110863
ZNF551	128.898	-0.186321	0.0782821	-2.38012	0.0173069	0.1109
ACTN4	5653.8	0.10304	0.0432932	2.38004	0.0173106	0.1109
AACS	139.112	0.1264	0.0531178	2.37962	0.0173304	0.110959
CTCF	1093.36	-0.0654477	0.0275105	-2.37901	0.0173593	0.110988
NAP1L2	89.7184	0.199213	0.0837531	2.37857	0.0173799	0.110988
AKT1	3310.35	0.108703	0.045701	2.37856	0.0173803	0.110988
EML4	2295.83	-0.120286	0.050571	-2.37855	0.0173808	0.110988
ZNF814	238.657	-0.172995	0.0727357	-2.3784	0.0173879	0.110988
ARHGAP6	120.038	-0.273242	0.114913	-2.37782	0.0174155	0.110992
NOD1	505.547	0.11344	0.0477088	2.37775	0.0174184	0.110992
CLTA	710.297	0.114036	0.0479632	2.37757	0.0174273	0.110992
ABI3	1104.93	0.160375	0.0674557	2.37749	0.0174308	0.110992
CTIF	152.763	0.165426	0.0695948	2.37699	0.0174548	0.111077
MPI	288.642	-0.125054	0.0526192	-2.37659	0.0174733	0.111127
FAM118A	711.766	-0.44546	0.187461	-2.37628	0.0174882	0.111155
SPIN4	84.0921	0.166887	0.0702398	2.37596	0.0175033	0.111183
STARD4	232.156	0.228635	0.0962379	2.37573	0.0175142	0.111185
EIF3L	2834.28	-0.103867	0.0437262	-2.37539	0.0175302	0.111219
LTB4R2	75.634	0.212442	0.0895106	2.37337	0.0176268	0.111764
XPC	1725.2	-0.0950592	0.040079	-2.3718	0.0177018	0.111943
RNF214	250.945	-0.0966024	0.040733	-2.3716	0.0177113	0.111943
WDR77	314.266	-0.0968893	0.0408563	-2.37147	0.0177176	0.111943
FAM220A	146.683	-0.114113	0.0481224	-2.3713	0.0177256	0.111943
SORL1	36757.8	-0.218554	0.0921692	-2.37123	0.017729	0.111943
PSMB7	291.435	0.103198	0.0435229	2.37112	0.0177341	0.111943
ATP5B	3338.79	0.0742194	0.031303	2.371	0.0177399	0.111943
QRSL1	218.964	-0.128049	0.0540065	-2.37099	0.0177404	0.111943
CPSF3	278.974	0.0886833	0.0374072	2.37075	0.0177519	0.111948
LRRC16B	153.167	0.288556	0.121736	2.37035	0.0177713	0.112003
ZNF430	379.205	-0.121059	0.0510998	-2.36907	0.0178331	0.112325
TRIM3	160.808	0.102389	0.0432333	2.3683	0.01787	0.112428
MRPS31	201.878	-0.133793	0.0564938	-2.36828	0.0178709	0.112428
ANKRD46	112.954	-0.138727	0.0585855	-2.36794	0.0178875	0.112465
TPT1	29898.7	-0.112658	0.0475843	-2.36754	0.0179067	0.112518
RPL3	17787.9	-0.130634	0.055184	-2.36724	0.0179213	0.112539
NHEJ1	169.236	-0.0877327	0.0370645	-2.36703	0.0179315	0.112539
SPAG7	367.945	0.110886	0.0468619	2.36622	0.0179709	0.112719
LMLN	69.019	-0.179464	0.075873	-2.36532	0.0180145	0.112925
AFAP1	145.608	-0.254888	0.107773	-2.36504	0.0180283	0.112944
EHD3	293.009	-0.207465	0.0877824	-2.3634	0.0181079	0.113375
SERINC4	181.085	-0.175768	0.0743783	-2.36316	0.0181198	0.113382
TRNT1	271.362	-0.123822	0.052403	-2.36289	0.0181331	0.113397
BTBD19	237.283	-0.324937	0.137536	-2.36256	0.018149	0.113428
SCAPER	414.781	-0.125839	0.0532697	-2.3623	0.0181617	0.11344
PSMG4	113.31	-0.110096	0.0466099	-2.36207	0.0181731	0.113444
FIGNL1	116.541	-0.179774	0.0761168	-2.36182	0.0181853	0.113452
NUP88	395.457	-0.111953	0.04742	-2.36087	0.0182319	0.113596
CHPF	76.8301	0.227385	0.0963197	2.36073	0.0182389	0.113596
USP40	228.777	-0.121643	0.0515287	-2.36069	0.0182408	0.113596
GAA	2353.66	0.174296	0.0738987	2.35858	0.0183448	0.114176
HMGN4	1323.02	0.0896707	0.038025	2.3582	0.0183636	0.114225
ITGAD	70.3171	0.415878	0.176495	2.35632	0.018457	0.114738
DGKQ	1199.82	0.200036	0.084916	2.35569	0.0184883	0.114864
HSP90AB1	6814.03	-0.327826	0.139201	-2.35505	0.01852	0.114993
MTAP	287.512	-0.130308	0.0553435	-2.35452	0.0185465	0.115089
KPTN	117.714	0.214834	0.0912519	2.35429	0.018558	0.115093
TXNL4A	340.676	0.108377	0.0460477	2.35358	0.0185938	0.115246
CEP76	60.7955	-0.143846	0.0611279	-2.3532	0.0186128	0.11526
PEX5	325.354	-0.0863309	0.0366883	-2.35309	0.018618	0.11526
RSBN1	822.261	-0.0972161	0.0413358	-2.35186	0.0186797	0.115574
EIF3E	2387.85	-0.12872	0.0547458	-2.35122	0.018712	0.115705
CES1	157.46	0.496477	0.211292	2.34972	0.0187877	0.116086
GOPC	642.005	-0.119644	0.050922	-2.34956	0.0187957	0.116086
NUDT9	113.416	-0.128975	0.0549047	-2.34908	0.0188201	0.116168
ACER3	461.899	0.12453	0.0530304	2.34827	0.0188609	0.116288
ALYREF	399.959	0.161353	0.0687173	2.34806	0.0188713	0.116288
MPV17L2	78.0566	0.229833	0.0978831	2.34803	0.0188728	0.116288
PLK2	127.287	0.377607	0.160882	2.34711	0.0189195	0.116507
VIPR1	310.02	-0.179296	0.0764036	-2.3467	0.0189406	0.116546
RNPS1	1136.63	0.0965013	0.041127	2.34642	0.0189547	0.116546
GTPBP10	273.287	-0.120377	0.0513042	-2.34633	0.0189592	0.116546
MKL2	175.908	-0.180171	0.0768084	-2.34572	0.0189904	0.11667
ATP6V0C	1944.24	0.178061	0.075943	2.34467	0.0190442	0.116926
PASK	432.086	-0.206128	0.0879213	-2.34446	0.0190545	0.116926
OMA1	394.982	-0.107435	0.0458299	-2.34421	0.0190675	0.116938
JDP2	726.089	0.174587	0.0744941	2.34363	0.0190969	0.117037
ORC2	482.011	-0.0953729	0.0406987	-2.34339	0.0191095	0.117037
DSTYK	552.933	-0.0897943	0.0383206	-2.34324	0.0191172	0.117037
NKIRAS2	467.31	0.0956664	0.0408345	2.34278	0.0191405	0.117111
DNASE1	195.808	-0.170136	0.0726499	-2.34187	0.0191874	0.117238
ZNF628	189.543	0.221828	0.0947249	2.34181	0.0191903	0.117238
IFITM3	8174.09	0.341329	0.145767	2.34161	0.0192006	0.117238
ZNF585B	217.124	-0.13716	0.0585778	-2.34151	0.0192059	0.117238
QPCTL	101.314	0.179892	0.0768644	2.34039	0.0192638	0.117523
SRSF10	232.639	-0.123866	0.0529523	-2.3392	0.019325	0.11776
FUOM	65.8842	0.192128	0.0821342	2.3392	0.0193251	0.11776
ARL5A	597.395	0.111712	0.0477806	2.33803	0.0193859	0.118061
GLB1L2	112.841	0.29083	0.124403	2.3378	0.0193976	0.118064
RAB27B	635.591	-0.201407	0.0861654	-2.33744	0.0194162	0.118109
SMIM8	92.6304	-0.129378	0.0553662	-2.33676	0.0194516	0.118255
VAMP8	870.542	0.136192	0.0582899	2.33646	0.0194672	0.118282
DNAJC8	907.426	0.0818568	0.0350612	2.33469	0.0195598	0.118775
BTRC	277.562	-0.0847304	0.0363014	-2.33408	0.0195916	0.1189
PSMA7	1390.63	0.110234	0.047236	2.3337	0.0196116	0.118952
RPS8	8124.24	-0.143075	0.0613356	-2.33267	0.0196657	0.119211
SEC61A2	366.065	-0.145096	0.0622441	-2.33107	0.0197495	0.11965
HMGCL	236.756	0.103621	0.0444576	2.33078	0.019765	0.119675
RPAP2	209.332	-0.134072	0.0575457	-2.32984	0.0198148	0.119839
ISOC2	76.5209	0.177389	0.0761379	2.32983	0.0198151	0.119839
RRAS	204.473	0.203737	0.0874575	2.32955	0.0198298	0.119851
PSMC2	528.933	0.084039	0.0360814	2.32915	0.0198512	0.119851
ZNF131	406.761	-0.0786974	0.0337881	-2.32915	0.0198513	0.119851
RPRD2	965.382	-0.117089	0.0502809	-2.3287	0.0198752	0.119926
TLDC1	123.385	0.128009	0.0549768	2.32842	0.01989	0.119946
XPNPEP3	223.836	-0.111881	0.0480719	-2.32736	0.0199463	0.120217
TOPORS	941.234	-0.172624	0.0741817	-2.32704	0.0199631	0.120249
BRE	409.174	0.110064	0.0473052	2.32667	0.0199829	0.120299
IGFLR1	662.789	0.143197	0.0615546	2.32634	0.0200004	0.120335
PLD2	418.248	0.149832	0.0644326	2.32541	0.0200499	0.120453
RBM6	2707.99	-0.0989957	0.0425727	-2.32533	0.0200541	0.120453
ADAL	50.768	-0.16665	0.0716675	-2.32533	0.0200545	0.120453
DDRGK1	389.127	0.0931772	0.0400831	2.3246	0.0200935	0.120618
ZNF362	344.314	0.120316	0.0517655	2.32425	0.020112	0.12066
SLC36A4	322.207	0.152684	0.0657046	2.3238	0.0201362	0.120737
EIF6	606.785	0.12857	0.0553476	2.32296	0.0201815	0.120922
TTC3	1972.64	-0.136803	0.0588958	-2.32279	0.0201902	0.120922
CAMK1	432.91	0.247137	0.106425	2.32216	0.0202242	0.121057
EIF5A	1996.3	0.113631	0.0489636	2.32072	0.0203022	0.121326
BLCAP	685.156	-0.0666681	0.0287274	-2.32071	0.0203023	0.121326
TPGS1	118.85	0.180806	0.0779107	2.32068	0.0203039	0.121326
VPS37B	1165.75	0.135979	0.0586042	2.3203	0.0203245	0.12138
CMTR1	1453.54	0.153642	0.0662505	2.31911	0.0203889	0.121695
PTPLAD1	220.691	-0.109102	0.0470891	-2.31693	0.0205078	0.122335
SFMBT1	270.763	-0.143978	0.0621642	-2.31609	0.0205532	0.122536
AZI2	579.98	0.103466	0.0446866	2.31538	0.0205922	0.122699
SMYD5	172.487	-0.155786	0.0673104	-2.31444	0.0206434	0.122934
ADRB2	522.147	0.198208	0.0856882	2.31314	0.0207152	0.123291
ANAPC1	722.283	-0.123567	0.0534445	-2.31207	0.0207739	0.123571
ODF3B	1787.39	0.27258	0.117913	2.31169	0.0207945	0.123623
PSMD7	771.715	0.0805571	0.034867	2.31041	0.0208653	0.123974
FAM129C	600.837	-0.373233	0.161597	-2.30966	0.0209072	0.124106
CCDC137	186.512	0.14913	0.0645699	2.30958	0.0209112	0.124106
MLXIP	1850.45	-0.153991	0.0666992	-2.30874	0.0209581	0.124313
S100A6	5653.88	0.204474	0.0885998	2.30784	0.0210081	0.124534
SLC2A9	88.3426	0.192742	0.0835323	2.30739	0.0210329	0.124534
FCER2	247.059	-0.401783	0.174132	-2.30734	0.0210356	0.124534
TMEM181	1364.66	0.141302	0.0612461	2.30712	0.0210482	0.124534
GIT1	849.811	0.118266	0.0512662	2.30691	0.0210599	0.124534
RAB44	539.803	0.412029	0.178616	2.30679	0.0210666	0.124534
PSMD3	704.149	0.0805191	0.0349157	2.3061	0.0211051	0.124639
HTRA2	325.137	0.110838	0.0480681	2.30585	0.0211188	0.124639
OCIAD2	168.035	-0.16431	0.0712585	-2.30583	0.02112	0.124639
MAPK9	496.795	0.0747322	0.0324302	2.3044	0.0212002	0.125042
SLC10A7	160.949	0.110079	0.0477766	2.30403	0.0212212	0.125095
IFI35	866.617	0.274492	0.119186	2.30305	0.0212761	0.125348
XCL2	87.0185	0.308892	0.134232	2.30118	0.0213814	0.125841
ABI2	344.428	-0.129189	0.0561414	-2.30114	0.0213838	0.125841
BAHCC1	113.537	0.244993	0.106513	2.30013	0.0214409	0.126071
FBXW5	1702.31	0.113183	0.0492093	2.30003	0.0214468	0.126071
IWS1	794.938	-0.0707866	0.0307974	-2.29846	0.0215356	0.126497
AIDA	860.328	-0.0788314	0.0343041	-2.29802	0.0215608	0.126497
ARMC5	295.586	0.167127	0.0727347	2.29775	0.0215758	0.126497
LSM14A	2161.29	-0.052995	0.0230645	-2.29769	0.0215797	0.126497
NEXN	132.969	-0.276544	0.120365	-2.29754	0.0215882	0.126497
COL6A2	844.389	0.310129	0.134987	2.29747	0.0215917	0.126497
FAM206A	163.645	-0.112	0.048756	-2.29716	0.0216098	0.126532
ANO9	634.115	-0.1851	0.0805883	-2.29687	0.0216265	0.126559
ZNF345	100.976	-0.13665	0.0595332	-2.29535	0.021713	0.126995
RENBP	401.046	0.158029	0.0688624	2.29485	0.0217418	0.127016
BAZ1A	4519.57	-0.171857	0.0748982	-2.29455	0.0217591	0.127016
EIF3J	492.332	-0.0739545	0.0322313	-2.29449	0.0217622	0.127016
KIF3C	205.604	-0.16677	0.0726914	-2.29422	0.0217779	0.127016
SMTN	47.3363	0.154945	0.0675381	2.29419	0.0217793	0.127016
SHQ1	146.134	-0.104439	0.0455275	-2.29398	0.0217914	0.127016
STK3	199.763	-0.20809	0.0907183	-2.29381	0.0218015	0.127016
GCHFR	88.3694	0.151496	0.0660716	2.29291	0.0218533	0.127247
MED29	760.26	0.0852128	0.0371792	2.29195	0.0219088	0.127499
DCTN3	476.511	0.107866	0.0471057	2.28988	0.0220286	0.128055
E2F2	159.678	0.182632	0.0797562	2.28987	0.0220286	0.128055
FAM60A	514.108	-0.0936208	0.0408925	-2.28944	0.0220539	0.12813
TNS1	178.915	-0.32855	0.143615	-2.28771	0.0221544	0.128643
SEC22B	987.732	-0.109328	0.0478105	-2.28669	0.022214	0.128916
NDUFS8	245.693	0.136819	0.059838	2.28648	0.022226	0.128916
COL4A4	76.2501	-0.239779	0.104906	-2.28565	0.0222747	0.129127
ENO1	5489.72	0.111065	0.0486088	2.28487	0.0223203	0.129318
LYL1	545.922	0.200575	0.0877917	2.28467	0.0223324	0.129318
TK1	59.0724	0.208234	0.0912288	2.28255	0.0224568	0.129967
ZBTB7A	1170.38	0.125811	0.055125	2.2823	0.0224719	0.129982
SGSM3	1175.11	-0.1076	0.0471569	-2.28174	0.0225049	0.130066
HEMGN	157.155	-0.315475	0.138267	-2.28163	0.0225111	0.130066
ATP5F1	1063.79	0.091218	0.0399873	2.28117	0.0225383	0.130151
DUSP10	199.919	0.207777	0.0911109	2.28048	0.0225792	0.130243
TMEM194B	192.291	-0.126237	0.0553575	-2.28039	0.0225843	0.130243
KCTD17	180.028	0.121277	0.0531851	2.28027	0.0225915	0.130243
ACVR2B	155.732	-0.231051	0.101349	-2.27976	0.022622	0.130297
RPS3A	12417.1	-0.164748	0.0722674	-2.2797	0.0226258	0.130297
STEAP3	62.4737	0.24214	0.106231	2.27938	0.0226445	0.130334
TPCN2	612.556	0.182256	0.0799908	2.27846	0.022699	0.130575
MED1	1133.81	-0.126431	0.0555037	-2.27789	0.0227334	0.130582
CHRAC1	387.268	0.104851	0.0460342	2.27768	0.0227456	0.130582
RHBDD1	386.842	-0.088275	0.0387588	-2.27755	0.0227534	0.130582
RBMX2	209.571	-0.109973	0.0482864	-2.27752	0.0227551	0.130582
HAAO	76.3047	0.19033	0.0835734	2.2774	0.0227624	0.130582
TNK2	2754.53	0.131275	0.0576506	2.27708	0.0227814	0.130619
ABCA2	3191.89	0.166501	0.0731565	2.27596	0.0228485	0.130932
SNAI3	230.252	0.162179	0.0713068	2.27438	0.022943	0.131402
ZNF169	139.104	-0.127036	0.055918	-2.27183	0.0230968	0.132211
TMEM245	773.44	-0.130633	0.0575095	-2.2715	0.0231165	0.132251
DHCR7	118.097	0.215186	0.094745	2.27121	0.0231341	0.13228
CACYBP	717.73	-0.280907	0.123757	-2.26983	0.023218	0.132652
CCT4	827.952	-0.118563	0.0522393	-2.26961	0.023231	0.132652
WAPAL	1786.09	-0.0871106	0.038383	-2.26951	0.0232373	0.132652
KDELR1	459.862	0.0991376	0.043697	2.26875	0.0232834	0.13274
FAM96A	424.402	0.112773	0.0497073	2.26874	0.0232841	0.13274
PURA	393.459	-0.138983	0.0612627	-2.26863	0.0232906	0.13274
MTHFD2	470.877	0.162363	0.0715791	2.2683	0.0233108	0.132783
RAPGEF1	4220.2	0.117339	0.0517357	2.26806	0.0233258	0.132796
RNPEPL1	2416.89	0.140101	0.0617835	2.26761	0.0233533	0.13288
C4orf48	84.3278	0.211946	0.0935178	2.26637	0.023429	0.133239
PQLC2	169.411	0.147238	0.064987	2.26566	0.0234723	0.133413
IL23A	69.134	-0.208349	0.0920644	-2.26308	0.0236309	0.134241
RABL3	231.632	-0.102962	0.045505	-2.26265	0.0236572	0.134287
HSPB1	413.723	-0.48307	0.213509	-2.26253	0.0236646	0.134287
CD300C	236.533	0.211031	0.0933253	2.26124	0.0237444	0.134667
APLP2	7142.6	0.126813	0.0560965	2.26061	0.0237831	0.134798
ZNF836	163.934	-0.115875	0.0512619	-2.26045	0.0237931	0.134798
LETM2	113.437	-0.209829	0.0928748	-2.25927	0.0238665	0.135141
SLC31A2	1492.29	-0.181001	0.0801264	-2.25894	0.023887	0.135147
ICOS	296.956	-0.215008	0.095185	-2.25884	0.0238934	0.135147
FCRLA	150.475	-0.336344	0.148988	-2.25752	0.0239754	0.135537
FAM104A	572.773	0.0713722	0.0316322	2.25631	0.024051	0.135891
NELFB	782.653	0.103659	0.0459552	2.25566	0.0240917	0.136048
CCR2	1005.43	0.26779	0.118738	2.25529	0.0241149	0.136106
IP6K2	893.923	-0.0745296	0.0330656	-2.25399	0.0241967	0.136494
ZFAND1	252.862	-0.125439	0.0556801	-2.25286	0.0242681	0.136823
DDX26B	769.699	-0.085459	0.037949	-2.25194	0.0243259	0.137075
DOK1	759.391	0.135007	0.0599702	2.25123	0.0243712	0.137228
COPA	2820.41	0.0824417	0.0366228	2.2511	0.0243792	0.137228
LSM8	576.718	-0.0914148	0.0406201	-2.25048	0.0244182	0.137374
TMX1	586.373	0.10654	0.0473562	2.24976	0.0244644	0.137471
OARD1	213.936	-0.0834026	0.0370725	-2.24972	0.0244668	0.137471
ZFP41	157.743	-0.176783	0.0785845	-2.24959	0.0244749	0.137471
SLC4A5	174.546	-0.117513	0.0522485	-2.24912	0.0245046	0.137564
HMGCR	981.171	-0.125806	0.055949	-2.24858	0.0245393	0.137622
DTNB	146.77	-0.112682	0.0501133	-2.24855	0.0245412	0.137622
AIFM3	107.332	0.2093	0.0931458	2.24701	0.0246391	0.138098
SENP7	1199.58	-0.132173	0.0588312	-2.24665	0.0246622	0.138153
GNPTG	504.238	0.100995	0.0449584	2.24642	0.0246773	0.138164
FCGBP	206.651	-0.352646	0.157003	-2.24611	0.0246968	0.138184
STK32C	112.635	0.192332	0.0856476	2.24562	0.0247285	0.138184
ZNHIT1	446.439	0.123429	0.0549669	2.24552	0.0247348	0.138184
POLI	327.35	-0.136389	0.060744	-2.2453	0.0247486	0.138184
PBDC1	210.461	0.121997	0.0543367	2.2452	0.0247553	0.138184
SCAMP2	1092.22	0.0767163	0.0341701	2.24513	0.0247599	0.138184
ZNF630	50.4693	-0.159856	0.071218	-2.2446	0.0247936	0.138298
ARHGEF10L	327.447	0.206013	0.0918208	2.24364	0.0248557	0.13857
TIFA	336.72	-0.2521	0.112377	-2.24335	0.0248743	0.1386
TPPP3	138.086	-0.311139	0.138742	-2.24257	0.0249246	0.138807
PLCB1	249.112	0.208036	0.0927899	2.24202	0.0249603	0.138932
SLC25A3	2393.54	0.0890327	0.0397167	2.24169	0.0249812	0.138974
MKKS	276.35	-0.129724	0.0578934	-2.24074	0.0250429	0.139244
ACTB	91861.3	0.131355	0.0586307	2.24039	0.0250659	0.139293
TRDMT1	217.974	-0.140907	0.0629109	-2.23978	0.025105	0.139293
HSPA6	5158.32	-0.381832	0.170482	-2.23973	0.0251087	0.139293
CCBL1	102.655	-0.132625	0.0592151	-2.23972	0.0251093	0.139293
MIEN1	399.746	0.126326	0.0564059	2.23958	0.0251182	0.139293
ZKSCAN1	1223.12	-0.123824	0.055299	-2.23917	0.0251449	0.139367
ABHD16B	170.078	0.165584	0.073992	2.23787	0.0252295	0.139763
FBXL14	331.233	-0.251449	0.112394	-2.23721	0.0252727	0.139898
NID1	171.332	0.30636	0.136946	2.23709	0.0252808	0.139898
EVA1C	99.423	0.190632	0.0852567	2.23598	0.0253533	0.140181
TPPP	103.5	-0.244659	0.109423	-2.2359	0.0253586	0.140181
REXO2	195.516	-0.108795	0.0486874	-2.23456	0.0254463	0.140592
TOR3A	392.176	0.0912649	0.040847	2.23431	0.0254625	0.140607
CBLL1	576.012	-0.0817625	0.036608	-2.23346	0.0255188	0.140798
TRIP11	773.174	-0.146077	0.0654061	-2.23338	0.0255239	0.140798
WDR25	81.5679	0.132585	0.0593804	2.23281	0.0255614	0.140931
ZNF672	580.77	0.0883635	0.0395892	2.23201	0.0256145	0.141149
SBNO1	1423.99	-0.102706	0.0460447	-2.23057	0.0257094	0.141597
SNED1	231.7	-0.19889	0.0891988	-2.22974	0.0257646	0.141719
SHFM1	294.985	0.142239	0.0637918	2.22974	0.025765	0.141719
ASNA1	511.53	0.123386	0.0553411	2.22956	0.0257767	0.141719
C9orf89	670.144	0.165539	0.074256	2.2293	0.0257939	0.141719
PDCL3	161.74	0.124525	0.0558652	2.22903	0.025812	0.141719
GOLGA3	1458.02	-0.0925897	0.0415405	-2.2289	0.0258204	0.141719
GTF3C1	1550.67	0.115251	0.0517095	2.22882	0.0258261	0.141719
ZNF736	473.693	-0.133933	0.060102	-2.22843	0.0258522	0.141788
MAPKAPK2	2548.93	0.132188	0.0593339	2.22787	0.025889	0.141916
GPN1	326.782	0.0796544	0.0357634	2.22726	0.02593	0.142023
C9orf142	639.434	0.141923	0.0637233	2.22717	0.0259356	0.142023
UBALD1	298.132	0.147229	0.0661314	2.22632	0.0259931	0.142256
RBCK1	2372.23	0.139488	0.0626593	2.22613	0.0260053	0.142256
RRP1B	535.363	-0.107194	0.0481844	-2.22465	0.0261046	0.142678
LATS2	478.872	0.128974	0.0579768	2.22458	0.0261097	0.142678
GABARAPL1	2008.47	0.181147	0.0814374	2.22437	0.0261234	0.142678
STAMBPL1	247.787	-0.129757	0.058354	-2.22362	0.0261741	0.142881
SEPT8	149.144	0.170318	0.0766038	2.22336	0.0261916	0.142901
CDC14A	841.481	-0.141141	0.0634893	-2.22306	0.0262115	0.142901
DET1	68.4775	-0.14479	0.0651338	-2.22296	0.0262188	0.142901
PCGF1	160.578	0.105143	0.0473097	2.22244	0.0262538	0.143018
LY9	627.685	-0.15093	0.0679303	-2.22183	0.0262948	0.143151
ZNF770	725.222	-0.11118	0.0500435	-2.22167	0.0263055	0.143151
UBE2E2	101.254	0.16201	0.0729312	2.22141	0.026323	0.143172
PCGF3	1629.07	-0.113587	0.0511499	-2.22068	0.0263729	0.143368
PIAS3	357.364	0.0971403	0.0437626	2.21971	0.0264385	0.143651
ZDHHC16	226.732	-0.091342	0.0411587	-2.21926	0.0264687	0.14374
IKBKAP	881.51	-0.0944083	0.0425584	-2.21833	0.0265326	0.144013
MAP3K7	782.006	-0.0614313	0.0277081	-2.21709	0.0266172	0.144357
RPA1	856.381	-0.0848206	0.03826	-2.21695	0.0266262	0.144357
IFITM1	6425	0.225864	0.101888	2.21679	0.0266373	0.144357
WDR73	366.045	-0.0784298	0.0353896	-2.21618	0.0266791	0.144505
CIB1	1390.2	0.11827	0.0533713	2.21599	0.0266923	0.144505
GSS	299.388	0.0860783	0.0388773	2.2141	0.0268219	0.145132
CTBP1	1219.53	0.0805562	0.0364	2.21308	0.0268919	0.145376
RIC8A	1365.4	0.117037	0.0528899	2.21284	0.0269086	0.145376
DNAJC25	86.4838	-0.149345	0.0674906	-2.21282	0.02691	0.145376
GEMIN4	160.586	-0.115074	0.0520075	-2.21264	0.0269225	0.145376
ATF3	399.601	0.441295	0.199505	2.21195	0.0269702	0.145558
NDUFB3	367.687	-0.180044	0.0814049	-2.21171	0.026987	0.145574
TAB2	2786.66	-0.107639	0.048673	-2.21148	0.0270026	0.145583
C6orf106	1807.7	0.0655806	0.0296576	2.21125	0.0270182	0.145593
SPNS1	605.156	0.116141	0.0525451	2.21031	0.0270834	0.145869
EAF1	802.361	0.112735	0.051021	2.20959	0.0271337	0.146045
PSMD9	349.542	0.105075	0.0475585	2.20939	0.0271472	0.146045
CDCA8	34.2484	0.161794	0.0732352	2.20924	0.0271579	0.146045
IPO7	885.461	-0.109792	0.0497072	-2.20878	0.0271902	0.146123
CCDC58	45.2337	-0.157832	0.0714615	-2.20863	0.0272003	0.146123
HELB	483.51	-0.219679	0.0994836	-2.2082	0.0272307	0.14617
RASSF5	6779.75	0.100512	0.0455214	2.20801	0.0272438	0.14617
TUBGCP2	1274.08	0.0685182	0.0310331	2.2079	0.0272509	0.14617
SLC25A13	209.445	0.102563	0.0464615	2.20749	0.02728	0.146251
ZNF852	115.646	-0.171124	0.077534	-2.20708	0.0273087	0.146261
SELO	796.807	0.104842	0.047505	2.20696	0.0273167	0.146261
WDR35	172.812	-0.107398	0.0486686	-2.20672	0.0273334	0.146261
ZNF140	187.282	-0.102122	0.0462789	-2.20666	0.0273376	0.146261
STAP1	102.114	-0.275494	0.124858	-2.20645	0.0273523	0.146264
HIGD2A	615.759	0.123211	0.0558461	2.20626	0.0273661	0.146264
CLN5	259.131	-0.0925313	0.0419577	-2.20535	0.0274299	0.146509
PKN3	61.2491	0.185286	0.0840222	2.2052	0.0274398	0.146509
IQCB1	311.551	-0.105027	0.0476424	-2.20449	0.0274898	0.146701
FAM53B	2815.13	0.12355	0.056055	2.20409	0.0275183	0.146778
CFAP20	195.753	-0.104088	0.0472334	-2.20369	0.0275461	0.146852
SLC10A3	467.833	0.111094	0.0504263	2.2031	0.0275877	0.146994
KLRF1	904.459	0.280145	0.12717	2.20291	0.0276009	0.146994
CSF1R	2497.5	0.16884	0.076679	2.20191	0.0276714	0.147285
LRPPRC	981.304	-0.0915036	0.0415631	-2.20156	0.0276965	0.147285
MEI1	309.647	0.156113	0.0709132	2.20147	0.0277027	0.147285
TMEM194A	366.424	-0.115094	0.0522836	-2.20134	0.0277117	0.147285
SLC25A45	466.935	-0.11968	0.0543732	-2.20108	0.0277302	0.147309
SFI1	1497.23	-0.112907	0.0513037	-2.20075	0.0277539	0.14736
LYRM4	101.468	-0.132222	0.0600892	-2.20042	0.0277769	0.147408
ZNF701	350.962	-0.138512	0.0629585	-2.20006	0.0278029	0.147471
FBXL15	244.584	0.155795	0.0708471	2.19903	0.0278755	0.147771
KRT23	1128.52	-0.306648	0.139468	-2.19871	0.0278988	0.147771
METTL23	307.625	0.0999496	0.0454592	2.19866	0.0279018	0.147771
KLF4	903.117	0.214098	0.0973981	2.19818	0.0279364	0.147879
CMAS	219.131	0.0811203	0.0369168	2.19738	0.0279932	0.148105
SGTB	624.091	-0.112585	0.0512465	-2.19693	0.0280255	0.148201
IMPDH2	731.666	-0.0932291	0.0424482	-2.1963	0.0280702	0.148363
FBP1	273.78	0.221815	0.101048	2.19514	0.0281536	0.148729
DCTN2	786.029	0.076111	0.0346821	2.19453	0.0281972	0.148884
TMSB10	10558.3	0.136484	0.062203	2.19416	0.0282236	0.148918
UBE2O	636.003	-0.0963123	0.0438988	-2.19396	0.0282382	0.148918
UBN2	951.232	-0.162414	0.0740323	-2.19383	0.0282475	0.148918
PORCN	160.374	0.12102	0.055171	2.19354	0.0282688	0.148918
EIF5A2	109.084	0.166632	0.0759775	2.19318	0.0282947	0.148918
NLRP1	8578.69	-0.115744	0.0527775	-2.19306	0.0283027	0.148918
ZNF654	424.344	-0.115074	0.0524746	-2.19294	0.0283116	0.148918
PKIG	76.7899	-0.239174	0.109069	-2.19286	0.0283173	0.148918
DNAJC3	1654.15	-0.154103	0.070281	-2.19267	0.0283314	0.148918
CARD9	362.742	0.175718	0.0801569	2.19218	0.0283667	0.148961
MAP3K1	4644.05	-0.146904	0.0670133	-2.19216	0.0283682	0.148961
CROCC	725.167	-0.134452	0.0613783	-2.19055	0.0284847	0.149498
SAMD3	1055.27	0.151582	0.0692055	2.19032	0.028501	0.149509
CLC	3133.43	0.52088	0.237925	2.18926	0.0285778	0.14977
[truncated: 8,482 more rows]

## Sheet: DEGsFromLG
LG	baseMean	log2FoldChange	lfcSE	stat	pvalue	padj
DGKA	2845.91	-0.503536	0.0541396	-9.30068	1.39545e-20	1.77989e-16
CD248	29.6856	-1.94075	0.218394	-8.88649	6.30716e-19	3.09739e-15
MFGE8	170.519	-0.699177	0.0788209	-8.87045	7.28511e-19	3.09739e-15
TCF7	3158.56	-0.758186	0.0870744	-8.70733	3.11104e-18	8.1182e-15
TNFRSF25	1045.95	-0.754417	0.0866672	-8.70476	3.18236e-18	8.1182e-15
MAN1C1	216.433	-0.646978	0.0752233	-8.60076	7.91897e-18	1.68344e-14
RHPN1	315.354	-0.697968	0.0825505	-8.45504	2.78983e-17	5.08347e-14
SPEG	48.7504	-1.02299	0.121651	-8.40924	4.12687e-17	6.57978e-14
LEF1	948.316	-0.850667	0.101757	-8.35979	6.28293e-17	8.9043e-14
NELL2	423.227	-1.01269	0.122899	-8.23995	1.72284e-16	2.19749e-13
OBSCN	558.699	-0.845847	0.103657	-8.16009	3.3477e-16	3.88181e-13
DCHS1	159.681	-0.93346	0.115298	-8.09609	5.67515e-16	6.03222e-13
SLC16A10	12.7356	-1.20807	0.150042	-8.05155	8.17496e-16	8.0209e-13
LTBP3	1377.76	-0.685279	0.0863961	-7.93183	2.15947e-15	1.96743e-12
EPHX2	147.992	-0.919431	0.118869	-7.73483	1.03542e-14	8.80456e-12
LRRN3	37.1838	-2.01335	0.261004	-7.71386	1.22068e-14	9.33021e-12
CCR7	954.331	-1.09348	0.141799	-7.71149	1.24354e-14	9.33021e-12
WNT7A	36.75	-1.02137	0.132646	-7.70002	1.3605e-14	9.64066e-12
BACH2	354.059	-0.818007	0.106525	-7.679	1.60329e-14	1.07631e-11
PPP1R3E	353.555	-0.45223	0.0589466	-7.67185	1.69527e-14	1.08116e-11
TRABD2A	325.295	-0.821363	0.107455	-7.64379	2.10917e-14	1.28107e-11
KLHL3	130.998	-0.543565	0.0712045	-7.63386	2.27829e-14	1.29491e-11
FAM102A	1534.97	-0.62225	0.0815457	-7.63069	2.335e-14	1.29491e-11
HPCAL4	91.0045	-0.913308	0.120091	-7.60513	2.84611e-14	1.51259e-11
NPAS2	11.9309	-1.37083	0.180382	-7.59957	2.97121e-14	1.51591e-11
FBLN2	24.1319	-1.34441	0.180067	-7.46617	8.25649e-14	3.9142e-11
AEBP1	119.697	-0.965981	0.129389	-7.4657	8.28565e-14	3.9142e-11
TPST1	225.306	1.26722	0.171436	7.3918	1.44853e-13	6.59858e-11
SEPT6	2806.58	-0.279769	0.0383183	-7.3012	2.8521e-13	1.25443e-10
SLC7A6	1300.32	-0.379887	0.0521046	-7.29085	3.08e-13	1.30951e-10
ABLIM1	1423.66	-0.510969	0.0704344	-7.25453	4.03059e-13	1.65839e-10
NOG	43.6889	-1.83231	0.255452	-7.17283	7.34622e-13	2.92816e-10
MAL	336.631	-0.809989	0.113323	-7.14758	8.83188e-13	3.41366e-10
TNK1	61.0513	-0.684723	0.0971284	-7.04967	1.79344e-12	6.72804e-10
ZNF512B	260.795	-0.516439	0.0733736	-7.03848	1.94343e-12	7.08241e-10
ALS2CL	206.249	-0.642754	0.0915442	-7.02124	2.19905e-12	7.79134e-10
HOOK1	64.8311	-0.745765	0.107787	-6.91888	4.55242e-12	1.56936e-09
IL23A	82.9825	-0.705498	0.102134	-6.90754	4.93127e-12	1.65522e-09
PODXL2	30.5025	-0.720989	0.104988	-6.86733	6.54164e-12	2.13945e-09
HAPLN3	385.219	-0.620149	0.090492	-6.85308	7.22756e-12	2.30469e-09
CHMP7	1115.26	-0.44983	0.0660753	-6.80784	9.90758e-12	3.08222e-09
C1QC	19.2325	1.73082	0.254893	6.79038	1.11836e-11	3.39637e-09
RCAN3	490.976	-0.628351	0.0928375	-6.76828	1.30318e-11	3.86561e-09
APBB1	547.012	-0.481303	0.0713397	-6.74664	1.51307e-11	4.36748e-09
CD28	808.779	-0.653509	0.0969024	-6.744	1.54086e-11	4.36748e-09
LDHB	2696.11	-0.484605	0.0721114	-6.72023	1.81441e-11	5.03104e-09
GAL3ST4	82.4418	-0.706281	0.10518	-6.71497	1.88106e-11	5.10488e-09
FLT3	87.247	0.909447	0.135785	6.69768	2.11747e-11	5.62675e-09
MTERF4	535.82	-0.376592	0.0564461	-6.67171	2.52836e-11	6.58149e-09
LMO7	109.641	-0.593549	0.0890778	-6.66326	2.67817e-11	6.75484e-09
ITGA6	737.008	-0.52108	0.0782165	-6.66202	2.70088e-11	6.75484e-09
FLT3LG	736.378	-0.473297	0.0716958	-6.60146	4.07126e-11	9.98634e-09
SH2D3A	309.988	-0.451557	0.0684381	-6.59804	4.16642e-11	1.00269e-08
CAMK4	221.203	-0.653099	0.0996229	-6.55571	5.5378e-11	1.30805e-08
SMYD5	211.058	-0.392094	0.06001	-6.53381	6.41191e-11	1.48698e-08
SYTL3	1102.83	0.520762	0.0800561	6.50496	7.77123e-11	1.77004e-08
RCAN2	36.086	1.09234	0.169635	6.43937	1.19974e-10	2.68468e-08
RLTPR	1326.57	-0.464413	0.0721807	-6.43404	1.24258e-10	2.7326e-08
PCED1B	663.064	-0.529848	0.082396	-6.4305	1.27183e-10	2.74953e-08
C1QB	52.7335	1.33718	0.209117	6.3944	1.6118e-10	3.42642e-08
MMP28	10.7344	-1.33635	0.209237	-6.38678	1.69419e-10	3.54252e-08
MSR1	135.33	1.06281	0.166658	6.37721	1.80337e-10	3.71001e-08
AQP3	625.769	-0.652362	0.102336	-6.37469	1.83338e-10	3.71187e-08
PLCG1	2030.2	-0.406107	0.063831	-6.36222	1.98856e-10	3.96314e-08
TESPA1	639.104	-0.519104	0.0817458	-6.35022	2.15001e-10	4.21898e-08
RASGRF2	166.589	-0.582848	0.0919501	-6.33874	2.31646e-10	4.4129e-08
BEX2	90.2215	-0.694366	0.109545	-6.33864	2.31803e-10	4.4129e-08
GPA33	119.629	-0.610569	0.0964153	-6.33269	2.40916e-10	4.51895e-08
PLEKHG4	178.813	-0.526827	0.0837276	-6.29215	3.13097e-10	5.78775e-08
PASK	469.192	-0.617191	0.098191	-6.28562	3.26541e-10	5.95004e-08
LSR	239.707	-0.54138	0.0863737	-6.26788	3.66005e-10	6.52452e-08
IL11RA	697.779	-0.403583	0.0643991	-6.2669	3.68299e-10	6.52452e-08
ZNF395	611.868	-0.328855	0.0525126	-6.2624	3.79092e-10	6.62373e-08
STS	206.779	0.550637	0.0880888	6.25093	4.08007e-10	7.0326e-08
ZNF302	312.714	-0.364656	0.0584207	-6.24189	4.32314e-10	7.3182e-08
CNKSR2	30.8558	-0.751013	0.120344	-6.24054	4.36051e-10	7.3182e-08
HIP1R	950.604	-0.479675	0.0769382	-6.23455	4.53089e-10	7.50539e-08
TBC1D4	610.126	-0.555871	0.089668	-6.19921	5.67467e-10	9.24055e-08
TRIB2	1035.68	-0.502302	0.0810443	-6.19787	5.72327e-10	9.24055e-08
GRAP	274.151	-0.573612	0.0926234	-6.19295	5.90502e-10	9.41482e-08
FAM134B	146.563	-0.536667	0.0867872	-6.18371	6.26105e-10	9.85922e-08
SUSD3	306.863	-0.478119	0.0778036	-6.14521	7.98602e-10	1.23282e-07
IER3	22.6707	5.25578	0.855365	6.14449	8.02228e-10	1.23282e-07
STMN3	588.663	-0.524339	0.0856318	-6.12319	9.17224e-10	1.39276e-07
RAD54B	17.7314	-0.724662	0.118423	-6.11927	9.40022e-10	1.41059e-07
GPR141	148.023	0.689236	0.112808	6.1098	9.97535e-10	1.47135e-07
CCR6	206.757	-0.694058	0.113615	-6.10884	1.00359e-09	1.47135e-07
ZSCAN18	381.045	-0.593364	0.0975226	-6.08438	1.16945e-09	1.69504e-07
LDLRAP1	1373.87	-0.457626	0.0756909	-6.04598	1.48505e-09	2.12829e-07
RASGEF1A	249.681	0.509118	0.08433	6.03721	1.56801e-09	2.22222e-07
PDE6B	113.395	-0.429098	0.0713113	-6.01725	1.77408e-09	2.48295e-07
PRKCA	416.468	-0.419847	0.0697916	-6.01572	1.79092e-09	2.48295e-07
CA6	31.3075	-1.25578	0.20931	-5.99963	1.97764e-09	2.69665e-07
FAIM3	2647.23	-0.516999	0.0861833	-5.99884	1.98734e-09	2.69665e-07
MRC2	34.3299	-0.654889	0.109353	-5.98874	2.11472e-09	2.82784e-07
RPS5	5199.17	-0.495368	0.082731	-5.98769	2.12836e-09	2.82784e-07
VSIG4	75.4271	0.806416	0.13493	5.97656	2.27903e-09	2.99681e-07
GAB3	1350.83	0.261366	0.0437537	5.97357	2.32117e-09	3.02108e-07
KAT2A	682.138	-0.314517	0.0527629	-5.96094	2.50788e-09	3.23111e-07
MCF2L	64.487	-0.634194	0.106498	-5.95501	2.60049e-09	3.31693e-07
IL18R1	594.491	0.548457	0.0923851	5.93664	2.90929e-09	3.67406e-07
PDGFRB	288.5	0.88167	0.149325	5.90436	3.54012e-09	4.42688e-07
SATB1	1518.3	-0.29042	0.0492327	-5.89893	3.65873e-09	4.53079e-07
SGSM2	1607.12	-0.222933	0.0378316	-5.89278	3.79749e-09	4.6316e-07
HINT1	1154.48	-0.300171	0.0509445	-5.89212	3.81276e-09	4.6316e-07
EPPK1	42.1186	-0.69982	0.119145	-5.8737	4.26167e-09	5.12808e-07
DRAXIN	32.7134	1.23217	0.2104	5.8563	4.73296e-09	5.64196e-07
AK5	63.7667	-0.958106	0.16428	-5.83215	5.47183e-09	6.46233e-07
SOX12	170.752	-0.4151	0.0713874	-5.81474	6.07265e-09	7.10611e-07
EEF1G	10139.9	-0.412518	0.0709877	-5.81111	6.20583e-09	7.19594e-07
RIC3	90.2793	-0.59721	0.103263	-5.7834	7.32061e-09	8.41211e-07
SFI1	1637.89	-0.298362	0.0517804	-5.76207	8.30908e-09	9.46271e-07
SLCO4C1	472.869	0.538049	0.0935201	5.7533	8.75168e-09	9.87855e-07
RPL12	5021.76	-0.363622	0.0633025	-5.7442	9.23563e-09	1.0252e-06
RPS23	9865.46	-0.36283	0.0631661	-5.74406	9.24329e-09	1.0252e-06
AMIGO1	95.3646	-0.64082	0.111703	-5.73683	9.64626e-09	1.06067e-06
ZC4H2	62.7228	-0.448876	0.0782927	-5.7333	9.84938e-09	1.07375e-06
RGS9	212.862	0.643685	0.11232	5.7308	9.99567e-09	1.07989e-06
ATF7IP2	155.878	-0.458555	0.0800406	-5.72903	1.01007e-08	1.07989e-06
ZC3H12D	550.608	-0.48852	0.0852858	-5.72804	1.01597e-08	1.07989e-06
SLC22A23	151.075	-0.465753	0.0813918	-5.72236	1.05056e-08	1.10743e-06
NT5E	98.4318	-0.858829	0.150197	-5.71802	1.07775e-08	1.12678e-06
GOLGA7B	211.676	-0.48582	0.0852376	-5.6996	1.2009e-08	1.24532e-06
TAP1	13.045	3.49794	0.613941	5.69752	1.21566e-08	1.25046e-06
RPS4X	9815.31	-0.390553	0.0686701	-5.68738	1.29004e-08	1.31636e-06
GPER1	22.0949	1.00317	0.176571	5.68138	1.33616e-08	1.3526e-06
TMEM63A	2473.59	-0.290495	0.0513079	-5.66179	1.49806e-08	1.50455e-06
SLC22A17	52.6173	-0.710201	0.1255	-5.65899	1.52269e-08	1.51733e-06
HECW2	97.591	0.944752	0.167043	5.65574	1.5518e-08	1.53435e-06
CD27	260.548	-0.62992	0.11148	-5.65053	1.59955e-08	1.56941e-06
SLC34A1	11.302	1.45409	0.257682	5.64297	1.67142e-08	1.62072e-06
PPARD	635.408	-0.288071	0.0510549	-5.64237	1.67726e-08	1.62072e-06
PIK3IP1	2630.95	-0.389283	0.0693914	-5.60997	2.02364e-08	1.94072e-06
RASGRP2	7177.24	-0.22542	0.0403289	-5.58955	2.27663e-08	2.12925e-06
SGSM3	1464.66	-0.244841	0.0438096	-5.58876	2.28698e-08	2.12925e-06
SALL2	28.5892	-0.593654	0.106229	-5.58843	2.29126e-08	2.12925e-06
BEX4	221.89	-0.398128	0.0712519	-5.58762	2.30209e-08	2.12925e-06
BCAS4	87.9036	-0.517671	0.0926651	-5.58647	2.31727e-08	2.12925e-06
RPL22	4192.87	-0.36064	0.0645586	-5.58624	2.32039e-08	2.12925e-06
MTA3	157.06	-0.333288	0.059748	-5.57822	2.42996e-08	2.21386e-06
TCEA3	67.599	-0.724675	0.130181	-5.56668	2.59633e-08	2.34867e-06
ASIC3	54.3064	-0.484467	0.0871558	-5.55864	2.7189e-08	2.44222e-06
GPRASP1	403.623	-0.622522	0.112132	-5.5517	2.8291e-08	2.52344e-06
EPHA1	100.954	-0.535127	0.09666	-5.53618	3.09139e-08	2.73824e-06
DUSP16	691.228	-0.406859	0.073572	-5.53008	3.20089e-08	2.80042e-06
ATG9B	28.7561	-0.700158	0.126615	-5.52983	3.2055e-08	2.80042e-06
GPC2	61.5409	-0.545196	0.0986758	-5.52512	3.29252e-08	2.84133e-06
PHC1	634.141	-0.327231	0.0592284	-5.52489	3.29688e-08	2.84133e-06
SPIDR	766.676	0.238476	0.0431942	5.52102	3.37046e-08	2.8695e-06
APOL4	18.7036	1.22543	0.221965	5.5208	3.37456e-08	2.8695e-06
SNTB2	515.854	0.295015	0.0535242	5.51182	3.5515e-08	2.99845e-06
PLEKHB1	229.077	-0.505599	0.0917478	-5.51074	3.57322e-08	2.99845e-06
IL17RE	24.0966	-0.809099	0.147281	-5.49356	3.93907e-08	3.28385e-06
RORC	74.8172	-0.855145	0.1559	-5.4852	4.12996e-08	3.39295e-06
TRPM2	324.342	0.512335	0.0934082	5.4849	4.13697e-08	3.39295e-06
ZNF662	13.8564	-1.01544	0.185152	-5.48436	4.14974e-08	3.39295e-06
NLGN2	72.0571	-0.488106	0.0890697	-5.48004	4.25231e-08	3.45455e-06
SNX9	271.095	-0.382785	0.069865	-5.47892	4.27926e-08	3.45455e-06
WDR6	1867.62	-0.257113	0.0470122	-5.46908	4.52386e-08	3.62905e-06
RCL1	89.9306	-0.409273	0.0749302	-5.46206	4.70638e-08	3.75186e-06
SAP30	129.284	0.566158	0.103738	5.45757	4.82683e-08	3.82399e-06
TRMT1	761.809	-0.300071	0.0550084	-5.455	4.89723e-08	3.85581e-06
C1QA	116.206	0.85246	0.156342	5.45255	4.96537e-08	3.88548e-06
APAF1	1712.07	0.459759	0.0843996	5.44741	5.11082e-08	3.97491e-06
MTUS1	23.7752	-0.929866	0.170982	-5.43837	5.37689e-08	4.1565e-06
RCBTB2	1162.88	0.338304	0.0622385	5.43561	5.46093e-08	4.19603e-06
CENPV	68.6209	-0.393391	0.0725533	-5.42209	5.89054e-08	4.49131e-06
RPS6	15099	-0.342025	0.0630887	-5.42133	5.91564e-08	4.49131e-06
SPPL2B	894.609	-0.277392	0.0511954	-5.41831	6.01665e-08	4.54097e-06
MYC	569.269	-0.437636	0.0809155	-5.40856	6.35324e-08	4.76679e-06
NR1D1	201.653	-0.531938	0.0983715	-5.40744	6.39327e-08	4.76878e-06
CXCR5	275.531	-0.763831	0.141347	-5.40394	6.51936e-08	4.8093e-06
TNFAIP8L1	263.751	-0.290235	0.053709	-5.40384	6.523e-08	4.8093e-06
NBEA	24.7229	-0.809705	0.150068	-5.39558	6.83036e-08	5.00697e-06
RPL10A	6484.88	-0.404263	0.0749485	-5.39387	6.89544e-08	5.02579e-06
TAF4B	79.0613	-0.429552	0.0796545	-5.39269	6.94093e-08	5.0302e-06
ADAMTS2	14.0708	2.43073	0.450967	5.39003	7.04445e-08	5.07638e-06
ZNF154	72.5404	-0.745864	0.138791	-5.37399	7.70113e-08	5.51842e-06
TPM2	256.805	-0.590936	0.110128	-5.36592	8.05358e-08	5.73874e-06
EDAR	34.4782	-0.965183	0.180468	-5.34822	8.88257e-08	6.29429e-06
CR2	61.2325	-0.971769	0.181801	-5.34525	9.02938e-08	6.36297e-06
SH3YL1	322.594	-0.396472	0.0742868	-5.33705	9.44703e-08	6.6207e-06
LMF1	258.427	-0.420144	0.0789814	-5.31954	1.04031e-07	7.25094e-06
N4BP3	59.8639	-0.655936	0.123347	-5.31783	1.05015e-07	7.2797e-06
CCDC109B	695.989	-0.248348	0.0467232	-5.3153	1.06484e-07	7.30333e-06
NOSIP	1502.79	-0.368547	0.0693374	-5.31527	1.06501e-07	7.30333e-06
QSOX2	518.458	-0.327774	0.0616837	-5.31379	1.07369e-07	7.32351e-06
CHD3	4573.73	-0.230589	0.0434237	-5.3102	1.09506e-07	7.42953e-06
MORC2	412.306	-0.279571	0.0528107	-5.29384	1.19774e-07	8.08313e-06
GEMIN4	169.974	-0.36198	0.0684481	-5.28839	1.23399e-07	8.284e-06
CEP68	359.041	-0.240259	0.045464	-5.28459	1.25984e-07	8.41321e-06
ILF3	4250.88	-0.208412	0.039497	-5.27666	1.31561e-07	8.73992e-06
AOAH	2742.35	0.353592	0.0670385	5.27446	1.33146e-07	8.79933e-06
ANKRD35	10.7091	1.06322	0.201718	5.27081	1.35824e-07	8.93007e-06
GPSM1	74.4922	-0.448733	0.0851665	-5.26889	1.37251e-07	8.97761e-06
PAN2	982.706	-0.218845	0.0415675	-5.2648	1.40344e-07	9.1331e-06
EEF1B2	3588.63	-0.356458	0.0677706	-5.25978	1.44228e-07	9.30065e-06
SCML1	80.126	-0.638513	0.1214	-5.25959	1.44377e-07	9.30065e-06
POMT1	435.135	-0.272588	0.051948	-5.24732	1.54328e-07	9.8917e-06
ARHGAP32	108.18	-0.419919	0.0800994	-5.24247	1.58441e-07	1.00878e-05
CD5	1592.31	-0.476482	0.0908994	-5.24186	1.58968e-07	1.00878e-05
RPS25	7471.12	-0.314181	0.0599727	-5.23874	1.61675e-07	1.02087e-05
C1orf228	423.24	-0.376755	0.0720131	-5.23175	1.67908e-07	1.05501e-05
SATB2	33.873	0.853208	0.163298	5.22484	1.74305e-07	1.08952e-05
NPM1	2339.94	-0.35399	0.0677624	-5.22399	1.75109e-07	1.08952e-05
HOXC5	13.0919	1.15225	0.2208	5.2185	1.8038e-07	1.11687e-05
ANO9	740.67	-0.41972	0.0804573	-5.21668	1.82157e-07	1.12242e-05
CDR2	475.312	-0.425755	0.0816869	-5.21204	1.86774e-07	1.14534e-05
CD40LG	226.264	-0.515807	0.099025	-5.20886	1.90007e-07	1.15959e-05
SPTLC2	1307.5	0.308224	0.0592185	5.20486	1.94147e-07	1.17921e-05
CDKN2B	49.5816	0.582285	0.111981	5.19987	1.99424e-07	1.20552e-05
DTX1	93.849	-0.729632	0.140502	-5.19302	2.06911e-07	1.24488e-05
STARD3NL	480.863	0.236112	0.0455651	5.18185	2.19699e-07	1.31561e-05
TMEM25	64.5428	-0.491434	0.0949649	-5.1749	2.28036e-07	1.35916e-05
RBFA	136.439	-0.303378	0.058738	-5.16493	2.40533e-07	1.42697e-05
FBLN7	30.0919	-0.630058	0.122151	-5.15803	2.49563e-07	1.47369e-05
SUN1	894.654	-0.244436	0.0474168	-5.15505	2.53557e-07	1.49038e-05
ZIK1	36.9434	-0.616842	0.119861	-5.14631	2.65667e-07	1.5544e-05
AKAP13	7576.1	0.226285	0.0440202	5.14049	2.7403e-07	1.59601e-05
PAICS	168.869	-0.305914	0.0595618	-5.13608	2.80534e-07	1.62646e-05
FAM159A	79.0616	-0.466841	0.0909973	-5.13027	2.89325e-07	1.66984e-05
GPR153	205.267	0.689309	0.134603	5.12104	3.03856e-07	1.7458e-05
GPR146	38.8797	-0.602027	0.117661	-5.11662	3.11058e-07	1.77917e-05
FAAH2	28.8723	-0.693225	0.135547	-5.11429	3.14925e-07	1.79324e-05
STX6	791.876	0.242398	0.0474582	5.10763	3.26232e-07	1.84937e-05
PADI4	2300.11	0.686302	0.134479	5.10342	3.33576e-07	1.88264e-05
IFT140	90.9548	-0.326494	0.0640679	-5.09606	3.46799e-07	1.94865e-05
LZTS3	70.6745	-0.797701	0.156745	-5.08917	3.59635e-07	2.00374e-05
TLE2	128.129	-0.492455	0.0967664	-5.08911	3.59746e-07	2.00374e-05
SIRPG	184.126	-0.515527	0.101325	-5.08784	3.62163e-07	2.00843e-05
NOL6	541.727	-0.255262	0.0501923	-5.08568	3.66317e-07	2.0217e-05
LIG1	547.148	-0.312742	0.0615034	-5.08495	3.67726e-07	2.0217e-05
RPS21	3148.71	-0.368219	0.0724581	-5.08181	3.73847e-07	2.04653e-05
GRPEL2	160.749	-0.435052	0.0856822	-5.0775	3.82427e-07	2.08455e-05
NMT2	242.634	-0.344194	0.0678146	-5.07551	3.86452e-07	2.09753e-05
FXYD7	39.2526	-0.628906	0.124026	-5.07074	3.96276e-07	2.14174e-05
FPR3	34.1243	0.964061	0.19044	5.06227	4.14289e-07	2.22964e-05
PCDHGB6	16.7478	1.09353	0.216156	5.05901	4.21435e-07	2.25858e-05
RTKN2	117.509	-0.655185	0.129707	-5.05129	4.38841e-07	2.34201e-05
PPP2R5A	2274.26	0.385858	0.0765625	5.03978	4.66072e-07	2.47698e-05
EPHB6	510.132	-0.273741	0.0544099	-5.03109	4.87706e-07	2.5812e-05
RPL11	11554.2	-0.29405	0.0585151	-5.0252	5.02909e-07	2.65066e-05
DR1	1326.63	0.171238	0.0341278	5.01755	5.23337e-07	2.74698e-05
CFAP44	158.825	-0.352337	0.070319	-5.01056	5.42733e-07	2.82946e-05
SEC14L2	51.7319	-0.669234	0.133572	-5.01029	5.43487e-07	2.82946e-05
C1QTNF6	120.287	-0.379938	0.0758757	-5.00738	5.51773e-07	2.86092e-05
CCDC64	572.089	-0.372437	0.0744602	-5.00183	5.679e-07	2.93262e-05
PDE4A	462.475	0.414485	0.0828838	5.00079	5.70958e-07	2.93652e-05
NCR1	188.712	0.577837	0.115685	4.99494	5.88536e-07	3.01477e-05
SLC25A45	524.977	-0.26094	0.0523432	-4.98517	6.19061e-07	3.15845e-05
PRPF40B	63.424	-0.379101	0.0761172	-4.98049	6.34227e-07	3.22294e-05
AXIN2	170.01	-0.621967	0.124964	-4.97715	6.45257e-07	3.26597e-05
SYNJ2	197.601	-0.352125	0.0708211	-4.97203	6.62557e-07	3.33139e-05
EPHX1	349.28	-0.287633	0.0578603	-4.97117	6.65494e-07	3.33139e-05
PMEPA1	35.5515	-0.79162	0.159247	-4.97102	6.66016e-07	3.33139e-05
ARFIP1	731.588	0.364578	0.0736223	4.952	7.34547e-07	3.65982e-05
SCNN1D	99.0857	-0.37611	0.0759985	-4.94891	7.46287e-07	3.70385e-05
GALT	618.047	-0.219662	0.0444088	-4.94636	7.56131e-07	3.73816e-05
FBXL16	156.707	-0.432125	0.0876258	-4.93148	8.16077e-07	4.01894e-05
GSR	815.907	0.208321	0.0422635	4.9291	8.26072e-07	4.05252e-05
OXNAD1	355.809	-0.432961	0.0879775	-4.92126	8.59875e-07	4.20219e-05
HMGB2	2439.85	0.311115	0.0633009	4.91485	8.88483e-07	4.32542e-05
SSTR3	64.9212	-0.655352	0.133566	-4.90659	9.26727e-07	4.49445e-05
RPS27A	1889.69	-0.365454	0.0745334	-4.90323	9.42746e-07	4.55482e-05
SLC29A2	126.912	-0.422118	0.086201	-4.8969	9.73585e-07	4.68607e-05
VAMP1	975.845	-0.274689	0.0562021	-4.88752	1.02115e-06	4.89653e-05
TMEM243	289.588	-0.25397	0.0519998	-4.88405	1.03926e-06	4.95399e-05
SDC3	47.2715	0.835612	0.171101	4.88374	1.0409e-06	4.95399e-05
DPP4	357.177	-0.456643	0.093588	-4.87929	1.06468e-06	5.03105e-05
FAM111B	31.4889	-0.892266	0.18287	-4.87924	1.06498e-06	5.03105e-05
ZNF101	439.853	-0.309559	0.0634632	-4.87777	1.07291e-06	5.04982e-05
VEGFB	295.372	-0.345815	0.070918	-4.87626	1.08116e-06	5.06991e-05
LTK	293.313	-0.714618	0.146878	-4.86538	1.1424e-06	5.32775e-05
C10orf35	21.8889	-0.647445	0.133082	-4.86501	1.1445e-06	5.32775e-05
PLXNA1	232.364	-0.377053	0.0775795	-4.86021	1.17262e-06	5.43884e-05
MXRA8	112.747	-0.420673	0.086586	-4.85845	1.18309e-06	5.46291e-05
JAKMIP1	289.186	0.511912	0.105377	4.8579	1.18638e-06	5.46291e-05
ACTN4	7600.99	0.210645	0.0433806	4.85573	1.19943e-06	5.50313e-05
APEX1	1067.94	-0.244007	0.0503376	-4.8474	1.25089e-06	5.70639e-05
GLTSCR2	9040.85	-0.326433	0.0673457	-4.84712	1.25268e-06	5.70639e-05
LIMK1	961.786	0.337989	0.0698166	4.8411	1.29121e-06	5.86097e-05
KLHL8	463.498	0.342184	0.0707035	4.8397	1.30032e-06	5.88141e-05
CLUAP1	113.188	-0.366605	0.0758044	-4.8362	1.32348e-06	5.96501e-05
PTK7	36.8608	-0.705675	0.145981	-4.83402	1.33803e-06	6.00936e-05
HABP4	291.447	-0.314154	0.0650196	-4.83168	1.35384e-06	6.05449e-05
RPLP0	9539.63	-0.378733	0.0783941	-4.83113	1.35757e-06	6.05449e-05
DSC1	14.1314	-1.05242	0.218055	-4.82639	1.39032e-06	6.17894e-05
ARMCX2	29.3481	-0.625325	0.129606	-4.82481	1.4014e-06	6.20654e-05
AKAP1	253.177	-0.257291	0.0533423	-4.8234	1.41131e-06	6.22396e-05
FMNL2	120.873	0.603079	0.125046	4.82287	1.41509e-06	6.22396e-05
NOTCH3	14.5942	1.10865	0.230039	4.81941	1.43986e-06	6.31115e-05
CFAP36	171.269	-0.269842	0.0560155	-4.81727	1.45534e-06	6.35714e-05
C10orf2	87.9041	-0.462524	0.0961415	-4.81086	1.50279e-06	6.54201e-05
STYK1	41.7569	0.775625	0.161595	4.79979	1.58829e-06	6.88675e-05
RPL35A	5266.86	-0.314194	0.0654675	-4.79923	1.59278e-06	6.88675e-05
IL7R	6962.14	-0.454355	0.0947026	-4.79771	1.60493e-06	6.91585e-05
ZNF439	96.8695	-0.457113	0.095315	-4.79581	1.62019e-06	6.9581e-05
NRG1	165.534	0.751101	0.156788	4.79056	1.6632e-06	7.11884e-05
LRRC16A	38.4906	-0.583112	0.121796	-4.78761	1.68781e-06	7.2e-05
MCEMP1	455.179	1.00005	0.208933	4.78649	1.69726e-06	7.21619e-05
UBE2G2	1201.56	-0.188205	0.0393368	-4.78444	1.71461e-06	7.26573e-05
RPS16	9529.72	-0.343944	0.0719162	-4.78257	1.7307e-06	7.30961e-05
ZNF230	183.34	0.443097	0.0926792	4.78098	1.74444e-06	7.34334e-05
FKBP9	76.2053	0.583358	0.122135	4.77635	1.78503e-06	7.47433e-05
GZMH	2595.8	0.50782	0.106325	4.7761	1.78728e-06	7.47433e-05
NPM3	64.4884	-0.391652	0.0820195	-4.7751	1.79615e-06	7.48689e-05
PKIA	118.531	-0.435379	0.0912407	-4.77177	1.82618e-06	7.58728e-05
FKBP5	2290.55	0.590708	0.123933	4.76636	1.87586e-06	7.76593e-05
RPL3	24955.6	-0.326045	0.0684139	-4.76577	1.88136e-06	7.76593e-05
FGL2	9521.15	0.385232	0.0808467	4.76497	1.88879e-06	7.77145e-05
MMP9	2142.19	1.01978	0.214141	4.76218	1.91509e-06	7.85432e-05
KIF5C	94.4924	-0.458399	0.0962882	-4.76069	1.9293e-06	7.88725e-05
FHIT	43.5557	-1.07774	0.226461	-4.75906	1.94498e-06	7.92595e-05
CRISPLD2	1385.15	0.661046	0.139103	4.75219	2.01222e-06	8.17386e-05
RAB30	232.343	-0.493552	0.104011	-4.74519	2.08309e-06	8.43487e-05
TPP1	4490.5	0.190988	0.0402854	4.74086	2.12808e-06	8.58978e-05
SNED1	179.277	-0.406844	0.0858975	-4.73638	2.17565e-06	8.75406e-05
GNG2	2525.06	0.215575	0.0455225	4.73556	2.18455e-06	8.76223e-05
THEM4	246.798	-0.430019	0.0908366	-4.73398	2.20157e-06	8.80283e-05
MVB12B	303.539	0.399915	0.0845479	4.73004	2.24471e-06	8.94727e-05
PPP2R2B	224.605	0.443633	0.0938797	4.72555	2.29493e-06	9.07975e-05
PCSK1N	67.7313	-1.00261	0.212168	-4.72552	2.29522e-06	9.07975e-05
TMC8	7449.52	-0.246721	0.0522143	-4.72516	2.2993e-06	9.07975e-05
WDR59	649.119	-0.159991	0.03389	-4.72088	2.34821e-06	9.24427e-05
ZNF862	747.375	-0.203103	0.0430302	-4.72	2.3584e-06	9.25582e-05
QTRT1	383.858	-0.300439	0.0636765	-4.71821	2.37924e-06	9.30897e-05
AFF3	182.41	-0.679701	0.144191	-4.71389	2.43027e-06	9.47955e-05
KIAA0319L	1684.14	0.266196	0.0565433	4.70782	2.50377e-06	9.73645e-05
RABL3	227.263	-0.223129	0.0474316	-4.70424	2.54813e-06	9.87883e-05
SOX8	18.666	-0.824066	0.175427	-4.69748	2.63385e-06	0.000101802
BCL7A	88.3974	-0.734611	0.156422	-4.69633	2.64882e-06	0.000102071
BNIP3	158.925	-0.248367	0.0530353	-4.68305	2.82641e-06	0.000108587
FLNB	628.207	-0.344977	0.073688	-4.68159	2.84659e-06	0.000109034
C22orf29	226.041	-0.254662	0.0546158	-4.6628	3.11936e-06	0.000119124
ZFYVE9	25.8611	-0.592406	0.127091	-4.66128	3.14256e-06	0.000119611
STRBP	218.747	-0.421737	0.0904873	-4.66073	3.15085e-06	0.000119611
FAM213A	33.966	-0.454566	0.097667	-4.65425	3.25167e-06	0.000123071
TRAT1	499.453	-0.430244	0.0925217	-4.65019	3.31631e-06	0.000125147
F2R	977.36	0.427065	0.0918759	4.64828	3.34707e-06	0.000125935
NDRG2	121.595	-0.35621	0.0766756	-4.64568	3.3896e-06	0.000127035
EIF4G3	1303.77	0.262835	0.0565814	4.64526	3.39642e-06	0.000127035
GYLTL1B	157.836	-0.672522	0.144803	-4.64439	3.41083e-06	0.000127035
ALDH5A1	117.907	-0.400871	0.0863189	-4.64407	3.41615e-06	0.000127035
TUB	39.7082	-0.586256	0.126346	-4.64009	3.48261e-06	0.000128726
B3GAT1	527.047	0.578276	0.124649	4.63925	3.49669e-06	0.000128726
HIPK2	1172.8	0.283935	0.0612029	4.63925	3.4968e-06	0.000128726
VSIG1	104.754	-0.506351	0.109152	-4.63894	3.50201e-06	0.000128726
FAM171A1	32.4174	-0.644119	0.13887	-4.63829	3.51309e-06	0.000128763
PLEKHG5	62.7746	-0.648038	0.139779	-4.63615	3.54959e-06	0.000129728
OVCA2	25.2373	-0.454155	0.097989	-4.63475	3.57369e-06	0.000130235
RAP2A	686.788	0.374319	0.0808792	4.62812	3.68992e-06	0.000134088
DIAPH1	7719.99	0.140364	0.0303385	4.62659	3.71741e-06	0.000134703
CIRBP	4899.02	-0.203467	0.0439853	-4.6258	3.73156e-06	0.000134833
LMNTD2	246.158	-0.307031	0.0664182	-4.62269	3.78796e-06	0.000136418
CD79A	1332.66	-0.68917	0.1491	-4.62221	3.7968e-06	0.000136418
ING5	348.444	-0.243555	0.0527163	-4.62012	3.83524e-06	0.000137412
C1orf21	589.031	0.409575	0.0887251	4.61622	3.90795e-06	0.000139624
TMIGD2	100.771	-0.626255	0.135787	-4.61204	3.98746e-06	0.000142067
RPL36	3932.17	-0.331534	0.0719317	-4.60901	4.04591e-06	0.000143748
RPL31	2267.18	-0.437854	0.0950556	-4.60629	4.09907e-06	0.000145232
ASXL1	1870.86	-0.203913	0.0443478	-4.59803	4.26501e-06	0.000150693
SLC2A11	130.089	-0.321854	0.0700843	-4.59238	4.38225e-06	0.000154008
BRD3	744.953	0.196665	0.0428246	4.59234	4.38297e-06	0.000154008
SNX22	198.312	-0.597115	0.13006	-4.59106	4.41002e-06	0.000154532
ITGAL	12821.4	0.183436	0.0399793	4.58827	4.46938e-06	0.000156183
RPL4	11398.9	-0.407666	0.0888815	-4.58662	4.50471e-06	0.000156988
AMT	309.943	-0.252285	0.055017	-4.58557	4.52741e-06	0.000157349
PLEKHG3	4531.86	0.295229	0.0644064	4.58385	4.56498e-06	0.000158224
RAB9A	331.397	0.212064	0.0462798	4.58221	4.60077e-06	0.000159032
RPL32	5604.49	-0.51046	0.11143	-4.581	4.62759e-06	0.000159527
TRAF5	697.278	-0.325085	0.0710397	-4.5761	4.73732e-06	0.000162869
RPS13	3373.18	-0.404856	0.0885084	-4.57421	4.78011e-06	0.000163899
ARHGEF28	26.7565	0.785254	0.171765	4.57169	4.8381e-06	0.000165442
FAM213B	239.195	-0.234555	0.0513816	-4.56497	4.99561e-06	0.000170372
PATZ1	599.67	-0.211096	0.0462627	-4.56297	5.04343e-06	0.000171544
FAM60A	427.197	-0.229546	0.0503245	-4.56132	5.0834e-06	0.000172444
POU6F1	258.211	-0.329316	0.0722915	-4.55538	5.22903e-06	0.000176913
SUSD1	670.22	0.250145	0.0549903	4.54888	5.39317e-06	0.000181984
CDCA7L	142.923	-0.543464	0.119501	-4.54779	5.42124e-06	0.000182448
DPYD	1714.96	0.353315	0.07771	4.54658	5.45241e-06	0.000183015
IL24	43.1128	-0.513006	0.113126	-4.53481	5.76565e-06	0.000193021
MEGF9	6177.61	0.485349	0.107285	4.52394	6.0699e-06	0.000202674
RPL10	22021.8	-0.271225	0.0600286	-4.51826	6.23498e-06	0.000207643
TTC28	30.3078	-0.46575	0.103206	-4.51282	6.39703e-06	0.000212485
MRM1	74.9309	-0.412619	0.09147	-4.51098	6.45302e-06	0.000213788
WDR19	169.579	-0.263459	0.0584371	-4.50843	6.53094e-06	0.000215809
IMPDH2	845.588	-0.19871	0.0441474	-4.50106	6.76152e-06	0.000222621
SEMA6C	68.2138	-0.372907	0.0828548	-4.50073	6.77199e-06	0.000222621
NXPH4	9.55811	-1.00159	0.222798	-4.4955	6.9405e-06	0.000227574
ARHGEF4	21.062	-0.673412	0.149895	-4.49255	7.03756e-06	0.000230164
RBM17	1105.24	-0.133155	0.0296458	-4.49155	7.07079e-06	0.00023066
VPS37A	263.28	0.166964	0.037188	4.48971	7.13186e-06	0.000232058
MRI1	431.589	-0.259288	0.0577804	-4.48748	7.20708e-06	0.000233887
EPS15	1442.19	0.184873	0.0412024	4.48696	7.22473e-06	0.000233887
ROBO3	71.9745	-0.601459	0.134107	-4.48492	7.29429e-06	0.000235541
RPL30	9633.31	-0.289767	0.0646271	-4.48367	7.33686e-06	0.000236317
SLC39A11	202.589	0.265051	0.0591218	4.48313	7.3557e-06	0.000236327
POLR1C	169.772	-0.269731	0.0602123	-4.47967	7.47588e-06	0.000239585
HDGFRP3	85.786	0.474286	0.105898	4.47872	7.50907e-06	0.000240046
CDHR3	24.4969	-0.564285	0.126031	-4.47736	7.55711e-06	0.000240977
USP20	1279.71	-0.189404	0.0423115	-4.47641	7.59088e-06	0.00024145
PEBP1	721.736	-0.286393	0.0640169	-4.4737	7.68777e-06	0.000243924
MANEAL	47.7676	0.503271	0.112604	4.46939	7.84421e-06	0.00024827
STOM	1821.67	0.280899	0.0629018	4.46567	7.98197e-06	0.000252005
RPS14	8740.67	-0.441065	0.0987975	-4.46433	8.032e-06	0.000252958
MARC1	603.961	0.670246	0.150217	4.46184	8.1259e-06	0.000255285
KLRF1	707.13	0.516272	0.115776	4.45925	8.22475e-06	0.000257756
C7orf34	12.7229	0.868926	0.19499	4.45625	8.34048e-06	0.000260742
TCEA2	219.908	-0.236676	0.0531902	-4.44961	8.60261e-06	0.000268279
KCNH8	29.8166	-0.876394	0.19699	-4.44894	8.6297e-06	0.000268468
CD244	1009.57	0.280641	0.0631054	4.44719	8.70021e-06	0.000270003
CRTC1	529.893	-0.21091	0.0474453	-4.44533	8.77584e-06	0.000271689
AMN	34.9093	-0.589136	0.132552	-4.44457	8.8069e-06	0.00027199
TRAF3	788.613	-0.198165	0.0445947	-4.4437	8.84266e-06	0.000272435
CLEC6A	19.6623	0.717304	0.161481	4.44204	8.91114e-06	0.000273883
RPS2	22841.8	-0.246849	0.0556098	-4.43895	9.03992e-06	0.00027661
COL6A1	51.626	-0.669444	0.150814	-4.43887	9.04323e-06	0.00027661
BMX	102.154	0.895656	0.20185	4.43723	9.11225e-06	0.000277644
MRC1	25.2564	0.880244	0.198386	4.43704	9.12055e-06	0.000277644
HEXB	1111.4	0.24403	0.0550125	4.43589	9.16908e-06	0.000278085
CD177	392.34	1.86637	0.420765	4.43567	9.17867e-06	0.000278085
NME8	174.932	0.480762	0.108414	4.43448	9.22931e-06	0.000278957
CDK20	54.4923	-0.387399	0.0873829	-4.43335	9.27808e-06	0.000279566
SNRNP70	5761.5	-0.18201	0.0410581	-4.43299	9.29331e-06	0.000279566
ACSL6	148.581	-0.423596	0.0956115	-4.43039	9.40613e-06	0.000281683
PAQR4	109.458	0.33256	0.075064	4.43035	9.40783e-06	0.000281683
C21orf2	592.429	-0.300319	0.0678055	-4.42913	9.46157e-06	0.000282628
CCNI2	14.6505	-0.589915	0.133566	-4.41665	1.00243e-05	0.000298714
FCN1	12847.4	0.375795	0.0850992	4.41596	1.00564e-05	0.000298714
PLXDC1	185.827	-0.598589	0.135561	-4.41566	1.00703e-05	0.000298714
SH2B1	1187.79	-0.198452	0.0449481	-4.41513	1.00952e-05	0.000298756
RPS8	6843.73	-0.531625	0.120539	-4.41041	1.03177e-05	0.000304634
OSBPL5	1105.32	0.382934	0.0868487	4.40921	1.03748e-05	0.000304995
FXN	99.9692	-0.28059	0.0636382	-4.40915	1.03777e-05	0.000304995
TRAF3IP2	166.451	-0.231435	0.0525482	-4.40425	1.06152e-05	0.000311256
DNHD1	671.581	-0.292657	0.0665146	-4.39989	1.08307e-05	0.000316614
VPREB3	55.2997	-0.82965	0.188576	-4.39955	1.08475e-05	0.000316614
SNX27	1400.42	0.306313	0.0696375	4.39868	1.08909e-05	0.000317155
MYO5A	1501.13	0.215451	0.0490366	4.39368	1.11447e-05	0.000323805
GGA2	1576.23	-0.225595	0.0513556	-4.3928	1.11902e-05	0.000324388
DDX56	829.39	-0.184436	0.0419983	-4.39151	1.12566e-05	0.000325481
C1QBP	430.878	-0.210912	0.048032	-4.39108	1.12789e-05	0.000325481
RNF157	244.688	-0.379812	0.0865095	-4.39041	1.13137e-05	0.000325748
ERLIN1	392.515	0.421208	0.0959865	4.3882	1.14292e-05	0.000328332
POLR3E	522.02	-0.274599	0.0625902	-4.38725	1.14792e-05	0.000329029
CMKLR1	477.048	0.506284	0.115419	4.38649	1.15194e-05	0.000329441
GGT7	369.398	-0.308759	0.0704054	-4.38544	1.15751e-05	0.000330291
RPL37	4123.97	-0.419201	0.0956556	-4.3824	1.17379e-05	0.000334188
ID3	80.459	-0.674853	0.154085	-4.37974	1.1882e-05	0.000337538
OSGEP	452.148	-0.167447	0.0382441	-4.37838	1.19562e-05	0.000338893
EOMES	788.461	0.528799	0.121015	4.36968	1.24429e-05	0.000351905
ZEB2	3516.31	0.281436	0.0645224	4.36183	1.28982e-05	0.000363974
EVL	4625.17	-0.250629	0.0575552	-4.35459	1.33318e-05	0.00037538
PPOX	323.888	-0.233172	0.0535702	-4.35264	1.34507e-05	0.000377895
RPL13	13357.1	-0.544689	0.125346	-4.34547	1.38975e-05	0.000389587
MYBBP1A	443.086	-0.268934	0.0619017	-4.34454	1.39569e-05	0.000390397
OVGP1	49.056	-0.425979	0.0981112	-4.3418	1.41321e-05	0.000394432
AGMAT	51.3497	-0.491343	0.113251	-4.33854	1.43429e-05	0.000399441
RPS20	8598.01	-0.318803	0.0735872	-4.33232	1.47546e-05	0.00041001
CD6	3004.31	-0.347551	0.0802323	-4.33181	1.47888e-05	0.000410067
COQ6	168.644	-0.230016	0.0531084	-4.33108	1.48383e-05	0.000410547
OCIAD2	235.715	-0.330329	0.076374	-4.32515	1.52428e-05	0.000420827
SLC8B1	973.378	-0.283518	0.0655735	-4.32366	1.53461e-05	0.000422461
CACHD1	10.3158	-0.872749	0.201869	-4.32334	1.53682e-05	0.000422461
CREG1	862.284	0.3064	0.0709504	4.31851	1.57086e-05	0.000430888
GOLPH3	1230.82	0.150667	0.034925	4.31402	1.60316e-05	0.000438804
RPS3A	15394.2	-0.302184	0.0700946	-4.31109	1.62454e-05	0.000443705
MRPS25	432.867	-0.243806	0.0565816	-4.30892	1.64053e-05	0.000446758
TSPAN15	23.126	-0.554213	0.128629	-4.30863	1.64273e-05	0.000446758
C16orf74	85.9425	-0.386195	0.0897076	-4.30504	1.66953e-05	0.000453082
SLC4A1AP	465.95	0.133143	0.0309361	4.30379	1.67901e-05	0.000454688
EIF2D	397	-0.208003	0.0483681	-4.30041	1.70479e-05	0.00046069
TRPV5	19.3286	0.779872	0.181384	4.29956	1.71141e-05	0.000461501
KCNE1	75.6546	0.616178	0.143461	4.29508	1.74628e-05	0.000469911
LHFPL2	253.849	0.456941	0.106403	4.29446	1.7512e-05	0.000470244
LAS1L	445.147	-0.174908	0.040777	-4.28939	1.79165e-05	0.000477434
ACBD4	211.731	-0.239769	0.0558985	-4.28936	1.79189e-05	0.000477434
SMARCD3	707.137	0.455805	0.106274	4.28897	1.79503e-05	0.000477434
VCAM1	29.172	1.23975	0.289089	4.28847	1.7991e-05	0.000477434
CTSD	9950.81	0.295847	0.0689869	4.28846	1.7992e-05	0.000477434
APLP1	13.105	1.20411	0.280808	4.28802	1.8027e-05	0.000477434
RPL5	5552.29	-0.465171	0.108486	-4.28784	1.80418e-05	0.000477434
PRMT7	357.664	-0.232855	0.0543408	-4.28508	1.82673e-05	0.0004824
GBA	803.138	0.304366	0.071045	4.28414	1.83451e-05	0.000483453
ANXA2R	253.499	-0.293775	0.068614	-4.28156	1.85584e-05	0.000488067
TMEM92	11.2987	1.03247	0.2412	4.28054	1.86441e-05	0.000489311
SEMA3C	102.336	0.528224	0.123491	4.27744	1.89052e-05	0.000495146
SPON1	45.8122	-0.509236	0.119109	-4.27538	1.90814e-05	0.000498501
C16orf58	583.219	-0.220068	0.0514776	-4.27503	1.91115e-05	0.000498501
FZD5	27.4118	0.533383	0.124854	4.27206	1.93677e-05	0.000503988
POLD2	339.36	-0.253584	0.0593641	-4.27168	1.94009e-05	0.000503988
TSC22D3	20287.1	0.402607	0.0942865	4.27004	1.95438e-05	0.000505316
VCAN	8970.43	0.534073	0.125078	4.26991	1.95548e-05	0.000505316
ANKS6	143.2	-0.315159	0.0738124	-4.26973	1.95708e-05	0.000505316
ABCE1	293.768	-0.270537	0.0634067	-4.26669	1.98399e-05	0.000511228
SRBD1	301.266	0.328411	0.0769809	4.26614	1.98887e-05	0.000511451
DBNDD1	49.4485	-0.846451	0.198475	-4.26476	2.00116e-05	0.000513577
IDUA	485.398	-0.265625	0.0622921	-4.26418	2.00638e-05	0.000513882
CEBPD	8679.68	0.500987	0.117534	4.26249	2.02161e-05	0.000516745
PHLDA3	18.7318	0.709057	0.166391	4.26139	2.0316e-05	0.000518262
ZBTB38	1031.57	0.309828	0.0727209	4.26051	2.03964e-05	0.000519275
SLC9A7	184.408	-0.343322	0.0806224	-4.25839	2.059e-05	0.000522515
PLOD1	1021.83	0.314465	0.0738488	4.25822	2.06057e-05	0.000522515
TCF3	1114.89	-0.274907	0.064588	-4.25632	2.0782e-05	0.000525941
PRKDC	2678.06	0.36533	0.0858736	4.25427	2.09729e-05	0.000529722
PCDHGB5	10.0409	1.16641	0.274205	4.25378	2.10188e-05	0.000529831
TCN1	114.519	0.602454	0.141686	4.25205	2.11822e-05	0.000532898
UXT	342.733	-0.240401	0.0565749	-4.24924	2.14493e-05	0.000538554
FAM179A	281.451	0.410401	0.0966219	4.2475	2.16171e-05	0.000541702
C1orf177	28.3052	0.643853	0.151643	4.24584	2.17779e-05	0.000544661
TMEM55A	931.612	0.394043	0.0928535	4.2437	2.1986e-05	0.000548789
ZNF69	14.9843	-0.607641	0.143211	-4.24297	2.20576e-05	0.000549502
LPCAT1	3552.93	0.204594	0.048245	4.24073	2.22796e-05	0.000553949
FAM153A	17.8175	-0.851947	0.200938	-4.23986	2.23657e-05	0.000555009
LTB4R	1982.28	0.2902	0.068467	4.23854	2.24974e-05	0.000557193
ZFP28	38.3353	-0.473618	0.111772	-4.23735	2.26175e-05	0.000559081
ANXA5	2831.18	0.244518	0.0577305	4.23551	2.28039e-05	0.000562598
RPL7A	6317.68	-0.225382	0.0532199	-4.23492	2.28635e-05	0.000562603
BPGM	319.2	0.332757	0.0785798	4.23464	2.28923e-05	0.000562603
RPS29	1565.09	-0.548092	0.129535	-4.23123	2.32422e-05	0.000570104
SYT11	629.092	0.284793	0.0673277	4.22996	2.33736e-05	0.000572226
CD3G	494.166	-0.392321	0.0928571	-4.225	2.38943e-05	0.000583855
GNB2L1	10957.8	-0.199672	0.0472835	-4.22287	2.41206e-05	0.000588257
SH3PXD2B	25.2656	0.865973	0.205115	4.22189	2.42259e-05	0.000589697
RPL39	6175.56	-0.319622	0.0757483	-4.21952	2.44823e-05	0.000593913
MS4A4A	68.2191	0.706886	0.167531	4.21942	2.44928e-05	0.000593913
LRIG1	605.046	-0.327945	0.0777304	-4.219	2.45388e-05	0.000593913
NOV	250.847	0.601862	0.142691	4.21793	2.46559e-05	0.000595616
RGL3	52.1427	0.711561	0.168952	4.21163	2.53539e-05	0.000611322
MPRIP	2217.54	-0.217829	0.0517306	-4.21083	2.54436e-05	0.000612327
PRDM1	1687.69	0.303765	0.0721516	4.2101	2.55258e-05	0.000613147
GNL3	467.666	-0.209565	0.0498487	-4.20401	2.62224e-05	0.000628696
RPL18A	14597.7	-0.311431	0.0741095	-4.20231	2.64205e-05	0.000632258
PTPN13	67.132	-0.552859	0.131591	-4.20135	2.65323e-05	0.000633744
DOCK9	502.295	-0.316063	0.0752738	-4.19885	2.68279e-05	0.000639608
RPLP2	9618.67	-0.35668	0.0849902	-4.19672	2.70806e-05	0.000644427
PPP1R3F	150.542	-0.284066	0.0677154	-4.195	2.72872e-05	0.000646898
KLHL29	20.4966	-0.463856	0.11058	-4.19475	2.73177e-05	0.000646898
ARHGEF18	3794.92	-0.18208	0.0434084	-4.19459	2.73366e-05	0.000646898
KRT73	106.172	-0.898527	0.214288	-4.19309	2.75184e-05	0.000648883
PCYOX1L	327.153	-0.221999	0.0529445	-4.19306	2.75222e-05	0.000648883
NAT9	437.124	-0.205875	0.0491186	-4.19139	2.77248e-05	0.000652454
NOL11	260.928	-0.241613	0.0576685	-4.18969	2.79333e-05	0.00065615
INF2	1064.86	-0.287008	0.0685882	-4.1845	2.8579e-05	0.000670083
SMPD4	641.768	-0.17926	0.0428475	-4.18368	2.86832e-05	0.000671293
MRPL2	195.88	-0.199728	0.047778	-4.18033	2.91091e-05	0.000680012
CELSR1	83.2735	-0.510636	0.122178	-4.17945	2.92215e-05	0.000680237
UBIAD1	282.067	-0.200782	0.0480408	-4.17942	2.92254e-05	0.000680237
IQGAP2	2910.87	0.253913	0.0608314	4.17404	2.99249e-05	0.000695143
MPP2	10.168	-0.86544	0.207358	-4.17366	2.99748e-05	0.000695143
THBS4	31.6948	-0.499183	0.119656	-4.1718	3.02202e-05	0.000699354
YDJC	466.834	-0.274405	0.0657816	-4.17146	3.02661e-05	0.000699354
FADS3	261.165	-0.266655	0.063931	-4.17098	3.03296e-05	0.000699555
ZNF500	142.171	-0.2645	0.0634308	-4.1699	3.04732e-05	0.000701206
NAT6	135.505	-0.277375	0.0665228	-4.16962	3.05111e-05	0.000701206
TMEM263	249.453	-0.278931	0.0669199	-4.16813	3.07107e-05	0.000704524
CMC1	339.143	0.496342	0.119153	4.16558	3.10556e-05	0.000709915
CRTC3	907.295	-0.198405	0.0476298	-4.16557	3.10571e-05	0.000709915
RHOH	756.064	-0.329945	0.0792844	-4.16154	3.16106e-05	0.000721276
ELP2	453.155	-0.182352	0.0438275	-4.16068	3.17296e-05	0.000722058
MMP14	67.6111	0.448669	0.107848	4.16019	3.17984e-05	0.000722058
PLAG1	66.7275	-0.4203	0.101032	-4.16007	3.18147e-05	0.000722058
JPH4	16.6125	0.62517	0.150335	4.15851	3.20337e-05	0.000725736
RABL2B	349.599	-0.224793	0.0540927	-4.1557	3.24297e-05	0.000733262
RRS1	240.718	-0.237937	0.0572607	-4.15534	3.24808e-05	0.000733262
ZNF736	276.738	-0.266119	0.0640773	-4.1531	3.28006e-05	0.000739173
PIP4K2A	2977.76	0.16271	0.0391828	4.1526	3.2872e-05	0.000739476
REEP5	1258.27	0.169529	0.0408668	4.14834	3.34898e-05	0.000752047
TSPAN18	349.626	-0.316716	0.0763563	-4.14787	3.35587e-05	0.000752269
DHRS3	291.68	-0.351715	0.0848234	-4.14644	3.37686e-05	0.000755647
PSMG4	118.461	-0.224085	0.0540494	-4.14592	3.38455e-05	0.00075604
ZNF579	104.43	-0.311361	0.0751479	-4.14331	3.42323e-05	0.000762446
KLRC4	76.8037	0.602438	0.145405	4.14318	3.42518e-05	0.000762446
CD52	969.014	-0.360674	0.0871218	-4.13988	3.47495e-05	0.000772177
PDGFD	209.782	0.412874	0.0997446	4.13931	3.48349e-05	0.000772729
RPL18	10650.4	-0.286305	0.0691803	-4.13853	3.49531e-05	0.000774004
TTC16	394.312	0.442312	0.106939	4.13613	3.53215e-05	0.000780806
RPS12	6267.4	-0.568579	0.137501	-4.13509	3.54822e-05	0.000783003
MICU3	21.7671	-0.683427	0.165376	-4.13257	3.58736e-05	0.000790273
ZDBF2	86.855	-0.47041	0.1139	-4.13003	3.62721e-05	0.000797674
NR3C2	131.225	-0.42811	0.10369	-4.12874	3.64756e-05	0.000799603
ENTPD6	745.492	-0.164442	0.0398292	-4.12868	3.64852e-05	0.000799603
KRT72	193.847	-0.933026	0.226052	-4.12748	3.66768e-05	0.000801202
ATF7IP	2617.16	0.186416	0.0451652	4.12743	3.66838e-05	0.000801202
FBL	1532.46	-0.27358	0.0663086	-4.12585	3.69365e-05	0.000804879
FCRL6	1365.14	0.443274	0.107445	4.12559	3.69784e-05	0.000804879
GALNT10	1199.26	0.162498	0.0394006	4.12425	3.71948e-05	0.00080821
UEVLD	126.096	0.25364	0.0615093	4.1236	3.72995e-05	0.000809108
OLFML2B	14.5998	0.799874	0.194087	4.1212	3.76898e-05	0.000816002
HP	119.732	0.918169	0.22281	4.12086	3.77453e-05	0.000816002
TMX4	1759.51	0.324113	0.0786663	4.1201	3.78712e-05	0.000817339
HLA-DQB1	318.163	1.66551	0.404391	4.11857	3.81232e-05	0.000820812
ZNF550	150.361	-0.326551	0.0792918	-4.11834	3.81608e-05	0.000820812
ALOX15B	14.3299	0.84397	0.20499	4.11712	3.83634e-05	0.000823049
FZD4	12.6485	0.738498	0.17938	4.11694	3.83939e-05	0.000823049
SPG11	2443.38	0.188175	0.0457317	4.11476	3.87577e-05	0.000828465
HMGA1	875.414	-0.243881	0.059276	-4.11434	3.88288e-05	0.000828465
RPL23A	5501.79	-0.260643	0.063351	-4.11427	3.88414e-05	0.000828465
RPS24	5469.35	-0.266878	0.0648822	-4.11327	3.90086e-05	0.000830643
SUSD4	29.3354	-0.641814	0.156088	-4.11186	3.92485e-05	0.000834358
RPL29	8596.18	-0.264401	0.0643368	-4.10965	3.96266e-05	0.000840994
MZT2B	58.4882	-0.375919	0.0914921	-4.10876	3.97784e-05	0.000842814
PODNL1	22.7021	0.567951	0.138334	4.10566	4.03169e-05	0.000851438
GDE1	913.951	0.293735	0.0715441	4.10564	4.0319e-05	0.000851438
SERINC5	933.377	-0.330914	0.0806263	-4.10429	4.05554e-05	0.000855016
H2AFY	2434.58	0.210927	0.0513999	4.10365	4.06683e-05	0.00085598
CEP162	168.749	0.207977	0.0506858	4.10326	4.07366e-05	0.000856006
RPS15	6628.52	-0.352557	0.0859498	-4.10189	4.09787e-05	0.000859676
CCDC151	12.424	0.83219	0.202908	4.10131	4.10813e-05	0.000860415
TRANK1	5356.16	0.338112	0.0824711	4.09976	4.13583e-05	0.000864052
ITPKB	2557.06	-0.180892	0.0441246	-4.09958	4.13905e-05	0.000864052
NUCB2	362.257	-0.245633	0.0600063	-4.09345	4.25003e-05	0.000885769
CD3D	1264.32	-0.384913	0.0940426	-4.09297	4.2589e-05	0.00088617
BRCA1	149.336	0.315247	0.0771184	4.08783	4.35436e-05	0.000904332
PRRG4	1011.65	0.548519	0.134194	4.0875	4.3605e-05	0.000904332
CLEC4E	2066.12	0.487535	0.119285	4.08713	4.36745e-05	0.000904332
DPH1	262.632	-0.25099	0.0614239	-4.08619	4.38513e-05	0.000905705
CYBRD1	390.942	0.47051	0.115152	4.08601	4.38858e-05	0.000905705
MS4A1	1253.99	-0.635828	0.155625	-4.08565	4.39539e-05	0.000905705
DTHD1	256.791	0.500792	0.122726	4.08057	4.49257e-05	0.000924238
RSL1D1	1442.18	-0.169011	0.0414428	-4.07817	4.53908e-05	0.000932301
CPEB3	172.382	0.323588	0.0793581	4.07757	4.55097e-05	0.000933241
CACNA1I	466.317	-0.471035	0.115551	-4.07641	4.57359e-05	0.000936375
BIRC3	1833.16	-0.345669	0.0848139	-4.07561	4.58934e-05	0.000938094
SLC4A4	75.4225	0.501897	0.123205	4.07366	4.62795e-05	0.000944473
ZDHHC11	29.5983	-0.528879	0.129858	-4.07275	4.64611e-05	0.000946664
TESC	315.053	0.270852	0.066559	4.06936	4.71432e-05	0.000959029
DNPH1	136.738	-0.305474	0.0750894	-4.06813	4.7391e-05	0.000962536
CACNA1H	56.7897	-0.513632	0.126301	-4.06674	4.76758e-05	0.000966781
MTA1	926.06	-0.193297	0.0475442	-4.06562	4.79056e-05	0.000969793
RPL34	4209.37	-0.538519	0.132468	-4.06527	4.79765e-05	0.000969793
RPL23	4675.57	-0.463833	0.114177	-4.06241	4.85695e-05	0.000980227
RPL9	9810.24	-0.26495	0.0652521	-4.06041	4.8987e-05	0.000987092
RASSF4	1186.36	0.301144	0.074174	4.05997	4.9079e-05	0.000987386
FCRL2	253.701	-0.70413	0.173544	-4.05735	4.96323e-05	0.000995841
JAZF1	707.008	0.20387	0.0502483	4.05724	4.96554e-05	0.000995841
TCN2	131.851	0.546243	0.134652	4.05669	4.9773e-05	0.000996632
ZNF275	289.458	-0.249124	0.0614452	-4.05441	5.02619e-05	0.00100484
TBRG4	574.759	-0.178993	0.0441606	-4.05322	5.05169e-05	0.00100836
PLCL1	144.091	-0.420861	0.103877	-4.05151	5.08872e-05	0.00101417
RPL13A	1201.28	-0.296542	0.0732068	-4.05074	5.1056e-05	0.00101594
GNS	2793.09	0.32001	0.0790083	4.05033	5.1145e-05	0.00101613
FAM184A	17.2679	-0.566482	0.139991	-4.04656	5.19761e-05	0.0010296
SYNGR3	44.1712	0.523754	0.129433	4.04652	5.19846e-05	0.0010296
SLC18B1	207.591	-0.267911	0.0662284	-4.04525	5.22667e-05	0.00103358
GPR56	3829.39	0.429279	0.106234	4.04088	5.32519e-05	0.00105144
RPLP1	8555.47	-0.453331	0.112221	-4.03963	5.35359e-05	0.00105541
RPL38	4231.06	-0.293885	0.0727785	-4.03807	5.38917e-05	0.00106079
ADCY9	422.819	0.322062	0.0798576	4.03296	5.50788e-05	0.00108248
RPS27	14611	-0.309166	0.0766907	-4.03134	5.54608e-05	0.00108831
RPL14	4521.09	-0.345864	0.0858601	-4.02823	5.61981e-05	0.00110109
FOXD1	11.0673	0.800566	0.19886	4.02578	5.67877e-05	0.00111093
TSHZ2	140.079	-0.52476	0.130423	-4.02353	5.73326e-05	0.00111987
KLRC3	226.087	0.568924	0.141502	4.02062	5.80459e-05	0.00113207
CTNNA1	2047.4	0.255884	0.0636544	4.0199	5.82238e-05	0.00113381
HAUS5	355.818	-0.237807	0.0591844	-4.01807	5.8677e-05	0.00113851
EML4	1730.35	-0.203855	0.0507393	-4.01769	5.87704e-05	0.00113851
AGBL2	32.589	-0.399822	0.0995166	-4.01764	5.87839e-05	0.00113851
HMGCR	1002.58	0.274835	0.0684096	4.01749	5.88221e-05	0.00113851
PRSS57	59.7424	0.933583	0.232419	4.01681	5.89918e-05	0.00114006
C5orf63	56.9642	-0.414771	0.103288	-4.01567	5.92778e-05	0.00114386
EIF3F	2090.06	-0.184216	0.0458793	-4.01524	5.93856e-05	0.0011442
ZNF577	88.374	-0.382837	0.095384	-4.01364	5.97884e-05	0.00115023
WDR41	262.165	0.213917	0.0533519	4.00955	6.08351e-05	0.0011686
CD163	1131.02	0.484754	0.120972	4.00714	6.14575e-05	0.00117878
DDX47	440.255	-0.2086	0.0520703	-4.00612	6.17245e-05	0.00118213
TECPR1	1532.72	-0.175413	0.0438095	-4.004	6.22803e-05	0.00119069
KRBA1	171.666	-0.17349	0.0433323	-4.0037	6.23585e-05	0.00119069
KLHL32	11.0565	-0.618761	0.154614	-4.00198	6.28144e-05	0.0011976
DNMT3A	713.106	-0.218694	0.0546624	-4.00082	6.31237e-05	0.00120171
MARVELD1	161.156	0.409283	0.102352	3.99877	6.3672e-05	0.00121034
SLC26A8	231.244	0.826638	0.206768	3.99789	6.3909e-05	0.00121303
ENOSF1	186.43	-0.340795	0.085294	-3.99553	6.45489e-05	0.00122336
DNAJC13	1062.04	0.21933	0.0549029	3.99488	6.47278e-05	0.00122493
ATP6V0E2	380.335	-0.307031	0.0769058	-3.9923	6.54362e-05	0.0012365
HTRA1	13.218	1.05114	0.263639	3.98704	6.69017e-05	0.00126232
PAIP2B	83.3573	-0.286061	0.0717598	-3.98637	6.70907e-05	0.00126402
NCAM1	369.153	0.534025	0.13401	3.98497	6.74884e-05	0.00126964
ERMAP	200.405	0.202267	0.0507817	3.98307	6.80316e-05	0.00127797
RBM11	11.4912	-0.773908	0.194328	-3.98248	6.81999e-05	0.00127925
METTL3	684.314	-0.157099	0.0394528	-3.98195	6.8353e-05	0.00128024
SAMD1	350.342	-0.236246	0.0593456	-3.98085	6.86705e-05	0.0012843
KATNAL1	130.629	0.319342	0.0802428	3.9797	6.90032e-05	0.00128856
GLI4	338.286	-0.225198	0.0565967	-3.979	6.92057e-05	0.00128856
PLXDC2	1770.75	0.4203	0.105638	3.9787	6.92918e-05	0.00128856
IPO4	432.46	-0.232611	0.0584645	-3.97867	6.93025e-05	0.00128856
GNPTAB	1324.01	0.284801	0.0716393	3.97548	7.02369e-05	0.00130403
PPL	131.901	0.581171	0.146337	3.97145	7.1437e-05	0.00132439
TFAP4	105.883	-0.322607	0.0812503	-3.97053	7.17127e-05	0.00132757
ABI3	1161.49	0.274905	0.0692752	3.9683	7.23879e-05	0.00133813
TMEM204	338.325	-0.532693	0.134273	-3.96724	7.27085e-05	0.00134211
MPI	270.976	-0.246348	0.0621071	-3.96649	7.29374e-05	0.00134439
C12orf42	21.5547	-0.549522	0.138617	-3.96433	7.36013e-05	0.00135467
CHIC2	607.036	0.278726	0.0703331	3.96294	7.40321e-05	0.00136063
CCNL2	2873.63	-0.133533	0.0337028	-3.96207	7.43024e-05	0.00136364
ACBD5	524.213	0.175326	0.0442731	3.96009	7.49204e-05	0.001373
RPL19	7139.65	-0.504929	0.127534	-3.95916	7.52147e-05	0.00137471
HID1	45.1646	-0.483328	0.122095	-3.95862	7.53849e-05	0.00137471
ATP1A3	253.842	0.352802	0.0891249	3.95851	7.54175e-05	0.00137471
TMEM41B	385.246	-0.276355	0.0698143	-3.95843	7.54447e-05	0.00137471
SERHL2	41.8205	-0.345816	0.087468	-3.95363	7.69731e-05	0.00140056
MORN3	68.4987	-0.31649	0.0800679	-3.95276	7.72536e-05	0.00140366
ME2	1019.51	0.186181	0.0471211	3.95113	7.77839e-05	0.00141129
ARHGAP23	19.9657	0.888574	0.225012	3.949	7.84776e-05	0.00142185
RPS28	5977.98	-0.333382	0.0845205	-3.9444	8e-05	0.00144738
UBASH3A	408.885	-0.375126	0.0951225	-3.94361	8.02657e-05	0.0014486
NRN1	24.5563	1.38582	0.351418	3.94352	8.02948e-05	0.0014486
LILRB1	999.312	0.271916	0.0689643	3.94285	8.05206e-05	0.00145062
LEPROTL1	1323.27	-0.225171	0.0571181	-3.9422	8.07392e-05	0.00145251
GPR125	10.9822	-0.870379	0.220935	-3.93953	8.16418e-05	0.00146503
CD79B	711.949	-0.575564	0.146102	-3.93946	8.16647e-05	0.00146503
RPL27	7233.96	-0.255704	0.0649474	-3.93709	8.24748e-05	0.00147748
FBLN5	52.3625	-0.595552	0.151292	-3.93645	8.26968e-05	0.00147938
RNF144B	1159.86	0.412986	0.104987	3.9337	8.36495e-05	0.00149433
PMPCB	784.087	-0.130092	0.0330857	-3.93198	8.42505e-05	0.0015023
AGPAT4	501.198	0.292226	0.0743267	3.93164	8.43681e-05	0.0015023
MMS19	938.363	-0.142543	0.0362576	-3.93141	8.4449e-05	0.0015023
ZNF783	455.944	-0.195253	0.0496735	-3.93073	8.46876e-05	0.00150444
COQ4	309.673	-0.226954	0.0577465	-3.93017	8.48853e-05	0.00150586
TMEM143	136.362	-0.203106	0.0516908	-3.92924	8.52156e-05	0.00150812
TOP1MT	222.432	-0.252715	0.064318	-3.92914	8.52491e-05	0.00150812
KCNAB2	4046.08	0.133008	0.0338713	3.92686	8.60638e-05	0.00152042
AGPAT9	596.315	0.443211	0.112883	3.92629	8.62674e-05	0.00152191
TMEM220	35.3432	-0.4978	0.1268	-3.92586	8.64195e-05	0.00152249
ELOVL4	20.951	-0.611308	0.155739	-3.92521	8.66546e-05	0.00152452
NHS	220.76	0.504987	0.128695	3.92389	8.71292e-05	0.00153076
PCDHGA10	9.89594	0.874898	0.22313	3.92102	8.8176e-05	0.00154702
METAP1D	30.7572	-0.462728	0.118094	-3.91829	8.91784e-05	0.00156246
LOC93432	162.646	0.754302	0.192755	3.91326	9.10579e-05	0.0015921
S1PR1	1897.58	-0.39881	0.101921	-3.91295	9.1177e-05	0.0015921
LOXL3	171.813	0.277059	0.0708126	3.91257	9.13205e-05	0.0015921
SSH1	1220.1	0.254952	0.0651646	3.91244	9.13697e-05	0.0015921
SEH1L	199.579	-0.193959	0.0495855	-3.91161	9.16815e-05	0.00159536
RNF126	1260.22	-0.208973	0.053438	-3.91057	9.20777e-05	0.00160007
NBR1	2713.17	0.211669	0.0541328	3.91017	9.22304e-05	0.00160054
SRGAP2	896.983	0.213628	0.0546583	3.90844	9.28958e-05	0.0016099
GPATCH4	222.592	-0.229637	0.0587678	-3.90753	9.32453e-05	0.00161376
SH3PXD2A	212.861	-0.366828	0.0938922	-3.90691	9.34836e-05	0.0016157
PARP8	4370.53	0.232245	0.0594944	3.90365	9.47522e-05	0.00163541
FSCN1	87.4925	0.373114	0.0956276	3.90174	9.55051e-05	0.00164266
DUSP3	455.159	0.338683	0.0868105	3.90141	9.56351e-05	0.00164266
FBN2	122.253	0.587858	0.15068	3.90137	9.56484e-05	0.00164266
RPL15	10250.4	-0.194645	0.0498927	-3.90127	9.56878e-05	0.00164266
LMO4	553.913	0.190571	0.0488911	3.89786	9.70448e-05	0.00166372
IGFBP2	59.0388	1.11732	0.286747	3.89653	9.75821e-05	0.00167068
TUBGCP6	2353.39	-0.162689	0.0418069	-3.89144	9.96515e-05	0.00170383
ACTA2	115.216	0.356389	0.0916216	3.88979	0.00010033	0.00171313
GNG7	366.819	-0.372433	0.0958446	-3.8858	0.000101991	0.00173917
NHP2	289.821	-0.35935	0.0925316	-3.88354	0.000102945	0.00175308
ARAP2	1396.82	0.264244	0.0680625	3.88238	0.00010344	0.00175916
RNF216	1560.69	-0.118625	0.0305693	-3.88054	0.000104225	0.00177016
ARMCX4	93.4591	-0.33364	0.0859863	-3.88015	0.00010439	0.0017706
HAVCR2	451.206	0.370172	0.0955659	3.87347	0.000107295	0.00181514
NARS2	98.1933	-0.263066	0.0679149	-3.87346	0.000107301	0.00181514
MROH1	767.193	-0.157177	0.0406118	-3.87022	0.000108735	0.00183698
CCR9	27.4335	-0.71235	0.184188	-3.86752	0.000109947	0.00185228
ALOX5AP	3980.59	0.467297	0.120834	3.86727	0.000110063	0.00185228
PTPN12	3301.03	0.279491	0.0722716	3.86723	0.000110077	0.00185228
LRIF1	351.485	0.287513	0.0743797	3.86547	0.000110874	0.00186323
PAK6	44.6345	0.545929	0.141259	3.86474	0.000111208	0.00186639
FLI1	3305.65	0.188014	0.0486748	3.86266	0.000112157	0.00187985
GZMB	2820.94	0.476022	0.123273	3.86153	0.000112679	0.00188611
LRP3	180.694	0.365475	0.0946688	3.86056	0.000113127	0.00189113
NHLRC4	21.3949	-0.440901	0.114289	-3.85779	0.000114416	0.00190588
CTC1	2454.59	-0.186168	0.0482624	-3.85741	0.000114595	0.00190588
CMTM8	37.1875	-0.486064	0.126017	-3.85713	0.000114727	0.00190588
ACBD6	216.765	-0.194755	0.0504929	-3.85708	0.000114752	0.00190588
LYRM4	107.834	-0.277251	0.0718814	-3.85707	0.000114756	0.00190588
SP140L	810.209	-0.171698	0.0445252	-3.85619	0.000115168	0.00191023
PPAPDC1B	423.117	-0.328155	0.0851238	-3.85504	0.000115713	0.00191677
GRAMD4	593.238	0.196683	0.0510427	3.8533	0.000116536	0.0019279
ARHGAP19	502.729	0.238501	0.0619541	3.84964	0.000118293	0.00195444
COBLL1	104.193	-0.570804	0.148312	-3.84869	0.000118753	0.00195951
NOS3	24.1716	-0.504375	0.131087	-3.84763	0.000119268	0.00196544
KIAA0355	550.322	-0.173147	0.0450046	-3.84731	0.000119421	0.00196544
FAM49A	1609.83	0.249259	0.0648066	3.84619	0.000119967	0.00197188
GPX7	98.7096	-0.318946	0.0829379	-3.8456	0.000120259	0.00197414
GALNT3	502.549	0.318564	0.0829516	3.84036	0.000122856	0.00201418
KIAA1407	157.135	-0.224391	0.0584569	-3.83857	0.000123752	0.00202579
IL6ST	1347.32	-0.297594	0.0775325	-3.83831	0.000123882	0.00202579
HIRA	911.243	0.188009	0.0489949	3.83732	0.000124387	0.00203144
LRRC56	66.2298	-0.372194	0.0970477	-3.83516	0.000125482	0.0020467
CHCHD6	37.7543	-0.345773	0.0901954	-3.8336	0.000126279	0.00205461
FRMD3	210.601	0.511047	0.133315	3.83339	0.00012639	0.00205461
GLIPR1	1703.53	0.21933	0.0572174	3.83327	0.00012645	0.00205461
PRDM5	127.05	0.620758	0.161992	3.83202	0.000127094	0.00206145
MCMBP	1249.19	0.21223	0.0553892	3.8316	0.00012731	0.00206145
NCAPG2	129.636	-0.302572	0.0789693	-3.83152	0.000127356	0.00206145
FAM20A	60.6422	0.633766	0.165422	3.8312	0.000127519	0.00206148
IL18	62.4045	0.343414	0.0896629	3.83006	0.000128112	0.00206843
RPL27A	10636.8	-0.247515	0.0646302	-3.82972	0.000128289	0.00206869
NAV3	23.5249	0.810926	0.211777	3.82916	0.000128582	0.00207079
FARSB	178.855	-0.199824	0.0521921	-3.82863	0.00012886	0.00207265
QPCT	1675.54	0.532175	0.139044	3.82739	0.000129511	0.00208049
HMCES	653.329	-0.157268	0.0411029	-3.82621	0.000130132	0.00208784
SUPT3H	73.3367	-0.328359	0.0859017	-3.82249	0.00013211	0.00211691
CERK	1975.78	-0.177998	0.0465705	-3.82212	0.000132309	0.00211745
PAX5	500.459	-0.648497	0.169693	-3.82159	0.000132592	0.00211932
DHRS11	40.2229	-0.355441	0.0930465	-3.82003	0.000133434	0.00213011
SFXN2	56.1477	-0.349246	0.0914631	-3.81844	0.000134301	0.00214126
TRAP1	726.288	-0.19254	0.0504344	-3.81762	0.000134744	0.00214565
ADTRP	37.3264	-0.748243	0.196106	-3.81551	0.000135901	0.00215887
WDFY1	1048.6	0.24949	0.0653887	3.81549	0.000135913	0.00215887
AP3M2	323.752	-0.371619	0.0974058	-3.81516	0.000136094	0.00215905
TK2	531.004	0.295093	0.0773583	3.81463	0.00013639	0.00216106
RPL35	3274	-0.4453	0.116747	-3.81424	0.000136602	0.00216173
FAM129C	825.684	-0.622753	0.163365	-3.81203	0.000137833	0.00217851
EEF2	29687.3	-0.184151	0.0483165	-3.81134	0.000138217	0.00218188
DACT1	37.0185	-0.842193	0.221011	-3.81064	0.000138608	0.00218535
P2RX5	168.927	-0.505746	0.132856	-3.80673	0.000140816	0.00221743
SRSF8	713.027	-0.2061	0.0542019	-3.80245	0.000143275	0.00225336
NACA	6388.29	-0.191535	0.0503767	-3.80205	0.000143502	0.00225415
GCNT4	54.8708	-0.461021	0.121273	-3.8015	0.000143823	0.00225641
CLEC4D	351.999	0.608772	0.160165	3.8009	0.000144173	0.00225789
HSF2	165.8	-0.284226	0.0747874	-3.80046	0.000144428	0.00225789
ARL14EP	253.24	-0.270205	0.0711012	-3.80029	0.000144524	0.00225789
ACTN3	13.5228	0.93975	0.247295	3.80012	0.000144625	0.00225789
NCBP2	632.844	-0.136582	0.0359571	-3.79847	0.000145592	0.00226909
SLC22A15	595.21	0.39983	0.105266	3.79829	0.000145698	0.00226909
THAP7	268.668	-0.225084	0.0593147	-3.79474	0.000147799	0.00229857
RPS7	5729.7	-0.22521	0.059352	-3.79448	0.000147952	0.00229857
MUM1	355.241	-0.258215	0.0680779	-3.79294	0.000148872	0.00230652
RHOT1	826.284	0.242371	0.0639061	3.79261	0.000149072	0.00230652
MLLT3	257.855	-0.25494	0.0672222	-3.7925	0.000149139	0.00230652
OCM	11.9715	-0.515109	0.135835	-3.79218	0.000149331	0.00230652
RPL41	14217.7	-0.254717	0.0671702	-3.79212	0.000149368	0.00230652
ATP8B4	186.37	0.337304	0.0889719	3.79112	0.000149966	0.00231297
CD22	721.282	-0.632637	0.166892	-3.79071	0.000150219	0.00231406
UACA	55.3296	0.40138	0.105909	3.78985	0.00015074	0.00231929
TTC39C	695.965	-0.195049	0.0515093	-3.78668	0.000152674	0.00234621
RAB11FIP5	423.331	0.355418	0.0938899	3.78547	0.000153415	0.00235408
KIAA1551	9573.31	0.368271	0.0972911	3.78525	0.000153555	0.00235408
ABCB4	25.4111	-0.776234	0.205136	-3.784	0.000154326	0.00236306
TEX2	218.241	0.184277	0.0487057	3.78349	0.000154644	0.00236487
PI16	109.722	-0.493473	0.130438	-3.78322	0.000154815	0.00236487
EPB41L3	392.249	0.416656	0.110154	3.78249	0.000155267	0.00236893
AGBL3	14.8006	-0.501883	0.132722	-3.78146	0.000155911	0.00237592
TPT1	29154.2	-0.307488	0.0813304	-3.78073	0.000156372	0.00237662
QRICH1	1420.92	-0.149878	0.0396468	-3.78032	0.00015663	0.00237662
ARSG	383.655	0.240238	0.0635508	3.78026	0.000156664	0.00237662
NLRP7	39.0219	0.537193	0.142107	3.7802	0.000156702	0.00237662
MS4A6A	1868.99	0.357553	0.0946219	3.77875	0.000157615	0.00238563
URB1	293.222	-0.280877	0.0743323	-3.77867	0.00015767	0.00238563
CECR6	328.847	0.568275	0.150449	3.77719	0.000158609	0.00239699
BZW2	186.193	-0.192014	0.0508466	-3.77634	0.00015915	0.00240232
REPS2	869.701	0.448553	0.118818	3.77513	0.000159926	0.00241117
DOK1	1034.2	0.248986	0.0659622	3.77467	0.00016022	0.00241276
AKAP6	11.2658	-0.71946	0.190639	-3.77394	0.000160692	0.00241554
NCOA6	1211.67	0.189705	0.050269	3.77379	0.000160783	0.00241554
RPL26	5121.9	-0.382403	0.101395	-3.77142	0.000162324	0.0024331
TTC24	83.1957	-0.52897	0.140258	-3.7714	0.000162334	0.0024331
TRAPPC6A	314.168	-0.245236	0.0650393	-3.77058	0.000162871	0.00243828
PDE7A	1749.29	-0.155288	0.0411873	-3.77028	0.000163062	0.00243829
DPYSL2	722.155	0.281185	0.0746068	3.7689	0.000163971	0.002449
DKC1	565.776	-0.116601	0.0309488	-3.76756	0.000164849	0.00245924
ISYNA1	345.572	-0.243073	0.06454	-3.76623	0.000165728	0.00246946
KIF27	266.536	0.401027	0.106494	3.76573	0.000166066	0.00247162
CERS2	2325.33	0.132895	0.0353103	3.76363	0.000167467	0.00248956
VIPR1	329.832	-0.260486	0.0692216	-3.76307	0.000167841	0.00249221
ATXN1	1220.81	0.236892	0.0629703	3.76196	0.00016859	0.00250042
ZNF529	210.561	-0.259708	0.0690439	-3.76149	0.000168907	0.00250049
RPL8	17547	-0.242154	0.0643863	-3.76096	0.000169262	0.00250049
AES	9514.17	-0.22327	0.0593664	-3.76088	0.000169316	0.00250049
EEF1A1	159696	-0.192501	0.0511863	-3.76079	0.000169379	0.00250049
ZMPSTE24	576.523	0.204876	0.0545004	3.75917	0.000170476	0.00251379
PRR5L	1044.73	0.290321	0.0772545	3.75798	0.000171287	0.00252283
SYPL1	436.285	-0.163075	0.0434044	-3.7571	0.000171893	0.00252882
KAT2B	1629.89	0.172783	0.0460109	3.75526	0.000173162	0.00254457
BCL9	168.303	-0.290422	0.0773492	-3.75469	0.000173555	0.00254582
ENPP5	61.6853	0.529112	0.140935	3.7543	0.000173825	0.00254582
KLRD1	937.724	0.406143	0.108196	3.75378	0.000174187	0.00254582
MARCH9	371.18	-0.27881	0.0742749	-3.75376	0.000174201	0.00254582
ZBTB40	1221.65	-0.199331	0.0531025	-3.7537	0.000174245	0.00254582
AP4S1	102.649	-0.198736	0.05298	-3.75115	0.000176022	0.00256884
EXOSC2	278.041	-0.176665	0.0471102	-3.75004	0.000176805	0.00257731
TNFRSF13C	128.658	-0.55757	0.148781	-3.74759	0.000178541	0.00259965
AP1G2	1589.23	-0.147991	0.0394986	-3.74675	0.000179141	0.00260541
CPVL	1483.76	0.420903	0.112347	3.74646	0.000179347	0.00260544
ZNF580	409.814	-0.27414	0.0731799	-3.74611	0.000179597	0.00260609
CROCC	1018.08	-0.215963	0.057656	-3.74571	0.000179887	0.00260734
FANCA	255.42	0.237977	0.0635882	3.74247	0.000182217	0.00263811
CLTCL1	73.0277	0.44194	0.118157	3.74027	0.000183823	0.00265835
DZIP3	164.792	-0.303233	0.0810814	-3.73986	0.000184126	0.00265971
RQCD1	497.687	-0.141913	0.0379603	-3.73846	0.00018515	0.00267147
APMAP	3879.51	0.366899	0.0981642	3.73761	0.000185779	0.00267689
GPR18	153.573	-0.426898	0.114231	-3.73714	0.000186127	0.00267689
TTC38	1132.23	0.326839	0.087458	3.7371	0.000186154	0.00267689
CTBP2	918.662	0.245719	0.0657859	3.73513	0.00018762	0.00269413
M1AP	23.563	0.501095	0.134165	3.73492	0.000187776	0.00269413
FAM117B	461.26	-0.26273	0.0704032	-3.7318	0.000190119	0.00272469
STAC3	168.449	0.287672	0.0771062	3.73086	0.000190829	0.00273179
PDE9A	19.2552	-0.905147	0.242772	-3.72838	0.000192711	0.00275564
NUDT16	993.328	0.262226	0.0704128	3.72413	0.00019599	0.00279938
RNMT	557.064	-0.19075	0.0512539	-3.72166	0.00019792	0.00282379
VRK2	222.174	0.254789	0.0684708	3.72113	0.000198333	0.00282652
CUL9	1048.92	-0.131372	0.0353073	-3.72083	0.00019857	0.00282674
IKBIP	698.583	0.341215	0.0917237	3.72003	0.000199202	0.00283257
ITPRIPL1	175.109	0.318867	0.085727	3.71956	0.00019957	0.00283465
PFAS	243.474	-0.230668	0.0620666	-3.71646	0.000202035	0.00286647
FIG4	502.085	0.181055	0.0487301	3.71546	0.000202835	0.00287463
C5orf45	121.888	-0.267604	0.0720557	-3.71385	0.000204127	0.00288972
PPAN	24.7002	-0.409264	0.110209	-3.71353	0.000204388	0.0028902
CYB5A	73.6062	-0.316007	0.0851125	-3.71281	0.000204969	0.00289522
SAMD12	37.1452	-0.69253	0.186599	-3.71132	0.000206178	0.00290908
PIDD1	525.881	-0.22678	0.0611253	-3.71009	0.000207184	0.00292004
FAU	5452.65	-0.222221	0.0599028	-3.7097	0.000207506	0.00292135
MDM2	1508.25	0.280231	0.0756254	3.70552	0.000210961	0.00296671
GCDH	290.809	-0.226909	0.0612536	-3.70441	0.000211882	0.00297302
PRELID2	10.6864	0.582999	0.157388	3.70422	0.000212041	0.00297302
DNAJC19	145.77	-0.231189	0.0624138	-3.70414	0.000212109	0.00297302
METTL1	22.8203	-0.347811	0.0939072	-3.70378	0.000212412	0.002974
RABL2A	108.865	-0.233705	0.0631077	-3.70327	0.000212835	0.00297526
METTL16	386.217	-0.195934	0.0529106	-3.70311	0.000212969	0.00297526
MTX3	341.286	-0.27188	0.073426	-3.70278	0.000213247	0.00297589
LGR6	433.102	0.447485	0.120867	3.7023	0.000213651	0.00297828
DCAF12	852.893	0.305525	0.0825739	3.70002	0.000215584	0.00300193
CLYBL	49.9995	-0.315077	0.0852226	-3.6971	0.000218074	0.0030333
IFT122	184.197	-0.140214	0.0379485	-3.69485	0.000220016	0.00305267
KCNH2	58.0275	-0.514422	0.139232	-3.69471	0.00022014	0.00305267
SPOCK2	6721.17	-0.290975	0.0787587	-3.69451	0.00022031	0.00305267
RPS3	11331.3	-0.455506	0.123297	-3.69438	0.000220424	0.00305267
ITGAM	7033.57	0.304553	0.0824758	3.69263	0.000221946	0.00307025
HS1BP3	524.652	0.198486	0.053761	3.692	0.000222497	0.00307025
LOXHD1	150.977	0.666844	0.180621	3.69196	0.000222536	0.00307025
BCL11B	1612.45	-0.269482	0.0729942	-3.69182	0.000222656	0.00307025
FAM161A	17.5384	-0.430498	0.116625	-3.69131	0.000223098	0.00307302
CCND3	5811.25	0.188753	0.0511504	3.69015	0.000224118	0.00308205
SGCD	28.0394	0.785913	0.213008	3.6896	0.000224605	0.00308205
PATL2	972.787	0.371527	0.100699	3.68948	0.000224713	0.00308205
KRI1	829.123	-0.200598	0.0543703	-3.68947	0.00022472	0.00308205
SDCCAG3	499.733	-0.208726	0.0565854	-3.68869	0.000225414	0.00308824
RPAIN	349.967	-0.17573	0.0476524	-3.68774	0.000226256	0.00309645
TRIQK	236.533	0.32852	0.0891393	3.68547	0.000228282	0.00311821
SPATC1L	101.671	-0.320722	0.0870249	-3.68541	0.000228335	0.00311821
DUS1L	1517.62	-0.178482	0.0484329	-3.68513	0.000228582	0.00311825
SQRDL	1788.26	0.284145	0.0771293	3.684	0.000229598	0.00312877
QRSL1	203.335	-0.258573	0.0701957	-3.68359	0.000229969	0.00313048
C12orf45	53.3267	-0.289241	0.0785311	-3.68315	0.000230373	0.00313263
VAMP5	587.142	0.325446	0.0883771	3.68247	0.000230984	0.00313759
BFSP1	62.5285	0.451867	0.122717	3.68219	0.000231237	0.00313769
ZCCHC11	820.668	-0.158348	0.0430261	-3.68027	0.000232985	0.00315637
CADM1	54.8206	0.5838	0.158635	3.68014	0.000233108	0.00315637
AKNA	13058.1	0.163217	0.0443853	3.67728	0.000235739	0.00318859
DNAH6	13.6485	-0.58805	0.159948	-3.67651	0.000236448	0.0031948
RPS11	14401.3	-0.293396	0.07988	-3.67296	0.000239757	0.00323609
PPWD1	695.66	-0.139696	0.0380691	-3.66954	0.000242986	0.00327591
CSTA	805.692	0.324431	0.0884179	3.66929	0.000243221	0.00327591
DPH5	192.267	-0.226305	0.0616842	-3.66878	0.000243713	0.00327907
PDE4DIP	782.84	-0.22061	0.0601416	-3.66817	0.000244292	0.0032834
LSG1	526.893	-0.206951	0.0564258	-3.66767	0.000244774	0.00328642
SDR39U1	158.404	-0.236931	0.0646105	-3.66707	0.000245342	0.00329058
MORC4	81.8553	-0.288847	0.0787737	-3.66679	0.000245611	0.00329072
PHGDH	32.8135	-0.469889	0.128165	-3.66628	0.0002461	0.00329142
KDM5A	2774.12	0.151819	0.0414105	3.6662	0.000246179	0.00329142
CTTNBP2NL	38.7662	0.45239	0.123473	3.66389	0.000248413	0.00331652
C17orf100	42.1981	-0.339837	0.0927574	-3.66372	0.000248576	0.00331652
PRR22	31.0851	-0.390653	0.106659	-3.66262	0.000249647	0.00332733
NKIRAS2	613.745	0.142614	0.0389544	3.66107	0.000251169	0.00334411
NOL9	347.009	-0.197272	0.0538914	-3.66054	0.000251686	0.0033475
CST7	4308.21	0.477318	0.130418	3.65992	0.000252295	0.0033496
COX7C	1176.17	-0.296841	0.0811075	-3.65984	0.000252369	0.0033496
OFD1	830.171	-0.196682	0.053752	-3.65906	0.000253138	0.00335291
ZNF419	71.7456	-0.312138	0.0853056	-3.65906	0.000253144	0.00335291
ARRDC2	2619.12	-0.199742	0.0546468	-3.65516	0.000257026	0.0034008
EIF3D	2152.35	-0.128099	0.0350492	-3.65482	0.000257365	0.00340175
PTCH1	424.034	0.323595	0.0885754	3.65332	0.000258866	0.00341272
ZNF33B	283.84	-0.270372	0.0740095	-3.65321	0.000258984	0.00341272
HIST1H4H	93.8078	0.596541	0.163293	3.6532	0.000258997	0.00341272
GPR183	765.331	-0.422895	0.115792	-3.65218	0.000260025	0.00342272
SYCE2	17.1153	-0.386287	0.105789	-3.6515	0.000260716	0.00342828
ORM1	135.5	0.927013	0.253921	3.65079	0.000261432	0.00343415
RPL37A	7792.09	-0.286878	0.0786091	-3.64943	0.000262822	0.00344571
SLC25A24	479.587	0.253167	0.0693723	3.6494	0.000262852	0.00344571
LAG3	378.773	0.408523	0.111952	3.6491	0.000263159	0.0034462
RPS15A	4271.63	-0.534928	0.14668	-3.64692	0.000265404	0.00347203
ANXA4	556.944	0.206013	0.0565032	3.64605	0.000266304	0.00348023
SETD6	114.397	-0.208824	0.0572959	-3.64465	0.000267759	0.00349566
CDC42BPA	35.1486	0.495419	0.135971	3.64356	0.000268898	0.00350695
MAST4	329.146	-0.262126	0.071948	-3.64327	0.000269195	0.00350724
FHDC1	83.6402	0.487484	0.13382	3.64283	0.00026966	0.0035097
KIR3DL1	53.4772	1.15289	0.316524	3.64235	0.000270159	0.00351262
AGPAT5	189.394	-0.321268	0.0882387	-3.6409	0.000271688	0.0035289
RB1	717.982	0.218179	0.0599465	3.63957	0.000273095	0.00354356
HFE	86.0294	0.346761	0.0954233	3.63392	0.000279146	0.00361487
ZNF83	561.967	-0.271338	0.0746719	-3.63373	0.000279352	0.00361487
TMEM67	24.5548	-0.40708	0.112031	-3.63365	0.00027944	0.00361487
KDSR	264.822	-0.211027	0.0580852	-3.63305	0.000280088	0.00361958
EXOSC10	895.045	-0.133895	0.0369071	-3.6279	0.00028574	0.00368682
SEPT1	1740.36	-0.276294	0.0761605	-3.62778	0.00028587	0.00368682
SLC4A10	77.5242	-0.789429	0.217666	-3.62679	0.000286964	0.00369719
MPST	474.085	0.227612	0.0628031	3.62422	0.000289835	0.00373042
MKS1	99.0478	-0.237393	0.0655114	-3.62369	0.00029043	0.00373432
SIRPD	65.8013	0.425503	0.117462	3.62248	0.000291788	0.00374799
SERPINB8	347.076	0.224963	0.0621117	3.62191	0.00029244	0.00375259
CPNE8	146.963	0.285852	0.078947	3.62081	0.000293685	0.00376477
RPL28	15513.4	-0.210991	0.058306	-3.61867	0.000296117	0.00379214
PLA2G7	103.346	0.470153	0.129939	3.61827	0.000296575	0.00379419
CNTNAP2	44.1639	-0.851741	0.235448	-3.61753	0.000297431	0.00379987
SMG6	525.765	-0.152551	0.0421718	-3.61737	0.000297614	0.00379987
RBMX	1819.31	-0.151761	0.041992	-3.61403	0.000301471	0.00384526
PMEL	31.7092	-0.531416	0.147066	-3.61346	0.000302136	0.00384972
ZBED5	780.874	-0.146556	0.0405612	-3.61321	0.000302424	0.00384972
ZNF551	89.1105	-0.341152	0.0944398	-3.61237	0.000303407	0.00385838
METTL17	367.845	-0.179738	0.0497611	-3.61203	0.000303808	0.00385963
RAB36	79.1084	0.539796	0.149499	3.6107	0.000305376	0.0038757
FAM198B	482.057	0.447382	0.123924	3.61014	0.000306026	0.00387877
KCNMB4	15.1973	-0.500971	0.138774	-3.60997	0.000306227	0.00387877
RPL7	13317.4	-0.215037	0.0595796	-3.60924	0.000307096	0.00388592
WDSUB1	112.873	0.237354	0.0657896	3.60778	0.000308828	0.00390397
OSBPL10	140.908	-0.555199	0.153976	-3.60576	0.000311242	0.00393059
ZNF514	171.32	-0.31349	0.0869915	-3.60369	0.000313729	0.00395468
C14orf132	18.706	-0.558152	0.154885	-3.60366	0.00031377	0.00395468
NTRK1	60.7384	0.413516	0.114827	3.60122	0.000316725	0.00398798
SGMS2	183.271	0.451734	0.125493	3.59968	0.000318607	0.00400772
CTSS	25485.5	0.252267	0.0701231	3.59749	0.000321303	0.00403765
FCRLB	43.9392	0.378957	0.105379	3.59613	0.000322981	0.00405473
ST3GAL6	271.414	0.341967	0.0950996	3.59588	0.000323298	0.00405473
ITGAD	100.346	0.851688	0.23692	3.59483	0.000324603	0.0040671
RNF146	906.676	0.236244	0.0657478	3.59318	0.00032667	0.00408898
ADCY7	5653.49	0.192958	0.0537087	3.59267	0.000327306	0.00409293
NOP2	619.141	-0.156995	0.0437061	-3.59207	0.000328059	0.00409832
AGTRAP	2518.22	0.284643	0.0792736	3.59064	0.000329868	0.0041169
GOLM1	452.106	0.319315	0.0889993	3.58784	0.000333431	0.00415448
FGFBP2	2469.86	0.42267	0.117809	3.58776	0.000333531	0.00415448
WDR27	179.754	-0.263818	0.0735417	-3.58732	0.000334089	0.00415738
RMI1	160.076	0.35793	0.0998057	3.58627	0.000335443	0.00417015
RPSA	10877.9	-0.26637	0.0742914	-3.58547	0.00033647	0.00417884
PLA2G4B	48.306	-0.28137	0.0785014	-3.58427	0.000338028	0.00419411
SPAST	478.644	0.20533	0.0573028	3.58325	0.000339347	0.00420639
KLHL22	382.272	-0.150476	0.0420247	-3.58066	0.000342726	0.00424415
ACTR1B	955.757	-0.122468	0.0342271	-3.5781	0.000346107	0.00428185
MMP8	94.9131	1.15976	0.324222	3.57707	0.000347468	0.00429231
KLF8	100.122	-0.391393	0.109421	-3.57695	0.000347625	0.00429231
EIF4EBP2	3637.27	0.126988	0.0355054	3.57658	0.00034812	0.00429426
EVC2	22.8482	0.656396	0.183603	3.57508	0.000350126	0.00431032
C6orf211	306.416	0.227893	0.0637467	3.57498	0.000350252	0.00431032
RPF2	63.1271	-0.325089	0.0909379	-3.57485	0.000350435	0.00431032
RPL24	2749.17	-0.467487	0.130839	-3.57301	0.000352907	0.00433654
VPS51	2350.03	-0.199257	0.0558312	-3.56891	0.000358467	0.0043986
WIPI1	601.963	0.209556	0.0587193	3.56878	0.000358647	0.0043986
ABCC6	114.511	0.388407	0.108883	3.56721	0.000360803	0.00442079
INADL	274.599	-0.316115	0.0886289	-3.56673	0.000361467	0.00442467
CD19	339.134	-0.553074	0.155099	-3.56594	0.000362552	0.0044337
FAM153B	12.4854	-0.814633	0.228478	-3.56548	0.000363188	0.00443722
TMEM134	375.576	-0.223409	0.0626713	-3.56478	0.000364162	0.00444486
EPOR	318.256	0.287126	0.0805685	3.56376	0.000365586	0.00445798
ACACB	251.159	-0.273869	0.0768842	-3.5621	0.000367903	0.00448195
PRR11	128.34	0.255309	0.0716973	3.56093	0.000369543	0.00449764
GOLGA8A	1113.43	-0.362443	0.1018	-3.56034	0.000370374	0.00450345
LUC7L3	3682.96	-0.159237	0.0447677	-3.55695	0.000375184	0.00455759
CDA	1758.64	0.439342	0.12358	3.55511	0.000377819	0.00458524
BBS1	194.51	-0.177478	0.0499493	-3.55316	0.000380634	0.00461339
RNASE4	51.2584	0.458505	0.129047	3.553	0.000380862	0.00461339
NSUN6	157.531	-0.202137	0.0569152	-3.55155	0.000382962	0.00463442
FBXO6	464.647	0.345873	0.0973975	3.55115	0.000383549	0.00463713
EIF3E	2712.1	-0.174594	0.0491773	-3.5503	0.000384795	0.00464779
GPR107	1036.04	0.15246	0.0429519	3.54954	0.000385902	0.00465675
ABCA13	26.5657	0.993874	0.280022	3.54927	0.000386297	0.00465711
TOMM7	713.998	-0.27708	0.0781063	-3.54748	0.000388938	0.00468452
GCLM	224.66	0.22607	0.0637357	3.54699	0.000389655	0.00468872
OGDH	2499.52	0.113717	0.0320884	3.54386	0.000394308	0.00473966
SULF2	3316.61	0.323148	0.0911958	3.54345	0.000394925	0.00473966
CD68	3590.95	0.276717	0.0780935	3.5434	0.000395003	0.00473966
SEC31B	850.257	-0.20553	0.0580265	-3.542	0.000397101	0.00476037
NEDD9	1814.87	0.263169	0.0743047	3.54175	0.000397475	0.00476037
PTMA	7407.66	-0.154895	0.0437438	-3.54096	0.00039867	0.0047702
ICOS	244.01	-0.407287	0.115041	-3.54036	0.000399585	0.00477668
RNASE6	647.631	0.35751	0.101026	3.5388	0.000401948	0.00479482
HIC1	136.128	-0.514431	0.145375	-3.53863	0.000402202	0.00479482
PPFIBP1	19.9062	-0.429333	0.121328	-3.53862	0.000402231	0.00479482
SYNPO	85.074	-0.491934	0.139132	-3.53572	0.000406658	0.00484307
SMARCE1	1008.06	-0.124484	0.0352134	-3.53514	0.000407555	0.00484922
AIMP1	345.391	-0.152401	0.0431195	-3.53439	0.000408722	0.00485857
GRN	9123.5	0.293606	0.0830903	3.53358	0.000409979	0.00486898
PRR14L	1100.41	0.184852	0.0523212	3.53303	0.000410831	0.00487455
NICN1	275.164	-0.168584	0.047732	-3.5319	0.000412591	0.00489089
RAB27A	1953.82	0.258596	0.0732301	3.53128	0.000413551	0.00489695
RNF20	924.948	0.143272	0.0405745	3.53108	0.00041387	0.00489695
FOXP1	1263.88	-0.164918	0.0467101	-3.53067	0.000414503	0.0048999
CMIP	2730.99	0.213642	0.0605416	3.52884	0.000417378	0.00492784
MRTO4	146.266	-0.239558	0.0678888	-3.52868	0.00041764	0.00492784
HKR1	274.936	-0.224963	0.0638283	-3.5245	0.000424285	0.00500162
C19orf71	238.413	-0.222978	0.0632932	-3.52294	0.000426788	0.00502649
NUP88	332.513	-0.211738	0.0601124	-3.52236	0.000427718	0.00503279
AK4	31.9945	0.413424	0.117418	3.52094	0.000430015	0.00505515
NAE1	310.225	-0.16655	0.0473083	-3.52052	0.000430695	0.00505849
MID2	73.319	-0.363066	0.103159	-3.51948	0.000432398	0.00507381
ENTPD2	83.4763	0.726427	0.206614	3.51586	0.000438327	0.00513866
SFMBT1	202.277	-0.255269	0.0726499	-3.51369	0.000441936	0.00517621
TAS2R20	14.9707	-0.477021	0.135783	-3.51312	0.000442878	0.00518249
FN1	42.316	0.902565	0.257044	3.51132	0.00044589	0.00520903
SMDT1	588.46	-0.228551	0.065092	-3.5112	0.000446089	0.00520903
SYNGAP1	23.0341	-0.351753	0.100185	-3.51103	0.000446372	0.00520903
SPIN3	132.884	-0.292447	0.0833047	-3.51057	0.000447148	0.00521104
HSBP1L1	57.0864	-0.343857	0.0979525	-3.51044	0.000447361	0.00521104
CCR4	208.396	-0.39807	0.113461	-3.50842	0.000450778	0.00524235
ADSL	525.264	-0.143226	0.0408241	-3.50836	0.000450871	0.00524235
TSHZ3	267.913	0.449317	0.128084	3.50799	0.000451504	0.00524493
E2F5	51.4049	-0.473766	0.135097	-3.50687	0.000453408	0.00526226
KLRC4-KLRK1	51.7354	0.556992	0.15891	3.50509	0.000456459	0.00529285
MCTP1	579.003	0.343277	0.0979476	3.5047	0.000457121	0.00529327
GLTSCR1L	1226.74	0.182993	0.0522154	3.50458	0.000457325	0.00529327
TNPO2	786.821	-0.121162	0.0345784	-3.50397	0.000458375	0.00530061
CD36	1198.45	0.371784	0.106155	3.50227	0.000461306	0.00532967
SPIB	285.597	-0.497188	0.142053	-3.50001	0.000465239	0.00537025
IL12RB1	1006.51	0.19715	0.0563378	3.49943	0.000466259	0.00537715
C7orf60	383.707	0.266143	0.0761325	3.49579	0.000472662	0.00544607
GFI1	529.066	0.337397	0.0965359	3.49504	0.000473983	0.0054544
C11orf80	140.369	-0.265529	0.075976	-3.4949	0.00047424	0.0054544
ITGAV	231.381	0.214577	0.0614144	3.49392	0.000475985	0.00546954
GLB1	707.131	0.18386	0.0526295	3.49348	0.00047677	0.00547363
IFI27	20.1745	1.44095	0.412512	3.49312	0.000477408	0.00547602
MERTK	62.8877	0.51001	0.146059	3.4918	0.000479776	0.00549824
TRMT61A	165.227	-0.229339	0.0657488	-3.48811	0.000486448	0.0055697
MCM7	1528.18	-0.16389	0.0469903	-3.48774	0.000487116	0.00557234
PHLDB3	96.2946	-0.257019	0.0737156	-3.48663	0.000489152	0.00559062
CYP2E1	11.1481	-0.705464	0.202374	-3.48594	0.000490409	0.0055946
RALGPS2	658.127	-0.326542	0.0936788	-3.48576	0.000490741	0.0055946
BANK1	547.254	-0.434211	0.124569	-3.48572	0.000490816	0.0055946
CDKN2A	45.2232	0.379856	0.108997	3.48501	0.000492121	0.00560446
FBF1	221.572	-0.186945	0.0537016	-3.48118	0.000499217	0.00567808
ANKK1	11.9142	-0.459139	0.131897	-3.48104	0.000499475	0.00567808
CCDC149	144.607	0.361353	0.103821	3.48053	0.000500416	0.00568371
PCMT1	901.004	0.153304	0.0441102	3.47547	0.000509952	0.00578687
SULT1B1	276.153	0.54226	0.156181	3.47201	0.000516586	0.0058525
PTGER2	1161.07	0.221578	0.0638192	3.47197	0.000516653	0.0058525
TRIM28	3138.38	-0.137048	0.0395167	-3.46811	0.000524141	0.00593204
SDR42E1	16.225	-0.475822	0.137317	-3.46514	0.000529962	0.00599262
RPL6	10174.1	-0.192337	0.0555238	-3.46404	0.000532122	0.0060098
INSC	12.9736	1.07621	0.310694	3.46389	0.000532425	0.0060098
RPP30	204.22	-0.169344	0.0488998	-3.46308	0.000534036	0.00602266
ZNF75A	175.399	-0.237642	0.0686813	-3.46006	0.000540046	0.00608506
NCEH1	118.649	0.311621	0.0900789	3.45942	0.000541343	0.00609354
IDH1	357.489	0.267453	0.0773161	3.45921	0.000541754	0.00609354
CRELD1	384.181	-0.179471	0.0518932	-3.45846	0.000543266	0.00610516
HPS4	458.839	-0.158485	0.0458322	-3.45794	0.000544325	0.00611168
TPST2	1724.51	0.221032	0.0639483	3.45641	0.000547414	0.00614095
OTUD7A	10.7537	-0.568764	0.164586	-3.45572	0.000548824	0.00615136
LAT2	3643.17	0.309279	0.0895084	3.45531	0.000549654	0.00615526
RASA4	406.909	-0.300552	0.0869925	-3.45491	0.000550467	0.00615895
STXBP1	32.1822	-0.383175	0.110922	-3.45446	0.000551399	0.00616397
NGFR	13.2869	0.521754	0.151055	3.45407	0.000552198	0.0061675
EPHB2	46.3852	0.689017	0.199509	3.45357	0.000553225	0.00617356
HNRNPDL	3852.66	-0.134013	0.0388471	-3.44975	0.00056111	0.00625609
NUPL1	683.649	0.223053	0.0646686	3.44917	0.000562307	0.00626395
P2RY11	28.9947	-0.338789	0.0982596	-3.4479	0.000564971	0.00628814
SYNJ2BP	243.985	-0.220707	0.0640216	-3.44738	0.000566051	0.00628895
ADRB2	367.307	0.318256	0.09232	3.44731	0.0005662	0.00628895
NACAD	10.9192	0.919385	0.266728	3.4469	0.000567063	0.00628895
TAOK1	1880.43	0.212702	0.0617116	3.4467	0.00056747	0.00628895
DUS3L	471.424	-0.225082	0.065304	-3.44669	0.000567509	0.00628895
ARHGEF12	656.334	0.331598	0.096218	3.44632	0.00056827	0.00629191
ANKRD50	168.173	0.368716	0.107004	3.4458	0.000569363	0.00629855
ATP6V1A	1708.86	0.277414	0.0805251	3.44507	0.00057092	0.00631029
CLCN4	154.141	0.423309	0.122884	3.44478	0.000571532	0.00631159
CD40	182.856	-0.382378	0.111033	-3.44383	0.000573529	0.00632817
ASGR2	265.149	0.488111	0.141855	3.44093	0.000579726	0.00639102
OSBPL1A	139.573	0.449425	0.130628	3.4405	0.000580649	0.00639566
RPAP1	307.472	-0.192428	0.055939	-3.43997	0.000581787	0.00640267
KCP	24.8467	0.510298	0.148462	3.43723	0.000587688	0.00646203
SMAD3	1017.59	-0.186777	0.0543623	-3.43578	0.000590859	0.0064913
RGCC	443	-0.427442	0.124447	-3.43472	0.000593161	0.00651099
CHSY3	12.0273	1.20222	0.350071	3.4342	0.000594296	0.00651784
NUAK1	78.5716	0.795773	0.23174	3.43391	0.000594942	0.00651932
ZNF418	21.3716	-0.486568	0.141753	-3.43251	0.000598013	0.00654734
PIK3C2B	343.841	-0.286641	0.0835177	-3.4321	0.000598928	0.00655174
ZNF671	179.185	-0.247601	0.072175	-3.43056	0.000602334	0.00658335
AHNAK2	24.2474	-0.569061	0.165999	-3.42811	0.000607799	0.0066374
CCDC106	62.8695	-0.375406	0.10952	-3.42772	0.000608663	0.00664114
N6AMT1	24.4173	-0.431528	0.125916	-3.42712	0.000610015	0.00665021
NMNAT1	140.1	0.24872	0.0726256	3.42469	0.000615508	0.00670436
WDR33	1220.68	-0.0946327	0.0276405	-3.4237	0.000617749	0.00672303
RASGRP3	111.79	-0.419257	0.122467	-3.42344	0.000618333	0.00672364
NBPF15	516.202	-0.229198	0.0669938	-3.42118	0.000623504	0.0067741
FCRL1	591.493	-0.61953	0.181315	-3.41688	0.000633439	0.00687573
AKAP5	146.613	0.514837	0.150684	3.41666	0.000633937	0.00687573
DCP2	2007.43	0.240774	0.0704866	3.41588	0.000635766	0.00688972
IRAK3	1568.39	0.394035	0.115367	3.41548	0.000636702	0.006894
JAKMIP2	106.774	0.399579	0.117019	3.41466	0.000638609	0.00690879
CD70	32.2534	0.513081	0.150305	3.4136	0.00064111	0.00692513
UBXN2B	1348.57	0.35648	0.104431	3.41356	0.000641205	0.00692513
AKIRIN2	1828.82	0.272674	0.0799973	3.40854	0.000653111	0.00704774
DAAM2	41.051	1.02947	0.30205	3.40829	0.00065371	0.00704824
GFRA2	28.595	0.604171	0.177329	3.40707	0.000656652	0.00707398
TMEM165	845.853	0.238965	0.0701585	3.40607	0.000659045	0.00709377
KNOP1	87.8471	-0.343517	0.100862	-3.40582	0.00065965	0.00709429
ZMAT1	373.496	-0.191068	0.0561492	-3.40286	0.000666843	0.00716384
KIF5B	1930.12	0.142391	0.0418465	3.4027	0.00066724	0.00716384
TCAIM	196.911	0.229461	0.0674862	3.40011	0.000673578	0.00722581
ARL6IP1	1581.64	0.121156	0.0356468	3.39879	0.000676859	0.00724908
FASTKD2	238.971	-0.201091	0.0591695	-3.39856	0.000677418	0.00724908
DNASE2	514.013	0.220475	0.0648735	3.39855	0.000677452	0.00724908
POP5	200.604	-0.188143	0.0553741	-3.39767	0.000679621	0.00726619
MAST3	4372.5	0.229566	0.0675792	3.39699	0.000681306	0.00727811
CD63	3312.36	0.23908	0.0703946	3.39628	0.00068309	0.00729106
PRRT4	18.5885	0.767086	0.226006	3.39409	0.000688564	0.00734334
CPM	98.3198	0.340585	0.100357	3.39372	0.00068951	0.00734729
ELANE	78.8452	0.945222	0.278762	3.39079	0.000696915	0.00741999
FNBP4	1535.48	-0.145451	0.0429167	-3.38915	0.000701095	0.00745827
ABHD17C	57.692	0.435416	0.128487	3.38879	0.000702026	0.00746195
PIH1D1	650.278	-0.159056	0.0469446	-3.38817	0.000703602	0.00747247
UCHL5	432.424	0.15343	0.0452934	3.38747	0.0007054	0.00748534
STXBP5	1155.14	0.274932	0.0811948	3.38608	0.000708977	0.00751704
ST13	1409.21	-0.162238	0.047937	-3.3844	0.000713341	0.00755703
VAV3	757.904	0.241242	0.071334	3.38187	0.00071995	0.0076194
ABCG1	606.359	0.365467	0.108073	3.38169	0.000720423	0.0076194
NOP16	112.04	-0.188804	0.0558443	-3.38091	0.000722473	0.00763475
TRAF3IP3	3156.94	-0.130504	0.0386048	-3.3805	0.000723528	0.00763957
ITFG2	393.578	-0.130985	0.0387517	-3.38011	0.00072457	0.00764424
ITGA7	29.593	0.406753	0.120388	3.3787	0.000728305	0.0076773
DMXL2	2661.11	0.341271	0.101021	3.37823	0.000729547	0.00768088
FAM111A	1762.69	0.165969	0.0491306	3.37811	0.00072985	0.00768088
THRA	360.828	-0.207221	0.0613704	-3.37657	0.000733964	0.00771392
CCDC57	334.559	-0.158451	0.0469279	-3.37648	0.000734198	0.00771392
ADPRM	137.453	-0.282212	0.0836382	-3.3742	0.0007403	0.00777163
FLNA	46096.9	0.157864	0.0467943	3.37356	0.000742021	0.00778328
CAPS	387.792	-0.217262	0.0644293	-3.37211	0.000745954	0.00781811
C11orf21	3032.8	0.213801	0.0634129	3.37158	0.000747394	0.00782677
MKL2	122.65	-0.300288	0.0890888	-3.37066	0.000749876	0.00784632
TGFBR3	1202.49	0.304636	0.0905113	3.36573	0.000763424	0.0079782
WDR86	58.4586	-0.407116	0.120971	-3.36541	0.000764292	0.0079782
TAB1	478.676	-0.142542	0.042358	-3.36517	0.000764971	0.0079782
C10orf95	17.2462	-0.425982	0.126586	-3.36516	0.000764981	0.0079782
HGF	63.0398	0.37096	0.110258	3.36448	0.000766872	0.00799139
C1orf85	325.207	0.26669	0.0792893	3.3635	0.000769612	0.00801339
FAM120A	3192.96	0.159331	0.0473746	3.36321	0.000770414	0.0080152
ATP13A1	1568.07	-0.16689	0.0496434	-3.36177	0.000774451	0.00804504
ZNF540	48.911	-0.309359	0.0920276	-3.36159	0.000774961	0.00804504
FAM195A	169.737	-0.214237	0.0637373	-3.36125	0.000775917	0.00804504
SF3A2	1190.04	-0.148018	0.0440368	-3.36124	0.000775936	0.00804504
SRM	403.936	-0.242318	0.0720957	-3.36106	0.000776436	0.00804504
BLNK	118.307	-0.486965	0.144924	-3.36014	0.000779037	0.00806543
ABCA2	4441.83	0.218269	0.0649631	3.35989	0.000779742	0.00806618
RPUSD4	280.817	-0.152577	0.0454294	-3.35856	0.000783498	0.00809841
ANKZF1	1679.85	-0.109414	0.0325799	-3.35834	0.000784127	0.00809841
UXS1	472.314	-0.185788	0.0553252	-3.3581	0.000784805	0.00809886
PRF1	11734.7	0.393067	0.117061	3.35778	0.000785704	0.00810158
ADAP1	1674.03	0.204905	0.0610447	3.35663	0.000788977	0.00812473
MAGED1	358.576	-0.198286	0.0590744	-3.35655	0.000789223	0.00812473
TCL1A	382.481	-0.791549	0.235903	-3.35541	0.000792482	0.0081517
EVI2A	2689.93	0.248749	0.0741532	3.35452	0.000795018	0.00816576
ITGB2	30440.2	0.239225	0.0713148	3.35448	0.000795129	0.00816576
MGAT5	897.158	-0.178501	0.0532214	-3.35394	0.000796686	0.00816759
ISM1	19.8501	-0.614703	0.183293	-3.35367	0.000797481	0.00816759
NSF	477.663	0.123683	0.036881	3.35356	0.000797802	0.00816759
C9orf172	282.921	0.35574	0.106093	3.35311	0.000799099	0.00816759
KIF21A	290.327	0.282809	0.0843429	3.35308	0.000799175	0.00816759
FCRLA	178.021	-0.556883	0.166086	-3.35298	0.000799477	0.00816759
GPD2	461.447	0.224946	0.0670921	3.3528	0.000799999	0.00816759
PTPRK	30.2474	-0.607065	0.18107	-3.35265	0.000800431	0.00816759
PTCD3	773.665	-0.150364	0.0448581	-3.35199	0.000802343	0.00817676
GRB10	137.6	0.471073	0.140539	3.35189	0.000802611	0.00817676
STAM2	558.899	0.220233	0.0657409	3.35001	0.000808076	0.00822587
C20orf195	13.0813	-0.424146	0.126634	-3.34938	0.000809938	0.00823824
BTF3	3015.7	-0.218379	0.065213	-3.3487	0.000811903	0.00825104
PKMYT1	33.7765	0.527132	0.157423	3.3485	0.00081249	0.00825104
CEP78	528.131	0.291468	0.0870604	3.34788	0.000814325	0.0082631
PTPN9	518.321	0.14535	0.043419	3.34763	0.00081507	0.00826409
ZNF706	426.106	-0.196672	0.0587601	-3.34702	0.000816842	0.00827547
TMEM18	228.909	-0.157553	0.047089	-3.34586	0.000820279	0.00829888
ANP32B	1161.3	-0.28763	0.0859674	-3.3458	0.000820454	0.00829888
CYB561A3	1034.54	-0.195683	0.0584902	-3.34557	0.000821124	0.00829908
SEC23A	559.674	0.129965	0.038852	3.34512	0.000822477	0.00830617
LETM2	129.723	0.3107	0.0929051	3.34427	0.000824986	0.00832007
EPG5	1273.22	0.17667	0.0528287	3.34421	0.000825158	0.00832007
MR1	747.376	0.154297	0.0461433	3.34387	0.000826196	0.00832395
TARBP1	407.339	-0.228504	0.0683614	-3.34259	0.000830013	0.00833946
OSTM1	1015.92	0.16036	0.0479755	3.34254	0.000830141	0.00833946
HNMT	155.76	0.348071	0.104144	3.34222	0.000831116	0.00833946
NPL	1616.09	0.352879	0.105582	3.34221	0.000831128	0.00833946
C19orf53	657.65	-0.161042	0.0481844	-3.3422	0.000831157	0.00833946
SPIRE2	63.1476	0.49697	0.148703	3.34204	0.000831658	0.00833946
PES1	416.559	-0.162637	0.0487201	-3.33818	0.000843285	0.00844941
ARF3	3176.16	0.151176	0.045306	3.33677	0.000847575	0.00848573
CADM4	76.9998	0.374053	0.112195	3.33395	0.00085622	0.00856556
ZNF773	44.0326	-0.354186	0.106257	-3.33328	0.000858272	0.00857936
CDK14	310.239	0.341913	0.10262	3.33183	0.000862775	0.00861251
MAP3K3	3699.57	0.220731	0.0662502	3.33178	0.000862939	0.00861251
NKG7	8464.07	0.340375	0.102198	3.33056	0.00086673	0.00863699
CORO1C	2060.46	0.237693	0.0713676	3.33055	0.000866746	0.00863699
ABCB8	429.626	-0.16088	0.0483279	-3.32894	0.000871787	0.00867536
TBC1D16	58.9287	-0.490514	0.147351	-3.32888	0.000871957	0.00867536
ERP29	1579.66	-0.152991	0.0459802	-3.32732	0.000876872	0.00871746
PNPLA1	52.9348	0.473247	0.142247	3.32693	0.000878071	0.00872258
MARCH3	59.8074	-0.32905	0.0989419	-3.3257	0.000881984	0.00875463
EIF2B5	822.589	-0.123001	0.0369879	-3.32544	0.000882801	0.00875593
TSEN2	47.959	-0.273238	0.0821844	-3.32469	0.000885164	0.00877059
BEND5	20.2685	-0.594545	0.178846	-3.32434	0.00088628	0.00877059
TAPT1	477.48	-0.145915	0.0438936	-3.32429	0.000886449	0.00877059
STAP1	92.956	-0.479797	0.144344	-3.32398	0.000887434	0.00877059
CARKD	564.34	-0.158444	0.0476683	-3.32389	0.000887717	0.00877059
SPTB	744.806	0.236211	0.0710863	3.32288	0.000890922	0.00879544
MOCS2	169.433	-0.182407	0.0549327	-3.32055	0.000898389	0.0088623
MICAL2	1491.86	0.281927	0.0849263	3.31967	0.000901237	0.00888352
ZSCAN5A	13.3734	-0.439826	0.132609	-3.31671	0.000910843	0.00896783
SIT1	297.718	-0.37504	0.113086	-3.31643	0.000911749	0.00896783
MFSD12	791.113	-0.148238	0.0447009	-3.31623	0.000912421	0.00896783
SNX11	915.865	0.228626	0.0689427	3.31617	0.000912603	0.00896783
ELOVL6	81.7289	0.350025	0.105564	3.31577	0.000913919	0.00897386
LSM5	136.333	-0.21033	0.0634456	-3.31513	0.000916007	0.00898744
DBP	327.806	-0.285321	0.0860897	-3.31423	0.000918961	0.00900949
EML5	44.463	-0.406379	0.122644	-3.31347	0.000921452	0.00902605
MIB1	766.483	0.190869	0.0576072	3.31329	0.000922065	0.00902605
HERC4	1014.89	0.152221	0.0459541	3.31245	0.000924837	0.00904624
EPB41L2	150.949	-0.317184	0.0957661	-3.31207	0.000926087	0.00905153
WDR75	387.443	-0.16666	0.0503406	-3.31064	0.000930813	0.00908634
ZNF366	15.5494	0.471523	0.14243	3.31057	0.000931074	0.00908634
TRIOBP	1588.82	0.203075	0.0613598	3.30957	0.000934384	0.00911167
RPH3A	171.432	0.768023	0.232319	3.3059	0.000946726	0.0092205
CCDC85C	80.6706	-0.255669	0.0773389	-3.30582	0.00094699	0.0092205
CCDC120	142.98	-0.20445	0.0618642	-3.30481	0.000950395	0.00923939
WDR82	2908.63	-0.110636	0.0334795	-3.30461	0.0009511	0.00923939
MORN1	55.0039	-0.226205	0.0684516	-3.30461	0.000951103	0.00923939
HPS3	456.075	0.160328	0.0485226	3.30419	0.00095252	0.00924612
FAM3C	350.946	-0.245491	0.0743119	-3.30352	0.000954797	0.00926116
BACE2	102.546	-0.536664	0.162533	-3.30188	0.000960393	0.00930837
PROC	21.8156	0.442268	0.133953	3.30165	0.00096117	0.00930882
HORMAD1	38.8979	0.561591	0.170115	3.30123	0.000962604	0.00931564
IGFBP4	76.2031	-0.41739	0.126458	-3.30061	0.000964743	0.00932926
AKT2	2423.34	-0.0987599	0.029926	-3.30013	0.000966388	0.00933604
ARHGAP24	171.612	0.364042	0.110316	3.29998	0.000966908	0.00933604
LENG8	6203.28	-0.181213	0.0549279	-3.29911	0.000969927	0.00935811
SV2A	44.655	-0.304774	0.0924238	-3.29757	0.000975253	0.00939627
KANK1	70.0239	-0.529963	0.160715	-3.29754	0.000975356	0.00939627
GLRX	1620.35	0.242768	0.0736522	3.29613	0.00098025	0.00943629
EPHA4	171.026	-0.367021	0.11143	-3.29374	0.000988622	0.00950971
MID1IP1	2590.07	0.26895	0.0816786	3.29279	0.000992001	0.00953502
EIF3L	3259.28	-0.173016	0.0525506	-3.29237	0.000993485	0.00954209
INPP5D	6301.11	0.132875	0.0403691	3.2915	0.000996537	0.00956421
NEK6	584.147	0.292448	0.0888763	3.29051	0.00100006	0.0095829
PPP2R5C	2712.95	0.123799	0.037624	3.29044	0.00100031	0.0095829
ADD2	51.0231	-0.446651	0.135755	-3.29013	0.0010014	0.0095829
POLR1E	172.451	-0.200018	0.0607947	-3.29005	0.00100169	0.0095829
PABPC1	15509.7	-0.199527	0.0606528	-3.28966	0.00100309	0.0095829
KLRK1	10.3208	0.701532	0.213265	3.28948	0.00100373	0.0095829
PNMA3	124.475	-0.397454	0.120831	-3.28933	0.00100424	0.0095829
SEMA4G	32.4225	-0.394996	0.120086	-3.28926	0.0010045	0.0095829
MOSPD2	1010.03	0.299584	0.0911211	3.28776	0.00100987	0.00962701
SLC25A43	120.502	0.247593	0.0753203	3.2872	0.00101188	0.00963892
MYH3	95.6786	-0.27211	0.0827976	-3.28645	0.00101458	0.00965743
ETV7	212.117	0.652818	0.198698	3.28548	0.00101809	0.00967438
BCKDHB	96.0901	-0.239973	0.0730412	-3.28545	0.00101819	0.00967438
SNX33	88.0511	0.245797	0.0748164	3.28533	0.00101863	0.00967438
KCTD12	1602.1	0.326477	0.0994332	3.28338	0.00102571	0.00973434
NHSL2	1113.62	0.317386	0.0966892	3.28254	0.00102876	0.00975601
MPHOSPH10	318.2	-0.162955	0.0496554	-3.28171	0.00103178	0.00977741
CEP170B	42.2576	-0.376676	0.11482	-3.28058	0.00103592	0.00980937
NBPF1	158.404	-0.263042	0.0802023	-3.27973	0.00103905	0.00983169
TMEM255B	14.6282	0.549776	0.167704	3.27825	0.00104452	0.00986687
LFNG	1916.9	-0.299014	0.0912155	-3.2781	0.00104507	0.00986687
BLVRB	648.648	0.262361	0.0800346	3.2781	0.00104509	0.00986687
LUC7L	772.665	-0.167634	0.0511498	-3.27733	0.00104795	0.00988653
COX6C	457.616	-0.195731	0.0597501	-3.27583	0.00105353	0.0099318
CELF2	7035.18	0.186919	0.0570642	3.27559	0.0010544	0.00993268
ITGB4	89.143	0.71414	0.218085	3.2746	0.00105813	0.00995242
GYG1	810.325	0.378483	0.115585	3.27449	0.00105852	0.00995242
ZNF256	47.6167	-0.382129	0.116702	-3.27441	0.00105883	0.00995242
TCEAL4	98.3913	-0.254529	0.0777413	-3.27405	0.00106018	0.00995774
ALKBH2	71.464	-0.259758	0.0793517	-3.27351	0.00106222	0.00996809
TTC3	1297.9	-0.204869	0.0625872	-3.27334	0.00106285	0.00996809
ROCK2	491.059	0.218008	0.0666202	3.2724	0.00106637	0.00999381
THOC1	307.389	-0.161024	0.0492262	-3.2711	0.00107129	0.0100281
APRT	929.442	-0.192053	0.0587135	-3.27102	0.0010716	0.0100281
RABIF	329.16	0.138555	0.0423636	3.27061	0.00107317	0.0100352
SLC25A20	429.222	0.331811	0.101459	3.27041	0.00107394	0.0100352
WWP1	591.207	-0.217258	0.0664428	-3.26984	0.00107607	0.0100478
CCT8	1114.05	-0.197368	0.0603791	-3.26882	0.00107998	0.0100769
NFATC1	712.206	-0.184259	0.0563861	-3.2678	0.00108387	0.0101058
SLC29A4	12.112	0.932817	0.28564	3.2657	0.00109192	0.0101602
TMC6	5470.53	-0.150742	0.0461596	-3.26567	0.00109206	0.0101602
PTPLAD2	840.202	0.196926	0.0603022	3.26566	0.0010921	0.0101602
PRSS23	619.907	0.382965	0.117294	3.26499	0.00109469	0.0101769
GSTM3	45.0979	-0.561821	0.172111	-3.2643	0.00109735	0.0101943
ZNF548	301.979	-0.230444	0.070615	-3.26339	0.00110087	0.0102195
C10orf10	28.74	0.51727	0.158525	3.26301	0.00110235	0.0102258
NDST1	919.431	0.355563	0.108981	3.26262	0.00110387	0.0102324
BTLA	121.358	-0.421204	0.129194	-3.26023	0.0011132	0.0103115
NAA25	291.83	-0.2039	0.0625877	-3.25783	0.00112266	0.0103915
ATG7	532.674	0.208167	0.0639162	3.25687	0.00112646	0.0104192
CABP4	46.3959	-0.406456	0.124826	-3.25619	0.00112917	0.0104366
ANXA1	6803.28	0.223706	0.0687804	3.25247	0.00114408	0.0105668
TBC1D2	554.066	0.214774	0.0660649	3.25095	0.00115019	0.0106155
COPB2	1316.87	0.144299	0.0443898	3.25073	0.00115109	0.0106162
MBP	5917.77	0.217872	0.0670697	3.24844	0.0011604	0.0106934
RAB3GAP1	544.846	-0.145964	0.0449362	-3.24826	0.00116114	0.0106934
CEP350	1341.05	0.179211	0.0551827	3.2476	0.00116381	0.0107103
INPP5E	479.775	-0.189949	0.0585118	-3.24633	0.00116902	0.0107505
DCUN1D4	229.704	-0.162093	0.0499344	-3.24611	0.00116994	0.0107511
DSP	27.1778	-1.38615	0.427047	-3.24589	0.00117083	0.0107515
SCP2	946.583	0.157642	0.0485882	3.24446	0.00117675	0.0107981
CAMP	238.289	0.644618	0.198799	3.24256	0.00118462	0.0108556
LOC100130705	30.9716	0.396628	0.12232	3.24253	0.00118472	0.0108556
KIAA1731	480.862	0.120513	0.0371711	3.24211	0.00118646	0.0108638
C8orf59	140.355	-0.184078	0.056783	-3.24178	0.00118786	0.0108689
FOXO1	1120.85	-0.193102	0.0595866	-3.24069	0.0011924	0.0108985
HDAC6	983.726	-0.107333	0.0331213	-3.24059	0.00119281	0.0108985
ID2	2918.05	0.274441	0.084704	3.24	0.00119528	0.0109038
PMPCA	546.037	-0.141969	0.0438188	-3.23991	0.00119568	0.0109038
SIRPB2	1229.85	0.394168	0.121663	3.23984	0.00119596	0.0109038
NIPAL3	545.809	-0.190734	0.0588755	-3.23962	0.0011969	0.0109046
CNPY4	148.074	-0.200256	0.0618257	-3.23905	0.00119929	0.0109186
CLECL1	48.5896	-0.410166	0.12664	-3.23883	0.0012002	0.0109191
NLRP12	1477.27	0.38283	0.118208	3.23861	0.00120115	0.0109199
TMEM33	1012.48	0.203899	0.0629681	3.23813	0.00120316	0.0109304
PABPC4	1613.4	-0.15956	0.0492914	-3.23709	0.00120757	0.0109627
CRIP2	424.647	-0.425011	0.131329	-3.23624	0.00121117	0.0109798
COPS7A	509.926	0.118799	0.036709	3.23623	0.00121118	0.0109798
LYPD3	27.401	-0.508587	0.157183	-3.23563	0.00121373	0.0109878
KDM7A	2237.09	0.246358	0.0761393	3.23562	0.00121378	0.0109878
PUS1	289.783	-0.192231	0.0594272	-3.23474	0.00121756	0.0110141
ZNF106	2107.62	0.235346	0.0727752	3.23388	0.00122123	0.0110359
SMIM13	132.518	0.182429	0.0564138	3.23377	0.0012217	0.0110359
LRRK2	8842.88	0.38018	0.117607	3.23263	0.00122656	0.0110614
FHAD1	12.749	0.612475	0.18947	3.23257	0.00122683	0.0110614
ZNF789	112.439	-0.202962	0.0627879	-3.2325	0.00122711	0.0110614
SH3KBP1	3993.5	0.144927	0.0448488	3.23144	0.00123166	0.0110945
COL7A1	52.4295	0.466105	0.144256	3.2311	0.00123316	0.0110955
RGS3	1037.79	0.26025	0.0805474	3.23102	0.00123351	0.0110955
DAPK2	643.363	0.316425	0.0979681	3.22988	0.00123842	0.0111318
PAPSS2	117.302	0.264653	0.08197	3.22866	0.00124373	0.0111717
RAB37	2780.81	0.153737	0.0476266	3.22796	0.00124678	0.0111897
S1PR5	2081.73	0.32698	0.101302	3.22779	0.00124749	0.0111897
APC	1034.84	0.240396	0.0744832	3.22753	0.00124865	0.0111923
ERBB2	364.44	0.403448	0.125104	3.22491	0.00126013	0.0112872
TNRC18	4679.02	0.2218	0.0687982	3.22392	0.00126448	0.0113182
KDM8	112.769	-0.237779	0.073773	-3.22313	0.001268	0.0113418
NECAB2	111.629	0.56756	0.176125	3.22248	0.00127085	0.0113592
SLC43A3	549.221	0.196961	0.0611265	3.22218	0.00127218	0.0113628
ENGASE	1588.96	-0.184333	0.0572107	-3.22199	0.00127303	0.0113628
FUCA2	391.174	0.175288	0.0544224	3.22089	0.00127795	0.011391
CASP1	3185.05	0.274941	0.0853672	3.22068	0.00127885	0.011391
LETMD1	659.578	-0.1454	0.0451485	-3.22049	0.00127974	0.011391
ABTB2	126.189	-0.483045	0.149991	-3.22048	0.00127975	0.011391
ZNF544	139.124	-0.223367	0.0694131	-3.21794	0.00129116	0.0114845
MTFMT	166.237	0.229545	0.0713448	3.2174	0.00129359	0.0114981
MARK2	2850.05	0.213086	0.0662568	3.21606	0.00129962	0.0115436
CENPT	1339.82	-0.153676	0.0477918	-3.21553	0.00130204	0.0115571
DFNB59	12.9996	-0.48251	0.150118	-3.21419	0.00130812	0.011603
SC5D	222.781	-0.285211	0.0887492	-3.21368	0.00131048	0.0116158
FZD1	118.584	0.37687	0.117298	3.21292	0.00131394	0.0116384
ZNF202	179.802	-0.192546	0.0599325	-3.21271	0.0013149	0.0116388
TBPL1	333.551	0.14319	0.0445815	3.21186	0.00131878	0.011662
SOX13	233.661	0.310976	0.0968248	3.21174	0.00131935	0.011662
SLC35C2	1126.53	-0.0945177	0.0294309	-3.21151	0.00132037	0.011663
NLRC4	478.781	0.417819	0.130119	3.21105	0.00132249	0.0116736
BDH1	140.257	-0.251224	0.0782844	-3.20912	0.0013314	0.0117442
HNRNPA1	559.345	-0.189543	0.0590784	-3.20833	0.00133508	0.0117616
GPR160	436.5	0.368339	0.114808	3.2083	0.00133522	0.0117616
PTPN22	923.959	0.205901	0.0641963	3.20736	0.00133958	0.0117918
IQGAP1	13456.7	0.278626	0.0868958	3.20644	0.0013439	0.0118179
SCMH1	152.099	-0.187122	0.0583601	-3.20633	0.0013444	0.0118179
ZNF33A	1378.56	0.189251	0.0590746	3.20359	0.00135725	0.0119227
IGFBP3	145.302	0.386831	0.120791	3.20249	0.00136244	0.01196
GORAB	122.22	-0.217896	0.0680468	-3.20215	0.00136405	0.0119659
SMIM14	295.144	0.183786	0.0574036	3.20165	0.00136644	0.011978
SRXN1	1047.7	0.359659	0.112342	3.20147	0.0013673	0.011978
PNOC	61.0604	-0.478427	0.149474	-3.20073	0.00137082	0.0119966
GRWD1	250.253	-0.214575	0.0670416	-3.20062	0.00137131	0.0119966
NQO2	999.618	0.452446	0.141411	3.19951	0.00137662	0.0120348
PARP4	1896.48	0.155872	0.0487251	3.199	0.00137903	0.0120476
NLE1	100.067	-0.279038	0.0872409	-3.19848	0.00138155	0.0120614
FAM63A	1743.8	0.306408	0.0958102	3.19807	0.00138349	0.0120701
ALDH3B1	867.038	0.253198	0.0791803	3.19773	0.00138512	0.012076
MPO	134.356	0.607288	0.189967	3.1968	0.00138959	0.0121067
SLC2A9	72.777	0.305809	0.0956756	3.19631	0.00139195	0.012119
C19orf38	1297.87	0.28527	0.0892615	3.1959	0.00139397	0.0121283
WBP1	117.301	-0.179208	0.0560906	-3.19497	0.00139846	0.0121591
DDX51	596.342	-0.176743	0.0553249	-3.19464	0.00140005	0.0121646
TNKS1BP1	92.1392	-0.207041	0.0648148	-3.19435	0.00140145	0.0121651
RUFY4	78.7778	0.433218	0.135625	3.19424	0.00140202	0.0121651
SIGLEC11	24.6934	0.613638	0.192133	3.19381	0.00140407	0.0121747
SYNE2	6047.94	0.185846	0.0581989	3.19329	0.00140664	0.0121825
TIAM1	562.924	-0.202861	0.0635284	-3.19323	0.00140689	0.0121825
PYHIN1	881.375	0.269788	0.0845041	3.1926	0.00140996	0.0122009
NIN	4598.21	0.205406	0.0643447	3.19227	0.0014116	0.0122068
SPTBN1	2118.52	-0.24848	0.0778537	-3.19163	0.00141474	0.0122256
CCL5	11361.7	0.291946	0.0915858	3.18767	0.00143422	0.0123856
CCNE1	35.6093	-0.362481	0.113721	-3.18745	0.00143534	0.0123868
CD164	3438.36	0.15034	0.0471758	3.18681	0.00143853	0.012406
PAK1	3118.71	0.240964	0.0756293	3.18612	0.00144195	0.0124271
ZNF135	10.6578	-0.647961	0.20347	-3.18455	0.00144981	0.0124815
NSA2	559.549	-0.281662	0.0884489	-3.18446	0.00145023	0.0124815
BRAT1	1316.82	-0.154202	0.048442	-3.18323	0.00145642	0.0125264
SLC25A38	503.206	-0.18748	0.05891	-3.18248	0.00146018	0.0125432
PRR29	101.616	-0.266988	0.0838942	-3.18243	0.00146043	0.0125432
HOXC4	42.743	0.396127	0.12448	3.18226	0.00146132	0.0125432
TOMM22	292.582	-0.152709	0.0479997	-3.18145	0.00146541	0.0125607
G6PD	3306.76	0.223688	0.0703109	3.18141	0.00146559	0.0125607
ZC3H12B	34.622	-0.347093	0.109105	-3.18127	0.00146632	0.0125607
PCID2	420.057	-0.190029	0.0597476	-3.18053	0.00147003	0.0125841
MAPK1	4744.31	0.203343	0.0639795	3.17826	0.00148164	0.0126716
PADI2	2922.5	0.57449	0.180763	3.17814	0.00148225	0.0126716
TMEM144	71.8098	0.371199	0.116806	3.17791	0.00148343	0.0126733
EMILIN2	1680.62	0.335742	0.10568	3.17696	0.00148827	0.0127061
S100A12	2118.22	0.659642	0.20768	3.17623	0.001492	0.0127294
WBP1L	1187.37	0.200644	0.0631994	3.17477	0.00149954	0.0127852
TOMM40	289.789	-0.202176	0.0636862	-3.17457	0.00150056	0.0127854
ZNF608	57.2034	0.570577	0.179804	3.17333	0.001507	0.0128316
TM7SF2	104.244	-0.257225	0.0810755	-3.17266	0.00151047	0.0128474
CRIP3	34.3476	-0.459886	0.144956	-3.17259	0.00151086	0.0128474
TRIM2	22.6998	-0.411116	0.129641	-3.17119	0.00151814	0.0129007
EDA	26.7096	-0.464789	0.146612	-3.1702	0.00152333	0.0129362
NFRKB	767.302	-0.129759	0.0409359	-3.16981	0.00152536	0.0129448
FBXW2	1314.12	0.111718	0.0352524	3.16908	0.00152922	0.0129598
DCLRE1B	124.032	0.253308	0.0799323	3.16903	0.00152947	0.0129598
ACVR1C	40.7129	-0.352184	0.11114	-3.16884	0.0015305	0.0129598
SPTLC1	698.7	0.138374	0.0436689	3.16871	0.00153119	0.0129598
EIF3H	2627.98	-0.122303	0.0386077	-3.16784	0.00153577	0.0129853
HMGN1	1445.76	-0.169812	0.0536083	-3.16764	0.00153682	0.0129853
WDR74	495.293	-0.196323	0.0619792	-3.16756	0.00153726	0.0129853
TXNIP	45480	0.202047	0.06383	3.1654	0.00154871	0.0130733
MZT2A	524.832	-0.243303	0.0768704	-3.16511	0.00155026	0.0130778
JDP2	866.048	0.312662	0.098831	3.1636	0.00155829	0.0131368
GTPBP3	268.435	-0.188964	0.059745	-3.16285	0.00156233	0.0131622
LMLN	52.681	-0.220931	0.0698952	-3.16089	0.00157286	0.0132421
B3GAT3	678.045	-0.162287	0.051347	-3.1606	0.00157444	0.0132467
EXOSC7	172.263	-0.167597	0.0530411	-3.15976	0.00157897	0.0132761
RNF123	817.082	0.092174	0.0292125	3.15529	0.00160339	0.0134725
ZNF681	31.5021	-0.387115	0.122737	-3.15403	0.00161035	0.0135221
ZNF10	75.7064	-0.286161	0.0907376	-3.15372	0.00161202	0.0135237
CCDC66	233.378	-0.232432	0.0737034	-3.15361	0.00161266	0.0135237
ATP1A1	2811.12	-0.110867	0.0351584	-3.15336	0.00161401	0.013526
CXorf57	70.1261	-0.304914	0.0967475	-3.15164	0.00162354	0.013597
ATP8B3	72.522	0.235031	0.0745853	3.15117	0.00162618	0.0136102
BIN2	8578.43	0.188752	0.0599191	3.15011	0.00163211	0.0136509
MYO6	176.371	0.439611	0.1396	3.14907	0.00163793	0.0136906
ATP2B4	3738.13	0.192893	0.0612602	3.14875	0.00163969	0.0136963
SPG7	1281.15	-0.123513	0.0392298	-3.14846	0.00164134	0.0137011
CD86	617.523	0.270397	0.0859232	3.14696	0.00164975	0.0137593
TSR1	206.709	-0.155131	0.0493009	-3.14661	0.00165173	0.0137593
NAA50	1733.51	0.150162	0.0477234	3.1465	0.00165237	0.0137593
MRPS33	120.722	-0.215824	0.0685936	-3.14642	0.00165282	0.0137593
GCSAM	140.965	-0.359848	0.114373	-3.14626	0.0016537	0.0137593
PDK1	476.079	-0.232971	0.0740769	-3.14498	0.00166096	0.0138104
ARHGAP18	341.175	0.246166	0.0782773	3.1448	0.00166201	0.0138104
POU2AF1	425.777	-0.428523	0.136285	-3.14432	0.00166476	0.0138242
FAHD2B	58.5203	-0.300316	0.0955418	-3.14329	0.00167058	0.0138547
SMCO4	156.594	0.280168	0.089133	3.14326	0.00167079	0.0138547
SNPH	201.631	-0.238099	0.0757529	-3.1431	0.00167169	0.0138547
TGFBR1	1259.44	0.20082	0.0638965	3.14289	0.00167288	0.0138555
FLVCR2	132.922	0.393471	0.125202	3.14269	0.00167403	0.0138561
MRPS21	452.139	-0.169372	0.0539129	-3.14159	0.00168031	0.0138991
FAM160A2	1105.13	0.161767	0.0515052	3.14079	0.00168494	0.0139277
RNASEL	763.364	0.281036	0.0894846	3.14061	0.00168595	0.0139277
BRD9	684.896	-0.120529	0.0383869	-3.13984	0.00169041	0.0139555
FCER2	400.601	-0.585676	0.186599	-3.13869	0.00169707	0.0140014
KLRC2	182.688	0.762938	0.243223	3.13679	0.00170808	0.0140831
C19orf48	169.745	-0.275374	0.0878172	-3.13576	0.00171408	0.0141235
DRAM1	284.251	0.285302	0.0909944	3.13538	0.00171633	0.0141329
SLC27A3	1196.48	0.182433	0.0581981	3.13469	0.00172034	0.0141568
MAB21L3	55.629	0.347404	0.11084	3.13428	0.00172276	0.0141675
MRPL3	292.335	-0.169954	0.0542449	-3.13309	0.00172974	0.0142112
ADAM23	24.1067	-0.596154	0.190282	-3.133	0.0017303	0.0142112
CYP4F3	1671.1	0.431458	0.137723	3.13279	0.00173151	0.014212
ATP6AP1	2269.61	0.144368	0.0460897	3.13234	0.00173422	0.014217
ANKH	659.091	-0.165177	0.0527332	-3.13231	0.00173435	0.014217
RPIA	373.953	-0.126462	0.0403774	-3.132	0.00173622	0.0142232
BTBD11	179.79	-0.291948	0.0932433	-3.13104	0.00174188	0.0142604
LPP	1335.44	0.19192	0.0613026	3.13069	0.00174394	0.0142681
DSC2	1043.55	0.618379	0.197533	3.1305	0.00174507	0.0142682
ADAT2	203.693	-0.211304	0.0675212	-3.12944	0.0017514	0.0143107
RSBN1L	774.14	0.182934	0.058463	3.12906	0.00175364	0.0143199
ACP1	648.124	-0.142741	0.0456432	-3.12732	0.00176406	0.0143957
PEX5	372.811	-0.115981	0.0370924	-3.12681	0.00176712	0.0144052
XRCC6	1643.18	-0.266277	0.0851609	-3.12675	0.00176748	0.0144052
KIDINS220	2117.42	0.173753	0.0555939	3.1254	0.00177562	0.0144624
BICD2	2084.5	0.179316	0.0574987	3.11861	0.00181708	0.0147906
ASIC1	11.1275	-0.820538	0.263222	-3.11728	0.00182527	0.0148478
FBRSL1	1582.02	-0.14244	0.0457275	-3.11498	0.00183955	0.0149544
SMARCD1	847.268	-0.090569	0.0291089	-3.11138	0.00186214	0.0151284
TRPM4	40.4971	0.678169	0.218046	3.11021	0.00186955	0.0151789
GOLGA5	417.583	0.131096	0.0421555	3.10983	0.00187194	0.0151834
TIMM9	115.21	-0.167144	0.053749	-3.10971	0.00187269	0.0151834
MAP3K4	541.317	-0.159932	0.0514323	-3.10956	0.00187367	0.0151834
SOS1	1085.18	0.173633	0.0558555	3.10861	0.00187969	0.0152225
ABHD3	1279.64	0.231547	0.0744956	3.1082	0.00188233	0.0152342
GTF3C1	1780.88	0.178289	0.0573801	3.10715	0.00188899	0.0152784
PPP1R12A	2687.55	0.176617	0.0568837	3.10488	0.00190357	0.0153866
LCP1	39906.4	0.231088	0.0744486	3.104	0.00190923	0.0154165
LANCL2	113.884	-0.194179	0.0625591	-3.10393	0.00190969	0.0154165
HOPX	609.68	0.319839	0.103069	3.10315	0.00191476	0.0154399
C1orf109	108.064	-0.207126	0.0667492	-3.10305	0.0019154	0.0154399
MOB1A	1925.21	0.205903	0.0663577	3.10292	0.00191622	0.0154399
SCD	97.7348	0.316308	0.101971	3.10194	0.00192259	0.0154815
MAN2B2	1685.61	0.0946114	0.0305081	3.10119	0.00192742	0.0155047
CRTAP	1645.01	0.167339	0.0539607	3.10112	0.00192791	0.0155047
NKPD1	11.4272	-0.435011	0.140405	-3.09826	0.00194661	0.0156452
CHN2	187.206	0.23966	0.077384	3.09703	0.00195473	0.0157006
BNC2	52.9547	0.528762	0.170779	3.09618	0.0019603	0.0157354
FOXO4	1183.84	0.181347	0.0585944	3.09496	0.00196838	0.0157903
SPAG1	150.761	0.291282	0.0941289	3.0945	0.00197142	0.0158048
RASSF1	2057.05	0.180533	0.0583481	3.09406	0.00197436	0.0158184
NCF1	8737.72	0.296788	0.0959411	3.09344	0.0019785	0.0158417
EBF1	49.87	-0.48652	0.157285	-3.09324	0.00197987	0.0158427
SNX30	585.93	0.193515	0.0625813	3.09222	0.00198666	0.0158794
NUP160	591.526	-0.128187	0.041457	-3.09206	0.00198776	0.0158794
MFSD9	162.394	0.341564	0.110467	3.09199	0.00198819	0.0158794
ZNF32	95.1482	-0.216128	0.0699302	-3.09063	0.00199732	0.0159423
PMS2	114.632	-0.193569	0.0626501	-3.08969	0.00200366	0.0159829
LPGAT1	2355.66	0.218351	0.0707016	3.08835	0.0020127	0.016045
SFT2D1	612.275	0.164736	0.053355	3.08754	0.00201817	0.0160786
ARNT	864.749	0.143749	0.0465725	3.08657	0.00202477	0.0161211
PXK	757.858	0.266736	0.0864806	3.08435	0.00204	0.0162322
TBC1D5	819.058	0.134001	0.0434507	3.08398	0.00204248	0.0162333
ZNF382	31.1422	-0.378007	0.122572	-3.08396	0.00204268	0.0162333
DHPS	752.797	-0.109009	0.0353548	-3.08329	0.00204726	0.0162595
ZNF530	38.1365	-0.313309	0.101658	-3.08201	0.00205609	0.0163195
ADARB1	577.259	-0.185257	0.0601236	-3.08126	0.00206124	0.016346
TACC1	3042.48	0.155541	0.0504842	3.08099	0.00206312	0.016346
MAP2K1	1010.11	0.0873659	0.0283566	3.08097	0.00206327	0.016346
HAL	1296.24	0.391114	0.126964	3.08051	0.00206646	0.0163587
SPIN2B	64.5283	-0.253103	0.0821665	-3.08037	0.00206745	0.0163587
ABCD4	619.438	-0.118179	0.0383765	-3.07946	0.00207376	0.0163758
IL13RA1	2585.12	0.320945	0.104222	3.07943	0.00207394	0.0163758
NBEAL2	17175.1	0.251357	0.0816269	3.07934	0.00207459	0.0163758
HSPA6	9927.82	0.780589	0.253494	3.07932	0.00207474	0.0163758
GLYR1	1602.75	0.104312	0.0338783	3.07901	0.00207691	0.0163828
SGK223	217.155	-0.328578	0.106743	-3.07821	0.00208247	0.0164165
NCDN	351.783	-0.175125	0.0568974	-3.07792	0.00208453	0.0164178
GBGT1	215.488	0.287945	0.0935596	3.07766	0.00208635	0.0164178
BSDC1	1364.46	-0.0945101	0.0307092	-3.07758	0.00208687	0.0164178
CENPK	138.165	-0.41186	0.133832	-3.07745	0.00208778	0.0164178
CEP19	501.657	0.357536	0.11621	3.07664	0.00209347	0.0164524
KIAA1211	17.6334	0.571495	0.18578	3.0762	0.00209659	0.0164668
TCERG1	705.027	-0.144725	0.0470559	-3.07559	0.00210085	0.0164812
LYRM7	191.483	-0.169447	0.0550945	-3.07557	0.00210101	0.0164812
NEIL2	105.978	-0.20515	0.0667554	-3.07316	0.00211803	0.0166032
ELN	12.9827	1.05987	0.344896	3.073	0.00211917	0.0166032
COL19A1	56.4276	-0.6699	0.218026	-3.07258	0.00212219	0.0166167
MFSD1	1846.46	0.169873	0.0552905	3.07238	0.00212362	0.0166176
RDH10	119.258	0.232538	0.0756927	3.07213	0.00212539	0.0166213
AAK1	1667.89	-0.157345	0.0512238	-3.07172	0.00212826	0.0166336
ZNF563	21.0378	-0.389022	0.126675	-3.07103	0.00213321	0.016662
UST	73.6687	-0.299523	0.0975381	-3.07083	0.00213462	0.0166629
REPS1	519.644	-0.111838	0.0364288	-3.07005	0.00214023	0.0166964
TRMU	453.768	-0.119649	0.0389803	-3.06948	0.0021443	0.016718
CACNB4	134.296	0.474802	0.154714	3.0689	0.00214847	0.0167402
ARHGEF5	43.0772	-0.316104	0.103046	-3.06759	0.00215793	0.0168037
ZBTB46	73.0634	-0.234782	0.0765677	-3.06634	0.00216698	0.0168638
STAMBP	520.399	0.108961	0.0355439	3.06553	0.00217284	0.0168991
REPIN1	1329.12	-0.152892	0.0498838	-3.06496	0.00217701	0.0169128
PLCXD2	62.6408	0.350461	0.114346	3.06493	0.00217724	0.0169128
PHF10	269.381	-0.224517	0.0732872	-3.06352	0.00218751	0.0169822
MUTYH	252.461	-0.168798	0.0551103	-3.06291	0.00219197	0.0170065
SLC7A7	2072.03	0.213832	0.0698202	3.06261	0.00219419	0.0170133
SEPT4	69.2727	0.474653	0.155	3.06228	0.00219659	0.0170216
VSTM2B	27.6149	0.958986	0.313188	3.06201	0.00219856	0.0170259
ANAPC1	562.909	-0.159819	0.052197	-3.06184	0.00219981	0.0170259
WNT10A	37.1706	-0.432297	0.141286	-3.05972	0.00221541	0.0171362
NFATC3	2085.49	0.124495	0.0406995	3.05888	0.00222165	0.017165
SERINC3	1842.34	0.167206	0.0546628	3.05886	0.00222182	0.017165
NKD1	25.0448	-0.39234	0.128324	-3.05743	0.00223246	0.0172367
PRCP	1568.04	0.21573	0.0705644	3.05721	0.00223408	0.0172388
HIPK4	10.1711	1.14442	0.374418	3.05654	0.0022391	0.017267
FOXD2	50.692	0.289452	0.094721	3.05584	0.00224432	0.0172969
C11orf1	44.9312	-0.274997	0.0899979	-3.05559	0.00224615	0.0173005
NOC2L	548.991	-0.20994	0.0687234	-3.05485	0.00225173	0.0173231
KIAA2026	1209.85	0.106374	0.0348236	3.05466	0.00225315	0.0173231
GOLIM4	143.187	0.276386	0.0904802	3.05466	0.00225316	0.0173231
ILVBL	316.853	-0.153749	0.0503781	-3.0519	0.00227399	0.0174727
IL17C	24.8977	0.450935	0.147842	3.05012	0.00228749	0.0175659
MAPK14	3731.96	0.384895	0.12621	3.04965	0.00229107	0.0175828
RPL36A	74.3474	-0.316352	0.103809	-3.04745	0.0023079	0.0176972
SLFN11	961.929	0.169075	0.0554829	3.04734	0.00230876	0.0176972
ARFGEF1	1201.62	0.128221	0.0420952	3.04598	0.00231927	0.0177591
TRIT1	171.498	-0.155291	0.0509841	-3.04587	0.0023201	0.0177591
LZTS2	314.237	-0.194872	0.0639815	-3.04575	0.002321	0.0177591
MBTPS1	1329.81	-0.0983991	0.0323207	-3.04446	0.00233099	0.0178248
NRBP2	376.019	-0.191281	0.0628475	-3.04357	0.00233787	0.0178578
IGF2R	13768.4	0.346889	0.113975	3.04354	0.0023381	0.0178578
BCS1L	243.15	-0.204577	0.0672361	-3.04267	0.0023449	0.0178968
NLRX1	532.091	0.255982	0.0841346	3.04252	0.00234602	0.0178968
TMEM14B	310.187	-0.151212	0.0497093	-3.04193	0.0023507	0.0179218
CAPN2	3743.58	0.143312	0.0471298	3.0408	0.00235951	0.0179782
RFFL	242.824	0.243354	0.0800396	3.04042	0.00236246	0.0179821
TFEC	447.804	0.29204	0.096059	3.04022	0.00236409	0.0179821
MAGEH1	107.132	-0.294465	0.0968616	-3.04006	0.0023653	0.0179821
THOP1	324.018	-0.180079	0.0592363	-3.04002	0.00236566	0.0179821
GLB1L2	119.288	0.41968	0.138075	3.03952	0.00236958	0.0179909
ARG1	262.327	0.860742	0.283184	3.03951	0.00236964	0.0179909
LY9	654.877	-0.228788	0.075276	-3.03932	0.00237115	0.0179917
PPRC1	422.085	-0.14914	0.0491189	-3.03632	0.00239488	0.0181609
ADPRH	164.877	0.251086	0.0827242	3.03522	0.00240361	0.0182163
SPINT1	277.186	0.272368	0.0897453	3.03489	0.00240621	0.0182252
PNPLA7	153.086	-0.300018	0.0988706	-3.03445	0.00240973	0.018241
TP53I11	1046.96	0.355051	0.117015	3.03424	0.00241143	0.0182431
SNTA1	98.9867	-0.246261	0.0811711	-3.03386	0.0024145	0.0182555
BBS2	495.708	-0.168849	0.0556691	-3.03308	0.0024207	0.0182915
HBD	29.2141	0.938709	0.3096	3.03201	0.00242933	0.0183459
BLMH	357.638	-0.139448	0.0459994	-3.03151	0.00243332	0.0183651
TPCN1	840.782	-0.186091	0.0614082	-3.03039	0.0024424	0.0184227
BDH2	77.1544	-0.267865	0.0884	-3.03015	0.00244432	0.0184263
TBX21	1845.44	0.27785	0.0917033	3.02988	0.00244653	0.018432
PLCG2	3448.24	0.185646	0.0612757	3.02968	0.00244814	0.0184333
C7orf49	948.831	0.241762	0.0798178	3.02892	0.00245428	0.0184686
TUBGCP5	156.921	-0.201328	0.0664764	-3.02856	0.00245721	0.0184798
IRS1	80.0782	-0.345417	0.114086	-3.02768	0.00246437	0.0185227
REEP3	292.435	0.157515	0.052031	3.02733	0.00246722	0.0185332
TM6SF1	530.101	0.251993	0.0832485	3.02699	0.00246999	0.0185431
ZNF222	64.6969	0.356183	0.117703	3.02612	0.00247717	0.0185861
FAM102B	424.713	0.190869	0.0631114	3.02433	0.00249186	0.0186846
PAWR	29.4379	-0.423107	0.139909	-3.02416	0.00249323	0.0186846
EML6	89.8779	-0.376822	0.124619	-3.0238	0.00249619	0.0186866
RBM19	605.346	-0.168846	0.0558394	-3.02377	0.00249643	0.0186866
CEBPA	639.969	0.323114	0.106868	3.02349	0.00249878	0.0186932
OSTF1	2461.39	0.187963	0.0621854	3.02262	0.00250597	0.018736
S100A6	5971.7	0.24979	0.0826503	3.02225	0.00250905	0.0187481
RBM4	665.181	-0.116087	0.038428	-3.02089	0.00252029	0.0188149
SRRT	2021.72	-0.124712	0.0412841	-3.02082	0.00252095	0.0188149
ZAK	218.375	0.371391	0.122955	3.02055	0.00252317	0.0188205
PRTN3	19.1672	0.944102	0.312613	3.02004	0.00252744	0.0188413
CMTM1	134.784	0.420681	0.139327	3.01937	0.00253303	0.0188598
DPH2	245.29	-0.212747	0.070462	-3.01932	0.00253344	0.0188598
JAK2	1472.74	0.262166	0.0868328	3.01921	0.00253435	0.0188598
CTSC	2355.3	0.178491	0.0591351	3.01836	0.00254148	0.0189018
HIVEP2	1462.46	-0.201935	0.0669222	-3.01746	0.00254899	0.0189384
PHRF1	1621.96	-0.105559	0.0349831	-3.01742	0.00254937	0.0189384
ATP8B2	2202.17	-0.200837	0.066601	-3.01552	0.00256536	0.0190286
TBK1	661.397	0.166381	0.0551764	3.01544	0.00256609	0.0190286
UBE2I	1276.6	-0.0855077	0.028357	-3.0154	0.00256644	0.0190286
CAB39	3484.25	0.208288	0.0690777	3.01527	0.00256748	0.0190286
ISOC1	201.069	0.213928	0.0709886	3.01355	0.00258207	0.0191256
RRP15	137.691	-0.207603	0.0688948	-3.01333	0.002584	0.0191288
LTV1	295.109	-0.135226	0.0448943	-3.0121	0.00259447	0.0191952
TUBB4A	68.631	0.417271	0.138593	3.01076	0.00260592	0.0192687
CFP	4028.59	0.228465	0.0759253	3.00908	0.00262038	0.0193644
ATP6V1D	524.271	0.204716	0.0680482	3.0084	0.00262628	0.0193944
RCCD1	99.8087	-0.24229	0.0805414	-3.00826	0.00262749	0.0193944
FAM114A1	37.0981	0.354337	0.117804	3.00785	0.00263101	0.0194092
ZNF747	137.592	-0.233812	0.0777532	-3.00711	0.00263745	0.0194455
CBX5	542.609	-0.185279	0.0616224	-3.00668	0.00264114	0.0194615
MRPL57	263.726	-0.17298	0.0575514	-3.00567	0.00264999	0.0195154
SPAG16	32.0866	-0.36301	0.120811	-3.00478	0.0026577	0.0195508
SPRY1	23.0594	-0.501861	0.167028	-3.00466	0.00265879	0.0195508
NOL7	487.097	-0.104448	0.0347629	-3.00459	0.0026594	0.0195508
MAGEE1	101.447	-0.249281	0.0829776	-3.0042	0.00266282	0.0195647
ORAOV1	307.994	-0.151014	0.0502896	-3.00289	0.00267431	0.0196378
CEP131	314.773	-0.132282	0.0440599	-3.00232	0.00267926	0.0196628
HNRNPD	4046.14	-0.0687558	0.0229053	-3.00174	0.00268438	0.0196891
ZBTB37	105.287	0.322949	0.107634	3.00044	0.00269593	0.0197624
ZRANB2	940.901	-0.127535	0.0425304	-2.99869	0.00271144	0.0198504
C16orf13	448.748	-0.187582	0.0625573	-2.99856	0.00271257	0.0198504
RNF43	41.2835	-0.320538	0.106897	-2.99856	0.00271261	0.0198504
ABR	2829.68	0.144241	0.0481079	2.99827	0.00271514	0.0198576
SGPL1	624.644	0.116341	0.0388089	2.99779	0.00271948	0.0198779
DIP2C	45.8656	-0.374745	0.125021	-2.99745	0.00272249	0.0198866
CAST	3225.97	0.176276	0.0588114	2.9973	0.00272379	0.0198866
PA2G4	718.674	-0.245047	0.0817674	-2.99688	0.00272762	0.0199032
FN3KRP	341.966	-0.168345	0.0561829	-2.99637	0.00273216	0.0199242
C19orf35	525.049	0.386406	0.128965	2.99621	0.00273362	0.0199242
RAB10	1990.2	0.164707	0.0549753	2.99601	0.00273535	0.0199254
CCDC170	126.048	0.421844	0.140834	2.99532	0.0027416	0.0199553
GIT2	2972.02	0.169486	0.0565858	2.99521	0.00274258	0.0199553
PCED1A	1121.87	-0.155343	0.0519007	-2.99309	0.0027617	0.0200774
SLAMF1	219.876	-0.271617	0.0907508	-2.993	0.00276252	0.0200774
PCNX	3177.16	0.254991	0.0852297	2.99181	0.00277328	0.0201441
ATP2A1	40.9096	0.406395	0.135916	2.99005	0.00278934	0.0202493
RNF114	1545.71	0.120676	0.040369	2.98932	0.00279599	0.020286
CASP6	132.145	-0.196932	0.0658832	-2.9891	0.00279796	0.0202888
ABHD4	790.632	0.195282	0.065343	2.98856	0.00280293	0.0203133
ALG13	672.552	-0.124458	0.0416518	-2.98805	0.0028076	0.0203355
AGAP6	395.799	-0.16844	0.0563828	-2.98744	0.0028132	0.0203646
NDUFV2	389.88	-0.255407	0.0855103	-2.98685	0.00281864	0.0203924
INSR	178.836	0.288539	0.0967609	2.98198	0.0028639	0.0207081
CASP7	297.255	0.194677	0.0653067	2.98096	0.00287346	0.0207654
PANK2	926.031	0.146032	0.048991	2.98079	0.00287508	0.0207654
RNF130	3685.09	0.225395	0.0756216	2.98057	0.00287711	0.0207683
ATN1	748.506	-0.178227	0.0598186	-2.97946	0.00288755	0.0208305
ARL5A	522.687	0.153217	0.051427	2.97931	0.002889	0.0208305
UBA2	609.816	-0.126638	0.0425198	-2.97833	0.00289824	0.0208853
WIPF1	12240.3	0.172146	0.0578068	2.97795	0.00290187	0.0208997
KIAA1671	233.39	0.402451	0.135171	2.97735	0.00290755	0.0209288
LRRN1	43.4066	0.557845	0.187455	2.97589	0.00292142	0.0210106
RSAD1	673.231	-0.149399	0.0502045	-2.9758	0.00292221	0.0210106
OTX1	80.3601	0.565932	0.190243	2.97478	0.00293197	0.0210569
PSTPIP1	3189.83	0.168989	0.0568088	2.9747	0.0029328	0.0210569
FAR1	1821.02	0.217383	0.0730796	2.97461	0.00293361	0.0210569
TOR2A	456.28	0.129414	0.0435104	2.97432	0.0029364	0.0210651
USP28	686.147	0.232492	0.0782403	2.97152	0.00296331	0.0212462
AGO4	2983.61	0.24087	0.0810694	2.97116	0.00296675	0.0212589
BOD1	178.615	-0.172472	0.0580946	-2.96881	0.00298953	0.0214102
MANSC1	552.989	0.430758	0.145103	2.96864	0.00299123	0.0214103
TREX2	44.2289	-0.295544	0.0995653	-2.96834	0.00299413	0.021419
NAA16	460.444	-0.165141	0.0556554	-2.96721	0.00300516	0.0214743
RBMS2	122.219	0.329627	0.11109	2.9672	0.00300522	0.0214743
PID1	154.246	0.41267	0.139154	2.96556	0.00302132	0.0215772
DNAJC1	432.543	0.152061	0.0512828	2.96514	0.00302545	0.021594
ZMYM3	478.846	-0.142688	0.0481245	-2.96498	0.00302705	0.021594
P4HTM	525.969	-0.152313	0.0513808	-2.96439	0.0030328	0.0216229
SH3BP5L	1180.57	0.237854	0.0802466	2.96404	0.00303626	0.0216355
DDX31	117.311	-0.224971	0.0759181	-2.96333	0.00304326	0.0216732
PRAM1	1847.43	0.226802	0.0765422	2.9631	0.00304554	0.0216773
SMG7	1866.6	0.134422	0.0453841	2.96188	0.00305768	0.0217476
SLC7A8	27.1171	-0.578867	0.195447	-2.96176	0.00305882	0.0217476
TMEM238	122.474	-0.34904	0.117873	-2.96115	0.0030649	0.0217735
COL17A1	10.622	0.778961	0.263069	2.96106	0.00306587	0.0217735
EFNA5	22.5133	0.566398	0.191355	2.95993	0.00307712	0.0218412
NUMA1	3338.92	-0.116613	0.0394007	-2.95966	0.00307978	0.021848
TCTN1	87.5495	-0.239895	0.0810604	-2.95946	0.00308181	0.0218502
NFX1	659.156	-0.113356	0.038338	-2.95675	0.00310905	0.0220234
C1orf35	341.278	-0.150387	0.0508636	-2.95668	0.00310969	0.0220234
CNR2	89.745	-0.350588	0.118597	-2.95613	0.00311528	0.0220507
KDM1B	677.011	0.204834	0.069308	2.95542	0.00312244	0.0220891
ZNF195	144.136	-0.176684	0.0597943	-2.95486	0.0031281	0.0221169
SNAI3	329.317	0.201948	0.0683621	2.95409	0.00313593	0.02216
DOT1L	867.571	-0.16258	0.0550411	-2.95379	0.00313901	0.0221695
TKT	12660	0.250758	0.0849131	2.95311	0.00314585	0.0222055
ST8SIA6	38.5888	0.37767	0.127905	2.95274	0.00314969	0.0222203
GLIPR2	4099.79	0.230115	0.0779498	2.95209	0.00315627	0.0222544
GOLGA8N	155.279	0.326899	0.110761	2.95138	0.00316354	0.0222898
NPIPB5	250.423	-0.260766	0.0883579	-2.95125	0.00316495	0.0222898
NR1H3	73.8655	0.251538	0.0852357	2.95109	0.00316653	0.0222898
PDDC1	461.273	-0.152658	0.0517433	-2.9503	0.00317463	0.0223345
DRC1	11.8918	0.654659	0.221938	2.94973	0.00318048	0.0223633
TOLLIP	1187.94	0.153911	0.0522039	2.94826	0.00319571	0.0224529
SORT1	777.356	0.304479	0.103278	2.94816	0.00319675	0.0224529
TRPS1	390.368	0.245327	0.0832517	2.94681	0.00321073	0.0225387
LYSMD1	60.7337	-0.359281	0.121965	-2.94577	0.0032215	0.0226015
CTSB	4119.47	0.237183	0.080521	2.94561	0.00322322	0.0226015
BCAT1	96.8401	0.472377	0.160395	2.94508	0.00322866	0.0226272
CLDN9	133.118	0.350294	0.118953	2.9448	0.00323163	0.0226356
NSMCE1	335.482	-0.175931	0.0597469	-2.94461	0.00323361	0.022637
MINOS1	151.1	-0.21222	0.0720904	-2.94381	0.003242	0.0226833
ZNF304	115.519	-0.255161	0.0866864	-2.9435	0.00324526	0.0226937
ESYT1	2885.88	-0.194334	0.0660523	-2.94213	0.00325964	0.0227818
CD209	12.9135	0.572096	0.194657	2.93899	0.00329288	0.0230015
ARSD	431.613	0.205726	0.0700141	2.93834	0.00329972	0.0230345
SSRP1	1035.18	-0.132241	0.0450074	-2.9382	0.00330122	0.0230345
CD3E	3749.45	-0.242434	0.0825203	-2.93787	0.00330471	0.0230462
CAPN5	68.6626	-0.316201	0.107659	-2.93707	0.00331332	0.0230936
C8orf37	21.222	-0.315324	0.107396	-2.93607	0.00332399	0.0231548
ACVRL1	17.658	0.502669	0.171214	2.93591	0.00332572	0.0231548
INPP4A	2283.81	0.101191	0.0344713	2.93551	0.00332995	0.0231716
PIF1	55.0828	0.348725	0.118857	2.93398	0.00334643	0.0232736
KLHDC8B	282.209	0.340323	0.116012	2.9335	0.00335159	0.0232851
LAT	1964.61	-0.227816	0.0776603	-2.93349	0.00335174	0.0232851
KIF13A	1007.29	0.3105	0.105884	2.93247	0.0033628	0.0233492
HCCS	172.941	0.146987	0.0501441	2.93128	0.00337564	0.0234256
MCL1	34542	0.298315	0.101805	2.93027	0.00338672	0.0234897
MIS12	242.786	-0.134669	0.0459641	-2.92988	0.00339089	0.0235006
ATIC	404.757	-0.163809	0.0559116	-2.92978	0.00339197	0.0235006
ZNF512	520.975	-0.140735	0.048042	-2.92942	0.0033959	0.0235081
FLJ44635	108.838	0.289693	0.0988969	2.92924	0.00339793	0.0235081
TRIM24	390.152	0.153438	0.0523827	2.92918	0.00339858	0.0235081
CYFIP1	595.077	0.245056	0.0837014	2.92774	0.00341435	0.0236043
CUBN	101.77	-0.33948	0.115968	-2.92735	0.0034186	0.0236209
ZNF329	85.8545	-0.256739	0.0877087	-2.92718	0.00342049	0.0236212
CCDC130	956.82	-0.127527	0.0435715	-2.92684	0.00342421	0.0236341
CCRN4L	116.047	0.3342	0.114212	2.92612	0.00343216	0.0236762
TC2N	1578.29	-0.215041	0.073519	-2.92497	0.00344485	0.0237321
SRSF1	2633.06	-0.0929559	0.0317804	-2.92494	0.0034452	0.0237321
SMAP2	16334.7	0.271603	0.0928595	2.92488	0.00344586	0.0237321
RAB3D	1474.89	0.329873	0.112805	2.92429	0.00345248	0.0237649
LILRB4	247.231	0.314818	0.107674	2.92381	0.00345774	0.0237883
CCDC58	32.3669	-0.313547	0.107257	-2.92333	0.00346306	0.0237967
NAT14	46.4059	-0.269646	0.092243	-2.92321	0.00346446	0.0237967
PGLYRP1	589.104	0.546455	0.186937	2.9232	0.00346457	0.0237967
WDR43	363.024	-0.193862	0.0663226	-2.92302	0.00346653	0.0237974
CD300A	4268.52	0.211499	0.0723683	2.92254	0.00347194	0.0238218
PHF19	722.27	-0.130543	0.0446803	-2.92173	0.00348098	0.0238709
AARS2	249.42	-0.190173	0.0650988	-2.9213	0.0034857	0.0238904
ASH2L	628.404	0.117705	0.0402984	2.92084	0.0034909	0.0238947
GALNT7	472.961	0.190087	0.0650833	2.92068	0.00349274	0.0238947
C2orf15	10.5589	-0.43932	0.150422	-2.92058	0.00349383	0.0238947
NOM1	334.968	-0.140603	0.0481447	-2.92043	0.00349544	0.0238947
PSTPIP2	1087.91	0.340723	0.116669	2.92041	0.00349569	0.0238947
CAMKK2	2420.41	0.256123	0.087743	2.91902	0.00351139	0.0239616
PPFIA1	1123.63	0.169852	0.0581906	2.91889	0.00351282	0.0239616
TSR2	426.646	-0.116514	0.0399184	-2.91879	0.00351391	0.0239616
RPGRIP1	172.545	0.337133	0.115506	2.91876	0.00351428	0.0239616
ANKRD16	42.8388	-0.273078	0.0935612	-2.91871	0.00351487	0.0239616
CMSS1	55.9879	-0.277187	0.0949784	-2.91842	0.00351809	0.0239707
SYNE1	5186.57	0.206394	0.0707447	2.91745	0.00352902	0.0240254
HOOK3	891.272	0.140136	0.0480348	2.91738	0.00352987	0.0240254
PIGP	56.0392	-0.258293	0.0885704	-2.91625	0.0035427	0.0240906
SRSF11	3072.59	-0.0978752	0.0335626	-2.9162	0.00354324	0.0240906
STK17B	6915.9	0.322072	0.110456	2.91585	0.00354722	0.0241049
ECHDC3	64.1918	0.556975	0.191049	2.91535	0.00355287	0.0241251
ZFP14	137.583	-0.217376	0.0745649	-2.91525	0.00355398	0.0241251
NAP1L4	1668.75	-0.122656	0.0420863	-2.9144	0.00356372	0.0241784
APOE	11.0194	0.650432	0.223282	2.91305	0.00357913	0.0242699
F5	1139.39	0.44531	0.152912	2.91219	0.00358906	0.0243244
LEPROT	938.195	0.143612	0.0493267	2.91144	0.00359763	0.0243695
RGS14	3825.79	0.251074	0.0862467	2.91112	0.00360137	0.0243819
PRKAR1A	6188.81	0.207289	0.0712212	2.91049	0.0036086	0.0244179
COX15	454.155	0.122127	0.0419715	2.90976	0.00361703	0.0244619
SETD1A	610.669	-0.139989	0.0481198	-2.90916	0.00362397	0.0244959
SLFN12	171.049	0.265152	0.0911608	2.90862	0.00363032	0.0245258
CCDC94	275.477	-0.150983	0.0519186	-2.90806	0.00363673	0.0245561
FAM69A	191.736	-0.221625	0.0762158	-2.90787	0.00363905	0.0245588
RRP7A	503.199	-0.198851	0.0684165	-2.90648	0.00365517	0.0246545
ZNF546	60.2983	-0.29454	0.101375	-2.90546	0.00366719	0.0247226
ERI3	222.338	-0.151807	0.0522663	-2.90448	0.00367859	0.0247789
UGGT1	1698.51	0.134302	0.0462407	2.90441	0.00367945	0.0247789
C12orf66	76.8479	-0.21047	0.0724709	-2.90419	0.003682	0.024779
P2RY10	501.528	-0.263235	0.0906431	-2.90408	0.00368333	0.024779
NUP214	2139.18	0.171662	0.0591169	2.90378	0.00368693	0.0247901
BLK	416.571	-0.407978	0.140517	-2.90341	0.00369127	0.0248062
EML3	2244.53	-0.0949052	0.0327079	-2.9016	0.00371266	0.0249368
ARHGAP27	326.765	0.239952	0.0827165	2.90089	0.00372101	0.0249798
UBN1	4096.85	0.278182	0.0959062	2.90057	0.00372487	0.0249925
BOLA1	68.1992	-0.287622	0.0991969	-2.8995	0.00373754	0.0250519
EIF1AY	1.30083	1.19377	0.411717	2.89949	0.00373765	0.0250519
KCND1	134.89	0.262504	0.0905763	2.89816	0.00375363	0.0251419
SSR1	1863.17	0.103286	0.0356401	2.89804	0.00375502	0.0251419
SYK	4367.54	0.202406	0.0698902	2.89606	0.00377878	0.0252782
C12orf75	826.472	0.294682	0.101754	2.89601	0.00377934	0.0252782
ARHGAP1	1703.94	0.131353	0.0453746	2.89486	0.00379323	0.0253409
ADAM9	326.887	0.306372	0.105837	2.89476	0.00379449	0.0253409
ASF1B	300.514	0.277505	0.0958653	2.89474	0.00379467	0.0253409
LYPD2	34.121	-0.844098	0.29162	-2.89452	0.00379744	0.025346
CEACAM4	835.264	0.355568	0.12288	2.89363	0.00380821	0.0254047
CEP70	44.8999	-0.263477	0.0911018	-2.89211	0.00382664	0.0255137
MAGI3	31.9183	-0.343081	0.118639	-2.8918	0.00383047	0.0255137
GPR27	209.305	0.411792	0.142402	2.89175	0.003831	0.0255137
SNRPD2	1115.73	-0.199878	0.0691233	-2.89162	0.00383256	0.0255137
CBY1	65.3473	-0.258027	0.0892484	-2.89111	0.00383879	0.0255288
TSTD1	307.771	-0.206563	0.0714512	-2.89097	0.0038406	0.0255288
SNRPF	215.299	-0.181863	0.0629079	-2.89095	0.00384084	0.0255288
MYO15A	23.7391	0.472103	0.163328	2.89051	0.00384613	0.0255507
NF1	684.397	0.167325	0.0578953	2.89014	0.00385072	0.0255679
PPP1R3D	524.872	0.308138	0.106629	2.88981	0.00385478	0.0255816
PLA2G16	196.741	0.283862	0.0982691	2.88861	0.00386943	0.0256654
GOLGA8B	1210.75	-0.26717	0.0925056	-2.88815	0.00387521	0.0256904
SIGLEC10	2089.44	-0.28259	0.0978694	-2.88742	0.00388413	0.0257274
TIMP2	2982.31	0.264686	0.0916703	2.88737	0.00388483	0.0257274
GTF3A	1415.74	-0.128476	0.0445004	-2.88707	0.0038885	0.0257384
CES4A	105.533	-0.207102	0.0717496	-2.88645	0.00389611	0.0257644
HINT3	365.545	0.159357	0.0552093	2.88642	0.00389647	0.0257644
KLHL2	1146.73	0.376635	0.130509	2.8859	0.00390298	0.025794
LIX1	11.446	-0.683945	0.237045	-2.8853	0.00391036	0.0258295
RPL39L	19.0232	0.370306	0.128398	2.88405	0.00392591	0.0259176
CRYM	14.7691	0.920149	0.319064	2.8839	0.00392778	0.0259176
PFKFB4	1463.97	0.311238	0.107939	2.88346	0.00393329	0.0259406
SLC35A1	385.066	0.13806	0.0478919	2.88273	0.0039424	0.0259873
SNAPC1	102.193	-0.275661	0.0956742	-2.88125	0.003961	0.0260964
TRIM21	1522.82	0.264459	0.0918021	2.88075	0.00396724	0.0261185
LIAS	87.562	-0.152301	0.0528703	-2.88066	0.00396846	0.0261185
TRAF1	1165.37	-0.180068	0.0625291	-2.87975	0.00397996	0.0261807
DHRS7B	136.817	0.20877	0.0725374	2.87809	0.00400087	0.0263034
NELFA	433.623	-0.115774	0.040228	-2.87795	0.00400273	0.0263034
OSBPL11	1239.89	0.218659	0.0760158	2.8765	0.00402116	0.0264109
EEA1	391.289	0.146303	0.0508816	2.87536	0.00403569	0.0264922
TMEM8B	132.934	-0.186035	0.0647032	-2.8752	0.0040377	0.0264922
TMEM42	110.572	-0.214825	0.074776	-2.87292	0.00406702	0.0266709
MAST1	18.7762	0.596608	0.207682	2.8727	0.00406975	0.026675
ACOX1	1800.08	0.287968	0.100253	2.8724	0.00407362	0.0266836
ARPC5	7793.68	0.207385	0.0722021	2.87228	0.00407523	0.0266836
ATG14	390.923	-0.174277	0.0606934	-2.87143	0.00408623	0.0267418
PJA1	193.756	-0.171392	0.0596996	-2.8709	0.00409303	0.0267726
CHUK	611.03	0.178812	0.0622942	2.87045	0.00409894	0.0267975
FAM184B	73.7229	-0.287327	0.100165	-2.86852	0.00412395	0.0269472
WNK1	5040.64	0.151619	0.0528633	2.86813	0.0041291	0.0269594
GMEB2	698.82	-0.166091	0.0579107	-2.86805	0.00413005	0.0269594
RMI2	25.2741	-0.316494	0.110365	-2.86772	0.00413447	0.0269745
HOMER3	369.063	0.234674	0.0818422	2.86739	0.00413868	0.0269882
RAB33B	471.445	0.277081	0.0966437	2.86704	0.00414329	0.0270045
ANKRD32	281.104	0.157214	0.0548441	2.86656	0.00414966	0.0270321
HKDC1	41.8357	-0.456004	0.159092	-2.86629	0.00415309	0.0270407
ERV3-1	410.291	0.373354	0.130327	2.86474	0.00417352	0.0271598
FUT11	291.463	0.200967	0.0701696	2.86402	0.00418299	0.0272075
RANBP1	237.921	-0.23083	0.0806185	-2.86324	0.00419333	0.0272609
TMLHE	270.46	0.221048	0.0772208	2.86255	0.0042025	0.0273066
VIM	11807.2	0.221592	0.0774468	2.86122	0.00422014	0.0274073
MALT1	766.539	-0.153116	0.0535413	-2.85978	0.0042393	0.0275177
PSAP	36186.8	0.185501	0.0648971	2.85839	0.004258	0.027625
MINK1	3141.34	-0.0923781	0.032323	-2.85797	0.00426358	0.0276472
ATP5G1	222.156	-0.18611	0.0651276	-2.85763	0.00426823	0.0276633
PRSS36	50.2797	0.336203	0.117686	2.85679	0.00427951	0.0277223
CS	1373.86	-0.1218	0.0426421	-2.85634	0.00428556	0.0277474
CAPG	1312.98	0.22711	0.079546	2.85508	0.00430255	0.0278321
THAP8	56.4965	0.245505	0.0859897	2.85505	0.004303	0.0278321
PROX2	40.5765	-0.320239	0.11218	-2.85468	0.00430799	0.0278434
STAB1	2243.17	0.301191	0.105511	2.8546	0.00430912	0.0278434
DDIAS	53.8316	0.379602	0.133006	2.85402	0.00431696	0.0278799
ANKRD22	117.693	0.59332	0.207912	2.85371	0.00432118	0.027893
GUCY2C	31.3433	0.439162	0.153903	2.85349	0.00432415	0.0278981
FOLR3	608.27	0.837883	0.293753	2.85234	0.00433987	0.0279854
TBC1D32	46.7017	-0.257047	0.0901364	-2.85176	0.00434781	0.0280224
SHMT2	657.539	-0.170533	0.0598393	-2.84985	0.00437399	0.0281728
HEATR2	161.931	-0.163928	0.0575256	-2.84966	0.00437666	0.0281728
CNTLN	78.1864	0.261161	0.0916489	2.84957	0.00437777	0.0281728
LANCL3	34.9983	0.476015	0.167062	2.84933	0.00438119	0.0281806
MRPL9	354.691	-0.147085	0.0516531	-2.84756	0.00440564	0.0283236
ARRDC5	79.254	-0.284814	0.100046	-2.84682	0.00441581	0.0283746
CDH26	40.438	0.330427	0.116142	2.84503	0.00444078	0.0285207
TBX19	97.6329	-0.175455	0.0617079	-2.84331	0.00446471	0.02866
FASTK	1108.39	-0.15386	0.0541209	-2.8429	0.00447049	0.0286826
MYO1G	6517.28	0.123307	0.0433877	2.84197	0.00448355	0.0287519
UCK2	100.96	0.230082	0.0809657	2.84172	0.00448702	0.0287598
LDHD	33.5465	0.47925	0.168701	2.84083	0.00449965	0.0288262
ZNF860	22.6766	-0.58411	0.205653	-2.84027	0.0045075	0.0288512
FPGS	612.041	-0.155972	0.0549151	-2.84023	0.00450807	0.0288512
PELP1	621.159	-0.145053	0.0511192	-2.83755	0.00454619	0.0290733
CORO2B	26.3381	-0.708946	0.249864	-2.83733	0.00454932	0.0290733
PWP1	401.791	-0.1231	0.0433868	-2.83727	0.00455016	0.0290733
POMK	30.0026	0.358518	0.126379	2.83685	0.00455607	0.0290733
GTF3C2	606.777	-0.10012	0.0352929	-2.83684	0.00455629	0.0290733
RANGAP1	1138.83	-0.144207	0.0508338	-2.83683	0.00455645	0.0290733
[truncated: 10,756 more rows]

## Sheet: DEGsFromLS
LS	baseMean	log2FoldChange	lfcSE	stat	pvalue	padj
LRRN3	131.157	-1.72859	0.163226	-10.5901	3.31071e-26	4.4817e-22
NRCAM	22.8236	-1.83962	0.178186	-10.3241	5.48125e-25	3.70998e-21
NOG	60.6143	-1.69366	0.178178	-9.50542	1.99236e-21	8.99018e-18
CD248	25.274	-1.61387	0.18089	-8.92184	4.58597e-19	1.55201e-15
CCR7	1234.23	-0.887342	0.101092	-8.77761	1.6698e-18	4.52082e-15
CHMP7	1652.24	-0.376538	0.043296	-8.69682	3.41311e-18	7.70054e-15
FBLN2	29.423	-1.05952	0.124611	-8.50266	1.85292e-17	3.58329e-14
CR2	106.091	-0.965849	0.119101	-8.10952	5.08186e-16	8.59914e-13
LEF1	1519.14	-0.734449	0.0920282	-7.9807	1.45509e-15	2.18862e-12
SLC16A10	25.7134	-0.997549	0.126683	-7.87435	3.42516e-15	4.63664e-12
AGMAT	74.5596	-0.530156	0.0682606	-7.76665	8.05885e-15	9.91751e-12
CD27	247.519	-0.55661	0.0718696	-7.74472	9.57917e-15	1.08061e-11
MYC	648.475	-0.43217	0.0567047	-7.62142	2.50897e-14	2.43728e-11
ABLIM1	2479.42	-0.440947	0.0578608	-7.62082	2.52065e-14	2.43728e-11
BACH2	778.276	-0.65969	0.0868549	-7.59532	3.07031e-14	2.77085e-11
ARMCX2	45.1598	-0.635174	0.0838228	-7.57758	3.52055e-14	2.9786e-11
GRAP	346.841	-0.5038	0.0665766	-7.56722	3.81283e-14	3.03613e-11
TBC1D4	968.723	-0.535241	0.071323	-7.50447	6.16782e-14	4.63854e-11
EPHX2	214.084	-0.676196	0.090692	-7.45596	8.92175e-14	6.35651e-11
DCHS1	210.576	-0.732019	0.0987861	-7.41015	1.26159e-13	8.53906e-11
TRABD2A	481.054	-0.659245	0.0892126	-7.3896	1.47275e-13	9.49364e-11
GPA33	135.43	-0.571137	0.0774255	-7.3766	1.62379e-13	9.99148e-11
NELL2	779.256	-0.823443	0.112315	-7.33156	2.27492e-13	1.33894e-10
GAL3ST4	103.823	-0.633557	0.0871358	-7.27092	3.57057e-13	2.01395e-10
FAIM3	2428.16	-0.406872	0.0563122	-7.2253	5.00003e-13	2.70741e-10
SFRP5	15.4171	-1.475	0.205341	-7.18316	6.81165e-13	3.54651e-10
ZNF662	25.999	-0.932124	0.132412	-7.03958	1.92815e-12	9.66717e-10
MSR1	218.42	0.912412	0.130443	6.99473	2.65767e-12	1.28489e-09
AQP3	665.738	-0.483357	0.0692267	-6.98224	2.90509e-12	1.32925e-09
HPCAL4	149.925	-0.705252	0.101035	-6.98029	2.94581e-12	1.32925e-09
CD28	1262.1	-0.499424	0.0726565	-6.87378	6.25244e-12	2.66141e-09
RCAN3	820.914	-0.477079	0.0694146	-6.87289	6.29128e-12	2.66141e-09
LDLRAP1	1621.75	-0.34814	0.050828	-6.84937	7.41762e-12	3.0428e-09
PODXL2	32.3681	-0.607936	0.090326	-6.73046	1.69128e-11	6.73378e-09
CCR6	296.334	-0.553125	0.0824646	-6.70743	1.98085e-11	7.66138e-09
BEX2	79.0423	-0.614307	0.0925358	-6.63859	3.167e-11	1.19088e-08
SUSD3	305.864	-0.378035	0.0571824	-6.61104	3.81627e-11	1.39624e-08
LMO7	221.532	-0.425421	0.0646334	-6.58206	4.63968e-11	1.64034e-08
HDGFRP3	93.3476	0.615257	0.0935137	6.57933	4.72582e-11	1.64034e-08
EDAR	67.5085	-0.93402	0.142105	-6.57272	4.94037e-11	1.67195e-08
SPIRE1	92.8953	0.378639	0.0576629	6.56642	5.15379e-11	1.70163e-08
PKIA	157.801	-0.470463	0.0719132	-6.5421	6.06626e-11	1.95521e-08
GAB3	2120.07	0.220996	0.0344316	6.41842	1.37694e-10	4.3348e-08
SIRPG	224.782	-0.461475	0.0719661	-6.4124	1.4325e-10	4.40723e-08
FAM134B	213.6	-0.495246	0.0774559	-6.3939	1.61703e-10	4.86437e-08
ALS2CL	289.898	-0.518968	0.0812682	-6.38587	1.70425e-10	5.0153e-08
NOSIP	1221.47	-0.347468	0.0545649	-6.36798	1.91532e-10	5.51653e-08
PLAG1	117.326	-0.522163	0.0821502	-6.35621	2.06798e-10	5.83213e-08
ADAMTS2	9.07153	2.43393	0.383261	6.35059	2.14497e-10	5.92582e-08
DSC1	32.1114	-1.07487	0.169684	-6.33453	2.38065e-10	6.31627e-08
RIC3	166.788	-0.461617	0.0728938	-6.33274	2.40851e-10	6.31627e-08
OXNAD1	1037.86	-0.45105	0.0712378	-6.3316	2.42628e-10	6.31627e-08
LDHB	3048.26	-0.427987	0.0676725	-6.32439	2.54242e-10	6.49372e-08
TNFRSF25	992.26	-0.480103	0.0761943	-6.30104	2.95651e-10	7.41154e-08
NT5E	155.62	-0.664012	0.105775	-6.27759	3.43868e-10	8.46353e-08
FAM171A1	50.2736	-0.549882	0.0877908	-6.26355	3.76301e-10	9.09641e-08
ZSCAN18	400.634	-0.539073	0.0864276	-6.23728	4.45259e-10	1.05745e-07
FOXO1	1507.19	-0.253336	0.0407966	-6.20975	5.30703e-10	1.23399e-07
MAN1C1	288.662	-0.448522	0.072253	-6.20765	5.37825e-10	1.23399e-07
HOOK1	112.152	-0.535805	0.0865879	-6.18799	6.09373e-10	1.37485e-07
TESPA1	986.815	-0.406718	0.0657693	-6.184	6.24956e-10	1.38689e-07
CAPN2	4617.03	0.19576	0.0316742	6.18043	6.39255e-10	1.39574e-07
CDR2	503.181	-0.323675	0.052455	-6.17053	6.80606e-10	1.46244e-07
ATF7IP2	304.184	-0.35248	0.057209	-6.16126	7.217e-10	1.52432e-07
CAMK4	476.743	-0.519279	0.0843118	-6.15903	7.31925e-10	1.52432e-07
TRIB2	1422.67	-0.30796	0.0504218	-6.10768	1.01093e-09	2.07348e-07
ZEB2	6571.81	0.245389	0.0402095	6.10278	1.0424e-09	2.10612e-07
DNAH6	41.711	-0.739261	0.121889	-6.06502	1.31938e-09	2.62654e-07
C1QC	16.1279	1.35649	0.223905	6.05833	1.37545e-09	2.68062e-07
PLEKHH2	19.438	-0.92201	0.15222	-6.05708	1.38615e-09	2.68062e-07
OSBPL5	1201.22	0.485723	0.0803897	6.04211	1.52115e-09	2.90025e-07
RGS9	249.72	0.565097	0.0935665	6.03953	1.54565e-09	2.90604e-07
PDGFRB	375.834	0.781692	0.129673	6.02819	1.65802e-09	3.0746e-07
VPREB3	51.9154	-0.816505	0.135655	-6.01896	1.75539e-09	3.16957e-07
NRP1	81.7957	0.760613	0.126371	6.0189	1.75606e-09	3.16957e-07
SCML1	111.07	-0.550907	0.0915624	-6.01674	1.77964e-09	3.16987e-07
SATB2	50.4534	0.745343	0.124049	6.00843	1.87328e-09	3.29332e-07
CACHD1	22.8646	-0.834435	0.139754	-5.97076	2.36148e-09	4.09838e-07
TCF7	3100.14	-0.482494	0.0811977	-5.94221	2.81205e-09	4.81857e-07
APBB1	575.632	-0.339565	0.0573138	-5.92467	3.12928e-09	5.29513e-07
APOL4	32.8211	0.951546	0.160772	5.91862	3.24654e-09	5.42573e-07
MMP28	12.7255	-0.941976	0.159244	-5.91531	3.31252e-09	5.46848e-07
SSTR3	92.1241	-0.707055	0.120176	-5.8835	4.0168e-09	6.55126e-07
CNN3	12.4392	-0.943566	0.160434	-5.88133	4.06984e-09	6.55875e-07
CXCR5	328.377	-0.602753	0.102568	-5.87662	4.18726e-09	6.66858e-07
PMEPA1	43.9785	-0.631873	0.107722	-5.8658	4.46978e-09	7.03575e-07
SYTL3	1478.98	0.329088	0.0561278	5.86318	4.54075e-09	7.06531e-07
N4BP3	70.7009	-0.551898	0.094837	-5.81944	5.90455e-09	9.08294e-07
RHPN1	282.781	-0.450118	0.0778238	-5.78381	7.30264e-09	1.11074e-06
ZNF518B	614.396	-0.322325	0.055819	-5.77446	7.7199e-09	1.16116e-06
GFRA2	38.0995	0.785663	0.136314	5.76361	8.23325e-09	1.22476e-06
CNKSR2	87.5152	-0.52511	0.091536	-5.73665	9.65681e-09	1.40981e-06
CD79B	858.33	-0.533373	0.0929846	-5.73615	9.6855e-09	1.40981e-06
RGCC	325.801	-0.43562	0.0760028	-5.73163	9.94691e-09	1.43246e-06
PIK3IP1	3404	-0.257428	0.0449529	-5.72663	1.02448e-08	1.45667e-06
MTUS1	39.6442	-0.701577	0.122542	-5.72522	1.03302e-08	1.45667e-06
CD244	1403.35	0.306172	0.0536281	5.70917	1.1353e-08	1.58439e-06
SLAMF8	72.4365	0.432324	0.0757729	5.70552	1.1599e-08	1.6022e-06
PTGDR	397.313	0.492093	0.0867777	5.67073	1.42193e-08	1.94431e-06
MAL	326.805	-0.567409	0.100162	-5.6649	1.47109e-08	1.99141e-06
SLAMF7	1591.98	0.360399	0.063931	5.63732	1.72721e-08	2.31498e-06
LZTS3	53.4264	-0.589888	0.104694	-5.63442	1.75648e-08	2.33113e-06
METAP1D	46.2123	-0.433242	0.0769805	-5.62795	1.82364e-08	2.38114e-06
DTX1	84.8402	-0.577933	0.102706	-5.62706	1.83306e-08	2.38114e-06
DGKA	3796.34	-0.279943	0.0497609	-5.62576	1.84693e-08	2.38114e-06
LRP6	55.5946	-0.550966	0.098024	-5.62072	1.90161e-08	2.42406e-06
GPC2	80.9259	-0.469216	0.0834991	-5.61942	1.91604e-08	2.42406e-06
PDE7A	2604.77	-0.192036	0.0341982	-5.61539	1.96123e-08	2.45825e-06
RAB30	420.87	-0.415393	0.0740712	-5.60802	2.04648e-08	2.54158e-06
PPP2R2B	272.468	0.428582	0.0767984	5.5806	2.39688e-08	2.93863e-06
STRBP	420.744	-0.387726	0.0694902	-5.57957	2.41113e-08	2.93863e-06
MFGE8	156.319	-0.413425	0.0741155	-5.57812	2.43131e-08	2.93863e-06
GPR153	152.05	0.616133	0.111142	5.54367	2.96201e-08	3.54839e-06
SLC39A11	302.975	0.208903	0.0379764	5.50087	3.77914e-08	4.48757e-06
FCRL6	1630.03	0.484566	0.0883077	5.48724	4.08255e-08	4.80569e-06
PTPRK	77.0552	-0.651274	0.118865	-5.47909	4.27526e-08	4.95357e-06
AEBP1	132.607	-0.539958	0.0985575	-5.47861	4.28672e-08	4.95357e-06
NPAS2	20.0311	-0.873975	0.159562	-5.47733	4.31795e-08	4.95357e-06
SATB1	2545.03	-0.255985	0.0468292	-5.46636	4.59361e-08	5.22552e-06
NR3C2	335.495	-0.379953	0.0696089	-5.4584	4.80438e-08	5.41974e-06
TTC16	430.741	0.527225	0.0969416	5.43859	5.3705e-08	5.98254e-06
CD40LG	302.501	-0.378084	0.0695277	-5.43789	5.39167e-08	5.98254e-06
SPEG	58.5728	-0.625561	0.115423	-5.41971	5.96969e-08	6.57006e-06
VSIG1	153.017	-0.436033	0.0805125	-5.41571	6.10461e-08	6.66436e-06
GRPEL2	320.567	-0.333033	0.0616796	-5.3994	6.68658e-08	7.1972e-06
OBSCN	1120.54	-0.595798	0.110352	-5.39906	6.69903e-08	7.1972e-06
PLCL1	272.373	-0.367136	0.0681036	-5.39084	7.0128e-08	7.47498e-06
TAF4B	170.045	-0.332634	0.061752	-5.38662	7.17949e-08	7.59287e-06
TMEM243	381.193	-0.224825	0.0418515	-5.37197	7.78802e-08	8.17259e-06
NUCB2	421.449	-0.295556	0.0551681	-5.35736	8.44459e-08	8.65343e-06
PSTPIP2	1600.87	0.468586	0.0874665	5.35732	8.44648e-08	8.65343e-06
ID3	88.9186	-0.593004	0.1107	-5.35684	8.46895e-08	8.65343e-06
FPR3	63.4704	0.794103	0.14826	5.35614	8.50193e-08	8.65343e-06
ABCB4	59.6899	-0.745604	0.139522	-5.34398	9.09255e-08	9.18551e-06
FBXO6	448.54	0.42782	0.0802444	5.33146	9.74254e-08	9.76924e-06
RASGRF2	366.349	-0.403002	0.0756595	-5.32653	1.00109e-07	9.96453e-06
ANKRD22	165.476	1.01859	0.191388	5.3221	1.02574e-07	1.01353e-05
PLEKHG4	229.32	-0.347675	0.0654247	-5.31413	1.07167e-07	1.05067e-05
SLC27A3	1095.15	0.271729	0.051145	5.31292	1.07885e-07	1.05067e-05
DDI1	39.2041	0.705198	0.132812	5.30977	1.09766e-07	1.06136e-05
CELSR1	110.864	-0.485394	0.0916225	-5.29776	1.17232e-07	1.12551e-05
GCNT4	143.24	-0.518746	0.0980006	-5.29329	1.20135e-07	1.14518e-05
ITGA6	1413.37	-0.37022	0.0699582	-5.29202	1.20972e-07	1.14518e-05
ARG1	345.978	1.03575	0.195806	5.28967	1.22536e-07	1.15193e-05
ARNTL2	32.8394	0.551323	0.104513	5.27517	1.32633e-07	1.23824e-05
CMKLR1	694.298	0.465529	0.0883065	5.27174	1.35133e-07	1.24437e-05
GNPTAB	2270.93	0.303007	0.0574855	5.27102	1.35671e-07	1.24437e-05
TSPEAR	18.8303	-1.01547	0.19267	-5.27051	1.36047e-07	1.24437e-05
LCNL1	35.9085	0.862807	0.163889	5.26457	1.40518e-07	1.27664e-05
WIPI1	822.134	0.247799	0.047115	5.25946	1.44482e-07	1.30095e-05
SDC3	54.5912	0.710536	0.135118	5.25865	1.45116e-07	1.30095e-05
ERLIN1	525.775	0.343973	0.0654567	5.25496	1.48054e-07	1.31856e-05
GPRASP1	604.547	-0.427173	0.0814804	-5.24265	1.58286e-07	1.40047e-05
DUSP16	1038.81	-0.23849	0.0455851	-5.23174	1.6792e-07	1.46668e-05
SNX9	394.328	-0.234531	0.044838	-5.23063	1.68936e-07	1.46668e-05
FAM184A	40.4135	-0.518546	0.0991382	-5.23054	1.6902e-07	1.46668e-05
ATP1A3	173.642	0.449393	0.0860725	5.22109	1.77868e-07	1.52339e-05
TTC38	1203.82	0.369926	0.0708553	5.22087	1.78083e-07	1.52339e-05
STMN3	638.831	-0.367668	0.0704345	-5.21999	1.78931e-07	1.52339e-05
LBH	2962.58	-0.281925	0.0541286	-5.20844	1.90438e-07	1.61123e-05
PTGDS	630.639	0.831407	0.160278	5.18728	2.13388e-07	1.79419e-05
AXIN2	231.425	-0.486902	0.0941199	-5.17321	2.30112e-07	1.92285e-05
GOLGA8N	281.025	0.504086	0.097481	5.17112	2.32698e-07	1.92479e-05
CECR1	4347.05	0.265015	0.051253	5.17072	2.33188e-07	1.92479e-05
C12orf42	48.1492	-0.459778	0.0891621	-5.15666	2.514e-07	2.06254e-05
TCEA3	82.9665	-0.542069	0.105308	-5.14745	2.64048e-07	2.15327e-05
TSPAN13	140.537	-0.523486	0.101799	-5.14234	2.71342e-07	2.1995e-05
CD79A	973.618	-0.542854	0.105723	-5.1347	2.82587e-07	2.27701e-05
WNT7A	38.1478	-0.604889	0.118178	-5.11845	3.08065e-07	2.46762e-05
XKRX	17.7341	-0.62725	0.122939	-5.10211	3.35892e-07	2.67469e-05
ZIK1	86.1776	-0.392244	0.0769424	-5.09789	3.43463e-07	2.71898e-05
FCER2	400.555	-0.627838	0.123278	-5.09287	3.52681e-07	2.77572e-05
C10orf35	21.0162	-0.573596	0.112709	-5.08916	3.59646e-07	2.81418e-05
SLCO4C1	781.597	0.326473	0.0643329	5.07474	3.88026e-07	3.0188e-05
SNTB2	944.228	0.237658	0.0468501	5.07272	3.92162e-07	3.03354e-05
LRRC16A	118.155	-0.442035	0.0871585	-5.07162	3.9445e-07	3.03391e-05
SPAG16	54.062	-0.35363	0.0697747	-5.06818	4.0164e-07	3.07176e-05
IL18R1	842.661	0.469487	0.0927621	5.06119	4.1664e-07	3.15472e-05
CA6	68.9341	-0.855158	0.168972	-5.06096	4.17149e-07	3.15472e-05
SH3YL1	430.538	-0.2689	0.0533464	-5.04063	4.63998e-07	3.48952e-05
RAD54B	40.7087	-0.485009	0.0963352	-5.0346	4.78846e-07	3.58129e-05
ICOS	328.691	-0.401918	0.0799693	-5.0259	5.0107e-07	3.72691e-05
LRRFIP2	1243.76	0.207089	0.0413653	5.00633	5.54778e-07	4.10384e-05
SLFN13	1222.63	0.285061	0.0570441	4.99721	5.81649e-07	4.26641e-05
NME8	270.958	0.417503	0.083555	4.99675	5.83058e-07	4.26641e-05
KATNAL1	295.451	0.264303	0.0530158	4.98536	6.18469e-07	4.50119e-05
SYT11	966.404	0.270629	0.0543013	4.98385	6.2332e-07	4.51224e-05
DPP4	528.473	-0.386902	0.0777461	-4.97648	6.47519e-07	4.66248e-05
AMIGO1	152.125	-0.3827	0.076947	-4.97354	6.57397e-07	4.70856e-05
GOLM1	519.736	0.325571	0.065784	4.9491	7.45591e-07	5.30975e-05
PCDHGB3	17.5419	0.715942	0.144688	4.94816	7.49179e-07	5.30975e-05
ZFYVE9	80.9161	-0.383578	0.0776282	-4.94122	7.76333e-07	5.47355e-05
BCL2L2	243.595	0.21202	0.0430098	4.92959	8.24033e-07	5.77976e-05
C1orf177	61.9347	0.539888	0.109811	4.9165	8.81057e-07	6.14677e-05
KIF13B	1378.43	0.187039	0.0380507	4.91553	8.85441e-07	6.14677e-05
RALGPS2	1232.02	-0.370449	0.0754344	-4.91088	9.06679e-07	6.2621e-05
FLNA	52272.4	0.21082	0.0429502	4.90847	9.17905e-07	6.30745e-05
PDGFD	321.988	0.42107	0.0858484	4.9048	9.35218e-07	6.39396e-05
WDR41	438.54	0.209506	0.0427324	4.90274	9.4511e-07	6.39491e-05
NMUR1	482.559	0.528941	0.107892	4.90249	9.46301e-07	6.39491e-05
SH3PXD2B	34.2133	0.669825	0.136648	4.90182	9.49529e-07	6.39491e-05
ZNF550	283.001	-0.25988	0.0530905	-4.89503	9.82922e-07	6.58703e-05
STS	252.392	0.35477	0.0724915	4.89396	9.88264e-07	6.59021e-05
ZNF229	16.0421	-0.642264	0.131262	-4.89299	9.93165e-07	6.59043e-05
PCDHGA10	21.8064	0.802616	0.16409	4.89132	1.00164e-06	6.61422e-05
PLEKHB1	191.754	-0.337291	0.0690951	-4.88155	1.05257e-06	6.91683e-05
RPLP1	11079.8	-0.273371	0.0560637	-4.87608	1.08213e-06	7.07673e-05
MLLT3	486.598	-0.262175	0.0537897	-4.87407	1.09324e-06	7.115e-05
FZD4	20.9746	0.695346	0.142872	4.8669	1.1336e-06	7.31245e-05
ADPRM	219.142	-0.291677	0.0599324	-4.86677	1.13438e-06	7.31245e-05
DNAJC7	822.835	0.120945	0.0248747	4.86215	1.16117e-06	7.44966e-05
TOX	386.062	0.332304	0.068584	4.84521	1.2648e-06	8.07622e-05
ITPRIPL2	404.597	0.312796	0.0646667	4.83704	1.31784e-06	8.3754e-05
TRAT1	675.909	-0.37572	0.0777828	-4.83037	1.36279e-06	8.61613e-05
CDHR3	44.5373	-0.429669	0.0889667	-4.82955	1.36845e-06	8.61613e-05
UXS1	640.059	-0.181257	0.0376454	-4.81484	1.47315e-06	9.23245e-05
THNSL1	52.34	-0.398144	0.0827228	-4.81299	1.48689e-06	9.27561e-05
MTERF4	792.153	-0.214035	0.0445555	-4.80379	1.55693e-06	9.66799e-05
FOXP1	2302.17	-0.21108	0.043973	-4.80021	1.58498e-06	9.7972e-05
KIAA1671	348.383	0.513507	0.107013	4.79853	1.59837e-06	9.83509e-05
LINGO2	38.5407	0.897824	0.187686	4.78366	1.72135e-06	0.000105439
SDR42E1	39.6134	-0.472614	0.0989365	-4.77695	1.77977e-06	0.000108455
EPPK1	124.107	-0.534829	0.111979	-4.77617	1.78663e-06	0.000108455
STAC	18.5385	1.68185	0.353548	4.75706	1.96428e-06	0.000118708
IL23A	98.6099	-0.421458	0.0886957	-4.75173	2.01679e-06	0.000121339
TMEM51	14.7301	0.80204	0.168832	4.75052	2.02896e-06	0.000121348
NPM3	74.6361	-0.325233	0.068471	-4.74993	2.03487e-06	0.000121348
PTCH1	589.427	0.393045	0.0830676	4.73163	2.2272e-06	0.000131799
PCDHGA6	18.1025	0.701852	0.148364	4.73062	2.23833e-06	0.000131799
DIAPH1	8866.56	0.203502	0.0430244	4.72993	2.24597e-06	0.000131799
MYO1G	6105.83	0.193685	0.0409512	4.72965	2.24907e-06	0.000131799
RAPGEF6	2743.36	-0.217733	0.046088	-4.72429	2.3092e-06	0.00013474
TMIGD2	101.191	-0.472242	0.100197	-4.71311	2.43961e-06	0.00014173
KCNH8	64.567	-0.643708	0.136611	-4.71198	2.45324e-06	0.00014173
ARSD	622.86	0.239181	0.0507666	4.71138	2.4604e-06	0.00014173
PDE4A	451.807	0.387367	0.0822364	4.71041	2.47219e-06	0.000141805
SYNE1	19555.6	0.370026	0.0785736	4.70929	2.48581e-06	0.000141985
GALC	1261.9	0.180482	0.038367	4.70409	2.54997e-06	0.000145038
NBEA	112.439	-0.529141	0.112618	-4.69854	2.62024e-06	0.000148411
ELMO2	1465.88	0.153426	0.0326909	4.69324	2.68908e-06	0.000151675
TBX21	1988.42	0.378936	0.0809479	4.68123	2.85162e-06	0.00016006
GYG1	855.174	0.40509	0.086548	4.68053	2.86139e-06	0.00016006
FLVCR2	199.771	0.328933	0.0702971	4.67918	2.88024e-06	0.000160452
ZNF439	168.402	-0.297692	0.0636486	-4.67712	2.90928e-06	0.000161405
KLHL32	24.328	-0.399266	0.0855733	-4.66577	3.07456e-06	0.000169879
BIRC3	2947.18	-0.341212	0.0732514	-4.65809	3.19155e-06	0.000175626
PRR5L	1518.66	0.299775	0.0643912	4.65552	3.23157e-06	0.000177108
ITGAL	14786.6	0.18006	0.0387175	4.6506	3.30969e-06	0.00018049
ELOVL6	116.758	0.378021	0.0812954	4.64996	3.31994e-06	0.00018049
CLDND2	306.462	0.432661	0.0931611	4.64422	3.41361e-06	0.00018484
EEF1G	9670.52	-0.256741	0.0553165	-4.6413	3.46216e-06	0.000186722
BTLA	326.887	-0.391868	0.0845889	-4.63262	3.61061e-06	0.000193955
SUSD1	1084.33	0.214594	0.0463411	4.63075	3.64351e-06	0.00019495
KLRD1	1867.54	0.403363	0.0872448	4.62335	3.77592e-06	0.000201055
EIF4G3	2269.75	0.202263	0.043754	4.62272	3.78733e-06	0.000201055
ZFYVE28	667.243	0.350457	0.0758669	4.61936	3.84917e-06	0.00020354
GPR183	998.887	-0.328211	0.0712532	-4.60627	4.09965e-06	0.000215627
NMT2	416.114	-0.230895	0.0501317	-4.60576	4.1096e-06	0.000215627
ABCG1	1016.61	0.365633	0.0794706	4.60086	4.20742e-06	0.000219454
USP51	25.8014	-0.43994	0.0956289	-4.60049	4.21496e-06	0.000219454
CCDC106	62.6931	-0.352453	0.0766999	-4.59523	4.32282e-06	0.000224207
B3GAT1	452.871	0.540562	0.11766	4.59427	4.34273e-06	0.00022438
FRMPD3	169.051	0.466315	0.101573	4.59093	4.41267e-06	0.000227127
BTBD11	324.194	-0.326874	0.0712363	-4.5886	4.46238e-06	0.000228476
DDB2	555.435	0.184669	0.0402495	4.58812	4.47264e-06	0.000228476
BCL7A	134.404	-0.508787	0.110956	-4.58548	4.52942e-06	0.000230507
SYNJ2	345.171	-0.277506	0.0605472	-4.58331	4.57683e-06	0.000231429
FAAH2	70.3581	-0.416549	0.0908883	-4.58308	4.58173e-06	0.000231429
PDCD1LG2	55.1913	0.745446	0.162781	4.57943	4.66247e-06	0.000234535
IL7R	10640.7	-0.343332	0.0749839	-4.57874	4.67787e-06	0.000234535
MMP11	17.4351	-0.495097	0.108255	-4.57342	4.79836e-06	0.000239688
GPR56	3375.64	0.472537	0.103502	4.5655	4.98316e-06	0.000248004
CST7	3162.29	0.439665	0.0963206	4.5646	5.00448e-06	0.000248152
LGR6	441.188	0.524056	0.114832	4.56366	5.02693e-06	0.000248356
ECHDC3	64.775	0.628596	0.137794	4.56187	5.07004e-06	0.000249575
BANK1	870.9	-0.402637	0.0882766	-4.56109	5.08899e-06	0.0002496
ZNF681	84.4457	-0.376782	0.0826541	-4.55854	5.15102e-06	0.000251731
ADAMTS14	12.9773	0.790335	0.173436	4.55692	5.19103e-06	0.000251888
FCRL2	396.684	-0.534289	0.117248	-4.5569	5.19145e-06	0.000251888
HIPK2	2413.09	0.331137	0.0726805	4.55607	5.21201e-06	0.000251982
WARS	3740.32	0.387405	0.0850575	4.55462	5.24801e-06	0.00025282
GEMIN4	245.503	-0.182501	0.0400943	-4.5518	5.31888e-06	0.000255325
NUAK1	90.956	0.858586	0.188851	4.54637	5.45787e-06	0.000261071
EPS15	2849.94	0.129698	0.0285582	4.54152	5.58488e-06	0.000266206
ATP8B4	722.889	0.292286	0.0644193	4.53725	5.69922e-06	0.000270703
LCN10	60.7733	-0.634365	0.139987	-4.53161	5.85371e-06	0.000277069
SARAF	8947.76	-0.173439	0.0383077	-4.52754	5.96751e-06	0.000281471
ZNF667	10.7862	-0.81045	0.179061	-4.52612	6.00761e-06	0.000282323
CD22	849.642	-0.525641	0.116153	-4.52543	6.02729e-06	0.000282323
NPC1	1283.12	0.242081	0.0535194	4.52323	6.09021e-06	0.000284287
ZFP28	80.9554	-0.395418	0.0875084	-4.51863	6.22419e-06	0.000289542
SLC22A17	47.956	-0.534822	0.118387	-4.51756	6.25568e-06	0.000290011
PCDHGB2	17.8751	0.735405	0.16285	4.51584	6.30675e-06	0.000291381
MAP3K6	286.483	0.312666	0.0692561	4.51463	6.34284e-06	0.000292051
SYNGR3	32.9391	0.537683	0.119177	4.51165	6.43257e-06	0.000295179
USP53	365.236	-0.340659	0.0755283	-4.51035	6.47218e-06	0.000295993
PKIG	119.909	-0.33558	0.0744333	-4.50847	6.52966e-06	0.000297439
N6AMT1	59.3058	-0.333216	0.0739208	-4.50774	6.55222e-06	0.000297439
CCDC66	510.098	-0.238764	0.0529743	-4.50717	6.56972e-06	0.000297439
ZNF90	40.6155	-0.581484	0.129038	-4.5063	6.59678e-06	0.000297669
ZNF33B	632.022	-0.218764	0.0485636	-4.5047	6.64671e-06	0.000298925
PCDHGB5	18.6115	0.751764	0.167007	4.50138	6.75143e-06	0.000302116
LIMK1	1000.55	0.267204	0.059365	4.50104	6.76229e-06	0.000302116
GTF3C1	2118.83	0.165184	0.036724	4.498	6.85964e-06	0.000305457
OSBP2	223.571	0.624227	0.139215	4.4839	7.32925e-06	0.000325299
MS4A1	1759.29	-0.486805	0.108737	-4.4769	7.57336e-06	0.000335035
JAM2	11.2351	-0.777704	0.173805	-4.47457	7.65643e-06	0.000337606
ZNF285	18.4344	-0.568825	0.127201	-4.47186	7.75427e-06	0.00034081
PNOC	52.7612	-0.400917	0.0896724	-4.47091	7.78869e-06	0.000341118
USP44	27.6581	-0.547828	0.122552	-4.47017	7.81575e-06	0.000341118
EEF1B2	2528.23	-0.305561	0.0683645	-4.46959	7.83688e-06	0.000341118
PEA15	790.719	0.204626	0.0458664	4.46136	8.14417e-06	0.000353358
ARHGEF4	37.4542	-0.5296	0.118785	-4.45849	8.25396e-06	0.000356977
ZNF418	56.5368	-0.473458	0.106229	-4.45694	8.31388e-06	0.000358424
DNPH1	91.3639	-0.296205	0.0665127	-4.45337	8.45347e-06	0.000362906
GPER1	31.1717	0.708569	0.159131	4.45275	8.47756e-06	0.000362906
RPS5	4580	-0.306158	0.0687651	-4.45223	8.49828e-06	0.000362906
ZNF154	204.59	-0.532042	0.119524	-4.45134	8.5335e-06	0.000363264
CD300E	3194.62	0.351471	0.0789742	4.45045	8.56905e-06	0.000363634
FAM102A	1642.46	-0.376516	0.0846414	-4.44837	8.65262e-06	0.000366033
PRSS57	55.8378	1.10165	0.247757	4.44651	8.72774e-06	0.000367957
SALL2	38.8301	-0.367861	0.0827416	-4.4459	8.75247e-06	0.000367957
FAM153A	35.922	-0.691952	0.155692	-4.44437	8.81503e-06	0.000369138
CHN2	335.173	0.199711	0.0449406	4.44388	8.83509e-06	0.000369138
PRDM1	1971.42	0.263497	0.0593104	4.44268	8.88465e-06	0.000370066
KCNH3	252.848	0.507831	0.114332	4.44172	8.92425e-06	0.000370576
PPAPDC1B	499.798	-0.273388	0.0615688	-4.44036	8.98079e-06	0.000371783
PLEKHG1	223.517	-0.398852	0.0899204	-4.43561	9.18106e-06	0.000378915
GPR141	306.673	0.371321	0.0837416	4.43413	9.24446e-06	0.000380372
RGS3	1339.36	0.222427	0.0502376	4.42749	9.5334e-06	0.000391072
CEP41	98.8946	-0.242905	0.0548953	-4.42487	9.6501e-06	0.00039461
DUSP3	709.215	0.275894	0.0623595	4.42425	9.67796e-06	0.00039461
P2RX5	161.739	-0.381573	0.0863134	-4.42078	9.83438e-06	0.000399784
ZNF781	38.0513	-0.412925	0.093554	-4.41376	1.0159e-05	0.000411743
C1orf21	761.319	0.381939	0.0865875	4.41101	1.02887e-05	0.000415757
RHOH	1049.45	-0.205061	0.0465257	-4.40747	1.04584e-05	0.000421355
PIAS3	444.755	0.194664	0.0441878	4.40537	1.05602e-05	0.000424192
TMEM181	1887.59	0.211865	0.0481722	4.39808	1.09212e-05	0.000437396
SLC16A6	594.668	0.246208	0.0560439	4.39313	1.1173e-05	0.000446145
ATP6V0E2	346.74	-0.261865	0.0596202	-4.39221	1.12203e-05	0.000446145
CD177	256.753	1.29374	0.294577	4.39186	1.12385e-05	0.000446145
TTC9	441.59	-0.359023	0.0818195	-4.38799	1.14401e-05	0.000452822
UCK2	168.591	0.239062	0.0544974	4.38667	1.15101e-05	0.000454265
TTC24	99.0537	-0.41108	0.0938204	-4.38156	1.1783e-05	0.000463683
FAM111B	54.9208	-0.649269	0.148309	-4.37781	1.1988e-05	0.000470383
GALNT3	622.763	0.192624	0.0440144	4.37638	1.20664e-05	0.000472089
ZNF471	23.1437	-0.56028	0.128076	-4.37457	1.2167e-05	0.000474655
STOM	2553.41	0.22572	0.0516508	4.37011	1.24184e-05	0.00048307
JAK2	3020.53	0.269851	0.0617748	4.3683	1.25219e-05	0.000485701
ZNF135	25.0115	-0.693234	0.158782	-4.36593	1.26581e-05	0.000489578
BEND5	24.2705	-0.536444	0.122894	-4.36509	1.27073e-05	0.000490081
LEPROTL1	1433.54	-0.197825	0.0453764	-4.35963	1.3028e-05	0.000500648
CNST	1614.45	-0.216105	0.0495747	-4.35918	1.30552e-05	0.000500648
SYDE2	34.9407	-0.47937	0.109988	-4.35839	1.31025e-05	0.000501039
NOL3	47.8849	0.404981	0.0929507	4.35694	1.31891e-05	0.000502933
ELF4	3161.75	0.212838	0.0488767	4.35458	1.33323e-05	0.000506966
GYLTL1B	162.166	-0.516321	0.118656	-4.35142	1.35258e-05	0.000512882
SLC35F6	577.52	0.171355	0.039386	4.35066	1.35729e-05	0.000513229
FAM129C	904.882	-0.523785	0.120526	-4.34582	1.38756e-05	0.000523215
CD5	1640.56	-0.324636	0.0747216	-4.34461	1.39525e-05	0.000524652
IGFBP7	139.922	0.372419	0.0857343	4.34387	1.39994e-05	0.000524959
JAKMIP1	318.272	0.386156	0.0889156	4.34295	1.40584e-05	0.00052505
KIAA1598	441.509	0.386694	0.0890463	4.34262	1.40794e-05	0.00052505
CCDC141	356.106	-0.429561	0.0989718	-4.34024	1.42328e-05	0.00052931
NCR1	378.444	0.391349	0.0902377	4.33686	1.44531e-05	0.000534864
CDC42BPA	87.181	0.462286	0.106598	4.33674	1.44611e-05	0.000534864
FGFBP2	2235.21	0.4666	0.107686	4.33298	1.47105e-05	0.000542606
P2RY10	740.441	-0.283696	0.065512	-4.33045	1.48806e-05	0.000547387
MALT1	1449.41	-0.192242	0.0444434	-4.32555	1.52153e-05	0.000558185
SH2D3A	320.515	-0.254332	0.0588571	-4.32117	1.55204e-05	0.000567837
BEX4	231.151	-0.300721	0.0696443	-4.31796	1.57477e-05	0.000574588
RASGEF1A	319.026	0.32893	0.0761904	4.31721	1.58014e-05	0.000574588
PROSER1	732.467	0.178611	0.0413761	4.31678	1.58323e-05	0.000574588
GPR137B	258.568	0.239398	0.0554809	4.31496	1.59635e-05	0.000577206
RAP1GAP2	4739.24	0.172366	0.0399496	4.31459	1.59897e-05	0.000577206
RORC	132.432	-0.48461	0.112501	-4.30761	1.65026e-05	0.000594138
DPH5	244.99	-0.210442	0.04891	-4.30262	1.68787e-05	0.000606066
STYK1	65.5946	0.474622	0.110416	4.29849	1.71966e-05	0.000615847
ZNF69	36.4597	-0.355702	0.0829171	-4.28986	1.78788e-05	0.000637558
MYO3B	55.6789	0.7008	0.163371	4.28963	1.7897e-05	0.000637558
MAGEH1	151.885	-0.274956	0.0641378	-4.28695	1.81143e-05	0.000643604
PLLP	8.88957	-0.669119	0.156138	-4.28543	1.82386e-05	0.000646323
PCDHGA8	8.46072	0.848097	0.197948	4.28443	1.83205e-05	0.000647533
HAVCR2	570.219	0.311717	0.0728045	4.28157	1.85582e-05	0.000654224
RAB11FIP5	377.354	0.360482	0.0842425	4.2791	1.87653e-05	0.000659807
GALNT10	1693.49	0.154	0.0360206	4.27533	1.90855e-05	0.000668129
JAG1	215.767	0.327307	0.0765608	4.27513	1.91029e-05	0.000668129
KCNG1	24.8448	-0.865033	0.202367	-4.27458	1.915e-05	0.000668129
LTBP3	1023.39	-0.374038	0.0876154	-4.26909	1.96268e-05	0.000683003
RAP2A	1080.27	0.309876	0.0726432	4.26573	1.99245e-05	0.000691586
FCRLA	243.012	-0.498355	0.11704	-4.258	2.06264e-05	0.000714115
HAPLN3	357.684	-0.345394	0.0811314	-4.25722	2.06986e-05	0.00071479
TCL1A	448.993	-0.666429	0.15674	-4.25182	2.12043e-05	0.000730387
TTC27	310.641	-0.176468	0.0415213	-4.25006	2.13716e-05	0.000733562
CAST	4194.44	0.168491	0.0396558	4.24884	2.14876e-05	0.000733562
TCTN1	153.5	-0.326641	0.076884	-4.24849	2.15216e-05	0.000733562
CREB3L2	936.807	0.23772	0.0559544	4.24847	2.15235e-05	0.000733562
EOMES	906.766	0.360759	0.0849242	4.24801	2.15674e-05	0.000733562
TUB	75.2347	-0.430093	0.10132	-4.2449	2.18692e-05	0.000741962
LLGL2	1079.05	0.326032	0.0768201	4.2441	2.19471e-05	0.000742744
SLC1A3	22.8791	0.615181	0.145019	4.24206	2.21476e-05	0.000747662
ZNF606	115.738	-0.254442	0.0599974	-4.24088	2.22642e-05	0.000749727
ZNF563	48.4221	-0.346432	0.0817064	-4.23996	2.2356e-05	0.000750952
SNTB1	996.461	0.194745	0.0459484	4.23834	2.25175e-05	0.000753654
SLFN11	1411.31	0.184678	0.0435762	4.23804	2.25478e-05	0.000753654
PTGER2	1308.16	0.194679	0.0459763	4.23434	2.2922e-05	0.000764274
DDX31	209.946	-0.190199	0.045027	-4.2241	2.39895e-05	0.000797903
DESI1	664.011	0.124146	0.0294096	4.22127	2.42926e-05	0.000806003
ZNF415	19.8576	-0.675126	0.16003	-4.21874	2.45667e-05	0.000813105
LYRM4	112.586	-0.221815	0.0525937	-4.21753	2.46992e-05	0.0008154
APOBEC3C	468.538	0.206935	0.0490807	4.21621	2.48437e-05	0.0008154
PLA2G16	176.568	0.306418	0.0726775	4.21613	2.48531e-05	0.0008154
GOLGA8O	79.8124	0.664821	0.157693	4.21591	2.4877e-05	0.0008154
CD19	354.639	-0.475315	0.11276	-4.21527	2.49477e-05	0.000815741
DSC2	1567.72	0.516969	0.122687	4.21371	2.51206e-05	0.000819414
SLC4A8	268.649	0.318869	0.0757034	4.21208	2.53025e-05	0.000821496
ZSCAN9	154.264	0.206059	0.0489213	4.21206	2.53058e-05	0.000821496
FSIP2	21.4808	-0.63327	0.150591	-4.20522	2.60823e-05	0.000843486
GRAMD1B	480.142	0.301818	0.0717759	4.205	2.61078e-05	0.000843486
ACSL6	263.757	-0.336566	0.0801209	-4.20072	2.66069e-05	0.000857566
USP28	1206.79	0.227829	0.0542578	4.19901	2.68086e-05	0.000862015
CHST12	517.46	0.328897	0.0783532	4.19762	2.69732e-05	0.000865251
SLC7A6	2095.15	-0.193369	0.0460759	-4.19676	2.70766e-05	0.000866517
MTF1	1192.62	0.247901	0.0591061	4.19417	2.73869e-05	0.00087142
PRF1	11351.3	0.384645	0.0917234	4.19353	2.74648e-05	0.00087142
GOLGA7B	232.93	-0.290304	0.0692281	-4.19345	2.74744e-05	0.00087142
PRRG1	14.1095	0.605043	0.144287	4.19334	2.74874e-05	0.00087142
C3orf52	20.1672	-0.475178	0.113495	-4.18677	2.82953e-05	0.000894867
DLL1	28.6197	-0.515554	0.123154	-4.18626	2.83592e-05	0.000894867
MUC16	31.6208	0.744779	0.177959	4.18512	2.8501e-05	0.000897251
ARNT	1549.53	0.156859	0.0375009	4.18279	2.87949e-05	0.000904399
RNF115	471.021	0.143488	0.0343112	4.18195	2.89023e-05	0.000905671
TPX2	51.1327	0.388081	0.0929834	4.17366	2.99743e-05	0.000937095
CD200	68.9599	-0.548171	0.131422	-4.17106	3.03181e-05	0.000945659
CCL3	242.067	0.59033	0.141562	4.17012	3.04444e-05	0.000947416
SCN8A	41.4294	0.435306	0.10448	4.16639	3.09457e-05	0.000958957
TDRD9	178.073	0.697648	0.16745	4.16631	3.09569e-05	0.000958957
GBP1	4613.41	0.506143	0.121525	4.16492	3.11455e-05	0.000962596
CD3D	1127.03	-0.332549	0.0798566	-4.16433	3.12274e-05	0.000962929
ITPRIPL1	198.039	0.297897	0.0715696	4.16234	3.15002e-05	0.000967732
PLXND1	1782.46	0.335254	0.0805483	4.16215	3.15262e-05	0.000967732
SRBD1	702.373	0.204203	0.0490848	4.1602	3.17972e-05	0.000973842
RPL5	9105.35	-0.244841	0.0588793	-4.15835	3.20555e-05	0.000977657
AGAP3	599.957	0.183796	0.0442026	4.15804	3.20996e-05	0.000977657
TMEM204	321.265	-0.385497	0.0927174	-4.15776	3.21384e-05	0.000977657
NCAM1	475.457	0.432145	0.103964	4.15667	3.22918e-05	0.000980121
ATG9B	32.8635	-0.433434	0.104339	-4.1541	3.26564e-05	0.000986939
IL24	123.191	-0.374223	0.0900859	-4.15406	3.26622e-05	0.000986939
PFKFB2	556.962	0.355482	0.0856239	4.15167	3.30062e-05	0.000995113
PPP1R2	1776.69	-0.157215	0.0378791	-4.15044	3.31836e-05	0.000998235
IL6ST	2733.5	-0.296338	0.0715741	-4.14029	3.46862e-05	0.00104112
NAA16	721.266	-0.184529	0.0445784	-4.13943	3.48168e-05	0.00104273
SMARCD3	593.889	0.332758	0.0804453	4.13645	3.5272e-05	0.00105375
CTTNBP2NL	63.7893	0.380391	0.091974	4.13585	3.53644e-05	0.00105375
STAT1	10908.4	0.321694	0.0777883	4.1355	3.5418e-05	0.00105375
RUFY4	98.849	0.448922	0.108605	4.13353	3.57236e-05	0.00106051
ZNF85	83.7539	-0.292619	0.0709169	-4.12623	3.68756e-05	0.00109231
ADCY7	8608.91	0.172975	0.0419467	4.12368	3.72867e-05	0.00110207
RBM11	18.7713	-0.580524	0.140799	-4.12307	3.73851e-05	0.00110257
IGFBP3	125.908	0.471363	0.114338	4.12254	3.74717e-05	0.00110273
RPS3A	7781.73	-0.276783	0.067223	-4.11738	3.83204e-05	0.00112326
GLB1L2	152.555	0.495894	0.120442	4.11729	3.83353e-05	0.00112326
TMEM144	139.407	0.390814	0.0949796	4.11471	3.87663e-05	0.00113343
APOL1	1380.64	0.301338	0.073276	4.11237	3.91626e-05	0.00114255
ITGAM	9013.83	0.230202	0.05599	4.11149	3.93114e-05	0.00114443
ADD2	86.4031	-0.402778	0.0980105	-4.10954	3.96446e-05	0.00115165
RLTPR	1131.77	-0.252022	0.061348	-4.10808	3.98961e-05	0.00115647
SNX22	290.168	-0.362265	0.0883557	-4.10007	4.13019e-05	0.00119467
FCGR1A	723.204	0.535728	0.130753	4.09724	4.18099e-05	0.00120621
PRSS23	658.313	0.463341	0.113106	4.09651	4.19433e-05	0.00120621
TRAF5	1088.34	-0.182635	0.0445845	-4.09637	4.19684e-05	0.00120621
HINT1	1355.99	-0.224881	0.0549294	-4.09401	4.23976e-05	0.00121437
PGPEP1	942.112	0.161738	0.0395079	4.09382	4.24316e-05	0.00121437
ZNF793	81.9528	-0.334369	0.0817136	-4.09196	4.2774e-05	0.00122014
PCDH9	116.39	-0.56882	0.139016	-4.09175	4.28136e-05	0.00122014
LILRB1	1261.01	0.236161	0.0577255	4.0911	4.29339e-05	0.001221
RPL22	3925.83	-0.273154	0.0667924	-4.08961	4.32107e-05	0.0012263
JPH4	19.8458	0.440721	0.107849	4.08645	4.38025e-05	0.00124049
GIMAP7	1467.36	-0.278442	0.0681486	-4.08581	4.39234e-05	0.00124132
GSR	1356.29	0.140484	0.0344551	4.07731	4.55597e-05	0.00128488
GOLIM4	253.563	0.243389	0.0597458	4.07374	4.62632e-05	0.00130095
ADAM15	1047.11	0.216949	0.0532594	4.07345	4.63219e-05	0.00130095
RPL13	16006.2	-0.265816	0.0652694	-4.07259	4.64929e-05	0.00130305
MYO6	285.925	0.418488	0.102837	4.06943	4.71282e-05	0.00131808
SLC4A4	160.8	0.35469	0.0871698	4.06896	4.7224e-05	0.00131808
ABCA2	3944.9	0.297351	0.0731181	4.06672	4.7679e-05	0.00132805
C10orf2	112.079	-0.201085	0.0495043	-4.06196	4.86614e-05	0.00135263
RASSF4	1389.18	0.228691	0.0563184	4.06069	4.89281e-05	0.00135725
HIP1R	1156.23	-0.256618	0.0632695	-4.05596	4.99295e-05	0.0013822
ATOX1	231.071	0.152416	0.0375835	4.05538	5.00519e-05	0.00138276
CD72	223.399	-0.368891	0.0909866	-4.05434	5.0276e-05	0.00138612
PCDHGC3	10.7134	0.696058	0.171731	4.0532	5.0522e-05	0.00139007
SLAIN1	270.754	-0.221056	0.0545594	-4.05165	5.08569e-05	0.00139645
ARHGAP10	397.492	0.25209	0.0622927	4.04687	5.19082e-05	0.00142243
SPON2	1658.97	0.493228	0.121931	4.04515	5.22901e-05	0.00143
ACBD5	848.754	0.116193	0.0287872	4.03628	5.43047e-05	0.0014821
F2R	1053.57	0.295149	0.0731335	4.03576	5.44255e-05	0.00148241
RPL4	12686.6	-0.222239	0.0550793	-4.03489	5.46289e-05	0.00148496
LAP3	1521.36	0.426097	0.105628	4.03394	5.48488e-05	0.00148795
RPS8	10129.3	-0.261387	0.0648104	-4.03311	5.50438e-05	0.00149026
MCOLN2	453.315	0.32087	0.0796152	4.03026	5.57156e-05	0.00150543
RPLP2	9321.44	-0.27063	0.0671872	-4.028	5.62539e-05	0.00151568
ZNF835	17.4583	-0.567005	0.140775	-4.02773	5.63186e-05	0.00151568
PCDHGB4	9.52823	0.693011	0.172125	4.02621	5.66839e-05	0.00152185
GZMH	2111.55	0.430249	0.106872	4.02584	5.67729e-05	0.00152185
DNMT3L	10.8547	-0.647366	0.160964	-4.02181	5.77536e-05	0.00153977
IMMP2L	49.2457	-0.293841	0.073063	-4.02174	5.77687e-05	0.00153977
NRG1	206.622	0.607373	0.151024	4.02169	5.77827e-05	0.00153977
MTHFR	1104.13	0.188116	0.0468174	4.01807	5.86758e-05	0.00155931
DCBLD1	49.7299	0.438348	0.109102	4.01779	5.87462e-05	0.00155931
TMEM261	198.397	-0.253856	0.0631957	-4.01698	5.8949e-05	0.00156163
TP53BP2	1035.73	0.117884	0.0293897	4.01106	6.04463e-05	0.00159581
JAG2	54.7386	0.47021	0.117232	4.01095	6.04751e-05	0.00159581
NTRK1	87.2698	0.45557	0.113638	4.00895	6.09903e-05	0.00160627
PRLR	55.3404	0.518514	0.129359	4.00834	6.11468e-05	0.00160727
LIPN	319.938	0.422567	0.105438	4.00773	6.13044e-05	0.00160829
EBF1	97.8765	-0.449051	0.112082	-4.00645	6.16379e-05	0.00161391
ETV7	266.272	0.726022	0.181354	4.00334	6.24551e-05	0.00163215
ATP1B1	47.5142	0.36082	0.0902547	3.9978	6.39347e-05	0.0016676
CYB561A3	1052.01	-0.16266	0.0406995	-3.9966	6.42576e-05	0.0016728
LIX1	54.9627	-0.647098	0.162148	-3.99078	6.58558e-05	0.00171111
CERCAM	99.4388	0.541973	0.13591	3.98774	6.67066e-05	0.0017299
BCAS4	117.023	-0.259126	0.0650011	-3.98649	6.70572e-05	0.00173298
VAMP5	351.903	0.301383	0.0756059	3.98623	6.71315e-05	0.00173298
LYPD2	22.391	-0.93967	0.235745	-3.98595	6.72094e-05	0.00173298
NUP88	590.271	-0.146119	0.0366735	-3.98433	6.76716e-05	0.00173878
OLAH	8.55919	1.1471	0.287909	3.98426	6.76912e-05	0.00173878
NEBL	9.67419	0.748593	0.188103	3.97969	6.90063e-05	0.0017692
PCED1B	629.817	-0.246989	0.0620698	-3.97921	6.91444e-05	0.00176939
FAM179A	323.309	0.358231	0.0900541	3.97796	6.95096e-05	0.00177538
B3GNT1	62.0899	-0.274467	0.0690714	-3.97368	7.07716e-05	0.00180421
ADCY9	543.038	0.289453	0.0729186	3.96954	7.20112e-05	0.00183069
PAWR	42.9687	-0.386466	0.097373	-3.96893	7.21974e-05	0.00183069
CLECL1	70.9076	-0.293267	0.073892	-3.96886	7.22162e-05	0.00183069
ACLY	2530.39	0.0934629	0.0235806	3.96355	7.38441e-05	0.00186846
GBP5	15971.9	0.505231	0.127506	3.96241	7.41966e-05	0.00187388
ZNF711	35.3821	-0.428597	0.108355	-3.95548	7.63805e-05	0.00192402
RUNX3	4399.2	0.275854	0.0697445	3.95521	7.6466e-05	0.00192402
PRKCA	828.764	-0.26585	0.0672282	-3.95444	7.67147e-05	0.00192669
BNC2	137.226	0.559733	0.141582	3.95341	7.7045e-05	0.0019314
TNFAIP8	1944.33	-0.164449	0.0416193	-3.95127	7.77385e-05	0.00194519
ACTN4	6475.39	0.132392	0.0335132	3.95043	7.80119e-05	0.00194843
VCAN	19543.8	0.367402	0.093253	3.93984	8.15362e-05	0.0020327
SUPT3H	136.567	-0.232606	0.0590583	-3.93859	8.19634e-05	0.00203959
ZNF239	34.8685	-0.360447	0.0916004	-3.93499	8.31991e-05	0.00206654
EPG5	2897.76	0.189308	0.0481452	3.93202	8.42334e-05	0.0020884
ZNF101	981.649	-0.198685	0.0505583	-3.92982	8.50109e-05	0.00210383
RPL32	8014.51	-0.302315	0.0769818	-3.9271	8.59769e-05	0.00212385
SLC34A1	10.8665	0.711062	0.181156	3.92513	8.6682e-05	0.00213699
MTHFD2	584.667	0.207434	0.0528572	3.92442	8.6938e-05	0.00213699
RPS23	8908.4	-0.251029	0.0639679	-3.9243	8.69825e-05	0.00213699
MCF2L	97.2301	-0.351598	0.0896427	-3.92222	8.7738e-05	0.00215165
FANCD2	466.076	-0.140446	0.0358504	-3.91757	8.94465e-05	0.00218958
PCDHGA11	14.3846	0.683423	0.174591	3.91442	9.06217e-05	0.00221434
ZNF462	10.881	-0.66329	0.169503	-3.91314	9.11042e-05	0.00221548
CX3CR1	3913.16	0.307193	0.0785054	3.91302	9.1148e-05	0.00221548
ASAP3	19.0615	-0.36603	0.0935422	-3.91299	9.11592e-05	0.00221548
ID2	2935.72	0.265275	0.0678015	3.91252	9.1339e-05	0.00221587
RRM2	125.878	0.423102	0.108209	3.91004	9.22817e-05	0.00223474
QRSL1	319.408	-0.183669	0.0469914	-3.90857	9.28425e-05	0.0022443
KLHL3	235.875	-0.268181	0.0686438	-3.90685	9.35065e-05	0.00225632
ASIC1	12.9746	-0.883268	0.226141	-3.90583	9.39036e-05	0.00225847
LRP8	310.887	0.189163	0.0484318	3.90576	9.39291e-05	0.00225847
AK5	109.735	-0.510427	0.130745	-3.90399	9.46189e-05	0.00227102
FBLN5	44.9611	-0.50384	0.129126	-3.90194	9.54258e-05	0.00228633
E2F5	69.5023	-0.363595	0.0932053	-3.90101	9.57924e-05	0.00229106
P2RX7	521.779	0.258856	0.0663712	3.90012	9.61469e-05	0.00229549
LHFPL2	466.045	0.35999	0.0923254	3.89914	9.65346e-05	0.00230068
NRROS	1004.33	0.282132	0.0723734	3.89828	9.68789e-05	0.00230312
AP2B1	3268.1	0.122642	0.0314626	3.89803	9.69771e-05	0.00230312
PID1	272.27	0.38488	0.0987616	3.89706	9.73663e-05	0.00230832
RHBDF2	2500.74	0.272402	0.0699333	3.89516	9.81331e-05	0.00232243
LCN12	14.329	0.546965	0.140592	3.89045	0.00010006	0.00236389
RPS12	9452.72	-0.293446	0.075437	-3.88995	0.000100265	0.00236462
BATF2	354.135	0.661435	0.170189	3.88647	0.000101712	0.00239456
PLD1	286.965	0.226663	0.0583281	3.88601	0.000101906	0.00239496
EDA2R	10.5716	0.536246	0.138195	3.88036	0.000104301	0.00244702
AIFM3	157.158	0.308923	0.0796667	3.87769	0.000105455	0.00246979
EPHA4	360.496	-0.324678	0.0837668	-3.87598	0.000106196	0.00247881
BCL11B	2931.67	-0.228975	0.0590816	-3.87557	0.000106378	0.00247881
ZNF572	26.0873	-0.389563	0.100519	-3.87554	0.000106389	0.00247881
SLC20A1	2566.63	0.155576	0.0401538	3.8745	0.000106842	0.00248508
SUSD4	42.026	-0.441173	0.113894	-3.87354	0.000107264	0.00249063
HSF2	248.628	-0.203983	0.0527016	-3.87053	0.000108597	0.00251299
RPL19	11954.8	-0.205039	0.0529745	-3.87053	0.000108599	0.00251299
PSIP1	1964.3	-0.169263	0.0437433	-3.86945	0.000109083	0.00251988
IL15	219.298	0.237097	0.0613047	3.86753	0.000109945	0.00253547
SOX13	225.264	0.330858	0.0856234	3.8641	0.000111497	0.00256691
DRAXIN	41.4278	0.693655	0.179551	3.86327	0.000111881	0.00257136
TRIM22	10506	0.37262	0.0965009	3.86131	0.000112781	0.00258765
RPLP0	7753.88	-0.211136	0.0546902	-3.86057	0.000113123	0.0025911
TRPA1	26.9487	0.622553	0.161278	3.86012	0.000113332	0.00259151
PCDHGB6	21.7737	0.599688	0.155399	3.85901	0.000113847	0.00259889
CDON	14.9289	-0.498763	0.129289	-3.85773	0.000114445	0.00260815
LILRB4	357.191	0.294645	0.0764093	3.85614	0.000115193	0.00261904
RPL18	6779.28	-0.217073	0.0563033	-3.85542	0.000115529	0.00261904
TAPT1	638.249	-0.166518	0.0431929	-3.85522	0.000115627	0.00261904
LTBP4	949.575	0.367022	0.0952049	3.85507	0.000115697	0.00261904
CLUAP1	216.604	-0.20053	0.0520278	-3.85428	0.00011607	0.0026231
GK5	1405.77	0.261901	0.0679628	3.85359	0.000116398	0.00262614
FDX1L	65.7453	-0.21096	0.054753	-3.85294	0.000116709	0.00262878
SLC2A1	802.793	0.204788	0.0531833	3.85061	0.000117823	0.00264946
IQSEC2	301.077	0.413141	0.107367	3.84793	0.000119118	0.00267045
TLE2	108.301	-0.364839	0.094816	-3.84787	0.000119151	0.00267045
SEPT6	3594.37	-0.13178	0.0342532	-3.84725	0.000119453	0.00267279
NLRP7	41.1197	0.427753	0.111205	3.84653	0.000119803	0.00267619
GPR125	22.5383	-0.537408	0.13977	-3.84495	0.000120575	0.00268616
RASSF1	1987.3	0.221935	0.0577233	3.84481	0.000120646	0.00268616
ZNF256	88.1721	-0.303193	0.0788712	-3.84415	0.000120969	0.00268749
LINS	635.443	-0.159261	0.0414323	-3.84388	0.000121103	0.00268749
ZDHHC19	50.0164	0.852058	0.221817	3.84127	0.000122401	0.00271185
KLRC4-KLRK1	94.8598	0.458598	0.119463	3.83884	0.000123619	0.00273435
EPHA1	242.295	-0.410297	0.106909	-3.83783	0.000124127	0.00273928
IFT57	337.928	-0.19393	0.050536	-3.83746	0.000124312	0.00273928
SPIB	305.6	-0.349441	0.0910667	-3.83719	0.000124448	0.00273928
B4GALNT4	14.4715	0.899608	0.234532	3.83575	0.00012518	0.00275015
SCN9A	90.8931	0.411937	0.107403	3.83542	0.000125348	0.00275015
OSBPL10	215.509	-0.400518	0.104449	-3.83457	0.000125786	0.00275527
ZMAT4	23.0784	-0.914389	0.238507	-3.8338	0.000126178	0.00275941
CCDC170	201.023	0.478763	0.124896	3.83329	0.000126441	0.00276069
ENTPD2	76.5708	0.689571	0.179987	3.83124	0.000127502	0.00277937
ZNF10	133.168	-0.222718	0.0581454	-3.83036	0.000127954	0.00278067
PATL2	1362.1	0.306594	0.0800437	3.83033	0.000127972	0.00278067
GCSAM	218.509	-0.304465	0.0795035	-3.82958	0.000128363	0.0027847
TGM2	34.0505	0.524115	0.13702	3.82509	0.000130726	0.00283143
PCSK1N	21.1154	-0.878388	0.229882	-3.82104	0.000132891	0.00287372
ARHGAP31	536.547	0.22631	0.059235	3.82055	0.000133156	0.00287486
ZBTB24	508.361	-0.133449	0.0349447	-3.81885	0.000134073	0.00289003
FLT3	137.241	0.533118	0.139702	3.8161	0.000135578	0.00291784
KLRC4	227.663	0.438366	0.114913	3.81477	0.00013631	0.00292667
PTK7	46.4994	-0.42029	0.110188	-3.81429	0.000136574	0.00292667
CFAP36	248.295	-0.162573	0.0426234	-3.81418	0.000136637	0.00292667
EMILIN2	2039.23	0.2488	0.065269	3.81191	0.000137896	0.00294894
RPSA	3997.42	-0.230572	0.0604933	-3.81152	0.000138112	0.00294894
GSTM3	59.9643	-0.486559	0.127679	-3.8108	0.000138515	0.00295288
MUC1	24.3321	0.440613	0.115654	3.80977	0.000139097	0.00296063
TP53I3	143.362	0.254478	0.0668301	3.80783	0.000140189	0.00297919
NR1D1	171.702	-0.293578	0.0771516	-3.80521	0.000141686	0.00300627
EIF2D	515.789	-0.13171	0.0346474	-3.80143	0.000143862	0.00304767
HIVEP2	2852.94	-0.205917	0.0541954	-3.79952	0.000144975	0.00306645
PHPT1	371.699	0.223416	0.0588105	3.79892	0.00014533	0.00306916
CDCA7L	254.265	-0.336202	0.0886103	-3.79416	0.000148144	0.00312371
DDO	23.285	0.414397	0.109242	3.79337	0.000148616	0.00312879
LOC100134391	9.00805	0.932733	0.246014	3.79138	0.000149812	0.00314907
AGPAT4	704.332	0.232411	0.0613238	3.7899	0.00015071	0.00316304
THEM4	457.976	-0.255637	0.0674875	-3.78792	0.000151915	0.0031834
MKI67	242.403	0.411498	0.108681	3.7863	0.000152907	0.00319923
RPS6	16214.7	-0.237113	0.0626339	-3.7857	0.000153278	0.00320204
SRSF6	3401.51	-0.108587	0.0286966	-3.78396	0.000154354	0.00321505
PDE9A	23.3554	-0.734342	0.194069	-3.78392	0.000154376	0.00321505
NLE1	123.963	-0.230138	0.060833	-3.7831	0.000154884	0.00322069
FAT2	81.5332	0.335767	0.0887692	3.78247	0.000155283	0.00322402
CDKN2B	70.9801	0.327825	0.0867048	3.78094	0.00015624	0.00323892
C20orf194	445.225	0.188793	0.0499948	3.77626	0.0001592	0.00329524
ERBB2	548.179	0.356074	0.0943357	3.77454	0.000160302	0.00331299
SMYD5	251.084	-0.193472	0.0512713	-3.7735	0.000160971	0.00331303
TMEM220	73.4621	-0.370707	0.0982404	-3.77347	0.000160995	0.00331303
SGSM1	109.407	0.352918	0.093528	3.7734	0.000161038	0.00331303
PCDHGA7	10.3576	0.590253	0.156504	3.77148	0.000162279	0.0033335
CDKN2A	29.2879	0.347967	0.0923625	3.76741	0.000164952	0.00337762
SLC1A5	640.755	0.197581	0.0524495	3.76708	0.00016517	0.00337762
FAM216A	105.692	-0.197112	0.052325	-3.76707	0.000165176	0.00337762
C11orf21	3490.23	0.209007	0.0555242	3.76426	0.000167044	0.00341067
ADSL	633.202	-0.150384	0.040002	-3.75941	0.000170313	0.00347217
SFMBT2	1051.05	0.224236	0.0596581	3.75868	0.000170813	0.00347713
NPM1	2972.3	-0.22246	0.0591957	-3.75804	0.000171251	0.00348081
C18orf8	1014.75	0.0781789	0.0208199	3.755	0.00017334	0.003518
GOLGA8A	1361	-0.285173	0.0760604	-3.74929	0.000177335	0.00359368
ADK	363.92	-0.232133	0.0619523	-3.74696	0.000178994	0.00362188
LYPD3	14.7769	-0.525183	0.140206	-3.74579	0.000179825	0.00363327
EAF1	1125.04	0.131277	0.0350648	3.74384	0.000181228	0.00365615
UBE2D2	1407.49	-0.130986	0.0349988	-3.7426	0.000182129	0.00366887
SRSF8	874.405	-0.173538	0.0464385	-3.73694	0.000186276	0.00374376
RGS5	38.0932	-0.265857	0.0711463	-3.73677	0.0001864	0.00374376
TIMM10	261.865	0.453282	0.121397	3.73389	0.000188546	0.00378126
GPR18	272.086	-0.264127	0.070774	-3.73198	0.000189981	0.0038044
ZNF860	60.2869	-0.507596	0.136048	-3.73101	0.000190713	0.00381341
WDR19	293.616	-0.158992	0.042674	-3.72573	0.000194749	0.00388837
KLRF1	1031.05	0.402935	0.108425	3.71625	0.000202202	0.00402795
RRP15	218.101	-0.190211	0.0511859	-3.71608	0.000202335	0.00402795
MLC1	500.547	0.334111	0.0899233	3.71551	0.000202796	0.00403121
EIF4G1	3656.58	0.100838	0.0271603	3.7127	0.000205057	0.00407017
MVB12B	381.81	0.255137	0.0687399	3.71162	0.000205933	0.00408158
PCCA	179.353	0.170391	0.0459152	3.71099	0.000206451	0.00408585
HIVEP3	646.941	0.334728	0.090228	3.7098	0.000207426	0.00409916
UBASH3A	516.346	-0.265466	0.0716312	-3.70602	0.000210545	0.00415473
LPCAT1	3852.51	0.174322	0.0470627	3.70403	0.000212199	0.00418127
SSH1	1816.29	0.210297	0.0568214	3.70101	0.000214743	0.00422527
FKBP5	2849.29	0.388243	0.104965	3.69878	0.00021664	0.0042564
DPYSL2	1435.64	0.215436	0.0582556	3.69812	0.000217202	0.00426125
FAM102B	800.438	0.152619	0.0412907	3.6962	0.000218848	0.00428434
AFF3	412.483	-0.397759	0.107619	-3.69601	0.000219012	0.00428434
ZNF25	386.475	0.144745	0.0392045	3.69205	0.000222457	0.00434545
PAX5	725.489	-0.47708	0.129277	-3.69037	0.000223929	0.00436791
ST13	1399.56	-0.171212	0.0464103	-3.68909	0.000225058	0.00438361
YPEL1	612.337	0.221935	0.0601691	3.68852	0.000225558	0.00438454
AOAH	4396.24	0.173915	0.0471532	3.6883	0.000225754	0.00438454
LZTS2	318.921	-0.190512	0.0516812	-3.68629	0.000227551	0.00441313
NKG7	6671.28	0.330588	0.089717	3.68479	0.000228896	0.00443285
ADIPOR2	1389.02	0.105224	0.0285791	3.68185	0.000231551	0.00447787
TFCP2	791.886	0.144401	0.0392509	3.67892	0.000234228	0.00452316
OCIAD2	205.949	-0.220161	0.059852	-3.67842	0.00023468	0.00452544
FLT3LG	626.458	-0.252541	0.0686971	-3.67615	0.00023678	0.00455944
HEATR9	112.926	0.355576	0.0967506	3.67518	0.000237682	0.00456981
PTPRA	1838.18	0.100673	0.0273979	3.67447	0.000238341	0.00456981
MANEAL	62.0071	0.326641	0.0889059	3.674	0.000238779	0.00456981
SEC24D	927.115	0.154046	0.0419293	3.67395	0.000238831	0.00456981
C1QB	51.513	0.668154	0.181872	3.67376	0.000239006	0.00456981
LAG3	266.311	0.373254	0.10162	3.67305	0.000239674	0.00457353
AMN	24.1551	-0.487327	0.132684	-3.67283	0.000239877	0.00457353
FAM229B	10.3505	-0.469845	0.128024	-3.66999	0.000242561	0.0046182
C14orf132	30.0647	-0.504877	0.137738	-3.66548	0.000246875	0.00469374
GIPR	145.867	0.36321	0.0991794	3.66216	0.000250102	0.00474843
STAP1	153.702	-0.359739	0.0982614	-3.66104	0.000251195	0.0047625
MRC1	30.482	0.541633	0.148082	3.65765	0.000254539	0.00481499
BEX5	15.2362	-0.434791	0.118876	-3.65751	0.000254675	0.00481499
FCRL1	1115.49	-0.495116	0.135447	-3.65543	0.000256754	0.0048427
PREP	562.971	0.141401	0.0386834	3.65533	0.000256856	0.0048427
LILRB5	17.4273	1.04292	0.285613	3.65152	0.000260696	0.00490826
INSR	350.508	0.218317	0.0598073	3.65034	0.000261897	0.00492403
NGFR	15.8804	0.487025	0.133491	3.64837	0.000263912	0.00495503
RBFA	168.317	-0.139305	0.0382426	-3.64268	0.000269814	0.00505882
ZNF671	298.805	-0.155628	0.0427509	-3.64034	0.000272274	0.00509086
B9D1	15.3529	0.493995	0.1357	3.64034	0.000272275	0.00509086
PAIP2B	137.505	-0.246372	0.0676867	-3.63989	0.000272757	0.00509284
AMACR	12.7151	-0.467795	0.128605	-3.63745	0.000275351	0.00513419
SMTNL1	380.062	0.610787	0.16795	3.63672	0.000276133	0.00514169
SLC26A6	507.003	0.155074	0.0426458	3.63632	0.000276558	0.00514253
DOCK6	32.3393	0.544222	0.149703	3.63534	0.000277609	0.005155
KIAA0226L	2081.15	-0.282287	0.0777267	-3.63179	0.000281466	0.00521946
GOLGA8R	52.1993	0.433444	0.11937	3.63111	0.000282209	0.00522607
RFC4	153.398	-0.224102	0.0617549	-3.62889	0.000284641	0.00526392
LRRC16B	202.447	0.353949	0.097566	3.62779	0.000285852	0.0052791
DEPDC7	14.4622	-0.543719	0.150043	-3.62376	0.000290356	0.00535497
UBIAD1	296.201	-0.136747	0.0377597	-3.62151	0.000292887	0.0053943
ST6GALNAC1	24.851	-0.617121	0.170529	-3.61887	0.000295888	0.00544217
SLC35G1	21.4343	-0.359947	0.0995095	-3.61721	0.000297792	0.00546976
ACVRL1	26.4519	0.35488	0.0981307	3.6164	0.000298728	0.0054773
KLHL14	80.8608	-0.433122	0.119774	-3.61615	0.000299012	0.0054773
GALNT6	414.188	0.223776	0.061902	3.615	0.000300349	0.00549436
MFSD7	268.326	0.255065	0.0705802	3.61384	0.000301695	0.00551153
DTL	35.5903	0.395366	0.109448	3.61238	0.000303403	0.00553509
KLRC3	428.597	0.432727	0.119801	3.61204	0.000303802	0.00553509
ZNF302	470.065	-0.174013	0.048193	-3.61076	0.000305306	0.00555501
KIAA0355	825.877	-0.144421	0.040053	-3.60576	0.000311244	0.00565545
P4HB	3843.53	0.111052	0.0308234	3.60284	0.00031476	0.00570957
PPP1R17	12.9348	-0.671636	0.186432	-3.60259	0.000315066	0.00570957
SRPK1	2595.43	0.300032	0.0833442	3.59992	0.000318316	0.00576075
COPA	3761.76	0.0955952	0.0265632	3.59878	0.000319716	0.00577836
KDM4A	1045.12	0.100166	0.0278535	3.59619	0.000322915	0.00582841
HOXC4	43.1153	0.415709	0.115632	3.5951	0.000324273	0.00584511
TBC1D2B	2366.56	0.127961	0.0356331	3.59107	0.000329326	0.00592831
PPP1R3E	409.163	-0.190069	0.0529603	-3.58889	0.000332089	0.0059701
RPS16	6454.95	-0.265368	0.0739758	-3.58723	0.000334212	0.00600029
TGFBR1	2606.04	0.166881	0.0465451	3.58537	0.000336606	0.00603528
NCKAP1L	5208.03	0.127563	0.0356114	3.58209	0.000340853	0.00610334
ZEB1	881.266	-0.159525	0.0445537	-3.58051	0.000342927	0.00613237
RIMKLB	327.658	-0.189363	0.0529128	-3.57878	0.000345201	0.00616489
DUSP10	209.752	0.208295	0.0582462	3.57611	0.000348743	0.00621994
TPT1	36209.3	-0.163165	0.0456415	-3.57492	0.000350328	0.00624
IQCK	11.3737	-0.399625	0.111893	-3.5715	0.000354938	0.00631379
GAS6	155.228	0.33943	0.0950641	3.57054	0.000356249	0.00632107
MGAT5	1752.84	-0.139075	0.0389511	-3.57051	0.000356281	0.00632107
BFSP1	58.0403	0.402907	0.112866	3.56977	0.000357291	0.00632515
IRF5	1102.45	0.188009	0.0526686	3.56966	0.000357445	0.00632515
ZNF490	295.896	0.139269	0.0390267	3.56855	0.00035896	0.00634366
ARHGAP29	18.0036	0.542218	0.152053	3.56599	0.000362485	0.0063976
CBR3	23.99	-0.420218	0.117866	-3.56522	0.000363546	0.00640077
ZNF546	144.266	-0.205979	0.0577753	-3.56518	0.00036361	0.00640077
UMODL1	9.7459	-0.514982	0.144588	-3.56172	0.000368428	0.00647715
DOCK9	1049.69	-0.216506	0.0607931	-3.56136	0.000368939	0.00647773
C16orf74	82.38	-0.274148	0.0770089	-3.55995	0.000370925	0.00650417
BLNK	154.652	-0.336653	0.0946354	-3.55737	0.000374591	0.00655995
EXPH5	46.5073	-0.335915	0.0944613	-3.55611	0.000376381	0.00657873
TCN2	141.747	0.458728	0.129004	3.55594	0.000376636	0.00657873
MPI	427.176	-0.146362	0.0411705	-3.55502	0.000377952	0.00659321
PARK2	18.0422	-0.377211	0.10618	-3.55256	0.000381502	0.00664455
CD163	1577.47	0.370566	0.104317	3.5523	0.000381876	0.00664455
ZCCHC7	816.273	-0.118379	0.0333334	-3.55136	0.000383242	0.00665975
C19orf84	46.7524	0.592642	0.167068	3.54731	0.000389192	0.00675448
MLKL	1965.13	0.206307	0.0582129	3.54401	0.00039409	0.00682425
SEPT4	65.5508	0.487152	0.137465	3.54382	0.000394375	0.00682425
C10orf128	874.34	0.364751	0.102933	3.54359	0.000394725	0.00682425
TFDP2	990.36	0.222708	0.062865	3.54264	0.000396141	0.00683387
RPS13	4830.3	-0.265068	0.0748304	-3.54225	0.00039673	0.00683387
CDK20	57.0283	-0.250715	0.0707823	-3.54205	0.000397028	0.00683387
SPIN3	208.728	-0.23487	0.0663125	-3.54187	0.0003973	0.00683387
CRIM1	447.057	0.22188	0.0626616	3.54092	0.000398738	0.00684174
PCDHGA12	9.57529	0.676021	0.190918	3.5409	0.000398769	0.00684174
MMP23B	34.1013	0.539015	0.152287	3.53947	0.000400931	0.00687012
YEATS4	144.353	-0.253712	0.0717124	-3.53792	0.000403299	0.00689731
STARD8	249.346	0.243929	0.0689507	3.53773	0.000403588	0.00689731
KIFC3	359.19	0.318087	0.0899204	3.53743	0.000404045	0.00689731
RPS4X	13198.1	-0.224087	0.0633855	-3.53531	0.000407303	0.0069349
ZNF14	345.997	-0.173639	0.0491177	-3.53517	0.000407518	0.0069349
CPEB3	290.293	0.18669	0.052812	3.53499	0.000407784	0.0069349
HSF5	34.8174	-0.305543	0.0864577	-3.53401	0.000409306	0.00695204
ALDH3B1	863.892	0.234992	0.0665989	3.52847	0.000417969	0.00708325
ZNF883	18.189	-0.468425	0.132759	-3.5284	0.000418077	0.00708325
AGPAT5	300.934	-0.216517	0.0613718	-3.52795	0.000418791	0.00708646
IL17RE	26.4835	-0.409801	0.11619	-3.52699	0.000420313	0.00710333
SDSL	17.6382	0.408967	0.11602	3.52495	0.000423557	0.00714923
ISCU	1375.45	-0.169261	0.0480269	-3.5243	0.00042461	0.00715808
CXCL2	40.8858	0.635691	0.18046	3.52261	0.000427319	0.00719057
PAQR8	429.308	-0.211427	0.060023	-3.52244	0.000427599	0.00719057
TRPS1	1102.56	0.205517	0.0583566	3.52175	0.00042871	0.00720031
FASLG	272.334	0.336535	0.0955966	3.52037	0.000430952	0.0072222
WDFY1	1647.83	0.173688	0.0493408	3.52018	0.000431261	0.0072222
POMC	15.3849	-0.528366	0.150106	-3.51996	0.000431614	0.0072222
TOP1MT	191.307	-0.180768	0.0513662	-3.5192	0.00043285	0.00723395
IL18	106.505	0.240797	0.0684477	3.51797	0.000434858	0.00725853
RCAN2	38.4726	0.537283	0.153052	3.51046	0.000447325	0.00745743
F5	1740.29	0.340123	0.0970123	3.50597	0.000454938	0.00757503
LANCL3	54.6477	0.348459	0.0994033	3.5055	0.000455744	0.00757912
CATSPERG	118.896	0.270252	0.0771264	3.50401	0.000458302	0.00760618
SLC30A1	298.898	0.231787	0.0661568	3.5036	0.000459021	0.00760618
NAGLU	385.865	0.160286	0.0457563	3.50305	0.000459965	0.00760618
KLHL4	13.7086	0.994938	0.284023	3.50302	0.000460022	0.00760618
DZIP3	322.064	-0.22878	0.0653135	-3.50281	0.000460382	0.00760618
APOL6	7159.56	0.288624	0.0824028	3.5026	0.000460742	0.00760618
RHOU	412.46	0.20783	0.0593458	3.50201	0.000461756	0.00761364
GPR114	1314.08	0.330896	0.0944997	3.50156	0.000462551	0.00761746
EML4	3245.89	-0.140404	0.0401266	-3.49903	0.000466963	0.00768077
SSBP2	524.342	-0.152799	0.0436813	-3.49804	0.000468695	0.00769991
SLFN12	318.844	0.242584	0.0693747	3.49671	0.000471027	0.00772884
MARVELD1	158.804	0.297028	0.0849546	3.49631	0.000471737	0.00773112
MICU3	42.1039	-0.410014	0.117322	-3.49479	0.000474442	0.00776338
RASA4	207.514	-0.346077	0.0990333	-3.49456	0.000474853	0.00776338
ZDHHC11	35.9835	-0.40807	0.116785	-3.49419	0.000475509	0.00776473
GBP3	907.298	0.235154	0.0673091	3.49364	0.000476475	0.00776556
HSD3B7	103.719	0.414188	0.118559	3.49351	0.000476707	0.00776556
RABL3	307.529	-0.149931	0.0429426	-3.49142	0.000480463	0.00781573
SERPING1	776.892	0.656932	0.188171	3.49115	0.000480941	0.00781573
F8	91.5794	0.214723	0.0615331	3.48955	0.000483836	0.00784934
PLEKHN1	27.8422	0.372291	0.106693	3.48937	0.000484169	0.00784934
MTA3	223.782	-0.18256	0.0523619	-3.48651	0.000489362	0.0079154
ISM1	26.4945	-0.417966	0.119882	-3.48648	0.000489413	0.0079154
FCRLB	47.9575	0.323836	0.0929461	3.48412	0.00049375	0.00797601
PPP1R3F	188.645	-0.214656	0.0616194	-3.48358	0.00049475	0.00798228
ABCA1	3083.16	0.351156	0.100812	3.48328	0.000495317	0.00798228
PKN3	85.7151	0.272573	0.0783455	3.47911	0.000503087	0.00809784
KIF5C	180.389	-0.261981	0.0753286	-3.47784	0.000505468	0.00811932
KIAA0895L	154.316	0.223825	0.064359	3.47776	0.000505621	0.00811932
PHGDH	29.5957	-0.403551	0.116059	-3.47712	0.000506823	0.00812899
ITGAD	136.593	0.77928	0.22414	3.47675	0.000507528	0.00813066
SFT2D2	477.708	0.221576	0.0638014	3.47291	0.000514853	0.00823825
MYBL1	2199.3	0.266192	0.0766723	3.47181	0.000516964	0.00825913
GPR84	33.2644	0.459982	0.132499	3.47159	0.000517378	0.00825913
RPL10A	5673.47	-0.240951	0.0694365	-3.4701	0.000520272	0.00829555
ACVR1C	73.7206	-0.322185	0.0928872	-3.46856	0.000523255	0.00833329
C5	124.468	0.251861	0.0726441	3.46705	0.000526197	0.00837031
PIK3R3	132.797	0.301882	0.0870804	3.46671	0.000526874	0.00837098
REEP4	454	0.164418	0.047432	3.4664	0.000527476	0.00837098
TMEM67	52.4411	-0.242649	0.0700144	-3.4657	0.000528845	0.00838219
CACNA1E	326.371	0.487991	0.140818	3.46541	0.000529421	0.00838219
ZNF157	11.3479	-0.428152	0.123636	-3.463	0.000534194	0.00844788
SFT2D3	230.093	-0.181717	0.0524789	-3.46267	0.000534838	0.00844819
HK3	5274.12	0.284247	0.0821412	3.46047	0.000539229	0.00850763
EMP1	76.1407	0.49867	0.144125	3.45999	0.000540195	0.00851294
FOXD2	52.6094	0.295773	0.0855056	3.45911	0.000541963	0.00853088
KIF1B	1950.11	0.233523	0.0675233	3.45841	0.000543369	0.00854188
MATK	1333.5	0.28328	0.081917	3.45814	0.000543924	0.00854188
ETS1	13120.5	-0.159979	0.0462671	-3.45774	0.000544729	0.00854461
ZC3H12D	792.58	-0.224615	0.0649736	-3.45703	0.000546173	0.00855735
PLEKHA4	16.3068	-0.440543	0.127458	-3.45638	0.000547477	0.00856785
ADAMTS6	68.3962	-0.335429	0.0970609	-3.45586	0.000548541	0.00857459
OTUD7B	222.683	0.204455	0.0591772	3.45496	0.000550367	0.00859146
DHCR24	227.273	0.308623	0.0893367	3.4546	0.000551108	0.00859146
RPL11	10691.3	-0.244547	0.0707929	-3.4544	0.000551524	0.00859146
NDRG2	142.505	-0.200139	0.0579621	-3.45293	0.000554533	0.0086284
ARSB	579.536	0.231485	0.0670702	3.45139	0.000557709	0.00866786
MARCH9	307.997	-0.186995	0.0542003	-3.45008	0.000560427	0.0086962
ZNF395	832.847	-0.158618	0.0459778	-3.44989	0.000560817	0.0086962
RPL34	6979.32	-0.24458	0.0709245	-3.44846	0.000563787	0.00873224
SIGLEC1	871.592	0.812025	0.235578	3.44694	0.000566967	0.00877147
HDHD1	258.13	0.157767	0.0458161	3.44349	0.000574261	0.00886885
RRBP1	1455.68	0.180899	0.052536	3.44334	0.000574572	0.00886885
SETDB1	1679.64	0.0903505	0.0262435	3.44278	0.00057576	0.00887707
WDR89	253.119	-0.209786	0.0609523	-3.44181	0.000577833	0.0088989
ZNF93	113.472	-0.298254	0.0867412	-3.43843	0.000585094	0.00900048
TMEM263	319.905	-0.20699	0.0602913	-3.43317	0.00059656	0.00916625
MAP4	1715.38	0.175083	0.0510019	3.43287	0.000597225	0.00916625
ST8SIA6	63.4971	0.35833	0.104419	3.43166	0.000599903	0.00918725
BZRAP1	2811.14	0.334126	0.0973673	3.4316	0.000600028	0.00918725
A2M	2089.57	0.457805	0.133419	3.43133	0.000600629	0.00918725
RPL31	6744.71	-0.248043	0.0722997	-3.43076	0.000601899	0.00919595
NEK3	120.051	0.179338	0.0522781	3.43046	0.000602556	0.00919595
VIMP	375.577	0.134678	0.0392638	3.43009	0.00060338	0.00919815
CCDC34	19.2088	-0.361518	0.105413	-3.42952	0.00060465	0.00920715
GBP2	12497.9	0.245395	0.0715721	3.42865	0.0006066	0.00922487
ABR	3597.78	0.127035	0.0370556	3.42822	0.000607554	0.00922487
ARVCF	186.892	0.390563	0.11393	3.42808	0.000607859	0.00922487
NLRC5	10395.3	0.223426	0.0651941	3.42708	0.000610107	0.00924271
UAP1	366.842	0.180619	0.0527098	3.42668	0.000611016	0.00924271
VSIG4	306.527	0.396533	0.115723	3.42655	0.00061129	0.00924271
TCEAL1	58.1248	-0.247617	0.0722685	-3.42634	0.000611766	0.00924271
TPP1	4164.1	0.193793	0.0565742	3.42546	0.000613764	0.00925186
RGL1	83.2433	0.302875	0.0884245	3.42524	0.000614264	0.00925186
SERPINB8	447.174	0.171049	0.0499388	3.42517	0.000614421	0.00925186
TSPAN32	1829.8	0.213828	0.0624408	3.4245	0.000615936	0.00926437
ARAP2	3383.33	0.191619	0.0559653	3.42388	0.000617328	0.00927499
NSMCE1	358.49	-0.155013	0.0452851	-3.42305	0.000619217	0.00929307
PPP3CB	1090.84	0.122919	0.0359203	3.42199	0.000621655	0.00931932
IL1RL1	309.312	0.573445	0.167593	3.42166	0.000622409	0.0093203
RPS20	9674.92	-0.240485	0.0703028	-3.42071	0.000624578	0.00934245
SH2D2A	1218.6	0.355396	0.103912	3.42015	0.000625857	0.0093436
DTNA	16.7608	0.534263	0.156227	3.41979	0.000626694	0.0093436
CCNA1	19.4816	0.500169	0.146269	3.4195	0.000627353	0.0093436
PMEL	125.937	-0.360459	0.105414	-3.41948	0.000627416	0.0093436
COX11	286.496	-0.176194	0.0515608	-3.41721	0.000632653	0.00940932
NOD1	714.506	0.15847	0.0463774	3.41697	0.000633219	0.00940932
CTLA4	447.885	-0.312253	0.0914917	-3.41291	0.000642727	0.00954013
PIF1	59.509	0.317547	0.0931096	3.41047	0.000648516	0.00961501
PDE6B	146.369	-0.181113	0.0531094	-3.41018	0.000649192	0.00961501
AKAP1	360.432	-0.136023	0.0399047	-3.4087	0.000652732	0.00965687
MYLIP	2327.35	0.176589	0.0518261	3.40734	0.000655993	0.00969451
SESN1	652.546	-0.162691	0.0477661	-3.406	0.000659217	0.00973154
ANAPC16	1374.47	-0.129544	0.0380422	-3.40526	0.000661002	0.00974726
NEIL2	141.281	-0.172888	0.0507783	-3.40477	0.000662193	0.0097542
SLC2A8	99.5363	0.24496	0.0720409	3.40029	0.000673153	0.00987368
SLC43A3	603.669	0.167803	0.04935	3.40027	0.000673201	0.00987368
PIP4K2C	818.025	0.112117	0.0329731	3.40025	0.000673234	0.00987368
ELOVL4	26.3496	-0.382742	0.112569	-3.40006	0.000673719	0.00987368
PEX12	127.121	-0.230498	0.0677944	-3.39996	0.000673952	0.00987368
MPZL2	133.73	-0.320255	0.0942618	-3.39751	0.000680023	0.00995186
KLF4	866.316	0.292539	0.0861519	3.39561	0.000684748	0.0100102
KIAA0368	2052.43	0.0913464	0.0269081	3.39475	0.000686918	0.0100311
ABCA3	221.774	0.239718	0.0706244	3.39426	0.000688147	0.0100382
PDK1	810.01	-0.161803	0.0476794	-3.39356	0.000689892	0.0100528
SPIN4	103.134	0.199752	0.0588733	3.39292	0.000691524	0.0100658
H6PD	1725.84	0.164623	0.0485292	3.39224	0.000693236	0.0100726
SEC61A1	2784.32	0.0850439	0.0250708	3.39214	0.000693484	0.0100726
RPL6	5366.97	-0.180345	0.0531734	-3.39164	0.000694762	0.0100804
TTC30A	33.2165	-0.327642	0.0966584	-3.38969	0.000699723	0.0101339
ZNF230	309.733	0.256577	0.0756979	3.38948	0.000700244	0.0101339
RPS14	10744.1	-0.228224	0.0673366	-3.38931	0.000700694	0.0101339
RPL23	7019.11	-0.216995	0.0640758	-3.38654	0.000707794	0.0102256
INPPL1	3392.32	0.142687	0.042183	3.38257	0.000718102	0.0103609
MCM4	198.461	0.171132	0.0505956	3.38235	0.000718686	0.0103609
ZDBF2	201.62	-0.27429	0.0811799	-3.37879	0.000728056	0.0104848
SNAI3	316.777	0.16143	0.0477905	3.37786	0.000730525	0.0105092
GP5	85.1962	-0.326098	0.0965744	-3.37665	0.000733743	0.0105442
PVRL2	137.104	0.392143	0.116168	3.37567	0.000736366	0.0105707
FAM131B	56.2524	0.33581	0.0995012	3.37493	0.000738346	0.0105879
PTPDC1	90.8779	-0.201128	0.0596197	-3.37352	0.000742144	0.0106201
ABCD2	446.886	-0.229606	0.0680615	-3.37351	0.000742157	0.0106201
ADAMTS4	13.3845	-0.389541	0.115484	-3.37313	0.000743197	0.0106237
ASL	505.064	0.161957	0.0480322	3.37185	0.000746656	0.0106619
CLDND1	1392.82	-0.153951	0.0456624	-3.37152	0.000747555	0.0106635
GLIS3	14.2142	-0.61177	0.181666	-3.36756	0.000758364	0.0108063
PTPN7	1270.85	0.172661	0.0513052	3.36536	0.00076444	0.0108814
ZNF506	646.673	-0.151378	0.0449936	-3.36444	0.000766997	0.0109013
ZNF287	97.7023	-0.213201	0.0633788	-3.36392	0.000768449	0.0109013
TRPM5	24.5549	-0.515762	0.153326	-3.36383	0.000768686	0.0109013
ITGB2	28175.6	0.156015	0.0463853	3.36347	0.000769692	0.0109013
TGFBR3	2073.26	0.265322	0.078887	3.36331	0.000770129	0.0109013
MT2A	257.921	0.455851	0.135544	3.36312	0.000770671	0.0109013
FBXW2	2227.7	0.0958831	0.0285484	3.35861	0.000783355	0.0110692
GOLGA8M	11.4221	-0.788224	0.234737	-3.35791	0.000785342	0.0110857
CARD17	55.2868	0.539588	0.160715	3.35742	0.000786747	0.0110939
MMP9	1596.72	0.508674	0.151559	3.35628	0.00078998	0.0111276
RPS21	2260.72	-0.274766	0.081873	-3.356	0.000790777	0.0111276
MKS1	122.619	-0.162836	0.0485349	-3.35502	0.000793598	0.0111535
GNG7	341.367	-0.295985	0.0882293	-3.35473	0.000794424	0.0111535
NCALD	513.453	0.217551	0.0648535	3.3545	0.000795089	0.0111535
SLC5A5	18.2381	-0.400939	0.119557	-3.35355	0.000797811	0.0111704
RTCA	580.944	0.0954433	0.0284626	3.35328	0.000798593	0.0111704
FMNL2	244.965	0.295328	0.0880729	3.35322	0.000798769	0.0111704
PCDHGA9	13.079	0.550932	0.164319	3.35281	0.000799944	0.0111753
ADRB2	878.424	0.223812	0.066778	3.35158	0.000803507	0.0112038
GBP6	75.9405	0.535573	0.159799	3.35154	0.000803639	0.0112038
PLCG1	2512.99	-0.193294	0.0576818	-3.35105	0.000805063	0.0112121
UBE2L6	2806.86	0.292607	0.0873705	3.34904	0.000810911	0.0112819
AKAP6	32.634	-0.542238	0.162066	-3.34577	0.000820535	0.0114041
RPL3	16258.7	-0.152489	0.045604	-3.34377	0.000826491	0.0114751
SASH3	6591.63	0.112829	0.0337865	3.33946	0.000839403	0.0116424
COL6A1	55.6791	-0.396937	0.118901	-3.33838	0.00084267	0.0116758
TMEM62	369.751	0.156046	0.0467586	3.33728	0.000846038	0.0117051
APOBEC3H	80.882	0.300018	0.0899032	3.33712	0.000846516	0.0117051
RPS27	7715.18	-0.286843	0.0860028	-3.33527	0.000852157	0.0117711
ZNF253	169.82	-0.221515	0.0664354	-3.33429	0.000855179	0.0118008
SORT1	1457.16	0.261352	0.0784068	3.33328	0.000858288	0.0118316
CPNE8	300.07	0.190652	0.0572018	3.33298	0.000859206	0.0118322
SPRYD7	66.7103	0.187847	0.0563675	3.33255	0.000860549	0.0118387
VENTX	272.163	0.296864	0.0891463	3.33008	0.000868214	0.0119119
NUDT12	26.3389	-0.332506	0.0998506	-3.33003	0.000868366	0.0119119
CCNI2	20.7195	-0.323354	0.0971037	-3.32998	0.000868509	0.0119119
TCP11L1	364.897	0.208349	0.0625942	3.32856	0.00087296	0.0119608
FUT4	454.022	0.172656	0.0518839	3.32774	0.000875539	0.011984
LGR4	26.4451	-0.359475	0.108165	-3.32339	0.000889304	0.0121601
FRRS1	135.29	0.499866	0.150642	3.31825	0.000905841	0.0123737
KIF21A	443.867	0.221345	0.0667162	3.31772	0.000907561	0.0123847
PPEF1	10.8714	-0.418071	0.12611	-3.31512	0.000916048	0.012488
SHF	38.2571	-0.309946	0.0935587	-3.31285	0.000923503	0.012568
GFI1	575.646	0.247246	0.0746344	3.31277	0.000923778	0.012568
RNF212	10.9974	-0.517811	0.156333	-3.31224	0.000925517	0.012579
RIPK3	979.673	0.163512	0.0493842	3.31101	0.000929588	0.0126217
COL6A3	64.1149	-0.361141	0.109128	-3.30933	0.000935198	0.0126851
CD93	5933.03	-0.314241	0.0949764	-3.30863	0.000937546	0.0127043
ENTPD5	122.421	0.250458	0.0757237	3.30753	0.000941224	0.0127305
MPP2	11.7513	-0.497779	0.150503	-3.30743	0.000941574	0.0127305
HEG1	987.663	0.220095	0.06655	3.30721	0.000942303	0.0127305
FAM213B	204.975	-0.137193	0.0415236	-3.30399	0.000953197	0.0128648
ZNF44	588.302	-0.138352	0.0418821	-3.30337	0.000955313	0.0128805
ZCCHC18	74.2089	-0.233784	0.0708034	-3.30188	0.000960402	0.0129363
ATP2B4	6250.76	0.173328	0.0525027	3.30131	0.000962336	0.0129494
SLC22A23	247.341	-0.193418	0.0586107	-3.30004	0.000966701	0.0129953
PSME2	1921.55	0.200734	0.0609005	3.2961	0.000980366	0.0131659
RPL39	3578.77	-0.301066	0.0913514	-3.2957	0.000981784	0.013168
ZNF551	229.951	-0.179955	0.0546087	-3.29536	0.000982952	0.013168
TBKBP1	972.238	0.272632	0.0827355	3.29522	0.00098344	0.013168
ZNF138	216.745	-0.203258	0.0616927	-3.29469	0.000985316	0.0131718
GKAP1	111.527	-0.186198	0.0565162	-3.29459	0.00098567	0.0131718
FAM213A	38.056	-0.238448	0.0724214	-3.29251	0.000992959	0.0132505
ZNF837	27.4066	-0.298909	0.0907889	-3.29236	0.000993519	0.0132505
RPL30	10965.2	-0.242221	0.0735869	-3.29163	0.000996076	0.0132715
PLBD2	304.087	0.233943	0.0711027	3.29021	0.00100114	0.0133259
PYHIN1	1198.43	0.211513	0.0642959	3.28968	0.00100302	0.0133377
IL2RB	3600.04	0.248853	0.075666	3.28883	0.00100604	0.0133584
SOX8	19.2411	-0.504197	0.153312	-3.28869	0.00100654	0.0133584
NUCB1	2495.91	0.157037	0.0477841	3.28639	0.00101479	0.0134547
ZNF431	490.573	-0.126447	0.0384907	-3.28512	0.0010194	0.0135026
RPS25	7543.84	-0.252477	0.0768922	-3.28351	0.00102521	0.0135663
CD63	2620.48	0.177704	0.0541394	3.28233	0.00102952	0.01361
SMAD7	607.85	0.212704	0.0648096	3.28198	0.00103079	0.01361
DGKK	54.6555	0.637127	0.194141	3.28178	0.00103153	0.01361
SNX27	2523.22	0.178973	0.0545484	3.28099	0.00103445	0.0136238
ARRB1	3500.06	0.140432	0.0428022	3.28095	0.00103459	0.0136238
ZNF404	28.0152	-0.344759	0.105108	-3.28004	0.00103792	0.01365
LSR	317.599	-0.212557	0.0648069	-3.27986	0.0010386	0.01365
RCCD1	107.793	-0.195071	0.0595092	-3.27799	0.00104548	0.0137169
PPFIBP1	51.6488	-0.272428	0.0831098	-3.27793	0.00104572	0.0137169
ZNF529	364.356	-0.147667	0.0450541	-3.27754	0.00104715	0.0137224
CFAP44	327.244	-0.187649	0.0572823	-3.27586	0.00105341	0.0137911
CEP78	854.887	0.234618	0.0716284	3.2755	0.00105476	0.0137955
MMP19	9.99216	0.587522	0.179407	3.2748	0.00105738	0.0138164
KIAA0930	1734.45	0.141144	0.0431248	3.27292	0.00106443	0.0138951
S1PR1	2307.04	-0.201199	0.061512	-3.2709	0.00107206	0.0139813
NBEAL2	19653.2	0.213985	0.0654288	3.27051	0.00107355	0.0139872
PAICS	302.382	-0.161242	0.0493081	-3.27008	0.00107517	0.0139948
OGDH	2712.54	0.0946241	0.0289398	3.26969	0.00107666	0.0140007
STK32B	10.459	0.448459	0.137197	3.26871	0.00108037	0.0140355
CACNA1F	49.1597	-0.288262	0.0882109	-3.26787	0.00108358	0.0140637
NAV1	161.692	0.247083	0.0756237	3.26728	0.00108587	0.01408
CAMSAP2	89.6574	-0.274409	0.0840082	-3.26645	0.00108904	0.0141075
ACSL3	777.056	0.133152	0.0408019	3.26338	0.0011009	0.0142425
C12orf29	150.09	-0.202626	0.0620939	-3.26321	0.00110156	0.0142425
MRPL17	182.209	-0.161702	0.0495609	-3.26269	0.00110359	0.014255
ZFP62	463.827	-0.153265	0.0469957	-3.26125	0.00110923	0.0143066
ZNF737	555.19	-0.24791	0.0760198	-3.26113	0.00110969	0.0143066
RNF217	92.9446	0.291961	0.0895798	3.25923	0.00111716	0.0143892
SH3KBP1	3901.86	0.105421	0.0323629	3.25748	0.00112407	0.0144592
TAF1B	240.488	0.151577	0.0465344	3.25731	0.00112473	0.0144592
PARP9	5970.81	0.302047	0.0927577	3.2563	0.00112874	0.0144865
ABI3	1407.4	0.172865	0.0530874	3.25624	0.001129	0.0144865
ITGA9	24.9793	0.364072	0.111838	3.25534	0.00113257	0.0145185
ZNF107	1229.26	-0.306144	0.0941157	-3.25285	0.00114254	0.0146325
KDF1	15.1594	-0.516987	0.158973	-3.25205	0.00114575	0.0146596
IMPDH2	1042.82	-0.10618	0.0326527	-3.25179	0.00114682	0.0146596
CENPV	84.9548	-0.176907	0.0544296	-3.25019	0.00115328	0.0147282
VGLL4	365.794	0.127558	0.0392608	3.24898	0.00115819	0.0147771
TNK1	105.666	-0.252352	0.0776932	-3.24806	0.00116194	0.0148019
SAV1	236.429	-0.18248	0.0561828	-3.24797	0.00116233	0.0148019
EML2	696.93	0.111605	0.0344056	3.24381	0.00117942	0.0150055
QSOX2	642.459	-0.150874	0.04653	-3.24251	0.0011848	0.0150598
C5orf63	118.669	-0.259352	0.0800034	-3.24176	0.00118794	0.0150855
MR1	1334.11	0.125831	0.0388211	3.2413	0.00118986	0.0150957
ALDH5A1	178.198	-0.210887	0.065071	-3.24087	0.00119166	0.0151044
C17orf51	72.9191	-0.236225	0.0729107	-3.23992	0.00119562	0.015129
NAPA	1977.1	0.244361	0.075423	3.23987	0.00119584	0.015129
RALGDS	2664.16	0.177223	0.0547136	3.2391	0.00119909	0.0151496
KEAP1	548.954	0.118181	0.0364876	3.23895	0.0011997	0.0151496
C1orf216	207.94	0.176123	0.0543989	3.23762	0.00120532	0.0152064
C1orf116	24.0624	-0.424473	0.13114	-3.23679	0.00120881	0.0152342
FAM129B	724.243	0.223772	0.0691446	3.23629	0.00121094	0.0152342
CCDC109B	734.287	-0.150253	0.0464279	-3.23627	0.00121103	0.0152342
ARL14EP	388.549	-0.200924	0.0620895	-3.23603	0.00121203	0.0152342
APCDD1	26.6935	0.411648	0.127244	3.23512	0.00121592	0.0152689
TTL	573.383	0.103302	0.03194	3.23424	0.00121965	0.0153016
CDHR5	81.9009	0.375918	0.116286	3.23272	0.00122619	0.0153694
DTD2	116.465	-0.174812	0.0540885	-3.23197	0.00122941	0.0153954
LCA5	8.14786	-0.537961	0.166464	-3.2317	0.00123057	0.0153958
LAT	1704.82	-0.174625	0.0540507	-3.23076	0.00123459	0.0154319
PKD2	357.234	0.141049	0.0436751	3.22952	0.00124	0.0154852
TTC13	1118.26	0.096761	0.0299732	3.22825	0.00124551	0.0155396
OTUD7A	9.57031	-0.465779	0.144346	-3.22682	0.00125176	0.0156032
POLD2	313.486	-0.147022	0.0455788	-3.22567	0.00125676	0.015644
MOCS2	217.07	-0.146223	0.0453328	-3.22554	0.00125735	0.015644
FUT11	512.602	0.17881	0.0554602	3.22412	0.00126363	0.0157077
ZBTB38	1801.89	0.184907	0.0574295	3.21973	0.00128311	0.0159147
TSHZ3	326.979	0.288953	0.0897497	3.21954	0.00128397	0.0159147
MT1E	18.8982	0.501137	0.15566	3.21943	0.00128444	0.0159147
HCCS	184.225	0.139961	0.0434774	3.21916	0.00128566	0.0159147
GNB2L1	10814.4	-0.16294	0.0506174	-3.21905	0.00128615	0.0159147
PLA2G4A	163.845	0.230663	0.0716993	3.21708	0.00129501	0.0160096
CCDC88A	1326.11	0.210017	0.065293	3.21653	0.00129753	0.0160262
GNB5	480.793	-0.164513	0.0511564	-3.21588	0.00130043	0.0160474
RPL29	4408.17	-0.2255	0.0701309	-3.21542	0.00130254	0.0160588
SLC9A3R1	3892.95	0.147904	0.0460311	3.21313	0.00131299	0.0161667
BNIP3	218.611	-0.136768	0.04257	-3.21279	0.00131454	0.0161667
PDLIM4	11.484	0.681056	0.211988	3.21271	0.00131488	0.0161667
C11orf1	51.5898	-0.261103	0.0812936	-3.21186	0.0013188	0.0162001
ATRN	768.997	0.128135	0.0398984	3.21154	0.00132024	0.0162032
SEMA6C	70.5052	-0.253942	0.0790803	-3.21119	0.00132185	0.0162082
MIB2	2209.05	0.261258	0.081414	3.20901	0.00133194	0.0163172
SCD5	89.4248	0.353856	0.110282	3.20864	0.00133364	0.0163233
VCAM1	28.4053	0.662842	0.206707	3.20667	0.00134281	0.0164206
CCR2	1670.47	0.30086	0.0938594	3.20544	0.00134858	0.0164763
RPL12	2543.79	-0.251135	0.0783786	-3.20412	0.00135475	0.0165306
ACP2	227.536	0.144107	0.0449776	3.20397	0.00135547	0.0165306
PCSK5	294.242	-0.211781	0.0661134	-3.2033	0.00135863	0.0165543
COL19A1	234.231	-0.51659	0.161282	-3.20303	0.00135988	0.0165546
IGSF22	13.2436	-0.362924	0.113375	-3.20109	0.00136908	0.0166516
OSCP1	29.0765	0.33648	0.105128	3.20067	0.00137107	0.0166608
THBS4	78.3786	-0.323897	0.101229	-3.19965	0.00137594	0.0166628
XRN1	4521.11	0.198517	0.0620442	3.19961	0.00137616	0.0166628
APEX1	929.811	-0.13825	0.0432103	-3.19947	0.00137682	0.0166628
G6PD	2617.76	0.170946	0.0534314	3.19936	0.00137735	0.0166628
FYCO1	1231.11	0.203873	0.0637266	3.19918	0.00137817	0.0166628
MAP4K2	1645.36	-0.118372	0.0370018	-3.19909	0.00137861	0.0166628
TMEM177	32.1502	-0.280498	0.0877505	-3.19654	0.00139088	0.016796
CAMTA1	200.237	-0.191173	0.0598207	-3.19576	0.00139461	0.016826
EFCAB13	309.651	-0.331541	0.103867	-3.19199	0.00141298	0.0170325
ANXA1	7574.44	0.171998	0.0539033	3.19086	0.00141849	0.0170837
DTHD1	597.837	0.344402	0.107954	3.19026	0.00142145	0.0171041
GSDMA	15.6948	0.78252	0.245365	3.18921	0.00142663	0.0171512
NHLRC1	10.6069	-0.413037	0.129585	-3.18739	0.00143561	0.0172439
ELP2	920.369	-0.115652	0.0362928	-3.18664	0.00143936	0.0172736
HVCN1	1044.69	-0.171173	0.0537522	-3.18449	0.00145009	0.017387
WDR91	867.794	0.148917	0.0467674	3.18421	0.00145151	0.0173886
ZBP1	1889.77	0.324931	0.102079	3.18315	0.00145683	0.0174369
ANKS6	170.304	-0.181409	0.056995	-3.18289	0.00145813	0.017437
IFT80	491.622	-0.135905	0.0427082	-3.18218	0.00146173	0.0174646
PCDHGB7	12.9328	0.568328	0.178671	3.18086	0.0014684	0.0175289
FZD1	160.659	0.267852	0.0842222	3.1803	0.00147121	0.0175469
ANKRD27	760.596	0.104014	0.0327279	3.17814	0.00148224	0.0176629
CCT3	1470.36	-0.143544	0.0451876	-3.17663	0.00148997	0.0177394
BMS1	715.462	-0.10093	0.0318008	-3.17383	0.00150444	0.017896
ACVR1B	468.692	0.189234	0.059637	3.1731	0.00150822	0.0179251
ARPC5L	508.866	0.160828	0.0506893	3.17282	0.00150968	0.0179268
CSGALNACT1	983.256	-0.2896	0.0912913	-3.17226	0.00151258	0.0179455
PMPCB	935.017	-0.0868362	0.0273773	-3.17183	0.0015148	0.0179561
LRIG1	828.075	-0.196019	0.061821	-3.17076	0.00152041	0.0180069
MOCS3	110.583	-0.174912	0.0551744	-3.17017	0.00152348	0.0180189
FCN1	12705.7	0.233627	0.0736981	3.17006	0.00152409	0.0180189
C20orf27	400.251	0.203187	0.0641099	3.16935	0.00152779	0.0180468
MOK	59.8747	-0.380566	0.120156	-3.16725	0.00153886	0.0181618
PLEK	11805.1	0.17067	0.0538997	3.16643	0.00154322	0.0181974
HTRA1	13.1473	0.658278	0.207983	3.16506	0.00155053	0.0182676
PLCB1	335.971	0.204543	0.0646361	3.16454	0.00155329	0.0182842
STAT2	7223.32	0.253568	0.0801512	3.16362	0.00155819	0.018326
GOLGA8H	90.31	0.23715	0.074974	3.1631	0.001561	0.0183431
PHLDB2	257.665	0.217369	0.0687519	3.16165	0.0015688	0.0184188
CA8	33.1105	0.456444	0.144411	3.16073	0.00157375	0.0184609
ABCD1	590.043	0.182235	0.0576653	3.16021	0.00157655	0.0184777
MGME1	361.165	0.15872	0.0502328	3.15968	0.00157941	0.018489
KIAA1279	163.9	-0.127648	0.040401	-3.15953	0.00158024	0.018489
MTRNR2L2	71.2174	-1.20996	0.38299	-3.15924	0.00158182	0.0184914
PHC1	365.425	-0.15717	0.0497583	-3.15866	0.00158497	0.0185123
ZNF682	72.335	-0.255021	0.0807575	-3.15786	0.00158934	0.0185474
ADAM23	52.0026	-0.388989	0.123264	-3.15574	0.0016009	0.0186661
ASGR2	256.364	0.323305	0.102467	3.15522	0.00160379	0.0186779
CAV2	26.1829	0.481331	0.152559	3.15506	0.00160467	0.0186779
TOMM7	1117.29	-0.232417	0.0736801	-3.15441	0.00160823	0.0187033
SLC5A2	16.5507	-0.44551	0.141279	-3.15341	0.00161373	0.0187511
DMWD	403.927	0.221763	0.0703384	3.15281	0.00161709	0.0187681
ZNF665	25.7369	-0.343787	0.109047	-3.15265	0.00161797	0.0187681
POLR1E	238.68	-0.135618	0.0430385	-3.15107	0.00162673	0.0188536
HP	98.9668	0.602156	0.191112	3.1508	0.00162822	0.0188548
ETV6	1974.9	0.176695	0.0561209	3.14847	0.00164128	0.0189897
UAP1L1	459.834	0.200835	0.0637993	3.14792	0.00164435	0.019009
SLC36A1	995.412	0.242583	0.0770977	3.14644	0.0016527	0.0190892
CCT2	911.716	-0.138958	0.0441716	-3.14588	0.0016559	0.0191042
ARHGEF3	2777.79	0.129548	0.0411822	3.14572	0.00165681	0.0191042
LY9	811.303	-0.170253	0.0541886	-3.14185	0.00167884	0.0193416
MPHOSPH10	391.196	-0.123406	0.0392904	-3.14087	0.00168446	0.01939
AHR	1674.33	0.201831	0.0642656	3.14057	0.00168618	0.0193932
MAST2	356.193	0.176987	0.0563603	3.14027	0.00168791	0.0193966
JAZF1	825.229	0.170694	0.0543617	3.13996	0.00168971	0.0194008
MYO10	51.8364	0.499107	0.158987	3.1393	0.00169353	0.0194282
FAM114A1	60.4834	0.250304	0.0797537	3.13846	0.00169839	0.0194558
TSPYL5	65.8493	-0.365176	0.116358	-3.13839	0.00169881	0.0194558
SLC26A8	335.153	0.473063	0.15077	3.13765	0.0017031	0.0194885
CHRFAM7A	16.7636	0.398114	0.126924	3.13665	0.00170892	0.0195386
LRP5L	265.775	0.240342	0.07665	3.13557	0.00171521	0.0195939
MRPL48	164.338	-0.166573	0.0531354	-3.13487	0.00171931	0.0196242
DUT	708.22	-0.183821	0.0586554	-3.13392	0.0017249	0.0196714
RPL13A	1859.25	-0.209217	0.0667713	-3.13334	0.0017283	0.0196936
TFAP4	112.163	-0.194286	0.0620137	-3.13295	0.00173058	0.0196991
ENKUR	204.956	-0.376957	0.120327	-3.13276	0.0017317	0.0196991
TPMT	342.979	0.156156	0.0498605	3.13186	0.00173701	0.0197429
FAM153B	26.8516	-0.591779	0.18897	-3.13161	0.0017385	0.0197433
CACNA2D2	396.197	0.295614	0.0944243	3.1307	0.00174392	0.0197842
ACKR4	25.5474	0.335313	0.107111	3.13051	0.00174502	0.0197842
SLX4	435.56	0.161906	0.0517521	3.12849	0.0017571	0.0198925
WSB2	830.538	0.133208	0.0425799	3.12842	0.00175752	0.0198925
ZNF548	524.69	-0.134187	0.0428971	-3.12811	0.00175935	0.0198967
C9orf163	7.82295	-0.935562	0.299167	-3.12723	0.00176464	0.0199399
SCN4A	12.7159	-0.475771	0.152168	-3.12662	0.00176828	0.0199643
NCEH1	203.403	0.167234	0.0535089	3.12535	0.00177591	0.0200303
HGSNAT	1083.4	0.126788	0.0405702	3.12516	0.00177709	0.0200303
CCR4	342.748	-0.257125	0.0823346	-3.12293	0.00179061	0.020166
SGMS2	389.44	0.264714	0.0848012	3.12159	0.0017988	0.0202292
EPHB6	519.703	-0.162757	0.0521405	-3.12152	0.00179921	0.0202292
MAN1B1	1007.84	0.126505	0.0405885	3.11678	0.00182841	0.0205403
KCNMB1	66.8116	0.263863	0.084683	3.11589	0.00183388	0.0205848
SNF8	593.828	0.0941433	0.0302174	3.11554	0.00183611	0.0205927
JAKMIP2	209.519	0.2589	0.0831897	3.11216	0.00185722	0.0208006
HDAC4	1984.86	0.200751	0.0645069	3.11208	0.00185772	0.0208006
COBLL1	204.592	-0.338369	0.10875	-3.11143	0.00186182	0.0208293
CLCN5	282.992	0.191718	0.0616742	3.10856	0.00188003	0.0210156
IGFLR1	955.056	0.162926	0.0524185	3.10818	0.00188243	0.0210252
TRPC3	26.8297	0.600344	0.193201	3.10735	0.00188774	0.0210671
WDR34	103.644	-0.256177	0.0825385	-3.10373	0.00191095	0.0213085
PIGT	889.611	0.109692	0.0353463	3.10334	0.00191348	0.0213191
GNS	4519.68	0.173565	0.0559444	3.10246	0.0019192	0.0213506
LATS2	639.495	0.165699	0.0534096	3.10242	0.00191946	0.0213506
GLTSCR2	5675.12	-0.160437	0.0517668	-3.09923	0.00194026	0.021563
HSD17B3	14.7206	-0.491506	0.158607	-3.09889	0.00194247	0.021563
RPA3	202.625	-0.163933	0.0529065	-3.09854	0.00194478	0.021563
NTSR1	87.2523	0.449861	0.145188	3.09846	0.00194526	0.021563
ZNF223	58.6015	-0.226537	0.0731172	-3.09827	0.00194652	0.021563
MID2	105.375	-0.25287	0.0816473	-3.0971	0.00195425	0.021631
SLC29A2	142.874	-0.229553	0.0741869	-3.09425	0.00197311	0.0218219
FAM50B	65.4809	-0.263145	0.0850672	-3.09338	0.0019789	0.021868
UNC5A	182.399	0.440216	0.142322	3.09309	0.00198085	0.0218717
EFTUD2	1504.02	0.0961817	0.0311126	3.0914	0.00199212	0.0219783
BCKDHB	155.449	-0.139584	0.0451692	-3.09025	0.0019999	0.0220461
PEAK1	615.417	0.202555	0.0655769	3.08881	0.00200957	0.0221347
CERK	2574.67	-0.0917049	0.0296998	-3.08773	0.00201693	0.0221977
RASGRP2	6783.9	-0.129804	0.0420428	-3.08741	0.00201906	0.0222031
MAPK12	17.2004	0.3716	0.120419	3.08589	0.00202942	0.0222989
ZNF329	183.467	-0.182686	0.0592091	-3.08543	0.00203255	0.0223075
GCH1	1102.16	0.177926	0.0576691	3.0853	0.0020335	0.0223075
PAFAH2	676.287	0.141764	0.0459535	3.08495	0.00203585	0.0223152
CDC25A	10.9844	0.44902	0.145574	3.08449	0.00203905	0.0223322
SRSF10	361.918	-0.138977	0.0450791	-3.08295	0.00204962	0.0224257
PNPLA4	64.5562	-0.186955	0.0606532	-3.08236	0.00205369	0.0224257
KHDRBS2	30.4591	-0.412789	0.133923	-3.08228	0.0020542	0.0224257
HBD	31.5539	0.878029	0.284863	3.08228	0.00205421	0.0224257
SIL1	231.283	0.134796	0.0437525	3.08087	0.00206399	0.0224646
MSC	66.7631	0.357682	0.116099	3.08084	0.00206419	0.0224646
LRRC8C	1335.83	-0.148167	0.0480937	-3.08081	0.00206441	0.0224646
B3GALT2	131.886	-0.311495	0.101108	-3.08081	0.00206442	0.0224646
HECTD3	855.854	0.123538	0.0401117	3.07984	0.00207112	0.0225195
RPL37	7815.77	-0.244791	0.0794988	-3.07918	0.00207574	0.0225387
DLG3	336.133	0.186031	0.0604171	3.07911	0.00207622	0.0225387
RNASE2	391.755	0.621291	0.201814	3.07854	0.0020802	0.0225639
GNG2	3072.54	0.133973	0.0435622	3.07544	0.00210195	0.0227701
CHML	437.616	-0.21059	0.0684783	-3.07528	0.00210307	0.0227701
PLA2G15	165.656	0.183085	0.0595376	3.07511	0.00210426	0.0227701
CD40	229.608	-0.244512	0.0795534	-3.07356	0.00211519	0.0228701
FCGR1B	1003.98	0.379063	0.123371	3.07254	0.00212248	0.0229305
TUBGCP2	1687.92	0.0801345	0.0260912	3.07133	0.00213111	0.023005
MYD88	5836.62	0.194259	0.0632539	3.07109	0.00213276	0.023005
HIRA	1420.83	0.171369	0.0558059	3.0708	0.00213485	0.0230091
TRPM2	414.049	0.24752	0.0806572	3.06879	0.00214929	0.0231464
METRNL	1499.13	0.279463	0.0911949	3.06445	0.00218069	0.0234658
GALNT2	860.732	0.11112	0.0362895	3.06204	0.00219837	0.0236373
ZNF283	99.2009	-0.173077	0.056552	-3.06049	0.00220976	0.0237409
STARD13	14.1599	0.418176	0.136683	3.05946	0.00221736	0.0238037
DNASE1L1	514.322	0.113483	0.0371062	3.05832	0.00222582	0.0238755
PDIA3	2556.76	0.103186	0.0337533	3.05707	0.00223515	0.0239566
PCDHGA5	11.5899	0.572601	0.187378	3.05586	0.00224418	0.0240343
GALT	845.905	-0.129661	0.0424393	-3.05521	0.00224903	0.0240673
OLFML2B	20.6275	0.423188	0.138527	3.05491	0.00225129	0.0240725
EIF3E	3227.99	-0.187284	0.0613219	-3.05411	0.0022573	0.0240999
LSM5	180.902	-0.190677	0.0624334	-3.05409	0.00225742	0.0240999
CDKN2AIP	595.151	-0.136957	0.0448739	-3.05204	0.0022729	0.0242461
UACA	83.1683	0.28869	0.0947613	3.0465	0.0023152	0.0246779
ATL3	1286.33	0.114543	0.0376209	3.04465	0.0023295	0.0248107
CSF1	818.983	0.352997	0.115955	3.04425	0.00233261	0.0248243
MED15	3062.93	0.171098	0.056234	3.0426	0.00234545	0.0249414
RPS27A	3283.28	-0.251262	0.0826064	-3.04168	0.00235263	0.0249981
ADAP1	1339.24	0.15747	0.0517846	3.04086	0.00235906	0.0250467
TAOK3	2385.02	0.0903099	0.0297176	3.03894	0.00237416	0.0251873
GBGT1	289.899	0.228408	0.0751827	3.03803	0.00238127	0.0252357
NCK2	1579.9	-0.142338	0.0468544	-3.03788	0.00238245	0.0252357
RPP40	22.2179	-0.314744	0.103624	-3.03737	0.00238655	0.0252594
PTPN18	3065.27	0.152516	0.0502226	3.0368	0.00239102	0.0252855
LPL	19.8864	0.694091	0.228576	3.03658	0.00239276	0.0252855
SOD1	1047.83	-0.189295	0.0623622	-3.03542	0.00240203	0.0253637
RASGRP3	259.351	-0.229967	0.075815	-3.03326	0.00241927	0.0255259
C3AR1	722.64	0.356362	0.117507	3.03268	0.00242391	0.0255411
HMGN1	1647.38	-0.126526	0.0417217	-3.03261	0.00242449	0.0255411
RPL38	4217.99	-0.256289	0.0845291	-3.03196	0.00242973	0.0255755
RPS2	7477.51	-0.144884	0.0477892	-3.03173	0.00243154	0.0255755
ZNF92	344.355	-0.213087	0.0703096	-3.03069	0.00243996	0.0256442
GNAO1	145.972	0.339775	0.11216	3.02938	0.00245053	0.0257353
F2RL2	145.386	0.380103	0.125483	3.02911	0.00245277	0.0257389
DNAH10	98.1105	0.281093	0.0928062	3.02882	0.00245513	0.0257437
COLGALT2	191.481	0.368777	0.121768	3.02853	0.00245743	0.0257479
ZNF304	210.632	-0.184268	0.0608871	-3.02639	0.00247497	0.0259116
FHAD1	20.5449	0.45606	0.150754	3.0252	0.00248472	0.0259936
SAMD9L	6809.8	0.309247	0.102289	3.02327	0.0025006	0.0261395
ADHFE1	285.371	0.172224	0.0569708	3.02303	0.00250262	0.0261404
SGPL1	1098.07	0.0858184	0.0284016	3.0216	0.00251442	0.0262435
CORO2B	30.3648	-0.570973	0.189034	-3.02048	0.00252371	0.0263201
DNAJC1	498.241	0.133859	0.044328	3.01974	0.0025299	0.0263546
KRT73	170.615	-0.547793	0.181411	-3.01962	0.00253091	0.0263546
DLG5	358.628	0.328738	0.108956	3.01715	0.0025516	0.0265365
SHC1	1273.27	0.113458	0.0376096	3.01672	0.00255529	0.0265365
TCN1	133.932	0.296767	0.0983786	3.01658	0.00255645	0.0265365
RPL9	5195.25	-0.191297	0.0634166	-3.01651	0.002557	0.0265365
CHD3	5254.26	-0.133705	0.0443262	-3.01637	0.00255818	0.0265365
C5orf28	141.744	-0.139622	0.0462924	-3.0161	0.00256052	0.0265404
NKPD1	18.1855	-0.41902	0.138944	-3.01575	0.00256348	0.0265508
BIRC5	20.8436	0.402284	0.133418	3.01521	0.00256804	0.0265777
ALOX15B	21.0117	0.777183	0.257962	3.01278	0.0025887	0.026771
C1QBP	411.994	-0.157479	0.0523314	-3.00926	0.00261881	0.0270617
C20orf197	112.469	0.208732	0.0693686	3.00902	0.00262091	0.0270628
MYO1D	157.191	0.208639	0.0693444	3.00874	0.00262331	0.0270669
XBP1	1994.93	0.151754	0.050453	3.00782	0.0026313	0.0271117
GRM2	36.2886	0.360934	0.12	3.00778	0.00263166	0.0271117
CHPF	109.37	0.284033	0.0944814	3.00624	0.00264504	0.0272288
GZMA	1905.13	0.260325	0.086615	3.00554	0.00265106	0.0272701
PLEKHF1	378.022	0.27264	0.0907247	3.00513	0.00265467	0.0272864
KLF5	122.323	0.246103	0.0819068	3.00467	0.00265865	0.0273067
NPTX1	17.2061	0.669396	0.223045	3.00117	0.00268948	0.0276023
PRPSAP2	431.61	-0.0987974	0.0329227	-3.00089	0.00269193	0.0276066
MAN2B2	1788.07	0.110228	0.0367424	3.00002	0.00269959	0.0276642
RAB34	135.281	0.226469	0.0755087	2.99925	0.00270644	0.0277125
LRP1	7341.54	0.262414	0.0874997	2.99903	0.0027084	0.0277125
ARSG	680.245	0.150353	0.0501646	2.99719	0.00272476	0.0278435
SPG11	5425.33	0.107336	0.0358156	2.9969	0.00272736	0.0278435
AHNAK2	78.5633	-0.363738	0.121371	-2.9969	0.00272737	0.0278435
SEMA3G	41.5947	0.34669	0.115702	2.99641	0.00273182	0.0278679
FSCN1	72.1967	0.308316	0.10291	2.99598	0.0027356	0.0278854
SCARF1	1736.46	0.298553	0.0996884	2.99486	0.00274571	0.0279543
UTRN	12559.9	0.149598	0.049953	2.99477	0.00274649	0.0279543
THOC3	160.989	-0.175004	0.0584677	-2.99318	0.00276086	0.0280795
IFRD2	243.333	-0.136181	0.0455044	-2.9927	0.00276525	0.028103
KIF1C	865.536	0.0925884	0.0309462	2.99191	0.00277236	0.0281541
ST3GAL5	520.37	0.120557	0.0403192	2.99007	0.00278914	0.0283033
ZNF740	933.068	-0.0917946	0.0307066	-2.98941	0.00279515	0.028343
RAB13	69.9674	0.268852	0.0899422	2.98917	0.0027974	0.0283446
SMARCAL1	382.006	0.110888	0.0371033	2.98863	0.00280228	0.0283494
OCIAD1	1047.91	-0.107762	0.0360585	-2.98853	0.00280325	0.0283494
ATF7	720.868	0.152568	0.0510551	2.9883	0.00280531	0.0283494
ATF3	229.13	0.484476	0.16213	2.9882	0.00280624	0.0283494
WDR43	635.498	-0.124399	0.0416424	-2.98733	0.00281429	0.0284094
ASCL2	164.042	0.311386	0.104249	2.98694	0.00281789	0.0284246
ZNF286B	41.0583	-0.25388	0.0850108	-2.98644	0.00282245	0.0284494
KIF19	84.3053	0.466526	0.156249	2.98579	0.00282851	0.0284892
TMEM106B	640.82	-0.182011	0.0609756	-2.98498	0.00283599	0.0285283
ATP8B3	82.1273	0.228847	0.0766678	2.98491	0.00283661	0.0285283
ZDHHC20	2296.87	0.143031	0.0479278	2.98431	0.00284216	0.028563
KIAA0922	2858.39	-0.093464	0.0313255	-2.98364	0.0028484	0.0286044
DNAJC19	200.798	-0.168664	0.0565533	-2.98239	0.00286006	0.0286805
ANKFY1	2756	0.15907	0.0533382	2.98229	0.00286103	0.0286805
HM13	1472.13	0.141456	0.0474353	2.98207	0.00286302	0.0286805
MFSD6	788.817	0.125286	0.0420176	2.98175	0.00286607	0.0286805
IRAK1BP1	39.5304	-0.269522	0.0903922	-2.9817	0.00286657	0.0286805
PPARA	466.96	0.189566	0.0635882	2.98116	0.00287162	0.0287098
ZNF709	83.8904	-0.181823	0.0610039	-2.98052	0.00287763	0.0287276
SPTBN1	4557.15	-0.194044	0.0651043	-2.98051	0.00287764	0.0287276
FHOD1	1276.36	0.128125	0.0430022	2.97949	0.00288727	0.0288025
SERINC5	1824.61	-0.18429	0.0618817	-2.9781	0.00290039	0.028912
LOXL3	226.868	0.166307	0.0558529	2.97758	0.00290533	0.02894
STARD9	722.836	0.207381	0.0696757	2.97637	0.00291679	0.0290327
AKIRIN2	1361.21	0.151008	0.0507444	2.97586	0.00292171	0.0290604
KLHDC4	595.988	0.175269	0.0589211	2.97465	0.00293326	0.0291421
CISD3	206.129	0.1801	0.0605501	2.9744	0.00293559	0.0291421
ZNF749	75.3387	-0.211045	0.0709556	-2.97432	0.00293638	0.0291421
GRINA	1494.52	0.259502	0.087257	2.97399	0.0029395	0.0291516
NFATC2	2278.33	0.211251	0.0710477	2.97336	0.00294557	0.0291731
CMTM3	1220.02	0.120227	0.0404353	2.97332	0.00294597	0.0291731
RBMX	2456.24	-0.111332	0.0374568	-2.97228	0.00295598	0.0292508
ETV5	12.5495	0.348395	0.117226	2.97199	0.00295879	0.0292572
ARHGAP32	202.408	-0.174086	0.0585803	-2.97175	0.00296103	0.029258
IL12RB1	1155.62	0.147023	0.0494809	2.97131	0.00296529	0.0292661
ZDHHC13	372.903	0.119098	0.0400839	2.97122	0.00296617	0.0292661
ATP6AP1	1927.02	0.127287	0.0428556	2.97014	0.00297666	0.0293482
RIPK1	1575.42	0.107209	0.036107	2.9692	0.00298578	0.0294167
LYRM7	339.884	-0.150588	0.0507301	-2.96842	0.00299333	0.0294696
NKD1	60.9104	-0.34643	0.116718	-2.9681	0.00299645	0.0294789
CSGALNACT2	2349.53	0.152382	0.0513447	2.96783	0.00299908	0.0294834
PNISR	4667.61	-0.0943342	0.0317924	-2.96719	0.00300533	0.0295234
CKAP5	1200.52	0.10326	0.0348324	2.96449	0.00303189	0.0297479
SCFD2	409.315	-0.159011	0.0536398	-2.96442	0.00303258	0.0297479
PCGF1	176.421	0.116423	0.0393098	2.96169	0.00305955	0.0299907
C9orf172	139.344	0.368397	0.124415	2.96103	0.0030661	0.0300331
GLIPR2	4511.03	0.148424	0.0502184	2.95556	0.00312098	0.0305276
MORC4	131.546	-0.17281	0.0584696	-2.95555	0.00312109	0.0305276
SCARB2	928.047	0.14937	0.0505471	2.95506	0.00312608	0.0305544
GARNL3	24.2266	0.283468	0.095946	2.95445	0.00313229	0.0305929
CXCL10	33.8319	0.566227	0.191701	2.9537	0.00313991	0.0306452
ANO5	45.4827	0.342243	0.115881	2.9534	0.00314298	0.030653
CD300A	5009.61	0.154651	0.0523677	2.95318	0.00314523	0.030653
ZNF205	43.1713	0.283082	0.0958886	2.9522	0.00315516	0.0307236
POLR1C	191.819	-0.13934	0.0472017	-2.95202	0.00315701	0.0307236
SPPL2A	1047.63	0.11483	0.0389141	2.95086	0.00316886	0.0308167
LIMS2	62.7164	-0.392726	0.133153	-2.94945	0.00318344	0.0309247
EFHD2	13215.2	0.138965	0.0471174	2.94934	0.00318453	0.0309247
WDR88	48.6333	0.217913	0.0738975	2.94885	0.00318959	0.0309516
PRICKLE4	45.8711	0.203871	0.0691448	2.94846	0.00319362	0.0309685
ZNF677	22.5227	-0.357449	0.121246	-2.94812	0.0031971	0.03098
TXLNB	63.5884	0.232042	0.078786	2.94522	0.00322725	0.0312423
CD247	4169.05	0.21891	0.0743358	2.94488	0.00323081	0.0312423
PLD3	1402.37	0.161128	0.0547161	2.94479	0.00323173	0.0312423
ARL6	37.0844	-0.229618	0.0779786	-2.94463	0.00323339	0.0312423
AHNAK	84511.8	0.207605	0.0705142	2.94416	0.00323836	0.031268
DMRTC2	11.2229	0.615987	0.209255	2.94371	0.00324299	0.0312903
STYX	771.894	-0.142232	0.0483475	-2.94187	0.00326234	0.0314546
BLM	214.646	0.176028	0.0598478	2.94127	0.00326873	0.0314938
IL15RA	185.844	0.173491	0.0590034	2.94035	0.00327839	0.0315644
C17orf96	17.847	0.342955	0.116669	2.93956	0.00328679	0.0316228
SYCP3	47.4573	0.304723	0.103686	2.9389	0.00329377	0.0316632
C9orf139	277.851	0.228308	0.077695	2.93851	0.00329791	0.0316632
TRIB3	147.484	0.245157	0.083429	2.9385	0.00329801	0.0316632
SIGLEC11	28.7657	0.480473	0.163596	2.93694	0.00331472	0.0318011
FRMD4B	540.616	0.197548	0.0673063	2.93506	0.0033348	0.0319711
PDE3B	2430.98	-0.151807	0.0517287	-2.93468	0.00333891	0.0319879
ZBED5	1118.32	-0.148964	0.0508274	-2.93078	0.0033811	0.0323691
PBXIP1	10337.1	-0.146255	0.0499147	-2.93011	0.00338844	0.0324165
GPR157	33.7129	-0.265139	0.0905239	-2.92894	0.00340125	0.032516
ZNF675	208.98	-0.155031	0.0529394	-2.92846	0.00340643	0.0325426
DENND1A	971.858	0.176828	0.0603956	2.92783	0.00341335	0.0325782
RPS3	13621.1	-0.207816	0.0709832	-2.92768	0.00341497	0.0325782
SNX30	1129.66	0.118567	0.0405455	2.92428	0.00345249	0.032913
PASK	608.653	-0.226418	0.0774345	-2.924	0.0034557	0.0329204
RPS29	4167.41	-0.258498	0.0884189	-2.92356	0.00346051	0.0329429
C22orf29	385.05	-0.113236	0.0387377	-2.92314	0.00346516	0.032964
ZAK	364.769	0.248291	0.0850306	2.92002	0.00350006	0.0332727
RDX	353.574	0.129106	0.0442185	2.91973	0.00350332	0.0332803
PRKX	1898.95	0.119086	0.040793	2.91926	0.00350859	0.033307
TMEM14B	397.478	-0.124993	0.0428267	-2.91857	0.00351635	0.0333573
ZDHHC23	137.766	-0.205373	0.0703848	-2.91787	0.00352435	0.0334097
TIGD7	181.986	-0.14193	0.0486488	-2.91744	0.00352917	0.033432
IFI30	9414.35	0.200794	0.0688322	2.91715	0.00353241	0.0334393
RPL27	6397.1	-0.220055	0.0754573	-2.91628	0.00354227	0.0335052
OAF	194.09	0.225581	0.0773571	2.9161	0.00354432	0.0335052
ARMCX4	151.588	-0.189783	0.0650915	-2.91563	0.00354971	0.0335328
METTL7A	1259.59	0.143588	0.049256	2.91513	0.00355539	0.033563
PUS7	93.6158	-0.166078	0.0570248	-2.91238	0.0035869	0.0338368
ZNF726	9.48804	-0.371519	0.127607	-2.91144	0.00359767	0.0339148
ANKRD46	172.565	-0.143961	0.0494662	-2.9103	0.00361086	0.0340155
YES1	257.467	0.233739	0.0803472	2.90911	0.0036246	0.0341212
RPL8	10159.4	-0.167522	0.057598	-2.90848	0.00363196	0.0341667
DTX3L	4532.58	0.215216	0.0740019	2.90824	0.00363464	0.0341681
FBXL13	263.426	-0.31082	0.106914	-2.9072	0.00364675	0.0342582
HTT	3037.22	0.144562	0.0497395	2.90638	0.00365632	0.0343242
SOCS2	379.788	0.355487	0.122386	2.90465	0.00367666	0.0344913
CA4	235.145	0.365966	0.126085	2.90254	0.00370147	0.0347
TBC1D22B	272.874	0.0970619	0.033444	2.90222	0.00370528	0.0347117
AGAP1	171.612	0.349493	0.120455	2.90144	0.00371451	0.0347715
IRF9	4809.6	0.187211	0.0645327	2.90102	0.00371949	0.0347715
GPC1	43.4972	0.299773	0.103341	2.90082	0.00372183	0.0347715
TRAFD1	2804.45	0.184816	0.0637119	2.90081	0.00372194	0.0347715
ACTN3	10.3459	0.429185	0.147975	2.90038	0.00372711	0.0347957
DCK	1059.24	-0.125935	0.0434325	-2.89956	0.00373689	0.0348631
TMEM38B	120.219	-0.151474	0.0522609	-2.89841	0.00375057	0.0349666
DNMT3A	949.379	-0.156085	0.0538711	-2.89737	0.00376306	0.035045
AGPAT3	1423.69	0.109118	0.0376622	2.89728	0.00376415	0.035045
ITK	3996.06	-0.167437	0.0578301	-2.89532	0.00378768	0.0352398
TMEM200A	33.856	0.254319	0.0878973	2.89337	0.00381137	0.0354358
KRT72	197.434	-0.543027	0.187702	-2.89302	0.00381554	0.0354502
LILRA5	2708.01	0.33745	0.116689	2.89186	0.00382965	0.0355359
STARD4	277.53	0.187199	0.064738	2.89164	0.00383234	0.0355359
PHLPP1	340.763	-0.178376	0.061688	-2.89159	0.00383296	0.0355359
PDE1B	304.819	0.221082	0.0764658	2.89126	0.00383702	0.0355359
ST6GAL1	3081.66	-0.103293	0.0357269	-2.89119	0.00383789	0.0355359
RUNX1	1913.53	0.138702	0.0480128	2.88887	0.00386634	0.0357749
TRIP4	567.933	0.150852	0.0522265	2.88842	0.00387185	0.0358013
MINA	248.848	-0.128379	0.0444527	-2.888	0.00387703	0.0358248
CTNNBIP1	312.301	0.113329	0.0392628	2.88643	0.00389642	0.0359794
UPP1	1052.5	0.197283	0.0683535	2.88621	0.00389911	0.0359797
HNMT	258.248	0.22631	0.0785061	2.8827	0.00394282	0.0363301
MS4A6A	2814.47	0.220425	0.0764673	2.8826	0.00394402	0.0363301
MT1X	67.2553	0.232245	0.0805745	2.88237	0.00394695	0.0363301
TPPP3	155.215	-0.352529	0.122313	-2.88218	0.00394936	0.0363301
ZNF862	976.293	-0.117411	0.0407383	-2.88209	0.0039505	0.0363301
BBS10	229.493	-0.189756	0.0658508	-2.88161	0.00395651	0.0363607
NOTCH2NL	4346.37	0.167862	0.0582636	2.88107	0.00396324	0.0363978
TNFSF13	230.903	0.175744	0.0610561	2.87841	0.00399688	0.0366714
EXOC4	1176.84	0.0610019	0.0211938	2.87828	0.00399845	0.0366714
PATL1	1586.87	0.158219	0.0549772	2.87791	0.00400322	0.0366903
RPS15A	9630.4	-0.222001	0.0771622	-2.87707	0.00401392	0.0367635
GPR107	1558.06	0.110701	0.038486	2.87639	0.00402257	0.0368178
PIWIL4	84.8433	0.180328	0.0626987	2.87611	0.00402609	0.0368251
CCDC101	325.094	-0.118971	0.041381	-2.87502	0.00404007	0.0369152
RAB3IP	334.498	-0.144838	0.0503834	-2.87471	0.00404397	0.0369152
CATSPER1	73.7117	0.22906	0.0796824	2.87466	0.00404466	0.0369152
ZNF512B	364.665	-0.207142	0.0720623	-2.87449	0.00404684	0.0369152
TPRG1	29.1315	0.298175	0.103763	2.87362	0.004058	0.036992
TBC1D16	85.4361	-0.315399	0.109819	-2.87198	0.00407907	0.0371387
C21orf59	351.687	-0.118328	0.0412015	-2.87194	0.00407957	0.0371387
CA1	53.9124	0.956727	0.333183	2.87147	0.00408562	0.0371687
HMGCL	317.981	0.0967762	0.033708	2.87102	0.00409155	0.0371825
TRERF1	2104.03	0.179176	0.062414	2.87076	0.00409481	0.0371825
RPL35	3705.99	-0.216211	0.0753159	-2.87072	0.00409537	0.0371825
ZNF382	64.9456	-0.223011	0.0777051	-2.86996	0.00410524	0.037247
FBLN7	36.6652	-0.296235	0.103266	-2.86866	0.00412213	0.03737
RPL27A	6824.45	-0.174875	0.060964	-2.86849	0.00412431	0.03737
SDR39U1	177.693	-0.133509	0.0465514	-2.868	0.00413079	0.0373926
DCAF7	2298.05	0.10035	0.0349909	2.86788	0.00413232	0.0373926
RPL41	8184.8	-0.194656	0.0678812	-2.8676	0.00413592	0.0374001
LGALS1	2250.07	0.207922	0.0725233	2.86697	0.00414426	0.0374505
EML5	130.925	-0.239615	0.0835932	-2.86644	0.00415111	0.0374873
SIT1	296.787	-0.212738	0.0742362	-2.86568	0.00416109	0.0375524
KCTD12	2507.27	0.218712	0.0763299	2.86535	0.0041655	0.037553
ZNF540	94.8093	-0.195439	0.0682101	-2.86526	0.00416669	0.037553
CYB5A	77.1939	-0.207306	0.0723629	-2.86481	0.0041726	0.0375811
CENPQ	57.2836	-0.192022	0.0670336	-2.86457	0.0041758	0.037585
SFXN2	101.813	-0.175016	0.061103	-2.86428	0.00417959	0.0375889
POLR2A	5721.44	0.156002	0.054468	2.86411	0.00418179	0.0375889
TMEM63A	3523.49	-0.163088	0.0569491	-2.86375	0.00418664	0.0375976
RAB37	3276.53	0.111873	0.0390669	2.86362	0.00418831	0.0375976
DPH2	282.395	-0.103864	0.0362821	-2.86267	0.00420087	0.0376854
SGCB	83.4957	0.200476	0.0700914	2.86021	0.00423366	0.0379543
C4orf19	56.9219	0.328963	0.115028	2.85986	0.00423832	0.037971
EPB41L3	539.013	0.213071	0.0745224	2.85915	0.00424781	0.0380132
FAM160A2	1226.66	0.11404	0.0398868	2.85909	0.00424864	0.0380132
FOLR3	359.324	-0.623028	0.217945	-2.85865	0.00425447	0.0380218
C16orf70	419.817	0.104179	0.0364443	2.85859	0.00425523	0.0380218
ZNF568	154.259	-0.151194	0.052905	-2.85785	0.00426523	0.038086
GPR68	514.746	0.189468	0.0663529	2.85546	0.00429748	0.0383487
RDH13	256.385	0.215149	0.0753543	2.85516	0.00430149	0.0383592
PRKAG3	8.49474	-0.807376	0.282882	-2.8541	0.00431584	0.0384618
ATF5	157.769	0.178193	0.062459	2.85296	0.00433144	0.0385544
ATP10D	833.511	0.136602	0.0478816	2.85292	0.00433192	0.0385544
RNF157	341.939	-0.214406	0.0751619	-2.85259	0.00433648	0.0385675
PATZ1	707.977	-0.0947133	0.0332048	-2.8524	0.00433909	0.0385675
PLOD1	1005.05	0.20764	0.0728163	2.85156	0.00435049	0.0386434
ESR2	106.433	0.225579	0.0791437	2.85024	0.00436859	0.0387787
ELL2	469.102	0.158591	0.0556472	2.84994	0.0043727	0.0387898
TIMM9	133.451	-0.156936	0.055083	-2.84909	0.00438452	0.0388691
KCP	22.0852	0.343485	0.120571	2.84881	0.00438831	0.0388773
KIAA0391	501.653	-0.107611	0.0377768	-2.84859	0.00439139	0.0388791
RPL35A	5559.77	-0.23438	0.0822865	-2.84834	0.00439473	0.0388833
DPYD	4086.28	0.158441	0.0556391	2.84766	0.00440419	0.0389416
CTSD	6946.63	0.167671	0.0589076	2.84635	0.00442241	0.0390772
TBC1D9B	2088.77	0.122021	0.0428795	2.84568	0.0044317	0.0391337
NDRG4	36.2212	-0.46317	0.162805	-2.84494	0.00444196	0.0391987
NIPAL3	824.201	-0.135066	0.0474864	-2.84431	0.00445077	0.0392509
KIAA1841	205.541	0.142121	0.0499894	2.84302	0.00446879	0.0393841
CYP2S1	90.8858	0.287076	0.101017	2.84187	0.00448502	0.0395014
ZNF385A	956.258	0.23799	0.083773	2.84089	0.00449883	0.0395973
FAR1	2866.3	0.128832	0.0453604	2.84018	0.00450882	0.0396595
ZNF181	194.357	-0.196846	0.0693192	-2.8397	0.00451557	0.039693
NAGA	1293.43	0.134349	0.0473182	2.83927	0.00452171	0.0397089
NUDT10	9.29416	-0.444263	0.156477	-2.83916	0.00452324	0.0397089
BRPF1	1092.46	0.076821	0.0270918	2.83559	0.00457416	0.0401299
ATP8A2	9.11886	-0.489369	0.1726	-2.83528	0.00457855	0.0401423
CD33	571.937	0.182239	0.0642826	2.83496	0.00458307	0.040156
RAB3GAP1	967.213	-0.100271	0.0354249	-2.83052	0.00464728	0.0406922
PPP1R14A	26.2502	-0.343043	0.121218	-2.82998	0.00465508	0.0407162
RNF213	46186.8	0.235214	0.0831209	2.82979	0.0046579	0.0407162
MPP3	9.38896	0.398101	0.140686	2.82971	0.00465904	0.0407162
DSCR3	1323.7	0.0689126	0.0243604	2.82888	0.00467108	0.0407951
FZD2	67.438	0.256921	0.0908521	2.8279	0.00468539	0.0408937
VRK2	408.29	0.136737	0.0483669	2.82709	0.00469737	0.0409719
AGTRAP	2001.1	0.180373	0.0638091	2.82676	0.00470215	0.0409871
NAGK	2720.1	0.174502	0.0617786	2.82463	0.00473345	0.0412334
C8orf37	41.4544	-0.192902	0.0683094	-2.82395	0.00474364	0.0412956
CALCOCO2	2446.37	0.102353	0.0362495	2.82357	0.00474917	0.0413172
HNRNPH1	11412.7	-0.0962011	0.0340766	-2.82309	0.00475637	0.0413468
BOD1	212.655	-0.12488	0.0442377	-2.82293	0.00475869	0.0413468
TVP23C	168.288	0.192963	0.0683795	2.82195	0.0047733	0.0414472
TOR4A	819.964	0.16429	0.0582303	2.82138	0.00478168	0.0414934
TMEM214	736.036	0.135944	0.0482101	2.81983	0.00480496	0.0416687
NCSTN	2268.63	0.140515	0.0498426	2.81918	0.00481466	0.041726
ANXA2	2389.46	0.159649	0.0566689	2.81723	0.00484399	0.0419459
FNIP2	424.28	0.166023	0.0589344	2.81708	0.00484623	0.0419459
ACOT9	1074.44	0.15972	0.0567266	2.81562	0.00486839	0.0420961
RHOBTB3	288.298	0.273278	0.0970611	2.81552	0.0048698	0.0420961
ZGLP1	53.3491	-0.205659	0.073053	-2.81521	0.00487461	0.0421013
BHLHE40	2711.09	0.218237	0.0775243	2.81507	0.00487662	0.0421013
ITGAV	453.124	0.122489	0.0435231	2.81434	0.00488774	0.0421668
NHP2	339.678	-0.132056	0.0469254	-2.81416	0.00489044	0.0421668
ANGPTL4	10.5504	0.399017	0.141808	2.81379	0.00489617	0.0421894
CASP6	170.931	-0.148021	0.0526354	-2.8122	0.00492037	0.0423709
USP49	304.258	0.161607	0.0574743	2.81181	0.00492637	0.0423956
PPHLN1	1045.23	-0.0735871	0.0261788	-2.81094	0.00493969	0.0424832
TTC22	224.094	0.203348	0.0723684	2.80991	0.00495559	0.0425929
BCL11A	254.168	-0.226969	0.0808404	-2.80762	0.00499086	0.0428615
DENND1B	833.427	0.125817	0.0448149	2.80747	0.00499317	0.0428615
ZNF419	153.868	-0.147381	0.0525036	-2.80706	0.00499965	0.0428891
EFNA5	35.1396	0.43551	0.155159	2.80686	0.00500272	0.0428891
GATAD1	646.097	0.0865836	0.0308697	2.80481	0.00503465	0.0431143
ZNF578	15.5453	-0.311515	0.111066	-2.80476	0.00503537	0.0431143
CLSTN3	1265.11	0.193777	0.0691727	2.80135	0.00508891	0.0435452
TMEM104	520.234	0.142718	0.0509571	2.80074	0.00509855	0.0435908
DEPDC5	679.13	0.151037	0.0539302	2.80061	0.00510068	0.0435908
PPP1R26	165.296	0.261316	0.0933241	2.80009	0.00510887	0.0436333
AMIGO2	289.405	-0.137372	0.0490645	-2.79982	0.00511309	0.0436418
NAIP	3062.09	0.322902	0.11536	2.79908	0.0051249	0.0437151
EIF3L	3846.61	-0.148167	0.0529432	-2.79859	0.00513255	0.0437527
HGD	114.186	-0.317881	0.113603	-2.79816	0.00513939	0.0437835
TMEM249	21.1063	0.294091	0.105147	2.79696	0.00515866	0.04392
FCHSD1	1796.49	0.100894	0.0361061	2.79439	0.00519981	0.0442425
RAB27A	2465.93	0.132925	0.0475815	2.79363	0.00521208	0.0443191
VPS26A	759.396	0.124459	0.0445558	2.79334	0.00521674	0.0443309
MLH3	869.905	-0.169688	0.0607886	-2.79145	0.00524729	0.0445624
GPHN	112.648	0.171142	0.0613209	2.79093	0.00525575	0.0446063
SNX20	1925.05	0.154958	0.0555379	2.79014	0.00526855	0.04466
IRF1	16003.2	0.180833	0.064813	2.79007	0.00526969	0.04466
MAPK7	497.494	0.166093	0.0595338	2.7899	0.00527248	0.04466
SLC2A13	156.679	0.156542	0.0561148	2.78967	0.00527622	0.04466
DNASE2	570.804	0.148716	0.0533122	2.78952	0.00527857	0.04466
CHEK2	92.7714	-0.141468	0.0507369	-2.78826	0.00529915	0.0448061
GZMB	2114.66	0.304805	0.109358	2.78723	0.00531615	0.0449218
SLC14A2	14.133	0.364794	0.130891	2.78701	0.00531976	0.0449242
ACRBP	676.942	-0.268139	0.0962629	-2.78549	0.00534476	0.0451073
BCDIN3D	62.9308	-0.140539	0.0504959	-2.78317	0.00538307	0.0454023
LOC100129361	218.362	-0.113644	0.0408413	-2.78258	0.00539285	0.0454564
SENP1	504.657	0.0811269	0.0291654	2.78161	0.00540893	0.0455636
NSF	679.658	0.0876143	0.0315135	2.78022	0.00543229	0.0457319
FSTL4	10.0685	-0.398227	0.143287	-2.77923	0.00544874	0.0458419
ADTRP	66.7339	-0.46277	0.166523	-2.77902	0.00545237	0.0458439
CHSY3	18.8239	0.799499	0.287863	2.77736	0.00548029	0.04605
RGPD1	19.3172	0.431367	0.15537	2.77638	0.00549683	0.0461604
TDP1	389.489	-0.0928837	0.033462	-2.7758	0.00550663	0.046214
SNAP29	803.072	0.0979432	0.0353304	2.77221	0.00556773	0.0466979
RAB44	734.388	0.436953	0.157668	2.77135	0.00558236	0.0467862
ZNF571	63.1167	-0.198019	0.0714564	-2.77119	0.00558517	0.0467862
KIAA0226	1841.91	0.142768	0.0515485	2.76959	0.00561276	0.0469636
HSD11B1L	28.1245	-0.258368	0.0932885	-2.76955	0.00561329	0.0469636
CEACAM21	368.71	-0.127973	0.0462285	-2.76828	0.00563523	0.0471181
PJA1	215.363	-0.139998	0.0505828	-2.76771	0.00564518	0.0471721
IFNG	109.271	0.368919	0.133323	2.76711	0.0056555	0.0472292
AGBL3	37.7724	-0.268571	0.0970719	-2.76672	0.00566226	0.0472564
FN1	104.266	0.647456	0.234057	2.76623	0.0056708	0.0472984
HS1BP3	654.355	0.11285	0.0407984	2.76603	0.00567427	0.0472984
TMEM25	84.8857	-0.22286	0.0806052	-2.76483	0.00569527	0.047418
ZNF586	709.665	-0.126914	0.0459035	-2.76481	0.00569563	0.047418
TRIM36	44.8976	0.274448	0.0993008	2.7638	0.0057132	0.0475351
ZNF470	75.5926	-0.21862	0.079112	-2.76343	0.00571981	0.0475609
PRKAB1	494.017	0.0788102	0.0285238	2.76296	0.00572803	0.047598
PAN2	1414.52	-0.105189	0.0380737	-2.76277	0.00573131	0.047598
ZNF486	309.454	-0.29421	0.106572	-2.76066	0.0057684	0.0478767
IRF4	918.112	0.208946	0.0756957	2.76034	0.00577404	0.0478941
ZNF502	54.1314	-0.246624	0.0893904	-2.75896	0.00579861	0.0480685
TRMT1	702.959	-0.133756	0.0484892	-2.75848	0.00580717	0.0481099
PTPN22	1623.19	0.135755	0.0492343	2.75731	0.00582782	0.0482515
DAPK1	1645.02	0.195487	0.0709032	2.7571	0.00583174	0.0482544
COL5A2	10.8654	-0.344592	0.125001	-2.75672	0.00583846	0.0482691
SLFN12L	503.291	0.291257	0.105658	2.7566	0.00584064	0.0482691
GPD2	903.011	0.126765	0.0459905	2.75632	0.00584556	0.0482803
MCEMP1	398.027	0.453531	0.164571	2.75583	0.00585429	0.0483109
EEF1A1	69043.6	-0.163392	0.0592937	-2.75564	0.00585774	0.0483109
JPH3	37.7887	0.310015	0.112507	2.75552	0.00585997	0.0483109
CETN2	185.415	-0.159724	0.0579793	-2.75484	0.00587201	0.0483806
RPL36	3687.66	-0.22063	0.0800997	-2.75444	0.00587924	0.0484107
CHP1	1525.91	0.11849	0.0430274	2.75383	0.00589022	0.0484717
DOCK1	20.6964	0.387846	0.140852	2.75356	0.00589501	0.0484797
LARS	1401.29	-0.0985805	0.0358035	-2.75338	0.00589836	0.0484797
PHOSPHO2	23.7238	-0.308103	0.111914	-2.75302	0.00590478	0.0485031
CNTNAP2	81.5255	-0.495842	0.180142	-2.7525	0.00591416	0.0485507
IFI35	1255.77	0.282071	0.102507	2.75173	0.00592815	0.0486247
ZNF354C	100.735	-0.216622	0.0787255	-2.75161	0.00593037	0.0486247
CCDC159	610.498	0.129898	0.04722	2.75092	0.0059429	0.048698
DLG4	248.19	0.15357	0.0558292	2.75071	0.00594668	0.0486994
CD8B	578.336	-0.291393	0.105943	-2.75048	0.00595084	0.0487041
MACF1	14931.9	0.163542	0.0594772	2.74966	0.00596568	0.048796
ZNF77	62.5036	0.163423	0.0594584	2.74854	0.00598622	0.0489345
EFCAB2	102.647	0.309895	0.112779	2.74781	0.00599941	0.0490127
LACTB	790.654	0.177139	0.0645055	2.7461	0.00603077	0.0492167
ZNF268	337.799	-0.150162	0.0546829	-2.74606	0.00603166	0.0492167
OXSR1	1704.72	0.0799528	0.0291194	2.74569	0.00603835	0.0492417
CDHR1	76.8309	0.306851	0.111791	2.74486	0.00605367	0.0493368
IPCEF1	1959.75	-0.100347	0.0365833	-2.74298	0.00608853	0.0495626
RPL37A	8043.79	-0.211031	0.0769354	-2.74297	0.00608869	0.0495626
CLEC3B	26.3221	0.281659	0.102727	2.74183	0.00610982	0.0497047
LAX1	529.229	0.173108	0.0631577	2.74089	0.0061273	0.0498013
FAM160A1	28.3201	0.328937	0.120015	2.7408	0.00612905	0.0498013
SLC18B1	285.993	-0.167219	0.0610163	-2.74056	0.0061335	0.0498076
PHACTR4	638.416	0.125011	0.0456307	2.73963	0.00615075	0.0498793
PDZD11	149.358	0.123376	0.0450351	2.73956	0.00615217	0.0498793
ZNF202	256.409	-0.1099	0.0401185	-2.73938	0.00615544	0.0498793
TTYH3	1671.26	0.22171	0.0809368	2.7393	0.00615707	0.0498793
ENAH	13.4789	-0.41538	0.151737	-2.7375	0.00619086	0.0501088
NDFIP1	1407.73	-0.0841608	0.0307448	-2.73739	0.00619281	0.0501088
RIN2	333.805	0.218127	0.079712	2.73644	0.00621085	0.0502248
TESC	285.231	0.142865	0.0522197	2.73584	0.00622218	0.0502604
EFR3A	1832.13	0.101306	0.0370296	2.73581	0.00622269	0.0502604
NSA2	653.221	-0.17976	0.0657122	-2.73557	0.00622728	0.0502675
ITGB4	99.6584	0.443405	0.162131	2.73485	0.00624088	0.0503449
MALSU1	204.002	-0.117282	0.0428881	-2.73461	0.00624547	0.0503449
ZNF480	250.903	-0.146223	0.0534739	-2.73447	0.00624802	0.0503449
S100A10	1651.9	0.162108	0.0593071	2.73336	0.00626913	0.050485
S1PR5	1614.33	0.273471	0.100058	2.73313	0.00627351	0.0504902
NLRX1	530.335	0.166087	0.0608109	2.73121	0.00631019	0.0507552
PCYOX1L	399.337	-0.117706	0.0431061	-2.73062	0.00632162	0.0507838
ZCCHC24	155.923	0.192005	0.0703173	2.73055	0.0063229	0.0507838
THAP8	64.1738	0.149535	0.0547659	2.73044	0.006325	0.0507838
ZNF773	87.2503	-0.173096	0.0634054	-2.72999	0.00633358	0.0508226
CTIF	220.942	0.199654	0.0732094	2.72717	0.00638808	0.0512295
DLGAP1	14.5592	-0.319969	0.117371	-2.72613	0.00640813	0.0513599
ARHGAP5	872.238	-0.172741	0.0633775	-2.72559	0.00641865	0.0513915
ERCC3	848.97	0.0773306	0.0283726	2.72554	0.00641967	0.0513915
INPP4A	4258.07	0.102703	0.0376906	2.72489	0.00643225	0.0514618
BUB1	46.5386	0.290321	0.106638	2.72248	0.00647932	0.0518078
INADL	836.851	-0.186122	0.0684061	-2.72084	0.0065117	0.0520359
APOL2	2952.41	0.170357	0.0626472	2.71931	0.0065419	0.0522464
HEBP1	194.663	0.180671	0.066512	2.71636	0.00660035	0.0526821
SCN3A	80.6817	-0.396877	0.146139	-2.71574	0.00661269	0.0527495
PSEN2	116.273	0.140175	0.0516209	2.71548	0.00661802	0.052761
ZNF391	9.37838	-0.447253	0.164736	-2.71496	0.00662835	0.0527878
CLIC2	74.1433	0.256453	0.0944733	2.71455	0.0066365	0.0527878
LOC643355	15.0941	-0.475707	0.175243	-2.71455	0.00663654	0.0527878
SRGAP2	1047.85	0.183201	0.0674891	2.71453	0.00663698	0.0527878
NT5DC2	62.2945	0.276362	0.101837	2.71377	0.00665231	0.0528787
ZNF34	111.88	0.153892	0.0567192	2.71323	0.0066631	0.0529283
UXT	400.989	-0.164903	0.0607812	-2.71307	0.00666637	0.0529283
RPL10	8971.83	-0.164094	0.0604891	-2.71279	0.00667192	0.0529412
PLEKHG5	67.2252	-0.353952	0.130502	-2.71224	0.00668305	0.0529985
KDM8	164.839	-0.150731	0.0555873	-2.7116	0.00669593	0.0530696
KATNA1	345.666	0.0850637	0.0313748	2.71121	0.00670375	0.0531005
FANK1	13.4171	-0.37789	0.139466	-2.70955	0.00673744	0.0533361
RPL14	4713.29	-0.159671	0.0589384	-2.70911	0.00674636	0.0533453
ABI2	449.564	-0.121486	0.0448455	-2.70899	0.00674878	0.0533453
RAPGEF1	5261.35	0.135643	0.0500728	2.70891	0.00675042	0.0533453
GIT2	4212.1	0.101036	0.0373023	2.70856	0.00675756	0.0533705
TMEM119	38.9908	0.459243	0.169573	2.70823	0.00676435	0.053393
WDR6	2281.09	-0.109612	0.0404816	-2.70769	0.00677527	0.0534429
ERMN	253.018	0.170755	0.0630667	2.70753	0.00677857	0.0534429
UBA52	5762.68	-0.179175	0.0661986	-2.70663	0.00679707	0.0535576
ALPK2	45.9071	0.503628	0.186172	2.70517	0.00682694	0.0537308
EVA1C	139.348	0.204435	0.0755755	2.70505	0.0068295	0.0537308
URB1	528.033	-0.154624	0.0571663	-2.70481	0.00683436	0.0537308
IDH3G	700.128	0.0980334	0.0362445	2.70478	0.00683492	0.0537308
TTC39C	1133.75	-0.117251	0.0433627	-2.70395	0.00685198	0.0538336
ABHD15	661.483	0.127028	0.0469957	2.70296	0.00687244	0.053963
MCTP1	1208.91	0.168927	0.0625135	2.70224	0.00688735	0.0540487
LBX2	35.7023	0.286163	0.105938	2.70125	0.00690802	0.0541501
DERL1	1328.66	0.0761416	0.0281882	2.70119	0.00690921	0.0541501
ZBTB43	583.246	0.100146	0.0370785	2.70092	0.00691478	0.0541501
COL6A2	1044.79	0.332993	0.123292	2.70085	0.00691626	0.0541501
IFITM1	7977.74	0.272043	0.100739	2.70046	0.00692441	0.0541641
CCNE1	34.2506	-0.278869	0.10327	-2.70038	0.00692606	0.0541641
MATN2	25.0441	-0.329704	0.122132	-2.69956	0.0069431	0.054266
ALDH2	1279.74	0.187578	0.0695476	2.69711	0.00699441	0.0546355
IMPA2	946.589	-0.192127	0.0712513	-2.69648	0.00700772	0.0547079
CSPG4	10.7027	0.413545	0.153405	2.69578	0.00702239	0.0547618
VIM	12688.3	0.142437	0.0528384	2.69571	0.00702378	0.0547618
GAS7	4028.54	0.209138	0.0775892	2.69545	0.00702938	0.0547618
MEIS2	9.29863	0.523063	0.194059	2.69538	0.0070308	0.0547618
COX7C	1453.85	-0.170339	0.063218	-2.69446	0.00705019	0.0548812
TSHZ2	231.736	-0.307113	0.114021	-2.69347	0.00707118	0.055013
HS6ST1	416.597	0.109369	0.0406124	2.693	0.00708133	0.0550603
NDUFAF4	86.5448	-0.184588	0.068556	-2.69251	0.00709157	0.055101
DYRK2	1799.1	-0.158567	0.0588949	-2.69237	0.00709471	0.055101
TMEM173	1510.34	0.102907	0.0382304	2.69176	0.00710764	0.0551698
DRAM1	384.097	0.17124	0.0636366	2.6909	0.00712586	0.0552733
CUEDC1	415.553	0.182126	0.0676864	2.69073	0.00712952	0.0552733
CASP10	1256.32	0.113964	0.0423569	2.69056	0.00713322	0.0552733
CCL23	27.5186	0.789188	0.293371	2.69007	0.00714371	0.0553229
GDPD5	681.342	0.224635	0.0835439	2.68883	0.00717031	0.0554971
PIGS	901.044	0.0754257	0.0280595	2.68807	0.0071867	0.0555922
AKTIP	502.32	-0.122645	0.0456391	-2.68727	0.00720386	0.0556931
MAP9	81.9438	-0.235118	0.0875132	-2.68666	0.00721702	0.0557172
P2RY14	596.482	0.40057	0.149109	2.68643	0.00722198	0.0557172
IL10	15.8653	0.529267	0.197016	2.68641	0.00722233	0.0557172
INTS10	881.802	-0.0790067	0.0294113	-2.68627	0.00722543	0.0557172
MED14	1016.85	0.101464	0.0377727	2.68617	0.00722756	0.0557172
C9orf47	47.2944	0.378634	0.140983	2.68567	0.00723838	0.0557689
SYT2	270.19	-0.288915	0.107586	-2.68543	0.00724363	0.0557776
KAT5	526.963	0.0719331	0.0268088	2.68319	0.00729227	0.0561162
PARP4	3961.62	0.112827	0.042052	2.68303	0.00729589	0.0561162
EXOSC2	419.897	-0.094846	0.0353562	-2.68259	0.00730554	0.0561585
CALHM2	660.432	0.136814	0.0510077	2.68221	0.00731366	0.0561722
GFOD1	423.253	0.242229	0.0903124	2.68212	0.00731562	0.0561722
EBAG9	203.776	-0.121349	0.0452506	-2.6817	0.00732486	0.0562113
SH3BP2	8276.36	0.129775	0.0484133	2.68057	0.00734962	0.0563693
C5orf66	302.544	0.161895	0.0604016	2.6803	0.0073556	0.0563832
TFDP1	699.522	0.110045	0.0410687	2.67954	0.0073723	0.0564766
ATP6V1E2	43.2234	-0.183577	0.0685191	-2.67921	0.0073797	0.0564766
UHRF1BP1	704.228	0.14647	0.0546702	2.67915	0.00738101	0.0564766
SNPH	224.998	-0.168448	0.0628783	-2.67896	0.00738521	0.0564766
AP5S1	154.537	-0.120451	0.0449647	-2.6788	0.00738864	0.0564766
TRMT11	193.832	-0.135948	0.0507658	-2.67794	0.00740774	0.0565906
RNF19A	2864.21	0.085131	0.0317946	2.67753	0.00741677	0.0566276
ZC3H12C	80.8513	0.233966	0.0873907	2.67724	0.00742309	0.056644
EPHA2	18.0413	0.446841	0.166936	2.67671	0.00743483	0.0567016
PXN	9147.08	0.172439	0.0644472	2.67567	0.00745809	0.0568469
OGFOD1	369.483	-0.0925586	0.0346057	-2.67466	0.00748047	0.0569359
PARP12	2441.97	0.232974	0.0871071	2.67456	0.00748266	0.0569359
FER1L5	11.308	-0.598337	0.223733	-2.67433	0.00748787	0.0569359
RBCK1	3119.57	0.157393	0.0588539	2.6743	0.00748858	0.0569359
PIAS2	458.939	0.154742	0.0578663	2.67413	0.00749232	0.0569359
ICAM5	35.9945	0.318308	0.119038	2.67401	0.00749499	0.0569359
VPS26B	1392.69	0.077234	0.0288863	2.67373	0.00750139	0.0569525
SERHL2	63.4188	-0.209153	0.0782595	-2.67256	0.00752752	0.0571189
RGS10	1142.32	-0.232813	0.0871262	-2.67213	0.00753703	0.05713
CD300LF	1861.36	0.161211	0.0603307	2.67212	0.00753742	0.05713
FNBP1	4186.73	0.0891327	0.03336	2.67184	0.00754366	0.0571452
KEL	9.36527	0.400515	0.149926	2.67143	0.00755297	0.0571701
CD99L2	474.715	0.0964732	0.0361162	2.67119	0.00755833	0.0571701
TNFRSF13C	136.257	-0.306253	0.114653	-2.67113	0.00755961	0.0571701
TIMD4	14.2816	-0.326605	0.122331	-2.66985	0.0075884	0.0573558
MYO5A	3139.82	0.106851	0.0400389	2.66868	0.00761503	0.0575249
PRUNE2	110.535	0.30372	0.113818	2.66848	0.00761945	0.0575262
CD1E	18.4076	0.343805	0.128864	2.66797	0.0076311	0.057582
MRPS26	233.874	-0.127668	0.0478646	-2.66727	0.007647	0.0576699
PLSCR4	8.97744	0.461978	0.173226	2.66692	0.0076551	0.0576988
TARBP1	673.713	-0.111591	0.041847	-2.66665	0.00766107	0.0577117
ALG1L2	13.2453	0.528203	0.198138	2.66584	0.00767967	0.0578197
CTRL	459.097	0.180455	0.0677068	2.66524	0.00769337	0.057874
TBC1D5	1764.2	0.0859986	0.0322679	2.66515	0.00769544	0.057874
CDCP1	23.0677	0.340665	0.127845	2.66466	0.00770654	0.0579253
NTNG2	1143.88	0.306425	0.115004	2.66447	0.00771096	0.0579263
PCMTD2	1553.93	-0.0830769	0.0311851	-2.66399	0.00772191	0.0579764
RPL18A	2752.29	-0.198225	0.0744267	-2.66336	0.00773643	0.0580062
SMAD1	70.7887	0.297179	0.111582	2.66332	0.00773727	0.0580062
VIPAS39	428.375	0.0875845	0.0328862	2.66326	0.00773873	0.0580062
GNL3	599.609	-0.127569	0.0479136	-2.66248	0.00775675	0.0581091
NPAT	1132.54	-0.131805	0.0495148	-2.66193	0.00776939	0.0581716
TMTC2	275.905	0.174061	0.0654009	2.66144	0.00778062	0.0582235
IGFBP2	31.4734	0.657368	0.247032	2.66107	0.00778928	0.058256
ZNF416	82.9786	-0.17507	0.0658089	-2.66028	0.00780762	0.058361
PPM1L	306.269	0.237738	0.089411	2.65894	0.00783869	0.0585609
ZNF331	368.031	-0.217529	0.08182	-2.65863	0.0078459	0.0585825
NEURL1	167.158	-0.272753	0.102611	-2.65813	0.00785767	0.058638
HYOU1	1328.58	0.116555	0.0438578	2.65757	0.00787063	0.0586979
C11orf45	15.2755	0.350296	0.131819	2.65741	0.00787438	0.0586979
LEKR1	10.3178	-0.389886	0.146811	-2.6557	0.00791432	0.0589632
RNF31	2363.17	0.127249	0.0479401	2.65434	0.00794643	0.0591699
SYPL1	538.574	-0.143146	0.0539371	-2.65394	0.00795571	0.0592064
TMEM131	2024.29	0.103945	0.0391707	2.65364	0.00796296	0.0592278
DZIP1L	18.4016	0.324451	0.122292	2.65309	0.00797575	0.0592581
LOC100505549	137.875	-0.11254	0.0424185	-2.65309	0.00797579	0.0592581
TRMT10C	214.851	-0.174766	0.0658892	-2.65242	0.0079917	0.0593438
DDX50	672.984	-0.0855234	0.0322516	-2.65176	0.00800735	0.0594011
CD70	24.527	0.308562	0.116363	2.65172	0.00800819	0.0594011
BRE	506.4	0.0905538	0.0341555	2.65122	0.00802006	0.0594565
PTPN9	639.522	0.0784648	0.0296059	2.65031	0.0080417	0.0595432
TMEM44	57.6323	0.230639	0.0870253	2.65025	0.00804327	0.0595432
PAPPA	12.1977	0.433091	0.16342	2.65018	0.00804495	0.0595432
CDH2	38.1939	-0.397531	0.150023	-2.6498	0.00805405	0.0595635
SRPR	2819.08	0.0960007	0.0362309	2.64969	0.00805649	0.0595635
SPRY1	29.5383	-0.318384	0.120175	-2.64933	0.00806515	0.0595949
BDH1	164.453	-0.167676	0.0632951	-2.64912	0.00807023	0.0596
NSUN6	371.163	-0.121825	0.0459979	-2.64849	0.00808521	0.0596028
SLC17A5	331.302	0.0870862	0.0328822	2.64843	0.00808668	0.0596028
MS4A4A	86.4443	0.326709	0.123361	2.6484	0.00808734	0.0596028
IDH2	1212.62	0.11016	0.0415954	2.64836	0.00808823	0.0596028
HAAO	87.7083	0.184094	0.0695257	2.64786	0.00810033	0.0596595
DHRS3	285.596	-0.18204	0.0687753	-2.64688	0.00812381	0.0597999
SSR1	2606.97	0.101534	0.0383649	2.64653	0.00813218	0.0598233
PZP	1297.89	0.304037	0.114888	2.64638	0.00813583	0.0598233
MITF	94.2817	0.216741	0.081907	2.64618	0.00814064	0.0598262
NAPB	478.715	0.0917303	0.0346752	2.64541	0.00815912	0.0599295
DCTN1	2403.91	0.0505785	0.0191245	2.6447	0.00817643	0.060024
RNF10	3704.34	0.172245	0.0651472	2.64393	0.00819502	0.0601279
MAD2L2	318.955	0.131645	0.0497949	2.64373	0.0081997	0.0601297
ZDHHC3	1453.45	0.0831804	0.0314799	2.64233	0.00823372	0.0603342
DGCR8	711.483	0.111975	0.0423793	2.64222	0.00823651	0.0603342
CCDC64	624.707	-0.177114	0.0670518	-2.64146	0.00825507	0.0604375
ING5	461.201	-0.122247	0.0462965	-2.64053	0.00827773	0.0605697
UQCC2	120.906	-0.142563	0.0539961	-2.64025	0.00828439	0.0605697
TSGA10	80.607	-0.210459	0.0797145	-2.64017	0.00828655	0.0605697
BSPRY	14.0152	0.386624	0.146562	2.63795	0.0083409	0.060934
METAP2	592.409	-0.113585	0.0430624	-2.63768	0.00834748	0.0609492
LIM2	41.6088	0.390618	0.148113	2.6373	0.00835687	0.0609849
REXO2	260.77	-0.125139	0.0474629	-2.63657	0.00837494	0.0610838
GLE1	1051.83	0.0644037	0.0244384	2.63535	0.00840502	0.0612702
BMP1	118.77	0.185014	0.0702198	2.63479	0.00841895	0.0613387
NCKAP5L	598.65	0.146889	0.0557618	2.63422	0.00843305	0.0614084
CITED2	1063.94	0.109451	0.0415668	2.63314	0.00845993	0.0615405
BTN3A1	7541.42	0.125209	0.0475514	2.63313	0.00846028	0.0615405
MOV10	1347.08	0.192083	0.0729639	2.63258	0.00847399	0.0616071
IL16	7074.85	-0.0883198	0.0335613	-2.6316	0.0084984	0.0617514
HSPB1	310.531	-0.551298	0.209506	-2.63142	0.00850299	0.0617516
GRAMD1C	269.322	-0.298394	0.113498	-2.62908	0.00856169	0.0621172
TRIM2	47.1042	-0.245313	0.0933143	-2.62889	0.00856653	0.0621172
ZNF814	338.338	-0.172165	0.0654904	-2.62886	0.0085671	0.0621172
C1QA	104.202	0.408196	0.155294	2.62854	0.00857511	0.062142
VPS9D1	914.08	0.233792	0.0889513	2.62832	0.00858081	0.06215
TUBE1	168.033	-0.144439	0.0549633	-2.62792	0.00859086	0.0621895
GRAMD4	815.519	0.141964	0.0540259	2.6277	0.00859646	0.0621968
STK39	806.947	0.131915	0.0502202	2.62673	0.00862103	0.0623413
TBXA2R	59.9304	-0.257461	0.09805	-2.62581	0.00864432	0.0624763
MARC1	681.593	0.309312	0.117867	2.62425	0.00868392	0.062705
RCC2	1765.21	0.0855309	0.0325931	2.6242	0.00868522	0.062705
H2AFY	2434.32	0.116881	0.0445434	2.62397	0.00869105	0.0627084
PPIG	1227.43	-0.0884204	0.0336991	-2.62382	0.00869497	0.0627084
AXIN1	1737.55	0.106644	0.0406549	2.62315	0.00871209	0.0627985
PLAGL1	685.139	0.152855	0.0582786	2.62283	0.00872036	0.0628194
C12orf65	186.765	-0.125495	0.0478499	-2.62267	0.00872427	0.0628194
TM7SF3	731.219	0.0714525	0.0272475	2.62235	0.00873262	0.0628461
ZNF621	735.583	0.118821	0.0453167	2.62202	0.00874108	0.0628736
TRIM21	1852.82	0.171856	0.0655495	2.62178	0.00874713	0.0628836
DNAJC13	2314.46	0.1029	0.0392607	2.62093	0.008769	0.0630074
MIER2	275.264	0.16755	0.0639353	2.62063	0.00877682	0.0630301
PTCH2	56.6227	-0.251362	0.0959405	-2.61998	0.00879342	0.0631159
FES	2903.17	0.162701	0.0621264	2.61888	0.0088219	0.0632867
TRMT13	305.147	-0.140188	0.0535525	-2.61776	0.00885091	0.0634612
PODN	61.7153	0.394663	0.150781	2.61745	0.00885898	0.0634854
MAMLD1	27.2382	0.298834	0.114185	2.6171	0.00886793	0.063498
MRPL57	269.194	-0.133744	0.0511053	-2.61702	0.00887011	0.063498
SEPT8	181.609	0.159642	0.0610178	2.61631	0.00888846	0.0635957
GSE1	2515.66	0.1499	0.0573064	2.61576	0.00890285	0.063665
CETP	136.011	0.243722	0.0932261	2.61431	0.00894077	0.0639024
LRFN4	113.038	0.231233	0.0884655	2.61382	0.00895367	0.0639609
MYRF	125.896	0.326634	0.125003	2.613	0.00897511	0.0640802
GEMIN7	280.31	0.130068	0.0497936	2.61214	0.0089978	0.0642083
TSPAN15	30.9177	-0.272492	0.104342	-2.61153	0.0090138	0.0642886
MED31	79.9228	-0.154811	0.0592853	-2.61128	0.0090203	0.0642944
PIK3C2B	550.13	-0.17523	0.0671126	-2.61098	0.00902822	0.0642944
MFAP3L	738.662	-0.287941	0.110282	-2.61096	0.00902886	0.0642944
PLA2G12A	472.993	-0.169497	0.0649295	-2.61048	0.00904158	0.0643132
ZBTB10	405.487	-0.179378	0.0687174	-2.61037	0.00904453	0.0643132
CKAP4	1932.56	0.263155	0.100813	2.61032	0.00904575	0.0643132
MERTK	109.106	0.27071	0.103795	2.60812	0.00910398	0.0646879
IZUMO4	104.738	-0.228131	0.0874746	-2.60797	0.009108	0.0646879
CDS1	14.7017	-0.526486	0.201994	-2.60644	0.00914891	0.0649416
PLXNB2	3572.83	0.206915	0.0793911	2.60627	0.00915332	0.0649416
TSPYL2	971.822	-0.198087	0.0760166	-2.60584	0.00916491	0.0649812
TRAF3IP2	227.889	-0.118077	0.0453187	-2.60548	0.00917449	0.0649812
CNNM4	365.17	0.106047	0.0407089	2.60499	0.00918758	0.0649812
NIPAL2	191.698	0.186661	0.0716612	2.60477	0.00919362	0.0649812
CIPC	342.725	-0.124047	0.0476233	-2.60475	0.00919402	0.0649812
EPHB4	233.182	-0.488319	0.187473	-2.60474	0.00919444	0.0649812
IGFBP4	67.0769	-0.278207	0.106818	-2.6045	0.00920089	0.0649812
AKNA	17037.9	0.13109	0.050339	2.60415	0.00921021	0.0649812
TRUB1	189.796	-0.145108	0.0557226	-2.60412	0.00921109	0.0649812
ANGPTL1	124.13	-0.314463	0.120756	-2.60412	0.00921114	0.0649812
APMAP	4095.51	0.16715	0.0641873	2.6041	0.00921171	0.0649812
KIF21B	5304.93	0.142596	0.0547665	2.60371	0.00922209	0.0650206
CLEC6A	40.3165	0.304401	0.11695	2.60283	0.00924574	0.0651533
PWP1	529.048	-0.110046	0.0422839	-2.60255	0.00925326	0.0651724
ATP2A2	1950.83	0.0845549	0.0324937	2.60219	0.00926307	0.0652076
FZD5	44.0076	0.230275	0.0885181	2.60144	0.00928328	0.0653159
PML	2107.99	0.253284	0.0973746	2.60113	0.0092918	0.0653419
FEM1C	1058.62	0.153384	0.0589787	2.60067	0.00930429	0.0653957
EPGN	14.1478	0.536237	0.206239	2.60007	0.00932044	0.0654753
HK2	2286.93	0.23455	0.0902193	2.59978	0.00932841	0.0654972
RETSAT	709.864	0.0962824	0.0370481	2.59885	0.00935365	0.0656197
BLK	437.854	-0.276425	0.106367	-2.59878	0.00935555	0.0656197
[truncated: 11,607 more rows]

## Sheet: DEGsFromIntegratedDatasets
This table contained DEGs from the integrated analysis (Combined raw data-->Batch effect removal--> DEG analysis)
[truncated: 10,482 more rows]
