# Supplementary material for: Enhanced insulin‐regulated phagocytic activities support extreme health span and longevity in multiple populations
Source: Aging Cell. 2023 Mar 8;22(5):e13810. doi: 10.1111/acel.13810 (PMC10186610; doi:10.1111/acel.13810)
Supplement: Supplementary file 15 — Table S3. [file ACEL-22-e13810-s023.xlsx]

## Sheet: Sheet1
Supplementary Table 3. Commonly deregulated genes in all 3 Hainan and Leiden studies
Summary				Details in each individual dataset
GeneSymbol	Pattern			ChM	baseMean	log2FoldChange	lfcSE	stat	pvalue	padj		LG	baseMean	log2FoldChange	lfcSE	stat	pvalue	padj		LS	baseMean	log2FoldChange	lfcSE	stat	pvalue	padj		Leiden	ProbleID	logFC	AveExpr	t	P.Value	adj.P.Val
ABCG1	UpGene			ABCG1	645.869	0.219582	0.0848744	2.58714	0.00967768	0.0758652		ABCG1	1016.61	0.365633	0.0794706	4.60086	4.20742e-06	0.000219454		ABCG1	1016.61	0.365633	0.0794706	4.60086	4.20742e-06	0.000219454		ABCG1	20043	0.221787	7.00281	-3.5981	0.000503021	0.023343
ABI2	DnGene			ABI2	344.428	-0.129189	0.0561414	-2.30114	0.0213838	0.125841		ABI2	449.564	-0.121486	0.0448455	-2.70899	0.00674878	0.0533453		ABI2	449.564	-0.121486	0.0448455	-2.70899	0.00674878	0.0533453		ABCG1	440100	0.235125	6.67388	-3.07554	0.00271147	0.0654672
ACVR2B	DnGene			ACVR2B	155.732	-0.231051	0.101349	-2.27976	0.022622	0.130297		ACVR2B	242.52	-0.22117	0.0938785	-2.35592	0.0184771	0.104582		ACVR2B	242.52	-0.22117	0.0938785	-2.35592	0.0184771	0.104582		ABI2	69031	0.166301	8.92053	-3.20296	0.00182615	0.0519265
AKAP1	DnGene			AKAP1	266.178	-0.148772	0.0480348	-3.09717	0.00195378	0.0280131		AKAP1	360.432	-0.136023	0.0399047	-3.4087	0.000652732	0.00965687		AKAP1	360.432	-0.136023	0.0399047	-3.4087	0.000652732	0.00965687		ABI2	95037	-0.434649	8.27348	4.30024	4.0428e-05	0.00456567
ALDH3B1	UpGene			ALDH3B1	692.136	0.345177	0.0786668	4.38784	1.14483e-05	0.000789402		ALDH3B1	863.892	0.234992	0.0665989	3.52847	0.000417969	0.00708325		ALDH3B1	863.892	0.234992	0.0665989	3.52847	0.000417969	0.00708325		ACVR2B	105036	-0.404325	7.07074	4.08013	9.25585e-05	0.00781643
ALDH5A1	DnGene			ALDH5A1	129.378	-0.356741	0.0707961	-5.03899	4.67983e-07	6.20878e-05		ALDH5A1	178.198	-0.210887	0.065071	-3.24087	0.00119166	0.0151044		ALDH5A1	178.198	-0.210887	0.065071	-3.24087	0.00119166	0.0151044		ACVR2B	123045	-0.350481	5.89846	3.23729	0.00163859	0.0487797
ALS2CL	DnGene			ALS2CL	190.757	-0.684661	0.0992457	-6.89864	5.25025e-12	5.00253e-09		ALS2CL	289.898	-0.518968	0.0812682	-6.38587	1.70425e-10	5.0153e-08		ALS2CL	289.898	-0.518968	0.0812682	-6.38587	1.70425e-10	5.0153e-08		AKAP1	214096	-0.159027	8.14388	2.98307	0.00358756	0.0775223
AMIGO1	DnGene			AMIGO1	94.8194	-0.562633	0.1119	-5.02801	4.95607e-07	6.41291e-05		AMIGO1	152.125	-0.3827	0.076947	-4.97354	6.57397e-07	4.70856e-05		AMIGO1	152.125	-0.3827	0.076947	-4.97354	6.57397e-07	4.70856e-05		ALDH3B1	178082	0.263615	10.1859	-4.37338	3.00956e-05	0.00371228
ANK3	DnGene			ANK3	327.356	-0.323073	0.104451	-3.09305	0.00198111	0.028254		ANK3	549.682	-0.22112	0.0896691	-2.46596	0.0136648	0.0852054		ANK3	549.682	-0.22112	0.0896691	-2.46596	0.0136648	0.0852054		ALDH5A1	431089	-0.461913	5.63571	3.67732	0.000381923	0.0196254
ANKRD26	DnGene			ANKRD26	164.191	-0.25167	0.0804494	-3.1283	0.00175818	0.02625		ANKRD26	214.436	-0.133387	0.0653922	-2.03979	0.0413708	0.178909		ANKRD26	214.436	-0.133387	0.0653922	-2.03979	0.0413708	0.178909		ALS2CL	149086	-0.211717	6.84461	2.91265	0.00443162	0.0883125
ANKS6	DnGene			ANKS6	129.656	-0.233195	0.070199	-3.32191	0.00089402	0.0174168		ANKS6	170.304	-0.181409	0.056995	-3.18289	0.00145813	0.017437		ANKS6	170.304	-0.181409	0.056995	-3.18289	0.00145813	0.017437		AMIGO1	60087	-0.389152	6.80049	3.90959	0.000168711	0.0115852
ANO9	DnGene			ANO9	634.115	-0.1851	0.0805883	-2.29687	0.0216265	0.126559		ANO9	790.291	-0.168033	0.0743356	-2.26046	0.0237926	0.123497		ANO9	790.291	-0.168033	0.0743356	-2.26046	0.0237926	0.123497		ANK3	324012	-0.470434	6.24453	4.29892	4.00074e-05	0.00454558
APBB1	DnGene			APBB1	421.363	-0.361764	0.0765986	-4.72285	2.32565e-06	0.000232144		APBB1	575.632	-0.339565	0.0573138	-5.92467	3.12928e-09	5.29513e-07		APBB1	575.632	-0.339565	0.0573138	-5.92467	3.12928e-09	5.29513e-07		ANKRD26	241102	-0.331671	5.42254	3.33936	0.00118959	0.0398177
ARHGAP31	UpGene			ARHGAP31	376.943	0.175155	0.0649706	2.69591	0.00701976	0.0622981		ARHGAP31	536.547	0.22631	0.059235	3.82055	0.000133156	0.00287486		ARHGAP31	536.547	0.22631	0.059235	3.82055	0.000133156	0.00287486		ANKS6	36030	-0.464707	4.37414	4.29694	4.03099e-05	0.00456567
ARHGAP5	DnGene			ARHGAP5	599.235	-0.206257	0.0718724	-2.86976	0.00410783	0.0442944		ARHGAP5	872.238	-0.172741	0.0633775	-2.72559	0.00641865	0.0513915		ARHGAP5	872.238	-0.172741	0.0633775	-2.72559	0.00641865	0.0513915		ANO9	482079	-0.320329	6.74258	2.93134	0.00418515	0.0852826
ATOX1	UpGene			ATOX1	159.02	0.143366	0.0494503	2.8992	0.00374119	0.0416583		ATOX1	231.071	0.152416	0.0375835	4.05538	5.00519e-05	0.00138276		ATOX1	231.071	0.152416	0.0375835	4.05538	5.00519e-05	0.00138276		APBB1	450110	-0.401113	7.53802	4.00404	0.000119924	0.00922137
BCL7A	DnGene			BCL7A	91.8848	-0.382807	0.135102	-2.83347	0.00460461	0.0477359		BCL7A	134.404	-0.508787	0.110956	-4.58548	4.52942e-06	0.000230507		BCL7A	134.404	-0.508787	0.110956	-4.58548	4.52942e-06	0.000230507		ARHGAP31	289088	0.183412	8.14279	-3.22815	0.00168666	0.0495736
BDH1	DnGene			BDH1	122.2	-0.186925	0.070298	-2.65904	0.00783631	0.0668286		BDH1	164.453	-0.167676	0.0632951	-2.64912	0.00807023	0.0596		BDH1	164.453	-0.167676	0.0632951	-2.64912	0.00807023	0.0596		ARHGAP5	30092	-0.370608	4.22781	2.89105	0.00471254	0.091802
BEX4	DnGene			BEX4	162.046	-0.158603	0.0749513	-2.11608	0.0343382	0.168177		BEX4	231.151	-0.300721	0.0696443	-4.31796	1.57477e-05	0.000574588		BEX4	231.151	-0.300721	0.0696443	-4.31796	1.57477e-05	0.000574588		ARHGAP5	402082	-0.273439	5.45787	2.67384	0.00876306	0.131834
BIRC3	DnGene			BIRC3	2057.41	-0.155908	0.0792839	-1.96645	0.049247	0.209225		BIRC3	2947.18	-0.341212	0.0732514	-4.65809	3.19155e-06	0.000175626		BIRC3	2947.18	-0.341212	0.0732514	-4.65809	3.19155e-06	0.000175626		ATOX1	160026	0.212941	9.66087	-3.18169	0.00195217	0.0540603
BMP1	UpGene			BMP1	101.137	0.233102	0.0775916	3.00421	0.0026627	0.0339361		BMP1	118.77	0.185014	0.0702198	2.63479	0.00841895	0.0613387		BMP1	118.77	0.185014	0.0702198	2.63479	0.00841895	0.0613387		BCL7A	118034	-0.713441	6.86188	6.29096	8.67397e-09	1.71189e-05
CAPG	UpGene			CAPG	961.67	0.283212	0.0789555	3.58698	0.000334535	0.00903675		CAPG	1307.83	0.148431	0.0651821	2.27717	0.0227761	0.120016		CAPG	1307.83	0.148431	0.0651821	2.27717	0.0227761	0.120016		BDH1	459060	-0.378944	7.33014	3.86108	0.000200634	0.0129276
CASP6	DnGene			CASP6	123.468	-0.208815	0.057071	-3.65886	0.000253335	0.00747945		CASP6	170.931	-0.148021	0.0526354	-2.8122	0.00492037	0.0423709		CASP6	170.931	-0.148021	0.0526354	-2.8122	0.00492037	0.0423709		BEX4	448060	-0.280105	8.18554	2.67573	0.00873019	0.1316
CATSPER1	UpGene			CATSPER1	54.8982	0.195913	0.0897037	2.184	0.0289622	0.151021		CATSPER1	73.7117	0.22906	0.0796824	2.87466	0.00404466	0.0369152		CATSPER1	73.7117	0.22906	0.0796824	2.87466	0.00404466	0.0369152		BIRC3	218045	-0.776559	7.76815	4.9071	3.60525e-06	0.000920222
CD33	UpGene			CD33	466.908	0.216894	0.0750314	2.89071	0.00384369	0.0422725		CD33	571.937	0.182239	0.0642826	2.83496	0.00458307	0.040156		CD33	571.937	0.182239	0.0642826	2.83496	0.00458307	0.040156		BMP1	470017	0.213126	5.28146	-2.80222	0.00610865	0.107041
CDC14A	DnGene			CDC14A	841.481	-0.141141	0.0634893	-2.22306	0.0262115	0.142901		CDC14A	1293.81	-0.123652	0.0510887	-2.42035	0.0155057	0.0925082		CDC14A	1293.81	-0.123652	0.0510887	-2.42035	0.0155057	0.0925082		CAPG	346104	0.431068	10.514	-2.74803	0.00711656	0.117297
CFAP36	DnGene			CFAP36	179.023	-0.133867	0.050415	-2.65529	0.00792392	0.067302		CFAP36	248.295	-0.162573	0.0426234	-3.81418	0.000136637	0.00292667		CFAP36	248.295	-0.162573	0.0426234	-3.81418	0.000136637	0.00292667		CASP6	123027	-0.26137	8.34287	2.9096	0.00446261	0.088792
CFAP44	DnGene			CFAP44	224.508	-0.217768	0.0772804	-2.8179	0.00483394	0.0492094		CFAP44	327.244	-0.187649	0.0572823	-3.27586	0.00105341	0.0137911		CFAP44	327.244	-0.187649	0.0572823	-3.27586	0.00105341	0.0137911		CATSPER1	93083	0.28643	7.23572	-4.86215	4.33348e-06	0.00102176
CHD3	DnGene			CHD3	4528.04	-0.161453	0.0528795	-3.05322	0.00226401	0.030777		CHD3	5254.26	-0.133705	0.0443262	-3.01637	0.00255818	0.0265365		CHD3	5254.26	-0.133705	0.0443262	-3.01637	0.00255818	0.0265365		CD33	420030	0.277025	6.5354	-2.84919	0.00532483	0.0981081
CNST	DnGene			CNST	980.598	-0.261227	0.0448224	-5.82804	5.60811e-09	1.46947e-06		CNST	1614.45	-0.216105	0.0495747	-4.35918	1.30552e-05	0.000500648		CNST	1614.45	-0.216105	0.0495747	-4.35918	1.30552e-05	0.000500648		CDC14A	289081	-0.213744	7.69161	2.95761	0.00387932	0.0813994
CTLA4	DnGene			CTLA4	281.879	-0.31769	0.0972208	-3.26771	0.00108419	0.0192928		CTLA4	447.885	-0.312253	0.0914917	-3.41291	0.000642727	0.00954013		CTLA4	447.885	-0.312253	0.0914917	-3.41291	0.000642727	0.00954013		CFAP36	13019	-0.742292	2.36356	3.28312	0.00141621	0.0446013
CTNNBIP1	UpGene			CTNNBIP1	249.594	0.189514	0.0497319	3.81071	0.000138566	0.00459593		CTNNBIP1	312.301	0.113329	0.0392628	2.88643	0.00389642	0.0359794		CTNNBIP1	312.301	0.113329	0.0392628	2.88643	0.00389642	0.0359794		CFAP44	25097	-0.237885	4.97416	3.04656	0.00296204	0.0691362
DHRS3	DnGene			DHRS3	232.006	-0.160978	0.080431	-2.00145	0.0453442	0.199854		DHRS3	285.596	-0.18204	0.0687753	-2.64688	0.00812381	0.0597999		DHRS3	285.596	-0.18204	0.0687753	-2.64688	0.00812381	0.0597999		CHD3	362081	-0.334387	4.32968	3.63356	0.000443871	0.0215415
DIAPH2	UpGene			DIAPH2	432.551	0.142145	0.0576867	2.46409	0.0137362	0.0958519		DIAPH2	622.113	0.12243	0.0510862	2.39654	0.0165507	0.0970742		DIAPH2	622.113	0.12243	0.0510862	2.39654	0.0165507	0.0970742		CNST	476047	-0.30776	8.45042	2.88126	0.00484966	0.0931257
DIEXF	DnGene			DIEXF	303.288	-0.119671	0.0558991	-2.14084	0.0322872	0.161221		DIEXF	419.321	-0.110609	0.0528722	-2.092	0.0364385	0.164477		DIEXF	419.321	-0.110609	0.0528722	-2.092	0.0364385	0.164477		CTLA4	156093	-0.310678	7.26197	3.27971	0.00143168	0.0449559
DOCK9	DnGene			DOCK9	737.504	-0.26612	0.0789256	-3.37178	0.000746841	0.0155156		DOCK9	1049.69	-0.216506	0.0607931	-3.56136	0.000368939	0.00647773		DOCK9	1049.69	-0.216506	0.0607931	-3.56136	0.000368939	0.00647773		CTNNBIP1	477101	0.209732	6.25796	-2.71753	0.00778101	0.122634
DUSP16	DnGene			DUSP16	806.404	-0.218935	0.0661737	-3.30849	0.000938005	0.0177539		DUSP16	1038.81	-0.23849	0.0455851	-5.23174	1.6792e-07	1.46668e-05		DUSP16	1038.81	-0.23849	0.0455851	-5.23174	1.6792e-07	1.46668e-05		DHRS3	108005	-0.210707	9.27724	3.23966	0.00162633	0.0486047
ECHDC3	UpGene			ECHDC3	41.306	0.396338	0.149401	2.65285	0.0079815	0.0674358		ECHDC3	64.775	0.628596	0.137794	4.56187	5.07004e-06	0.000249575		ECHDC3	64.775	0.628596	0.137794	4.56187	5.07004e-06	0.000249575		DHRS3	345060	-0.282005	8.49136	2.77173	0.00665346	0.112354
FAM60A	DnGene			FAM60A	514.108	-0.0936208	0.0408925	-2.28944	0.0220539	0.12813		FAM60A	701.52	-0.0842176	0.039498	-2.1322	0.0329903	0.154209		FAM60A	701.52	-0.0842176	0.039498	-2.1322	0.0329903	0.154209		DIAPH2	39058	0.243987	7.80409	-3.05806	0.00286014	0.0678229
FBN2	UpGene			FBN2	208.277	0.376787	0.141447	2.66381	0.00772618	0.0662668		FBN2	283.165	0.235503	0.112438	2.09451	0.0362146	0.163904		FBN2	283.165	0.235503	0.112438	2.09451	0.0362146	0.163904		DIEXF	109076	-0.183252	7.96944	3.19372	0.00187989	0.0527786
FCRL2	DnGene			FCRL2	250.694	-0.522805	0.151084	-3.46036	0.00053946	0.0125992		FCRL2	396.684	-0.534289	0.117248	-4.5569	5.19145e-06	0.000251888		FCRL2	396.684	-0.534289	0.117248	-4.5569	5.19145e-06	0.000251888		DOCK9	226105	-0.55342	6.10167	5.58578	2.01888e-07	0.00014344
FES	UpGene			FES	1948.78	0.171135	0.0784896	2.18035	0.0292316	0.152074		FES	2903.17	0.162701	0.0621264	2.61888	0.0088219	0.0632867		FES	2903.17	0.162701	0.0621264	2.61888	0.0088219	0.0632867		DUSP16	481003	-0.647154	4.40311	4.73099	7.37289e-06	0.00153804
FLT3	UpGene			FLT3	90.9988	0.432429	0.12526	3.45225	0.000555928	0.0127498		FLT3	137.241	0.533118	0.139702	3.8161	0.000135578	0.00291784		FLT3	137.241	0.533118	0.139702	3.8161	0.000135578	0.00291784		ECHDC3	112108	0.556961	7.10722	-4.86804	4.23049e-06	0.0010109
GCSAM	DnGene			GCSAM	141.346	-0.348849	0.106984	-3.26077	0.00111111	0.0195348		GCSAM	218.509	-0.304465	0.0795035	-3.82958	0.000128363	0.0027847		GCSAM	218.509	-0.304465	0.0795035	-3.82958	0.000128363	0.0027847		FAM60A	393003	-0.221109	6.76378	3.2302	0.00168061	0.0494232
GGT7	DnGene			GGT7	281.868	-0.201358	0.0745745	-2.70009	0.0069321	0.0618343		GGT7	339.737	-0.156728	0.0639279	-2.45164	0.0142208	0.0875033		GGT7	339.737	-0.156728	0.0639279	-2.45164	0.0142208	0.0875033		FBN2	10068	0.323807	5.32559	-3.01573	0.00325933	0.07336
GOLGA8A	DnGene			GOLGA8A	1160.45	-0.205633	0.0966024	-2.12865	0.033283	0.164624		GOLGA8A	1361	-0.285173	0.0760604	-3.74929	0.000177335	0.00359368		GOLGA8A	1361	-0.285173	0.0760604	-3.74929	0.000177335	0.00359368		FCRL2	191060	-0.992981	8.13735	5.68504	1.30452e-07	9.94776e-05
H2AFY	UpGene			H2AFY	1987.69	0.131748	0.0479688	2.74654	0.00602283	0.0562113		H2AFY	2434.32	0.116881	0.0445434	2.62397	0.00869105	0.0627084		H2AFY	2434.32	0.116881	0.0445434	2.62397	0.00869105	0.0627084		FES	242055	0.251536	9.78857	-2.73313	0.00742261	0.119812
HABP4	DnGene			HABP4	193.836	-0.23221	0.0645268	-3.59866	0.000319858	0.00884547		HABP4	266.626	-0.140319	0.0640974	-2.18916	0.0285853	0.139797		HABP4	266.626	-0.140319	0.0640974	-2.18916	0.0285853	0.139797		FLT3	367095	0.440012	7.69701	-4.30609	3.89306e-05	0.0044709
HIP1R	DnGene			HIP1R	767.73	-0.181137	0.0707002	-2.56205	0.0104056	0.0797817		HIP1R	1156.23	-0.256618	0.0632695	-4.05596	4.99295e-05	0.0013822		HIP1R	1156.23	-0.256618	0.0632695	-4.05596	4.99295e-05	0.0013822		GCSAM	372023	-0.323428	8.22447	3.89131	0.000180125	0.0121191
HKR1	DnGene			HKR1	288.841	-0.206305	0.0624377	-3.30417	0.000952578	0.0178604		HKR1	392.852	-0.138411	0.0556279	-2.48816	0.0128406	0.0815306		HKR1	392.852	-0.138411	0.0556279	-2.48816	0.0128406	0.0815306		GGT7	437013	-0.318947	6.43918	3.68274	0.000374846	0.0194478
HS1BP3	UpGene			HS1BP3	431.342	0.146634	0.0514027	2.85265	0.00433559	0.0459468		HS1BP3	654.355	0.11285	0.0407984	2.76603	0.00567427	0.0472984		HS1BP3	654.355	0.11285	0.0407984	2.76603	0.00567427	0.0472984		GOLGA8A	445020	-0.307458	4.84658	2.82897	0.00565624	0.102136
INSR	UpGene			INSR	249.201	0.259305	0.0657856	3.94167	8.09161e-05	0.00310653		INSR	350.508	0.218317	0.0598073	3.65034	0.000261897	0.00492403		INSR	350.508	0.218317	0.0598073	3.65034	0.000261897	0.00492403		H2AFY	255041	0.177446	8.89197	-3.07271	0.00273503	0.0659464
INTS10	DnGene			INTS10	607.96	-0.0881574	0.0349254	-2.52416	0.0115975	0.0857372		INTS10	881.802	-0.0790067	0.0294113	-2.68627	0.00722543	0.0557172		INTS10	881.802	-0.0790067	0.0294113	-2.68627	0.00722543	0.0557172		HABP4	172054	-0.447361	6.72683	4.85656	4.48486e-06	0.00104818
ITPRIPL2	UpGene			ITPRIPL2	279.947	0.223213	0.0786738	2.8372	0.00455109	0.0473214		ITPRIPL2	404.597	0.312796	0.0646667	4.83704	1.31784e-06	8.3754e-05		ITPRIPL2	404.597	0.312796	0.0646667	4.83704	1.31784e-06	8.3754e-05		HIP1R	214039	-0.41629	5.40151	4.95373	3.09018e-06	0.000840134
KCNMB1	UpGene			KCNMB1	59.9664	0.297187	0.0952558	3.11988	0.00180924	0.026708		KCNMB1	66.8116	0.263863	0.084683	3.11589	0.00183388	0.0205848		KCNMB1	66.8116	0.263863	0.084683	3.11589	0.00183388	0.0205848		HIP1R	79075	-0.356758	8.46381	4.60948	1.19758e-05	0.00210612
KIAA0930	UpGene			KIAA0930	1388.53	0.164989	0.0545183	3.02631	0.00247557	0.032433		KIAA0930	1734.45	0.141144	0.0431248	3.27292	0.00106443	0.0138951		KIAA0930	1734.45	0.141144	0.0431248	3.27292	0.00106443	0.0138951		HKR1	289094	-0.287555	5.89532	4.74428	6.989e-06	0.00148376
KLF8	DnGene			KLF8	113.319	-0.278231	0.0838214	-3.31934	0.000902321	0.0174506		KLF8	156.485	-0.187299	0.0781077	-2.39796	0.0164867	0.0968719		KLF8	156.485	-0.187299	0.0781077	-2.39796	0.0164867	0.0968719		HS1BP3	123100	0.251297	9.56806	-3.14409	0.002195	0.0579896
LMF1	DnGene			LMF1	224.953	-0.265697	0.0850007	-3.12583	0.00177306	0.0264345		LMF1	317.086	-0.1788	0.0774638	-2.30818	0.0209892	0.113522		LMF1	317.086	-0.1788	0.0774638	-2.30818	0.0209892	0.113522		INSR	340103	0.447026	5.46512	-5.19663	1.09458e-06	0.000435276
LYRM7	DnGene			LYRM7	252.361	-0.183014	0.0573678	-3.19019	0.00142178	0.0230912		LYRM7	339.884	-0.150588	0.0507301	-2.96842	0.00299333	0.0294696		LYRM7	339.884	-0.150588	0.0507301	-2.96842	0.00299333	0.0294696		INTS10	403098	-0.288108	8.72872	2.80291	0.00608587	0.106892
MALT1	DnGene			MALT1	987.421	-0.152581	0.050161	-3.04183	0.00235146	0.031597		MALT1	1449.41	-0.192242	0.0444434	-4.32555	1.52153e-05	0.000558185		MALT1	1449.41	-0.192242	0.0444434	-4.32555	1.52153e-05	0.000558185		ITPRIPL2	224040	0.269311	7.48483	-3.04539	0.00297251	0.06932
MAP9	DnGene			MAP9	61.6302	-0.356874	0.09447	-3.77765	0.000158318	0.00504998		MAP9	81.9438	-0.235118	0.0875132	-2.68666	0.00721702	0.0557172		MAP9	81.9438	-0.235118	0.0875132	-2.68666	0.00721702	0.0557172		KCNMB1	214062	0.236399	8.45358	-3.51307	0.000667288	0.0275973
MERTK	UpGene			MERTK	72.2689	0.388021	0.125472	3.09248	0.00198489	0.0282658		MERTK	109.106	0.27071	0.103795	2.60812	0.00910398	0.0646879		MERTK	109.106	0.27071	0.103795	2.60812	0.00910398	0.0646879		KIAA0930	451096	0.134352	8.89905	-2.73166	0.00745359	0.120011
MID2	DnGene			MID2	79.3873	-0.408799	0.094091	-4.34472	1.39451e-05	0.000913493		MID2	105.375	-0.25287	0.0816473	-3.0971	0.00195425	0.021631		MID2	105.375	-0.25287	0.0816473	-3.0971	0.00195425	0.021631		KLF8	354108	-0.31954	5.64884	3.31372	0.00128376	0.0419363
MKL2	DnGene			MKL2	175.908	-0.180171	0.0768084	-2.34572	0.0189904	0.11667		MKL2	234.753	-0.12783	0.0646411	-1.97754	0.047981	0.196884		MKL2	234.753	-0.12783	0.0646411	-1.97754	0.047981	0.196884		LMF1	168086	-0.507571	7.42083	3.68857	0.00036906	0.0193564
MLLT3	DnGene			MLLT3	336.646	-0.244219	0.0606511	-4.02662	5.65842e-05	0.00239137		MLLT3	486.598	-0.262175	0.0537897	-4.87407	1.09324e-06	7.115e-05		MLLT3	486.598	-0.262175	0.0537897	-4.87407	1.09324e-06	7.115e-05		LYRM7	144069	-0.361373	4.18561	2.87716	0.00492744	0.0940629
MPI	DnGene			MPI	288.642	-0.125054	0.0526192	-2.37659	0.0174733	0.111127		MPI	427.176	-0.146362	0.0411705	-3.55502	0.000377952	0.00659321		MPI	427.176	-0.146362	0.0411705	-3.55502	0.000377952	0.00659321		MALT1	392078	-0.342041	5.50364	3.20482	0.00182059	0.0518791
MSR1	UpGene			MSR1	143.24	0.885955	0.168641	5.25349	1.49242e-07	2.26696e-05		MSR1	218.42	0.912412	0.130443	6.99473	2.65767e-12	1.28489e-09		MSR1	218.42	0.912412	0.130443	6.99473	2.65767e-12	1.28489e-09		MAP9///LOC102724776	497017	-0.189661	4.85206	2.90641	0.00450464	0.0892783
NAGK	UpGene			NAGK	2410.47	0.195099	0.073409	2.65769	0.00786777	0.0669879		NAGK	2720.1	0.174502	0.0617786	2.82463	0.00473345	0.0412334		NAGK	2720.1	0.174502	0.0617786	2.82463	0.00473345	0.0412334		MERTK	271014	0.234239	4.38833	-2.62698	0.00997363	0.141309
NFIA	UpGene			NFIA	82.1533	0.182668	0.0652454	2.7997	0.00511497	0.051032		NFIA	104.856	0.155819	0.0663915	2.34697	0.0189267	0.106043		NFIA	104.856	0.155819	0.0663915	2.34697	0.0189267	0.106043		MID2	121001	-0.263497	6.92944	3.99648	0.000124012	0.00942061
NLE1	DnGene			NLE1	91.7941	-0.298495	0.0714526	-4.17753	2.94693e-05	0.00153098		NLE1	123.963	-0.230138	0.060833	-3.7831	0.000154884	0.00322069		NLE1	123.963	-0.230138	0.060833	-3.7831	0.000154884	0.00322069		MKL2	130084	-0.324968	5.06867	4.35323	3.27771e-05	0.00396053
NR3C2	DnGene			NR3C2	209.113	-0.468235	0.0950628	-4.92553	8.4131e-07	9.58453e-05		NR3C2	335.495	-0.379953	0.0696089	-5.4584	4.80438e-08	5.41974e-06		NR3C2	335.495	-0.379953	0.0696089	-5.4584	4.80438e-08	5.41974e-06		MLLT3	229056	-0.303473	8.11691	3.01119	0.00329679	0.0738756
PAIP2B	DnGene			PAIP2B	117.574	-0.293799	0.064633	-4.54565	5.47647e-06	0.000466658		PAIP2B	137.505	-0.246372	0.0676867	-3.63989	0.000272757	0.00509284		PAIP2B	137.505	-0.246372	0.0676867	-3.63989	0.000272757	0.00509284		MPI	77082	-0.26877	7.59593	4.14047	7.35914e-05	0.00669192
PHC1	DnGene			PHC1	588.226	-0.274374	0.0658488	-4.16673	3.09006e-05	0.00155707		PHC1	365.425	-0.15717	0.0497583	-3.15866	0.00158497	0.0185123		PHC1	365.425	-0.15717	0.0497583	-3.15866	0.00158497	0.0185123		MSR1	241082	0.259598	4.65167	-2.8265	0.00568636	0.102512
PIAS2	UpGene			PIAS2	367.324	0.11293	0.0543531	2.0777	0.0377367	0.178334		PIAS2	458.939	0.154742	0.0578663	2.67413	0.00749232	0.0569359		PIAS2	458.939	0.154742	0.0578663	2.67413	0.00749232	0.0569359		NAGK	201033	0.238345	9.28589	-2.8427	0.0054259	0.0994941
POLD2	DnGene			POLD2	234.116	-0.129582	0.063017	-2.05631	0.0397529	0.183546		POLD2	313.486	-0.147022	0.0455788	-3.22567	0.00125676	0.015644		POLD2	313.486	-0.147022	0.0455788	-3.22567	0.00125676	0.015644		NFIA	165097	-0.412423	8.67359	3.57154	0.00054813	0.0246793
RAB30	DnGene			RAB30	287.954	-0.383301	0.0822841	-4.65827	3.18878e-06	0.000295767		RAB30	420.87	-0.415393	0.0740712	-5.60802	2.04648e-08	2.54158e-06		RAB30	420.87	-0.415393	0.0740712	-5.60802	2.04648e-08	2.54158e-06		NFIA	214098	0.263975	5.26367	-3.5806	0.000531576	0.0242381
RAB34	UpGene			RAB34	99.4846	0.384393	0.0888178	4.32789	1.50546e-05	0.000968019		RAB34	135.281	0.226469	0.0755087	2.99925	0.00270644	0.0277125		RAB34	135.281	0.226469	0.0755087	2.99925	0.00270644	0.0277125		NLE1	179081	-0.313494	4.81933	2.66842	0.00889593	0.133119
RABL3	DnGene			RABL3	231.632	-0.102962	0.045505	-2.26265	0.0236572	0.134287		RABL3	307.529	-0.149931	0.0429426	-3.49142	0.000480463	0.00781573		RABL3	307.529	-0.149931	0.0429426	-3.49142	0.000480463	0.00781573		NR3C2	459035	-0.607171	7.83272	5.5193	2.69933e-07	0.000171237
RALGPS2	DnGene			RALGPS2	797.983	-0.320177	0.0841528	-3.80471	0.000141969	0.00469395		RALGPS2	1232.02	-0.370449	0.0754344	-4.91088	9.06679e-07	6.2621e-05		RALGPS2	1232.02	-0.370449	0.0754344	-4.91088	9.06679e-07	6.2621e-05		PAIP2B	325088	-0.337198	7.84305	4.46248	2.17042e-05	0.00302762
RIC3	DnGene			RIC3	109.605	-0.578599	0.100915	-5.73353	9.8362e-09	2.34303e-06		RIC3	166.788	-0.461617	0.0728938	-6.33274	2.40851e-10	6.31627e-08		RIC3	166.788	-0.461617	0.0728938	-6.33274	2.40851e-10	6.31627e-08		PHC1	101020	-0.207933	8.0648	2.77168	0.00665432	0.112354
S1PR3	UpGene			S1PR3	140.393	0.385362	0.12092	3.18692	0.00143794	0.0232578		S1PR3	138.777	0.257807	0.0994773	2.59162	0.00955257	0.0666219		S1PR3	138.777	0.257807	0.0994773	2.59162	0.00955257	0.0666219		PHC1	269086	-0.362592	7.603	3.99938	0.000121975	0.00932936
SAV1	DnGene			SAV1	163.663	-0.199191	0.0520099	-3.82987	0.000128211	0.00439144		SAV1	236.429	-0.18248	0.0561828	-3.24797	0.00116233	0.0148019		SAV1	236.429	-0.18248	0.0561828	-3.24797	0.00116233	0.0148019		PIAS2///NQO2	94110	0.400877	5.51176	-3.51888	0.000654434	0.0272657
SCARB2	UpGene			SCARB2	666.238	0.199049	0.0593222	3.35539	0.000792544	0.0162239		SCARB2	928.047	0.14937	0.0505471	2.95506	0.00312608	0.0305544		SCARB2	928.047	0.14937	0.0505471	2.95506	0.00312608	0.0305544		POLD2	8074	-0.408113	7.15189	5.37779	4.98125e-07	0.000247754
SGMS2	UpGene			SGMS2	264.193	0.241686	0.0991239	2.43822	0.0147596	0.100452		SGMS2	389.44	0.264714	0.0848012	3.12159	0.0017988	0.0202292		SGMS2	389.44	0.264714	0.0848012	3.12159	0.0017988	0.0202292		RAB30	193006	-0.742451	3.8469	5.4234	4.09204e-07	0.000216777
SMYD5	DnGene			SMYD5	172.487	-0.155786	0.0673104	-2.31444	0.0206434	0.122934		SMYD5	251.084	-0.193472	0.0512713	-3.7735	0.000160971	0.00331303		SMYD5	251.084	-0.193472	0.0512713	-3.7735	0.000160971	0.00331303		RAB34	492014	0.298081	8.41145	-3.17914	0.0019678	0.0542274
SNPH	DnGene			SNPH	140.783	-0.269377	0.0759449	-3.547	0.000389648	0.0100238		SNPH	224.998	-0.168448	0.0628783	-2.67896	0.00738521	0.0564766		SNPH	224.998	-0.168448	0.0628783	-2.67896	0.00738521	0.0564766		RABL3	291087	-0.367405	8.12263	3.6543	0.000413409	0.0206818
SNX22	DnGene			SNX22	184.823	-0.251402	0.116552	-2.157	0.0310055	0.157572		SNX22	290.168	-0.362265	0.0883557	-4.10007	4.13019e-05	0.00119467		SNX22	290.168	-0.362265	0.0883557	-4.10007	4.13019e-05	0.00119467		RALGPS2	112037	-0.343053	6.49517	3.93543	0.000154624	0.0109567
SNX33	UpGene			SNX33	84.5084	0.224352	0.0747958	2.99953	0.00270396	0.0341868		SNX33	118.778	0.12069	0.0533332	2.26294	0.0236393	0.122937		SNX33	118.778	0.12069	0.0533332	2.26294	0.0236393	0.122937		RALGPS2	217091	-0.567775	8.52228	4.10569	8.25883e-05	0.00729831
SNX9	DnGene			SNX9	267.735	-0.234492	0.0579469	-4.04666	5.19525e-05	0.0022594		SNX9	394.328	-0.234531	0.044838	-5.23063	1.68936e-07	1.46668e-05		SNX9	394.328	-0.234531	0.044838	-5.23063	1.68936e-07	1.46668e-05		RALGPS2	243012	-0.630095	6.05529	5.03591	2.11732e-06	0.000670515
SPTLC2	UpGene			SPTLC2	1838.21	0.109442	0.0500582	2.18629	0.0287945	0.150522		SPTLC2	2753.49	0.125529	0.0492162	2.55056	0.010755	0.0723614		SPTLC2	2753.49	0.125529	0.0492162	2.55056	0.010755	0.0723614		RIC3	99084	-0.205961	6.60079	3.75213	0.000294598	0.0167537
SRGAP2	UpGene			SRGAP2	830.148	0.23535	0.0606523	3.88031	0.000104324	0.00375745		SRGAP2	1047.85	0.183201	0.0674891	2.71453	0.00663698	0.0527878		SRGAP2	1047.85	0.183201	0.0674891	2.71453	0.00663698	0.0527878		S1PR3	192090	0.423456	8.32131	-3.97859	0.000131546	0.00976278
STAP1	DnGene			STAP1	102.114	-0.275494	0.124858	-2.20645	0.0273523	0.146264		STAP1	153.702	-0.359739	0.0982614	-3.66104	0.000251195	0.0047625		STAP1	153.702	-0.359739	0.0982614	-3.66104	0.000251195	0.0047625		SAV1	498052	-0.614085	4.41864	4.16299	6.67574e-05	0.00637509
STS	UpGene			STS	194.93	0.178799	0.063918	2.79732	0.00515282	0.0510944		STS	252.392	0.35477	0.0724915	4.89396	9.88264e-07	6.59021e-05		STS	252.392	0.35477	0.0724915	4.89396	9.88264e-07	6.59021e-05		SCARB2///SERPINE1	496095	0.237995	7.11386	-2.76081	0.00686327	0.114496
SUN1	DnGene			SUN1	826.423	-0.100768	0.0422626	-2.38432	0.0171107	0.110302		SUN1	1130.15	-0.0678558	0.034446	-1.96992	0.048848	0.198874		SUN1	1130.15	-0.0678558	0.034446	-1.96992	0.048848	0.198874		SGMS2	259045	0.259264	5.12801	-2.93094	0.00419878	0.0854623
THEM4	DnGene			THEM4	353.049	-0.3314	0.0833655	-3.97527	7.03009e-05	0.00281288		THEM4	457.976	-0.255637	0.0674875	-3.78792	0.000151915	0.0031834		THEM4	457.976	-0.255637	0.0674875	-3.78792	0.000151915	0.0031834		SMYD5	428060	-0.311182	8.63309	3.40632	0.000950303	0.0342385
TIMM10	UpGene			TIMM10	208.314	0.33523	0.140464	2.38659	0.0170053	0.110015		TIMM10	261.865	0.453282	0.121397	3.73389	0.000188546	0.00378126		TIMM10	261.865	0.453282	0.121397	3.73389	0.000188546	0.00378126		SNPH	79060	-0.359014	5.31477	3.98526	0.000129946	0.00968708
TMEM144	UpGene			TMEM144	109.627	0.314806	0.118938	2.64682	0.00812529	0.0681497		TMEM144	139.407	0.390814	0.0949796	4.11471	3.87663e-05	0.00113343		TMEM144	139.407	0.390814	0.0949796	4.11471	3.87663e-05	0.00113343		SNX22	308016	-0.550644	6.45294	4.41386	2.57494e-05	0.00338578
TMEM243	DnGene			TMEM243	269.406	-0.141779	0.0414033	-3.42433	0.000616308	0.0136854		TMEM243	381.193	-0.224825	0.0418515	-5.37197	7.78802e-08	8.17259e-06		TMEM243	381.193	-0.224825	0.0418515	-5.37197	7.78802e-08	8.17259e-06		SNX33	295033	0.235629	6.96142	-3.04357	0.00298902	0.0695529
TMEM25	DnGene			TMEM25	61.7891	-0.300073	0.084624	-3.54596	0.000391193	0.0100247		TMEM25	84.8857	-0.22286	0.0806052	-2.76483	0.00569527	0.047418		TMEM25	84.8857	-0.22286	0.0806052	-2.76483	0.00569527	0.047418		SNX9	417112	-0.34139	7.72494	3.38421	0.00102859	0.0360595
TMEM63A	DnGene			TMEM63A	2511.58	-0.270217	0.063944	-4.22584	2.3805e-05	0.00130628		TMEM63A	3523.49	-0.163088	0.0569491	-2.86375	0.00418664	0.0375976		TMEM63A	3523.49	-0.163088	0.0569491	-2.86375	0.00418664	0.0375976		SPTLC2	327068	0.294761	8.26571	-3.12689	0.00231525	0.0594854
TNFRSF10A	DnGene			TNFRSF10A	188.624	-0.222078	0.0666952	-3.32975	0.000869234	0.0171783		TNFRSF10A	294.433	-0.122307	0.0516749	-2.36686	0.0179397	0.102644		TNFRSF10A	294.433	-0.122307	0.0516749	-2.36686	0.0179397	0.102644		SRGAP2	396090	0.303873	6.40229	-4.51897	1.71071e-05	0.00268904
TPPP3	DnGene			TPPP3	138.086	-0.311139	0.138742	-2.24257	0.0249246	0.138807		TPPP3	155.215	-0.352529	0.122313	-2.88218	0.00394936	0.0363301		TPPP3	155.215	-0.352529	0.122313	-2.88218	0.00394936	0.0363301		STAP1	331002	-0.363625	6.14935	3.12897	0.00230039	0.0593036
TRPS1	UpGene			TRPS1	736.546	0.214848	0.0794009	2.70586	0.00681272	0.0612385		TRPS1	1102.56	0.205517	0.0583566	3.52175	0.00042871	0.00720031		TRPS1	1102.56	0.205517	0.0583566	3.52175	0.00042871	0.00720031		STS	10061	0.129921	8.01902	-2.95441	0.00390805	0.0817944
TUBE1	DnGene			TUBE1	115.915	-0.196787	0.0614846	-3.20059	0.00137146	0.0224933		TUBE1	168.033	-0.144439	0.0549633	-2.62792	0.00859086	0.0621895		TUBE1	168.033	-0.144439	0.0549633	-2.62792	0.00859086	0.0621895		SUN1	157004	-0.287341	5.6924	3.06682	0.00279144	0.0668829
URB1	DnGene			URB1	347.299	-0.183478	0.0670754	-2.7354	0.00623053	0.0573833		URB1	528.033	-0.154624	0.0571663	-2.70481	0.00683436	0.0537308		URB1	528.033	-0.154624	0.0571663	-2.70481	0.00683436	0.0537308		THEM4	200104	-0.354677	9.30648	4.53085	1.63285e-05	0.00260507
USP53	DnGene			USP53	273.663	-0.436201	0.08914	-4.89343	9.90912e-07	0.000109055		USP53	365.236	-0.340659	0.0755283	-4.51035	6.47218e-06	0.000295993		USP53	365.236	-0.340659	0.0755283	-4.51035	6.47218e-06	0.000295993		TIMM10	331100	0.359742	9.29007	-3.59312	0.00051159	0.0235823
UTP20	DnGene			UTP20	328.463	-0.13869	0.0637104	-2.17689	0.0294887	0.152762		UTP20	502.967	-0.0960164	0.0479136	-2.00395	0.0450754	0.188528		UTP20	502.967	-0.0960164	0.0479136	-2.00395	0.0450754	0.188528		TMEM144	331073	0.288818	4.87148	-3.91901	0.000163103	0.0113463
UXS1	DnGene			UXS1	481.049	-0.189471	0.0420582	-4.50497	6.63817e-06	0.000533738		UXS1	640.059	-0.181257	0.0376454	-4.81484	1.47315e-06	9.23245e-05		UXS1	640.059	-0.181257	0.0376454	-4.81484	1.47315e-06	9.23245e-05		TMEM243	269063	-0.313936	9.75253	3.11882	0.00237369	0.0602031
ZBTB24	DnGene			ZBTB24	346.764	-0.0840392	0.0428232	-1.96247	0.0497076	0.210167		ZBTB24	508.361	-0.133449	0.0349447	-3.81885	0.000134073	0.00289003		ZBTB24	508.361	-0.133449	0.0349447	-3.81885	0.000134073	0.00289003		TMEM25	305073	-0.346035	5.88351	3.92291	0.000161735	0.0113102
ZC3H8	DnGene			ZC3H8	112.74	-0.248888	0.0555744	-4.47846	7.51822e-06	0.0005794		ZC3H8	147.964	-0.106371	0.0466083	-2.28223	0.022476	0.118943		ZC3H8	147.964	-0.106371	0.0466083	-2.28223	0.022476	0.118943		TMEM63A	14027	-0.184234	8.14682	2.95047	0.00397112	0.0824986
ZFP62	DnGene			ZFP62	307.878	-0.24143	0.0599407	-4.02782	5.62956e-05	0.0023888		ZFP62	463.827	-0.153265	0.0469957	-3.26125	0.00110923	0.0143066		ZFP62	463.827	-0.153265	0.0469957	-3.26125	0.00110923	0.0143066		TNFRSF10A	246066	-0.461941	6.2109	4.86848	4.22292e-06	0.0010109
ZNF134	DnGene			ZNF134	158.432	-0.123166	0.0612456	-2.01102	0.0443234	0.196789		ZNF134	282.195	-0.102623	0.0417781	-2.45637	0.0140347	0.0868317		ZNF134	282.195	-0.102623	0.0417781	-2.45637	0.0140347	0.0868317		TPPP3///TPPP3	99044	-0.50277	8.52991	3.78853	0.00025932	0.0152843
ZNF248	DnGene			ZNF248	190.137	-0.235722	0.0604922	-3.89674	9.74977e-05	0.00354817		ZNF248	276.402	-0.119428	0.046209	-2.58452	0.00975154	0.067661		ZNF248	276.402	-0.119428	0.046209	-2.58452	0.00975154	0.067661		TRPS1	18095	0.311943	8.43825	-4.2159	5.51543e-05	0.00555578
ZNF506	DnGene			ZNF506	467.802	-0.180908	0.055371	-3.2672	0.00108618	0.0192953		ZNF506	646.673	-0.151378	0.0449936	-3.36444	0.000766997	0.0109013		ZNF506	646.673	-0.151378	0.0449936	-3.36444	0.000766997	0.0109013		TUBE1	156090	-0.239796	7.84	2.97896	0.00363987	0.0782709
ZNF512B	DnGene			ZNF512B	278.509	-0.212669	0.0792758	-2.68264	0.00730433	0.0638504		ZNF512B	364.665	-0.207142	0.0720623	-2.87449	0.00404684	0.0369152		ZNF512B	364.665	-0.207142	0.0720623	-2.87449	0.00404684	0.0369152		URB1	182050	-0.33484	6.72455	3.7288	0.000319551	0.0176188
ZNF793	DnGene			ZNF793	69.5117	-0.384834	0.0922534	-4.17148	3.02621e-05	0.00153226		ZNF793	81.9528	-0.334369	0.0817136	-4.09196	4.2774e-05	0.00122014		ZNF793	81.9528	-0.334369	0.0817136	-4.09196	4.2774e-05	0.00122014		USP53	219109	-0.313623	4.62565	3.85706	0.000203524	0.0130351
																												USP53	360095	-0.290832	6.52562	3.07188	0.00274202	0.0660551
																												UTP20	103037	-0.289852	6.54675	4.02447	0.000111315	0.00884004
																												UXS1	448074	-0.346241	8.47209	3.81757	0.000234093	0.0142724
																												ZBTB24	79067	-0.265241	8.69225	2.98989	0.00352276	0.0767761
																												ZC3H8	422083	-0.276503	5.77622	3.3984	0.000975272	0.0348087
																												ZFP62	81048	-0.431811	7.98389	4.37192	3.05119e-05	0.00373768
																												ZNF134	286062	-0.213983	5.81718	2.6461	0.00947618	0.137441
																												ZNF248	220086	-0.236318	4.5852	2.85089	0.00530847	0.0978797
																												ZNF506	198078	-0.222458	9.42872	2.78386	0.0064382	0.110526
																												ZNF512B	46112	-0.161182	7.43976	3.18085	0.00196813	0.0542274
																												ZNF793	299021	-0.226348	5.22104	2.90748	0.0044996	0.0892335
