# Supplementary material for: Enhanced insulin‐regulated phagocytic activities support extreme health span and longevity in multiple populations
Source: Aging Cell. 2023 Mar 8;22(5):e13810. doi: 10.1111/acel.13810 (PMC10186610; doi:10.1111/acel.13810)
Supplement: Supplementary file 16 — Table S4. [file ACEL-22-e13810-s005.xlsx]

## Sheet: Sheet1
Table S4. Comparison of over-represented biological pathways identified from each individual Hainan DEGs set by the Metascape platform (Fig.1E, S1B-D)
GroupID	Category	Term	Description	LogP	Log(q-value)	InTerm_InList	Genes	Symbols
1_Summary	GO Biological Processes	GO:0001775	cell activation	-20.4644	-16.1922	65/647	301,643,814,896,931,933,940,942,959,974,1235,1236,1606,1803,2149,2316,2322,3575,3600,3615,3683,3689,3707,3902,3956,4035,4063,4615,4818,4914,5027,5551,5730,5912,6097,6146,6194,6352,6932,8320,8754,9093,9437,9580,9760,9840,10461,10758,10859,10892,23236,23303,26191,27086,28984,29760,51176,51561,51744,55024,57823,64919,84868,115350,285282,119,302,537,864,1030,2323,2539,2672,2814,3398,4300,5305,5604,70…	ANXA1,CXCR5,CAMK4,CCND3,MS4A1,CD22,CD28,CD86,CD40LG,CD79B,CCR6,CCR7,DGKA,DPP4,F2R,FLNA,FLT3,IL7R,IL15,IMPDH2,ITGAL,ITGB2,ITPKB,LAG3,LGALS1,LRP1,LY9,MYD88,NKG7,NTRK1,P2RX7,PRF1,PTGDS,RAP2B,RORC,RPL22,RPS6,CCL5,TCF7,EOMES,ADAM9,DNAJA3,NCR1,SOX13,TOX,TESPA1,MERTK,TRAF3IP2,LILRB1,MALT1,PLCB1,KIF13B,PTPN22,FOXP1,RGCC,BLNK,LEF1,IL23A,CD244,BANK1,SLAMF7,BCL11B,HAVCR2,FCRL1,RABL3,ADD2,ANXA2,ATP6AP1,RUNX3…
1_Member	GO Biological Processes	GO:0001775	cell activation	-20.4644	-16.1922	65/647	301,643,814,896,931,933,940,942,959,974,1235,1236,1606,1803,2149,2316,2322,3575,3600,3615,3683,3689,3707,3902,3956,4035,4063,4615,4818,4914,5027,5551,5730,5912,6097,6146,6194,6352,6932,8320,8754,9093,9437,9580,9760,9840,10461,10758,10859,10892,23236,23303,26191,27086,28984,29760,51176,51561,51744,55024,57823,64919,84868,115350,285282	ANXA1,CXCR5,CAMK4,CCND3,MS4A1,CD22,CD28,CD86,CD40LG,CD79B,CCR6,CCR7,DGKA,DPP4,F2R,FLNA,FLT3,IL7R,IL15,IMPDH2,ITGAL,ITGB2,ITPKB,LAG3,LGALS1,LRP1,LY9,MYD88,NKG7,NTRK1,P2RX7,PRF1,PTGDS,RAP2B,RORC,RPL22,RPS6,CCL5,TCF7,EOMES,ADAM9,DNAJA3,NCR1,SOX13,TOX,TESPA1,MERTK,TRAF3IP2,LILRB1,MALT1,PLCB1,KIF13B,PTPN22,FOXP1,RGCC,BLNK,LEF1,IL23A,CD244,BANK1,SLAMF7,BCL11B,HAVCR2,FCRL1,RABL3
1_Member	GO Biological Processes	GO:0045321	leukocyte activation	-20.2392	-16.1922	58/526	301,643,814,896,931,933,940,942,959,974,1235,1236,1803,2322,3575,3600,3615,3683,3689,3707,3902,3956,4063,4615,4818,4914,5027,5551,5730,6097,6146,6194,6352,6932,8320,8754,9093,9437,9580,9760,9840,10461,10758,10859,10892,23303,26191,27086,29760,51176,51561,51744,55024,57823,64919,84868,115350,285282	ANXA1,CXCR5,CAMK4,CCND3,MS4A1,CD22,CD28,CD86,CD40LG,CD79B,CCR6,CCR7,DPP4,FLT3,IL7R,IL15,IMPDH2,ITGAL,ITGB2,ITPKB,LAG3,LGALS1,LY9,MYD88,NKG7,NTRK1,P2RX7,PRF1,PTGDS,RORC,RPL22,RPS6,CCL5,TCF7,EOMES,ADAM9,DNAJA3,NCR1,SOX13,TOX,TESPA1,MERTK,TRAF3IP2,LILRB1,MALT1,KIF13B,PTPN22,FOXP1,BLNK,LEF1,IL23A,CD244,BANK1,SLAMF7,BCL11B,HAVCR2,FCRL1,RABL3
1_Member	GO Biological Processes	GO:0046649	lymphocyte activation	-19.0561	-15.1851	50/417	301,643,896,931,933,940,942,959,974,1235,1236,1803,2322,3575,3600,3615,3683,3707,3956,4063,4818,4914,5027,5551,6097,6146,6194,6932,8320,9093,9437,9580,9760,9840,10461,10758,10859,10892,23303,26191,27086,29760,51176,51561,51744,55024,57823,64919,115350,285282	ANXA1,CXCR5,CCND3,MS4A1,CD22,CD28,CD86,CD40LG,CD79B,CCR6,CCR7,DPP4,FLT3,IL7R,IL15,IMPDH2,ITGAL,ITPKB,LGALS1,LY9,NKG7,NTRK1,P2RX7,PRF1,RORC,RPL22,RPS6,TCF7,EOMES,DNAJA3,NCR1,SOX13,TOX,TESPA1,MERTK,TRAF3IP2,LILRB1,MALT1,KIF13B,PTPN22,FOXP1,BLNK,LEF1,IL23A,CD244,BANK1,SLAMF7,BCL11B,FCRL1,RABL3
1_Member	GO Biological Processes	GO:0002520	immune system development	-16.8502	-13.2803	62/699	119,301,302,537,643,814,864,931,940,959,974,1030,1235,1236,2316,2322,2323,2539,2672,2814,3398,3575,3600,3707,3956,4063,4300,4914,5305,5604,6097,6146,6194,6932,7049,7226,8320,9093,9314,9580,9760,9840,9841,10272,10461,10758,10859,10892,11006,25946,26191,27086,29760,29851,51176,55326,57326,64919,84868,139716,256957,285282	ADD2,ANXA1,ANXA2,ATP6AP1,CXCR5,CAMK4,RUNX3,MS4A1,CD28,CD40LG,CD79B,CDKN2B,CCR6,CCR7,FLNA,FLT3,FLT3LG,G6PD,GFI1,GP5,ID2,IL7R,IL15,ITPKB,LGALS1,LY9,MLLT3,NTRK1,PIP4K2A,MAP2K1,RORC,RPL22,RPS6,TCF7,TGFBR3,TRPM2,EOMES,DNAJA3,KLF4,SOX13,TOX,TESPA1,ZBTB24,FSTL3,MERTK,TRAF3IP2,LILRB1,MALT1,LILRB4,ZNF385A,PTPN22,FOXP1,BLNK,ICOS,LEF1,AGPAT5,PBXIP1,BCL11B,HAVCR2,GAB3,HEATR9,RABL3
1_Member	GO Biological Processes	GO:0030097	hemopoiesis	-16.6649	-13.162	57/606	119,301,302,537,814,864,931,940,959,974,1030,1235,1236,2316,2322,2323,2539,2672,2814,3398,3575,3600,3707,3956,4063,4300,4914,5305,6097,6146,6194,6932,7049,7226,8320,9093,9314,9580,9760,9840,9841,10272,10461,10758,10859,10892,25946,26191,27086,29760,51176,55326,57326,64919,139716,256957,285282	ADD2,ANXA1,ANXA2,ATP6AP1,CAMK4,RUNX3,MS4A1,CD28,CD40LG,CD79B,CDKN2B,CCR6,CCR7,FLNA,FLT3,FLT3LG,G6PD,GFI1,GP5,ID2,IL7R,IL15,ITPKB,LGALS1,LY9,MLLT3,NTRK1,PIP4K2A,RORC,RPL22,RPS6,TCF7,TGFBR3,TRPM2,EOMES,DNAJA3,KLF4,SOX13,TOX,TESPA1,ZBTB24,FSTL3,MERTK,TRAF3IP2,LILRB1,MALT1,ZNF385A,PTPN22,FOXP1,BLNK,LEF1,AGPAT5,PBXIP1,BCL11B,GAB3,HEATR9,RABL3
1_Member	GO Biological Processes	GO:0048534	hematopoietic or lymphoid organ development	-16.36	-12.915	59/655	119,301,302,537,643,814,864,931,940,959,974,1030,1235,1236,2316,2322,2323,2539,2672,2814,3398,3575,3600,3707,3956,4063,4300,4914,5305,5604,6097,6146,6194,6932,7049,7226,8320,9093,9314,9580,9760,9840,9841,10272,10461,10758,10859,10892,25946,26191,27086,29760,51176,55326,57326,64919,139716,256957,285282	ADD2,ANXA1,ANXA2,ATP6AP1,CXCR5,CAMK4,RUNX3,MS4A1,CD28,CD40LG,CD79B,CDKN2B,CCR6,CCR7,FLNA,FLT3,FLT3LG,G6PD,GFI1,GP5,ID2,IL7R,IL15,ITPKB,LGALS1,LY9,MLLT3,NTRK1,PIP4K2A,MAP2K1,RORC,RPL22,RPS6,TCF7,TGFBR3,TRPM2,EOMES,DNAJA3,KLF4,SOX13,TOX,TESPA1,ZBTB24,FSTL3,MERTK,TRAF3IP2,LILRB1,MALT1,ZNF385A,PTPN22,FOXP1,BLNK,LEF1,AGPAT5,PBXIP1,BCL11B,GAB3,HEATR9,RABL3
1_Member	GO Biological Processes	GO:1903131	mononuclear cell differentiation	-13.3642	-10.1878	35/295	301,814,931,940,959,974,1235,1236,2322,3575,3600,3707,3956,4063,4914,6097,6146,6194,6932,7226,8320,9093,9580,9760,9840,10461,10758,10859,10892,26191,27086,29760,51176,64919,285282	ANXA1,CAMK4,MS4A1,CD28,CD40LG,CD79B,CCR6,CCR7,FLT3,IL7R,IL15,ITPKB,LGALS1,LY9,NTRK1,RORC,RPL22,RPS6,TCF7,TRPM2,EOMES,DNAJA3,SOX13,TOX,TESPA1,MERTK,TRAF3IP2,LILRB1,MALT1,PTPN22,FOXP1,BLNK,LEF1,BCL11B,RABL3
1_Member	GO Biological Processes	GO:0042110	T cell activation	-13.2377	-10.0937	33/265	301,896,940,1235,1236,1803,3575,3600,3683,3707,4063,4818,5027,6097,6146,6194,6932,8320,9093,9580,9760,9840,10758,10859,10892,23303,26191,27086,51176,51561,57823,64919,285282	ANXA1,CCND3,CD28,CCR6,CCR7,DPP4,IL7R,IL15,ITGAL,ITPKB,LY9,NKG7,P2RX7,RORC,RPL22,RPS6,TCF7,EOMES,DNAJA3,SOX13,TOX,TESPA1,TRAF3IP2,LILRB1,MALT1,KIF13B,PTPN22,FOXP1,LEF1,IL23A,SLAMF7,BCL11B,RABL3
1_Member	GO Biological Processes	GO:0002521	leukocyte differentiation	-12.9039	-9.78632	38/358	301,302,537,814,931,940,959,974,1235,1236,2322,3575,3600,3707,3956,4063,4914,6097,6146,6194,6932,7226,8320,9093,9580,9760,9840,10461,10758,10859,10892,26191,27086,29760,51176,64919,139716,285282	ANXA1,ANXA2,ATP6AP1,CAMK4,MS4A1,CD28,CD40LG,CD79B,CCR6,CCR7,FLT3,IL7R,IL15,ITPKB,LGALS1,LY9,NTRK1,RORC,RPL22,RPS6,TCF7,TRPM2,EOMES,DNAJA3,SOX13,TOX,TESPA1,MERTK,TRAF3IP2,LILRB1,MALT1,PTPN22,FOXP1,BLNK,LEF1,BCL11B,GAB3,RABL3
1_Member	GO Biological Processes	GO:0030098	lymphocyte differentiation	-12.8541	-9.76133	32/257	301,931,940,959,974,1235,1236,2322,3575,3600,3707,3956,4063,4914,6097,6146,6194,6932,8320,9093,9580,9760,9840,10461,10758,10892,26191,27086,29760,51176,64919,285282	ANXA1,MS4A1,CD28,CD40LG,CD79B,CCR6,CCR7,FLT3,IL7R,IL15,ITPKB,LGALS1,LY9,NTRK1,RORC,RPL22,RPS6,TCF7,EOMES,DNAJA3,SOX13,TOX,TESPA1,MERTK,TRAF3IP2,MALT1,PTPN22,FOXP1,BLNK,LEF1,BCL11B,RABL3
1_Member	GO Biological Processes	GO:0030217	T cell differentiation	-11.1112	-8.19453	23/153	301,940,1235,1236,3575,3600,3707,4063,6097,6146,6194,6932,8320,9093,9580,9760,9840,10758,26191,27086,51176,64919,285282	ANXA1,CD28,CCR6,CCR7,IL7R,IL15,ITPKB,LY9,RORC,RPL22,RPS6,TCF7,EOMES,DNAJA3,SOX13,TOX,TESPA1,TRAF3IP2,PTPN22,FOXP1,LEF1,BCL11B,RABL3
2_Summary	GO Biological Processes	GO:0050865	regulation of cell activation	-18.3849	-14.6389	65/709	301,639,814,864,933,939,940,942,945,959,1026,1075,1236,1493,1803,1845,2177,2242,2316,2648,2814,3398,3572,3575,3594,3600,3601,3689,3707,3823,3824,3902,3956,3958,4323,4615,5159,5578,6352,6604,6932,8530,9093,9572,9580,9760,9840,10461,10859,10892,11006,11126,23208,26191,26228,29851,51176,51561,55024,55423,80762,84034,84524,84695,84868,4609,10272,27086,54997,56998,2113,9314,84289,288,28984,81,2041,204…	ANXA1,PRDM1,CAMK4,RUNX3,CD22,CD27,CD28,CD86,CD33,CD40LG,CDKN1A,CTSC,CCR7,CTLA4,DPP4,DUSP3,FANCD2,FES,FLNA,KAT2A,GP5,ID2,IL6ST,IL7R,IL12RB1,IL15,IL15RA,ITGB2,ITPKB,KLRC3,KLRD1,LAG3,LGALS1,LGALS3,MMP14,MYD88,PDGFRB,PRKCA,CCL5,SMARCD3,TCF7,CST7,DNAJA3,NR1D1,SOX13,TOX,TESPA1,MERTK,LILRB1,MALT1,LILRB4,CD160,SYT11,PTPN22,STAP1,ICOS,LEF1,IL23A,BANK1,SIRPG,NDFIP1,EMILIN2,ZC3H8,LOXL3,HAVCR2,MYC,FSTL3,FOXP…
2_Member	GO Biological Processes	GO:0050865	regulation of cell activation	-18.3849	-14.6389	65/709	301,639,814,864,933,939,940,942,945,959,1026,1075,1236,1493,1803,1845,2177,2242,2316,2648,2814,3398,3572,3575,3594,3600,3601,3689,3707,3823,3824,3902,3956,3958,4323,4615,5159,5578,6352,6604,6932,8530,9093,9572,9580,9760,9840,10461,10859,10892,11006,11126,23208,26191,26228,29851,51176,51561,55024,55423,80762,84034,84524,84695,84868	ANXA1,PRDM1,CAMK4,RUNX3,CD22,CD27,CD28,CD86,CD33,CD40LG,CDKN1A,CTSC,CCR7,CTLA4,DPP4,DUSP3,FANCD2,FES,FLNA,KAT2A,GP5,ID2,IL6ST,IL7R,IL12RB1,IL15,IL15RA,ITGB2,ITPKB,KLRC3,KLRD1,LAG3,LGALS1,LGALS3,MMP14,MYD88,PDGFRB,PRKCA,CCL5,SMARCD3,TCF7,CST7,DNAJA3,NR1D1,SOX13,TOX,TESPA1,MERTK,LILRB1,MALT1,LILRB4,CD160,SYT11,PTPN22,STAP1,ICOS,LEF1,IL23A,BANK1,SIRPG,NDFIP1,EMILIN2,ZC3H8,LOXL3,HAVCR2
2_Member	GO Biological Processes	GO:0002694	regulation of leukocyte activation	-17.0076	-13.3585	60/654	301,639,814,864,933,939,940,942,945,959,1026,1075,1236,1493,1803,1845,2177,2242,2648,3398,3572,3575,3594,3600,3601,3689,3707,3823,3824,3902,3956,3958,4323,4615,6352,6604,6932,8530,9093,9572,9580,9760,9840,10461,10859,10892,11006,11126,23208,26191,26228,29851,51176,51561,55024,55423,80762,84524,84695,84868	ANXA1,PRDM1,CAMK4,RUNX3,CD22,CD27,CD28,CD86,CD33,CD40LG,CDKN1A,CTSC,CCR7,CTLA4,DPP4,DUSP3,FANCD2,FES,KAT2A,ID2,IL6ST,IL7R,IL12RB1,IL15,IL15RA,ITGB2,ITPKB,KLRC3,KLRD1,LAG3,LGALS1,LGALS3,MMP14,MYD88,CCL5,SMARCD3,TCF7,CST7,DNAJA3,NR1D1,SOX13,TOX,TESPA1,MERTK,LILRB1,MALT1,LILRB4,CD160,SYT11,PTPN22,STAP1,ICOS,LEF1,IL23A,BANK1,SIRPG,NDFIP1,ZC3H8,LOXL3,HAVCR2
2_Member	GO Biological Processes	GO:0050863	regulation of T cell activation	-15.4843	-12.0905	42/364	301,639,814,864,939,940,942,959,1236,1493,1803,1845,2177,2648,3572,3575,3594,3600,3707,3902,3956,3958,6352,6604,6932,9093,9580,9760,9840,10859,10892,11006,11126,26191,29851,51176,51561,55423,80762,84524,84695,84868	ANXA1,PRDM1,CAMK4,RUNX3,CD27,CD28,CD86,CD40LG,CCR7,CTLA4,DPP4,DUSP3,FANCD2,KAT2A,IL6ST,IL7R,IL12RB1,IL15,ITPKB,LAG3,LGALS1,LGALS3,CCL5,SMARCD3,TCF7,DNAJA3,SOX13,TOX,TESPA1,LILRB1,MALT1,LILRB4,CD160,PTPN22,ICOS,LEF1,IL23A,SIRPG,NDFIP1,ZC3H8,LOXL3,HAVCR2
2_Member	GO Biological Processes	GO:1902105	regulation of leukocyte differentiation	-15.1115	-11.7984	38/306	301,639,814,864,939,940,942,1493,2177,2242,2648,3398,3575,3594,3600,3601,3707,3902,4323,4609,5578,6604,6932,9580,9760,9840,10272,10859,10892,11006,27086,51176,51561,54997,56998,80762,84524,84695	ANXA1,PRDM1,CAMK4,RUNX3,CD27,CD28,CD86,CTLA4,FANCD2,FES,KAT2A,ID2,IL7R,IL12RB1,IL15,IL15RA,ITPKB,LAG3,MMP14,MYC,PRKCA,SMARCD3,TCF7,SOX13,TOX,TESPA1,FSTL3,LILRB1,MALT1,LILRB4,FOXP1,LEF1,IL23A,TESC,CTNNBIP1,NDFIP1,ZC3H8,LOXL3
2_Member	GO Biological Processes	GO:0051249	regulation of lymphocyte activation	-15.105	-11.7984	52/557	301,639,814,864,933,939,940,942,959,1026,1236,1493,1803,1845,2177,2648,3398,3572,3575,3594,3600,3601,3707,3823,3824,3902,3956,3958,4323,4615,6352,6604,6932,9093,9580,9760,9840,10461,10859,10892,11006,11126,26191,29851,51176,51561,55024,55423,80762,84524,84695,84868	ANXA1,PRDM1,CAMK4,RUNX3,CD22,CD27,CD28,CD86,CD40LG,CDKN1A,CCR7,CTLA4,DPP4,DUSP3,FANCD2,KAT2A,ID2,IL6ST,IL7R,IL12RB1,IL15,IL15RA,ITPKB,KLRC3,KLRD1,LAG3,LGALS1,LGALS3,MMP14,MYD88,CCL5,SMARCD3,TCF7,DNAJA3,SOX13,TOX,TESPA1,MERTK,LILRB1,MALT1,LILRB4,CD160,PTPN22,ICOS,LEF1,IL23A,BANK1,SIRPG,NDFIP1,ZC3H8,LOXL3,HAVCR2
2_Member	GO Biological Processes	GO:0045619	regulation of lymphocyte differentiation	-14.1491	-10.9149	30/202	301,639,814,864,939,940,942,1493,2177,2648,3398,3575,3594,3600,3601,3707,3902,4323,6604,6932,9580,9760,9840,10892,11006,51176,51561,80762,84524,84695	ANXA1,PRDM1,CAMK4,RUNX3,CD27,CD28,CD86,CTLA4,FANCD2,KAT2A,ID2,IL7R,IL12RB1,IL15,IL15RA,ITPKB,LAG3,MMP14,SMARCD3,TCF7,SOX13,TOX,TESPA1,MALT1,LILRB4,LEF1,IL23A,NDFIP1,ZC3H8,LOXL3
2_Member	GO Biological Processes	GO:1903037	regulation of leukocyte cell-cell adhesion	-13.3598	-10.1878	39/364	301,864,939,940,942,959,1236,1493,1803,1845,2113,3572,3575,3594,3600,3689,3707,3902,3956,3958,6352,6604,9093,9314,9580,9840,10859,10892,11006,11126,26191,29851,51176,51561,55423,80762,84524,84695,84868	ANXA1,RUNX3,CD27,CD28,CD86,CD40LG,CCR7,CTLA4,DPP4,DUSP3,ETS1,IL6ST,IL7R,IL12RB1,IL15,ITGB2,ITPKB,LAG3,LGALS1,LGALS3,CCL5,SMARCD3,DNAJA3,KLF4,SOX13,TESPA1,LILRB1,MALT1,LILRB4,CD160,PTPN22,ICOS,LEF1,IL23A,SIRPG,NDFIP1,ZC3H8,LOXL3,HAVCR2
2_Member	GO Biological Processes	GO:1903706	regulation of hemopoiesis	-12.7006	-9.6313	40/400	301,639,814,864,939,940,942,1493,2113,2177,2242,2648,3398,3575,3594,3600,3601,3707,3902,4323,4609,5578,6604,6932,9580,9760,9840,10272,10859,10892,11006,27086,51176,51561,54997,56998,80762,84289,84524,84695	ANXA1,PRDM1,CAMK4,RUNX3,CD27,CD28,CD86,CTLA4,ETS1,FANCD2,FES,KAT2A,ID2,IL7R,IL12RB1,IL15,IL15RA,ITPKB,LAG3,MMP14,MYC,PRKCA,SMARCD3,TCF7,SOX13,TOX,TESPA1,FSTL3,LILRB1,MALT1,LILRB4,FOXP1,LEF1,IL23A,TESC,CTNNBIP1,NDFIP1,ING5,ZC3H8,LOXL3
2_Member	GO Biological Processes	GO:0022407	regulation of cell-cell adhesion	-12.6776	-9.63054	44/477	288,301,864,939,940,942,959,1236,1493,1803,1845,2113,3572,3575,3594,3600,3689,3707,3902,3956,3958,5578,6352,6604,9093,9314,9580,9840,10272,10859,10892,11006,11126,26191,28984,29851,51176,51561,55423,80762,84034,84524,84695,84868	ANK3,ANXA1,RUNX3,CD27,CD28,CD86,CD40LG,CCR7,CTLA4,DPP4,DUSP3,ETS1,IL6ST,IL7R,IL12RB1,IL15,ITGB2,ITPKB,LAG3,LGALS1,LGALS3,PRKCA,CCL5,SMARCD3,DNAJA3,KLF4,SOX13,TESPA1,FSTL3,LILRB1,MALT1,LILRB4,CD160,PTPN22,RGCC,ICOS,LEF1,IL23A,SIRPG,NDFIP1,EMILIN2,ZC3H8,LOXL3,HAVCR2
2_Member	GO Biological Processes	GO:0045580	regulation of T cell differentiation	-12.5325	-9.50666	26/172	301,639,814,864,939,940,942,1493,2177,2648,3575,3594,3600,3707,3902,6604,6932,9580,9760,9840,10892,11006,51176,51561,84524,84695	ANXA1,PRDM1,CAMK4,RUNX3,CD27,CD28,CD86,CTLA4,FANCD2,KAT2A,IL7R,IL12RB1,IL15,ITPKB,LAG3,SMARCD3,TCF7,SOX13,TOX,TESPA1,MALT1,LILRB4,LEF1,IL23A,ZC3H8,LOXL3
2_Member	GO Biological Processes	GO:0022409	positive regulation of cell-cell adhesion	-11.9337	-8.94335	34/312	288,301,864,939,940,942,959,1236,1803,2113,3572,3575,3594,3600,3689,3707,3956,6352,6604,9093,9580,9840,10272,10859,10892,11006,11126,26191,29851,51176,51561,55423,84034,84868	ANK3,ANXA1,RUNX3,CD27,CD28,CD86,CD40LG,CCR7,DPP4,ETS1,IL6ST,IL7R,IL12RB1,IL15,ITGB2,ITPKB,LGALS1,CCL5,SMARCD3,DNAJA3,SOX13,TESPA1,FSTL3,LILRB1,MALT1,LILRB4,CD160,PTPN22,ICOS,LEF1,IL23A,SIRPG,EMILIN2,HAVCR2
2_Member	GO Biological Processes	GO:0030155	regulation of cell adhesion	-11.8053	-8.83748	57/786	81,288,301,864,939,940,942,959,1236,1493,1803,1845,2041,2043,2113,2242,2316,3572,3575,3594,3600,3689,3707,3902,3956,3958,4008,4323,5361,5578,5786,6352,6604,8754,9093,9289,9314,9580,9840,10272,10859,10892,11006,11126,23129,26191,28984,29851,51176,51561,54997,55423,80762,84034,84524,84695,84868	ACTN4,ANK3,ANXA1,RUNX3,CD27,CD28,CD86,CD40LG,CCR7,CTLA4,DPP4,DUSP3,EPHA1,EPHA4,ETS1,FES,FLNA,IL6ST,IL7R,IL12RB1,IL15,ITGB2,ITPKB,LAG3,LGALS1,LGALS3,LMO7,MMP14,PLXNA1,PRKCA,PTPRA,CCL5,SMARCD3,ADAM9,DNAJA3,ADGRG1,KLF4,SOX13,TESPA1,FSTL3,LILRB1,MALT1,LILRB4,CD160,PLXND1,PTPN22,RGCC,ICOS,LEF1,IL23A,TESC,SIRPG,NDFIP1,EMILIN2,ZC3H8,LOXL3,HAVCR2
2_Member	GO Biological Processes	GO:1903039	positive regulation of leukocyte cell-cell adhesion	-11.7452	-8.79509	31/265	301,864,939,940,942,959,1236,1803,2113,3572,3575,3594,3600,3689,3707,3956,6352,6604,9093,9580,9840,10859,10892,11006,11126,26191,29851,51176,51561,55423,84868	ANXA1,RUNX3,CD27,CD28,CD86,CD40LG,CCR7,DPP4,ETS1,IL6ST,IL7R,IL12RB1,IL15,ITGB2,ITPKB,LGALS1,CCL5,SMARCD3,DNAJA3,SOX13,TESPA1,LILRB1,MALT1,LILRB4,CD160,PTPN22,ICOS,LEF1,IL23A,SIRPG,HAVCR2
2_Member	GO Biological Processes	GO:0050870	positive regulation of T cell activation	-11.2452	-8.3121	29/243	301,864,939,940,942,959,1236,1803,3572,3575,3594,3600,3707,3956,6352,6604,9093,9580,9840,10859,10892,11006,11126,26191,29851,51176,51561,55423,84868	ANXA1,RUNX3,CD27,CD28,CD86,CD40LG,CCR7,DPP4,IL6ST,IL7R,IL12RB1,IL15,ITPKB,LGALS1,CCL5,SMARCD3,DNAJA3,SOX13,TESPA1,LILRB1,MALT1,LILRB4,CD160,PTPN22,ICOS,LEF1,IL23A,SIRPG,HAVCR2
2_Member	GO Biological Processes	GO:0050867	positive regulation of cell activation	-10.836	-7.93505	40/458	301,864,939,940,942,959,1026,1075,1236,1803,2316,2814,3572,3575,3594,3600,3601,3689,3707,3956,4323,4615,5159,6352,6604,9093,9580,9760,9840,10859,10892,11006,11126,26191,26228,29851,51176,51561,55423,84868	ANXA1,RUNX3,CD27,CD28,CD86,CD40LG,CDKN1A,CTSC,CCR7,DPP4,FLNA,GP5,IL6ST,IL7R,IL12RB1,IL15,IL15RA,ITGB2,ITPKB,LGALS1,MMP14,MYD88,PDGFRB,CCL5,SMARCD3,DNAJA3,SOX13,TOX,TESPA1,LILRB1,MALT1,LILRB4,CD160,PTPN22,STAP1,ICOS,LEF1,IL23A,SIRPG,HAVCR2
2_Member	GO Biological Processes	GO:0045785	positive regulation of cell adhesion	-10.4631	-7.57738	40/471	288,301,864,939,940,942,959,1236,1803,2041,2043,2113,2316,3572,3575,3594,3600,3689,3707,3956,5578,6352,6604,8754,9093,9289,9580,9840,10272,10859,10892,11006,11126,26191,29851,51176,51561,55423,84034,84868	ANK3,ANXA1,RUNX3,CD27,CD28,CD86,CD40LG,CCR7,DPP4,EPHA1,EPHA4,ETS1,FLNA,IL6ST,IL7R,IL12RB1,IL15,ITGB2,ITPKB,LGALS1,PRKCA,CCL5,SMARCD3,ADAM9,DNAJA3,ADGRG1,SOX13,TESPA1,FSTL3,LILRB1,MALT1,LILRB4,CD160,PTPN22,ICOS,LEF1,IL23A,SIRPG,EMILIN2,HAVCR2
2_Member	GO Biological Processes	GO:1902107	positive regulation of leukocyte differentiation	-9.79676	-6.99275	23/177	301,864,939,942,2242,3398,3575,3594,3600,3601,3707,4323,5578,6604,9580,9760,9840,10892,11006,51176,51561,54997,56998	ANXA1,RUNX3,CD27,CD86,FES,ID2,IL7R,IL12RB1,IL15,IL15RA,ITPKB,MMP14,PRKCA,SMARCD3,SOX13,TOX,TESPA1,MALT1,LILRB4,LEF1,IL23A,TESC,CTNNBIP1
2_Member	GO Biological Processes	GO:1903708	positive regulation of hemopoiesis	-9.79676	-6.99275	23/177	301,864,939,942,2242,3398,3575,3594,3600,3601,3707,4323,5578,6604,9580,9760,9840,10892,11006,51176,51561,54997,56998	ANXA1,RUNX3,CD27,CD86,FES,ID2,IL7R,IL12RB1,IL15,IL15RA,ITPKB,MMP14,PRKCA,SMARCD3,SOX13,TOX,TESPA1,MALT1,LILRB4,LEF1,IL23A,TESC,CTNNBIP1
2_Member	GO Biological Processes	GO:0002696	positive regulation of leukocyte activation	-9.57507	-6.7833	37/441	301,864,939,940,942,959,1026,1075,1236,1803,3572,3575,3594,3600,3601,3689,3707,3956,4323,4615,6352,6604,9093,9580,9760,9840,10859,10892,11006,11126,26191,26228,29851,51176,51561,55423,84868	ANXA1,RUNX3,CD27,CD28,CD86,CD40LG,CDKN1A,CTSC,CCR7,DPP4,IL6ST,IL7R,IL12RB1,IL15,IL15RA,ITGB2,ITPKB,LGALS1,MMP14,MYD88,CCL5,SMARCD3,DNAJA3,SOX13,TOX,TESPA1,LILRB1,MALT1,LILRB4,CD160,PTPN22,STAP1,ICOS,LEF1,IL23A,SIRPG,HAVCR2
2_Member	GO Biological Processes	GO:0051251	positive regulation of lymphocyte activation	-9.2526	-6.48432	34/391	301,864,939,940,942,959,1026,1236,1803,3572,3575,3594,3600,3601,3707,3956,4323,4615,6352,6604,9093,9580,9760,9840,10859,10892,11006,11126,26191,29851,51176,51561,55423,84868	ANXA1,RUNX3,CD27,CD28,CD86,CD40LG,CDKN1A,CCR7,DPP4,IL6ST,IL7R,IL12RB1,IL15,IL15RA,ITPKB,LGALS1,MMP14,MYD88,CCL5,SMARCD3,DNAJA3,SOX13,TOX,TESPA1,LILRB1,MALT1,LILRB4,CD160,PTPN22,ICOS,LEF1,IL23A,SIRPG,HAVCR2
2_Member	GO Biological Processes	GO:0045621	positive regulation of lymphocyte differentiation	-8.47395	-5.72794	18/126	301,864,939,942,3575,3594,3600,3601,3707,4323,6604,9580,9760,9840,10892,11006,51176,51561	ANXA1,RUNX3,CD27,CD86,IL7R,IL12RB1,IL15,IL15RA,ITPKB,MMP14,SMARCD3,SOX13,TOX,TESPA1,MALT1,LILRB4,LEF1,IL23A
2_Member	GO Biological Processes	GO:0045582	positive regulation of T cell differentiation	-5.96024	-3.45726	14/113	301,864,939,942,3575,3594,3707,6604,9580,9840,10892,11006,51176,51561	ANXA1,RUNX3,CD27,CD86,IL7R,IL12RB1,ITPKB,SMARCD3,SOX13,TESPA1,MALT1,LILRB4,LEF1,IL23A
2_Member	GO Biological Processes	GO:0050670	regulation of lymphocyte proliferation	-5.67808	-3.22763	20/231	301,933,940,942,959,1026,1493,3572,3594,3600,3958,4615,6352,9093,10859,11006,26191,51561,80762,84868	ANXA1,CD22,CD28,CD86,CD40LG,CDKN1A,CTLA4,IL6ST,IL12RB1,IL15,LGALS3,MYD88,CCL5,DNAJA3,LILRB1,LILRB4,PTPN22,IL23A,NDFIP1,HAVCR2
2_Member	GO Biological Processes	GO:0042129	regulation of T cell proliferation	-5.59204	-3.18834	17/175	301,940,942,959,1493,3572,3594,3600,3958,6352,9093,10859,11006,26191,51561,80762,84868	ANXA1,CD28,CD86,CD40LG,CTLA4,IL6ST,IL12RB1,IL15,LGALS3,CCL5,DNAJA3,LILRB1,LILRB4,PTPN22,IL23A,NDFIP1,HAVCR2
2_Member	GO Biological Processes	GO:0032944	regulation of mononuclear cell proliferation	-5.59193	-3.18834	20/234	301,933,940,942,959,1026,1493,3572,3594,3600,3958,4615,6352,9093,10859,11006,26191,51561,80762,84868	ANXA1,CD22,CD28,CD86,CD40LG,CDKN1A,CTLA4,IL6ST,IL12RB1,IL15,LGALS3,MYD88,CCL5,DNAJA3,LILRB1,LILRB4,PTPN22,IL23A,NDFIP1,HAVCR2
2_Member	GO Biological Processes	GO:0070663	regulation of leukocyte proliferation	-5.03009	-2.77192	20/255	301,933,940,942,959,1026,1493,3572,3594,3600,3958,4615,6352,9093,10859,11006,26191,51561,80762,84868	ANXA1,CD22,CD28,CD86,CD40LG,CDKN1A,CTLA4,IL6ST,IL12RB1,IL15,LGALS3,MYD88,CCL5,DNAJA3,LILRB1,LILRB4,PTPN22,IL23A,NDFIP1,HAVCR2
2_Member	GO Biological Processes	GO:0042102	positive regulation of T cell proliferation	-4.87468	-2.66375	12/104	301,940,942,959,3572,3594,3600,6352,9093,26191,51561,84868	ANXA1,CD28,CD86,CD40LG,IL6ST,IL12RB1,IL15,CCL5,DNAJA3,PTPN22,IL23A,HAVCR2
2_Member	GO Biological Processes	GO:0050671	positive regulation of lymphocyte proliferation	-4.78744	-2.61835	14/142	301,940,942,959,1026,3572,3594,3600,4615,6352,9093,26191,51561,84868	ANXA1,CD28,CD86,CD40LG,CDKN1A,IL6ST,IL12RB1,IL15,MYD88,CCL5,DNAJA3,PTPN22,IL23A,HAVCR2
2_Member	GO Biological Processes	GO:0032946	positive regulation of mononuclear cell proliferation	-4.71845	-2.56628	14/144	301,940,942,959,1026,3572,3594,3600,4615,6352,9093,26191,51561,84868	ANXA1,CD28,CD86,CD40LG,CDKN1A,IL6ST,IL12RB1,IL15,MYD88,CCL5,DNAJA3,PTPN22,IL23A,HAVCR2
2_Member	GO Biological Processes	GO:0070665	positive regulation of leukocyte proliferation	-4.30457	-2.39898	9/159	301,942,1026,3594,3600,4615,6352,26191,84868	ANXA1,CD86,CDKN1A,IL12RB1,IL15,MYD88,CCL5,PTPN22,HAVCR2
2_Member	Reactome Gene Sets	R-HSA-1280215	Cytokine Signaling in Immune system	-4.10491	-2.24256	20/715	301,302,942,1026,1845,2316,2322,2635,3594,3600,3601,3636,3689,4615,5604,6352,9246,10437,28511,84868	ANXA1,ANXA2,CD86,CDKN1A,DUSP3,FLNA,FLT3,GBP3,IL12RB1,IL15,IL15RA,INPPL1,ITGB2,MYD88,MAP2K1,CCL5,UBE2L6,IFI30,NKIRAS2,HAVCR2
2_Member	Reactome Gene Sets	R-HSA-449147	Signaling by Interleukins	-3.89916	-2.09142	15/462	301,302,942,1026,1845,3594,3600,3601,3636,3689,4615,5604,6352,28511,84868	ANXA1,ANXA2,CD86,CDKN1A,DUSP3,IL12RB1,IL15,IL15RA,INPPL1,ITGB2,MYD88,MAP2K1,CCL5,NKIRAS2,HAVCR2
3_Summary	GO Biological Processes	GO:0007264	small GTPase mediated signal transduction	-14.1554	-10.9149	34/262	29,394,1026,1122,3984,4925,5911,5912,5924,7074,9093,9289,9620,9710,9743,10045,10152,10235,10750,11186,11261,23179,23191,23348,27314,27352,28511,51735,55103,55704,57343,57514,57698,221002	ABR,ARHGAP5,CDKN1A,CHML,LIMK1,NUCB2,RAP2A,RAP2B,RASGRF2,TIAM1,DNAJA3,ADGRG1,CELSR1,GARRE1,ARHGAP32,SH2D3A,ABI2,RASGRP2,GRAP,RASSF1,CHP1,RGL1,CYFIP1,DOCK9,RAB30,SGSM3,NKIRAS2,RAPGEF6,RALGPS2,CCDC88A,ZNF304,ARHGAP31,SHTN1,RASGEF1A
3_Member	GO Biological Processes	GO:0007264	small GTPase mediated signal transduction	-14.1554	-10.9149	34/262	29,394,1026,1122,3984,4925,5911,5912,5924,7074,9093,9289,9620,9710,9743,10045,10152,10235,10750,11186,11261,23179,23191,23348,27314,27352,28511,51735,55103,55704,57343,57514,57698,221002	ABR,ARHGAP5,CDKN1A,CHML,LIMK1,NUCB2,RAP2A,RAP2B,RASGRF2,TIAM1,DNAJA3,ADGRG1,CELSR1,GARRE1,ARHGAP32,SH2D3A,ABI2,RASGRP2,GRAP,RASSF1,CHP1,RGL1,CYFIP1,DOCK9,RAB30,SGSM3,NKIRAS2,RAPGEF6,RALGPS2,CCDC88A,ZNF304,ARHGAP31,SHTN1,RASGEF1A
3_Member	GO Biological Processes	GO:0007265	Ras protein signal transduction	-10.031	-7.20141	24/188	394,1026,3984,5911,5912,5924,7074,9289,9620,9710,10152,10235,10750,11186,23179,23191,27314,27352,28511,51735,55103,57343,57698,221002	ARHGAP5,CDKN1A,LIMK1,RAP2A,RAP2B,RASGRF2,TIAM1,ADGRG1,CELSR1,GARRE1,ABI2,RASGRP2,GRAP,RASSF1,RGL1,CYFIP1,RAB30,SGSM3,NKIRAS2,RAPGEF6,RALGPS2,ZNF304,SHTN1,RASGEF1A
4_Summary	Reactome Gene Sets	R-HSA-6798695	Neutrophil degranulation	-13.3004	-9.42945	29/482	221,302,527,945,967,1075,1508,1509,1536,1729,2219,2720,3074,3101,3683,3689,3958,5912,6836,7226,8514,10533,10555,23191,51816,79888,84443,138050,326624	ALDH3B1,ANXA2,ATP6V0C,CD33,CD63,CTSC,CTSB,CTSD,CYBB,DIAPH1,FCN1,GLB1,HEXB,HK3,ITGAL,ITGB2,LGALS3,RAP2B,SURF4,TRPM2,KCNAB2,ATG7,AGPAT2,CYFIP1,ADA2,LPCAT1,FRMPD3,HGSNAT,RAB37
4_Member	Reactome Gene Sets	R-HSA-6798695	Neutrophil degranulation	-13.3004	-9.42945	29/482	221,302,527,945,967,1075,1508,1509,1536,1729,2219,2720,3074,3101,3683,3689,3958,5912,6836,7226,8514,10533,10555,23191,51816,79888,84443,138050,326624	ALDH3B1,ANXA2,ATP6V0C,CD33,CD63,CTSC,CTSB,CTSD,CYBB,DIAPH1,FCN1,GLB1,HEXB,HK3,ITGAL,ITGB2,LGALS3,RAP2B,SURF4,TRPM2,KCNAB2,ATG7,AGPAT2,CYFIP1,ADA2,LPCAT1,FRMPD3,HGSNAT,RAB37
5_Summary	GO Biological Processes	GO:0010942	positive regulation of cell death	-11.9297	-8.94335	49/605	301,322,664,824,839,959,1026,1075,1493,1509,1540,1788,2208,2308,3001,3486,3655,3689,3956,4035,4118,4293,4609,4914,5027,5159,5335,5551,6194,6352,7023,7226,8313,8682,8797,9026,9368,10533,10616,10859,11126,25816,28984,60485,81030,84034,84289,84524,91607	ANXA1,APBB1,BNIP3,CAPN2,CASP6,CD40LG,CDKN1A,CTSC,CTLA4,CTSD,CYLD,DNMT3A,FCER2,FOXO1,GZMA,IGFBP3,ITGA6,ITGB2,LGALS1,LRP1,MAL,MAP3K9,MYC,NTRK1,P2RX7,PDGFRB,PLCG1,PRF1,RPS6,CCL5,TFAP4,TRPM2,AXIN2,PEA15,TNFRSF10A,HIP1R,SLC9A3R1,ATG7,RBCK1,LILRB1,CD160,TNFAIP8,RGCC,SAV1,ZBP1,EMILIN2,ING5,ZC3H8,SLFN11
5_Member	GO Biological Processes	GO:0010942	positive regulation of cell death	-11.9297	-8.94335	49/605	301,322,664,824,839,959,1026,1075,1493,1509,1540,1788,2208,2308,3001,3486,3655,3689,3956,4035,4118,4293,4609,4914,5027,5159,5335,5551,6194,6352,7023,7226,8313,8682,8797,9026,9368,10533,10616,10859,11126,25816,28984,60485,81030,84034,84289,84524,91607	ANXA1,APBB1,BNIP3,CAPN2,CASP6,CD40LG,CDKN1A,CTSC,CTLA4,CTSD,CYLD,DNMT3A,FCER2,FOXO1,GZMA,IGFBP3,ITGA6,ITGB2,LGALS1,LRP1,MAL,MAP3K9,MYC,NTRK1,P2RX7,PDGFRB,PLCG1,PRF1,RPS6,CCL5,TFAP4,TRPM2,AXIN2,PEA15,TNFRSF10A,HIP1R,SLC9A3R1,ATG7,RBCK1,LILRB1,CD160,TNFAIP8,RGCC,SAV1,ZBP1,EMILIN2,ING5,ZC3H8,SLFN11
5_Member	GO Biological Processes	GO:0043068	positive regulation of programmed cell death	-10.2236	-7.36685	43/543	301,322,664,824,839,959,1026,1075,1493,1509,1540,2208,2308,3001,3486,3655,3956,4118,4293,4609,4914,5027,5159,5335,5551,6194,6352,7023,8682,8797,9026,9368,10533,10616,10859,11126,25816,28984,60485,81030,84034,84289,84524	ANXA1,APBB1,BNIP3,CAPN2,CASP6,CD40LG,CDKN1A,CTSC,CTLA4,CTSD,CYLD,FCER2,FOXO1,GZMA,IGFBP3,ITGA6,LGALS1,MAL,MAP3K9,MYC,NTRK1,P2RX7,PDGFRB,PLCG1,PRF1,RPS6,CCL5,TFAP4,PEA15,TNFRSF10A,HIP1R,SLC9A3R1,ATG7,RBCK1,LILRB1,CD160,TNFAIP8,RGCC,SAV1,ZBP1,EMILIN2,ING5,ZC3H8
5_Member	GO Biological Processes	GO:0043065	positive regulation of apoptotic process	-8.44763	-5.71234	39/529	301,322,664,824,839,959,1075,1493,1509,1540,2308,3001,3486,3655,3956,4118,4293,4609,5027,5159,5335,6194,6352,7023,8682,8797,9026,9368,10533,10616,10859,11126,25816,28984,60485,81030,84034,84289,84524	ANXA1,APBB1,BNIP3,CAPN2,CASP6,CD40LG,CTSC,CTLA4,CTSD,CYLD,FOXO1,GZMA,IGFBP3,ITGA6,LGALS1,MAL,MAP3K9,MYC,P2RX7,PDGFRB,PLCG1,RPS6,CCL5,TFAP4,PEA15,TNFRSF10A,HIP1R,SLC9A3R1,ATG7,RBCK1,LILRB1,CD160,TNFAIP8,RGCC,SAV1,ZBP1,EMILIN2,ING5,ZC3H8
6_Summary	KEGG Pathway	hsa04142	Lysosome	-10.9738	-7.52881	15/132	20,53,527,537,950,967,1075,1200,1508,1509,1521,2720,3074,4668,138050,5027,83871,10533,55062,302,2060,2149,5305,23208,25946,257364	ABCA2,ACP2,ATP6V0C,ATP6AP1,SCARB2,CD63,CTSC,TPP1,CTSB,CTSD,CTSW,GLB1,HEXB,NAGA,HGSNAT,P2RX7,RAB34,ATG7,WIPI1,ANXA2,EPS15,F2R,PIP4K2A,SYT11,ZNF385A,SNX33
6_Member	KEGG Pathway	hsa04142	Lysosome	-10.9738	-7.52881	15/132	20,53,527,537,950,967,1075,1200,1508,1509,1521,2720,3074,4668,138050	ABCA2,ACP2,ATP6V0C,ATP6AP1,SCARB2,CD63,CTSC,TPP1,CTSB,CTSD,CTSW,GLB1,HEXB,NAGA,HGSNAT
6_Member	GO Biological Processes	GO:0007040	lysosome organization	-4.18082	-2.30257	7/95	53,527,537,1200,3074,5027,83871	ACP2,ATP6V0C,ATP6AP1,TPP1,HEXB,P2RX7,RAB34
6_Member	GO Biological Processes	GO:0080171	lytic vacuole organization	-4.18082	-2.30257	7/95	53,527,537,1200,3074,5027,83871	ACP2,ATP6V0C,ATP6AP1,TPP1,HEXB,P2RX7,RAB34
6_Member	GO Biological Processes	GO:0007033	vacuole organization	-4.04116	-2.19824	9/172	53,527,537,1200,3074,5027,10533,55062,83871	ACP2,ATP6V0C,ATP6AP1,TPP1,HEXB,P2RX7,ATG7,WIPI1,RAB34
6_Member	GO Biological Processes	GO:0016050	vesicle organization	-3.22994	-1.57735	11/318	302,527,537,2060,2149,5027,5305,23208,25946,83871,257364	ANXA2,ATP6V0C,ATP6AP1,EPS15,F2R,P2RX7,PIP4K2A,SYT11,ZNF385A,RAB34,SNX33
7_Summary	GO Biological Processes	GO:0022613	ribonucleoprotein complex biogenesis	-10.8227	-7.4289	30/457	1939,3646,4736,4869,4927,6122,6125,6194,6202,6431,9790,9875,10360,10557,10772,11168,25926,26156,27042,27292,27340,50628,51018,51386,54475,54680,64794,79084,79863,130916,10056,11180,23318,51520,55174,55250,55278,64425,80335,84524,221078	EIF2D,EIF3E,RPL10A,NPM1,NUP88,RPL3,RPL5,RPS6,RPS8,SRSF6,BMS1,URB1,NPM3,RPP38,SRSF10,PSIP1,NOL11,RSL1D1,UTP25,DIMT1,UTP20,GEMIN4,RRP15,EIF3L,NLE1,ZNHIT6,DDX31,WDR77,RBFA,MTERF4,FARSB,WDR6,TUT4,LARS1,INTS10,ELP2,QRSL1,POLR1E,WDR82,ZC3H8,NSUN6
7_Member	GO Biological Processes	GO:0022613	ribonucleoprotein complex biogenesis	-10.8227	-7.4289	30/457	1939,3646,4736,4869,4927,6122,6125,6194,6202,6431,9790,9875,10360,10557,10772,11168,25926,26156,27042,27292,27340,50628,51018,51386,54475,54680,64794,79084,79863,130916	EIF2D,EIF3E,RPL10A,NPM1,NUP88,RPL3,RPL5,RPS6,RPS8,SRSF6,BMS1,URB1,NPM3,RPP38,SRSF10,PSIP1,NOL11,RSL1D1,UTP25,DIMT1,UTP20,GEMIN4,RRP15,EIF3L,NLE1,ZNHIT6,DDX31,WDR77,RBFA,MTERF4
7_Member	GO Biological Processes	GO:0042254	ribosome biogenesis	-9.9116	-6.71029	23/294	4736,4869,4927,6122,6125,6194,6202,9790,9875,10360,10557,25926,26156,27042,27292,27340,50628,51018,54475,54680,64794,79863,130916	RPL10A,NPM1,NUP88,RPL3,RPL5,RPS6,RPS8,BMS1,URB1,NPM3,RPP38,NOL11,RSL1D1,UTP25,DIMT1,UTP20,GEMIN4,RRP15,NLE1,ZNHIT6,DDX31,RBFA,MTERF4
7_Member	GO Biological Processes	GO:0034660	ncRNA metabolic process	-8.77018	-5.83708	29/523	4736,6125,6194,6202,9790,9875,10056,10360,10557,11180,23318,25926,26156,27042,27292,27340,50628,51018,51520,54680,55174,55250,55278,64425,79863,80335,84524,130916,221078	RPL10A,RPL5,RPS6,RPS8,BMS1,URB1,FARSB,NPM3,RPP38,WDR6,TUT4,NOL11,RSL1D1,UTP25,DIMT1,UTP20,GEMIN4,RRP15,LARS1,ZNHIT6,INTS10,ELP2,QRSL1,POLR1E,RBFA,WDR82,ZC3H8,MTERF4,NSUN6
7_Member	GO Biological Processes	GO:0006364	rRNA processing	-8.22494	-5.47344	18/219	4736,6125,6194,6202,9790,9875,10360,10557,25926,26156,27042,27292,27340,50628,51018,54680,79863,130916	RPL10A,RPL5,RPS6,RPS8,BMS1,URB1,NPM3,RPP38,NOL11,RSL1D1,UTP25,DIMT1,UTP20,GEMIN4,RRP15,ZNHIT6,RBFA,MTERF4
7_Member	GO Biological Processes	GO:0016072	rRNA metabolic process	-8.11566	-5.39084	19/249	4736,6125,6194,6202,9790,9875,10360,10557,25926,26156,27042,27292,27340,50628,51018,54680,64425,79863,130916	RPL10A,RPL5,RPS6,RPS8,BMS1,URB1,NPM3,RPP38,NOL11,RSL1D1,UTP25,DIMT1,UTP20,GEMIN4,RRP15,ZNHIT6,POLR1E,RBFA,MTERF4
7_Member	GO Biological Processes	GO:0034470	ncRNA processing	-7.3012	-4.79823	23/403	4736,6125,6194,6202,9790,9875,10360,10557,11180,23318,25926,26156,27042,27292,27340,50628,51018,54680,55174,55250,79863,130916,221078	RPL10A,RPL5,RPS6,RPS8,BMS1,URB1,NPM3,RPP38,WDR6,TUT4,NOL11,RSL1D1,UTP25,DIMT1,UTP20,GEMIN4,RRP15,ZNHIT6,INTS10,ELP2,RBFA,MTERF4,NSUN6
7_Member	GO Biological Processes	GO:0042273	ribosomal large subunit biogenesis	-5.91415	-3.6595	9/72	4736,4869,6122,6125,9875,26156,51018,54475,54680	RPL10A,NPM1,RPL3,RPL5,URB1,RSL1D1,RRP15,NLE1,ZNHIT6
7_Member	GO Biological Processes	GO:0000470	maturation of LSU-rRNA	-4.27847	-2.38218	5/28	4736,9875,26156,51018,54680	RPL10A,URB1,RSL1D1,RRP15,ZNHIT6
8_Summary	KEGG Pathway	hsa05168	Herpes simplex virus 1 infection	-10.6462	-7.29809	31/495	330,6431,7188,7556,7562,7582,7710,10172,27300,51710,57209,57343,57711,79744,79891,80095,84671,84765,90075,90233,90594,94039,117608,147657,147694,162972,284459,339327,340252,390927,440515	BIRC3,SRSF6,TRAF5,ZNF10,ZNF708,ZNF33B,ZNF154,ZNF256,ZNF544,ZNF44,ZNF248,ZNF304,ZNF529,ZNF419,ZNF671,ZNF606,ZNF347,ZNF577,ZNF30,ZNF551,ZNF439,ZNF101,ZNF354B,ZNF480,ZNF548,ZNF550,ZNF875,ZNF546,ZNF680,ZNF793,ZNF506
8_Member	KEGG Pathway	hsa05168	Herpes simplex virus 1 infection	-10.6462	-7.29809	31/495	330,6431,7188,7556,7562,7582,7710,10172,27300,51710,57209,57343,57711,79744,79891,80095,84671,84765,90075,90233,90594,94039,117608,147657,147694,162972,284459,339327,340252,390927,440515	BIRC3,SRSF6,TRAF5,ZNF10,ZNF708,ZNF33B,ZNF154,ZNF256,ZNF544,ZNF44,ZNF248,ZNF304,ZNF529,ZNF419,ZNF671,ZNF606,ZNF347,ZNF577,ZNF30,ZNF551,ZNF439,ZNF101,ZNF354B,ZNF480,ZNF548,ZNF550,ZNF875,ZNF546,ZNF680,ZNF793,ZNF506
9_Summary	WikiPathways	WP5218	Extrafollicular B cell activation by SARS-CoV-2	-10.3662	-7.4952	16/74	639,643,931,933,959,1236,2113,2308,3689,4240,5079,9839,29760,29851,57823,60468	PRDM1,CXCR5,MS4A1,CD22,CD40LG,CCR7,ETS1,FOXO1,ITGB2,MFGE8,PAX5,ZEB2,BLNK,ICOS,SLAMF7,BACH2
9_Member	WikiPathways	WP5218	Extrafollicular B cell activation by SARS-CoV-2	-10.3662	-7.4952	16/74	639,643,931,933,959,1236,2113,2308,3689,4240,5079,9839,29760,29851,57823,60468	PRDM1,CXCR5,MS4A1,CD22,CD40LG,CCR7,ETS1,FOXO1,ITGB2,MFGE8,PAX5,ZEB2,BLNK,ICOS,SLAMF7,BACH2
10_Summary	GO Biological Processes	GO:0050854	regulation of antigen receptor-mediated signaling pathway	-10.0878	-7.24489	15/66	933,1236,1845,3958,9840,10892,11006,11126,26191,26228,27086,50852,53347,123920,257144	CD22,CCR7,DUSP3,LGALS3,TESPA1,MALT1,LILRB4,CD160,PTPN22,STAP1,FOXP1,TRAT1,UBASH3A,CMTM3,GCSAM
10_Member	GO Biological Processes	GO:0050854	regulation of antigen receptor-mediated signaling pathway	-10.0878	-7.24489	15/66	933,1236,1845,3958,9840,10892,11006,11126,26191,26228,27086,50852,53347,123920,257144	CD22,CCR7,DUSP3,LGALS3,TESPA1,MALT1,LILRB4,CD160,PTPN22,STAP1,FOXP1,TRAT1,UBASH3A,CMTM3,GCSAM
10_Member	GO Biological Processes	GO:0050856	regulation of T cell receptor signaling pathway	-6.92688	-4.26593	10/44	1236,1845,3958,9840,10892,11006,11126,26191,50852,53347	CCR7,DUSP3,LGALS3,TESPA1,MALT1,LILRB4,CD160,PTPN22,TRAT1,UBASH3A
10_Member	GO Biological Processes	GO:0050860	negative regulation of T cell receptor signaling pathway	-5.25784	-3.12725	5/25	1845,3958,11006,11126,26191	DUSP3,LGALS3,LILRB4,CD160,PTPN22
10_Member	GO Biological Processes	GO:0050858	negative regulation of antigen receptor-mediated signaling pathway	-4.80133	-2.62645	7/33	933,1845,3958,11006,11126,26191,53347	CD22,DUSP3,LGALS3,LILRB4,CD160,PTPN22,UBASH3A
11_Summary	GO Biological Processes	GO:0043087	regulation of GTPase activity	-9.46301	-6.68314	33/364	29,141,1124,1236,2041,2043,2149,3655,3925,4914,5361,5924,6352,7074,9824,9882,10235,11033,22930,23129,23179,23348,23380,27352,50861,51429,51520,51735,55103,55255,55803,57326,221002,942,945,1509,4609,5159,7023,9026,10892,55122	ABR,ADPRH,CHN2,CCR7,EPHA1,EPHA4,F2R,ITGA6,STMN1,NTRK1,PLXNA1,RASGRF2,CCL5,TIAM1,ARHGAP11A,TBC1D4,RASGRP2,ADAP1,RAB3GAP1,PLXND1,RGL1,DOCK9,SRGAP2,SGSM3,STMN3,SNX9,LARS1,RAPGEF6,RALGPS2,WDR41,ADAP2,PBXIP1,RASGEF1A,CD86,CD33,CTSD,MYC,PDGFRB,TFAP4,HIP1R,MALT1,AKIRIN2
11_Member	GO Biological Processes	GO:0043087	regulation of GTPase activity	-9.46301	-6.68314	33/364	29,141,1124,1236,2041,2043,2149,3655,3925,4914,5361,5924,6352,7074,9824,9882,10235,11033,22930,23129,23179,23348,23380,27352,50861,51429,51520,51735,55103,55255,55803,57326,221002	ABR,ADPRH,CHN2,CCR7,EPHA1,EPHA4,F2R,ITGA6,STMN1,NTRK1,PLXNA1,RASGRF2,CCL5,TIAM1,ARHGAP11A,TBC1D4,RASGRP2,ADAP1,RAB3GAP1,PLXND1,RGL1,DOCK9,SRGAP2,SGSM3,STMN3,SNX9,LARS1,RAPGEF6,RALGPS2,WDR41,ADAP2,PBXIP1,RASGEF1A
11_Member	GO Biological Processes	GO:0043547	positive regulation of GTPase activity	-8.70679	-5.94978	27/272	29,141,1124,1236,2041,2149,3655,4914,5924,6352,7074,9824,9882,10235,11033,22930,23179,23348,23380,27352,51429,51520,51735,55103,55255,55803,221002	ABR,ADPRH,CHN2,CCR7,EPHA1,F2R,ITGA6,NTRK1,RASGRF2,CCL5,TIAM1,ARHGAP11A,TBC1D4,RASGRP2,ADAP1,RAB3GAP1,RGL1,DOCK9,SRGAP2,SGSM3,SNX9,LARS1,RAPGEF6,RALGPS2,WDR41,ADAP2,RASGEF1A
11_Member	GO Biological Processes	GO:0051345	positive regulation of hydrolase activity	-6.52407	-3.91636	37/576	29,141,942,945,1124,1236,1509,2041,2043,2149,3655,4609,4914,5159,5924,6352,7023,7074,9026,9824,9882,10235,10892,11033,22930,23179,23348,23380,27352,51429,51520,51735,55103,55122,55255,55803,221002	ABR,ADPRH,CD86,CD33,CHN2,CCR7,CTSD,EPHA1,EPHA4,F2R,ITGA6,MYC,NTRK1,PDGFRB,RASGRF2,CCL5,TFAP4,TIAM1,HIP1R,ARHGAP11A,TBC1D4,RASGRP2,MALT1,ADAP1,RAB3GAP1,RGL1,DOCK9,SRGAP2,SGSM3,SNX9,LARS1,RAPGEF6,RALGPS2,AKIRIN2,WDR41,ADAP2,RASGEF1A
12_Summary	Reactome Gene Sets	R-HSA-156842	Eukaryotic Translation Elongation	-8.88967	-5.93954	13/93	1933,1937,4736,6122,6124,6125,6146,6161,6189,6191,6194,6202,6228,9790,10557,25926,27042,27292,27340,130916,3646,51386,1939,4673,4869,26156,29104,10056,51520,64432,3843,4927,55110,2686,55278,144577,155066,5578,6431,9924,10772,23318,50628,79084,221078,20,215,435,1200,1803,2539,2936,3074,4668,4967,5027,5973,9517,10797,11145,23305,55133,55331,55577,79071,83943,166929,288,2041,2043,2051,3983,4753,5335…	EEF1B2,EEF1G,RPL10A,RPL3,RPL4,RPL5,RPL22,RPL32,RPS3A,RPS4X,RPS6,RPS8,RPS23,BMS1,RPP38,NOL11,UTP25,DIMT1,UTP20,MTERF4,EIF3E,EIF3L,EIF2D,NAP1L1,NPM1,RSL1D1,N6AMT1,FARSB,LARS1,MRPS25,IPO5,NUP88,MAGOHB,GGT7,QRSL1,KICS2,ATP6V0E2,PRKCA,SRSF6,PAN2,SRSF10,TUT4,GEMIN4,WDR77,NSUN6,ABCA2,ABCD1,ASL,TPP1,DPP4,G6PD,GSR,HEXB,NAGA,OGDH,P2RX7,RENBP,SPTLC2,MTHFD2,PLAAT3,ACSL6,SRBD1,ACER3,NAGK,ELOVL6,IMMP2L,SGMS2,A…
12_Member	Reactome Gene Sets	R-HSA-156842	Eukaryotic Translation Elongation	-8.88967	-5.93954	13/93	1933,1937,4736,6122,6124,6125,6146,6161,6189,6191,6194,6202,6228	EEF1B2,EEF1G,RPL10A,RPL3,RPL4,RPL5,RPL22,RPL32,RPS3A,RPS4X,RPS6,RPS8,RPS23
12_Member	Reactome Gene Sets	R-HSA-72312	rRNA processing	-8.71468	-5.79798	18/204	4736,6122,6124,6125,6146,6161,6189,6191,6194,6202,6228,9790,10557,25926,27042,27292,27340,130916	RPL10A,RPL3,RPL4,RPL5,RPL22,RPL32,RPS3A,RPS4X,RPS6,RPS8,RPS23,BMS1,RPP38,NOL11,UTP25,DIMT1,UTP20,MTERF4
12_Member	Reactome Gene Sets	R-HSA-72689	Formation of a pool of free 40S subunits	-8.43891	-5.58583	13/101	3646,4736,6122,6124,6125,6146,6161,6189,6191,6194,6202,6228,51386	EIF3E,RPL10A,RPL3,RPL4,RPL5,RPL22,RPL32,RPS3A,RPS4X,RPS6,RPS8,RPS23,EIF3L
12_Member	GO Biological Processes	GO:0002181	cytoplasmic translation	-8.37785	-5.5732	14/122	1939,3646,4736,6122,6124,6125,6146,6161,6189,6191,6194,6202,6228,51386	EIF2D,EIF3E,RPL10A,RPL3,RPL4,RPL5,RPL22,RPL32,RPS3A,RPS4X,RPS6,RPS8,RPS23,EIF3L
12_Member	CORUM	CORUM:3055	Nop56p-associated pre-rRNA complex	-8.28064	-5.50077	13/104	4673,4736,4869,6122,6124,6125,6146,6161,6189,6194,6202,6228,26156	NAP1L1,RPL10A,NPM1,RPL3,RPL4,RPL5,RPL22,RPL32,RPS3A,RPS6,RPS8,RPS23,RSL1D1
12_Member	Reactome Gene Sets	R-HSA-8868773	rRNA processing in the nucleus and cytosol	-8.21945	-5.47344	17/194	4736,6122,6124,6125,6146,6161,6189,6191,6194,6202,6228,9790,10557,25926,27042,27292,27340	RPL10A,RPL3,RPL4,RPL5,RPL22,RPL32,RPS3A,RPS4X,RPS6,RPS8,RPS23,BMS1,RPP38,NOL11,UTP25,DIMT1,UTP20
12_Member	Reactome Gene Sets	R-HSA-156827	L13a-mediated translational silencing of Ceruloplasmin expression	-7.93146	-5.27359	13/111	3646,4736,6122,6124,6125,6146,6161,6189,6191,6194,6202,6228,51386	EIF3E,RPL10A,RPL3,RPL4,RPL5,RPL22,RPL32,RPS3A,RPS4X,RPS6,RPS8,RPS23,EIF3L
12_Member	Reactome Gene Sets	R-HSA-72706	GTP hydrolysis and joining of the 60S ribosomal subunit	-7.88372	-5.24322	13/112	3646,4736,6122,6124,6125,6146,6161,6189,6191,6194,6202,6228,51386	EIF3E,RPL10A,RPL3,RPL4,RPL5,RPL22,RPL32,RPS3A,RPS4X,RPS6,RPS8,RPS23,EIF3L
12_Member	Reactome Gene Sets	R-HSA-72764	Eukaryotic Translation Termination	-7.84876	-5.21669	12/93	4736,6122,6124,6125,6146,6161,6189,6191,6194,6202,6228,29104	RPL10A,RPL3,RPL4,RPL5,RPL22,RPL32,RPS3A,RPS4X,RPS6,RPS8,RPS23,N6AMT1
12_Member	Reactome Gene Sets	R-HSA-6791226	Major pathway of rRNA processing in the nucleolus and cytosol	-7.72464	-5.12657	16/184	4736,6122,6124,6125,6146,6161,6189,6191,6194,6202,6228,9790,10557,25926,27042,27340	RPL10A,RPL3,RPL4,RPL5,RPL22,RPL32,RPS3A,RPS4X,RPS6,RPS8,RPS23,BMS1,RPP38,NOL11,UTP25,UTP20
12_Member	Reactome Gene Sets	R-HSA-72613	Eukaryotic Translation Initiation	-7.56311	-5.00037	13/119	3646,4736,6122,6124,6125,6146,6161,6189,6191,6194,6202,6228,51386	EIF3E,RPL10A,RPL3,RPL4,RPL5,RPL22,RPL32,RPS3A,RPS4X,RPS6,RPS8,RPS23,EIF3L
12_Member	Reactome Gene Sets	R-HSA-72737	Cap-dependent Translation Initiation	-7.56311	-5.00037	13/119	3646,4736,6122,6124,6125,6146,6161,6189,6191,6194,6202,6228,51386	EIF3E,RPL10A,RPL3,RPL4,RPL5,RPL22,RPL32,RPS3A,RPS4X,RPS6,RPS8,RPS23,EIF3L
12_Member	CORUM	CORUM:306	Ribosome, cytoplasmic	-7.53792	-4.98224	11/80	4736,6122,6124,6125,6146,6161,6189,6191,6194,6202,6228	RPL10A,RPL3,RPL4,RPL5,RPL22,RPL32,RPS3A,RPS4X,RPS6,RPS8,RPS23
12_Member	Reactome Gene Sets	R-HSA-156902	Peptide chain elongation	-7.04772	-4.57471	11/89	4736,6122,6124,6125,6146,6161,6189,6191,6194,6202,6228	RPL10A,RPL3,RPL4,RPL5,RPL22,RPL32,RPS3A,RPS4X,RPS6,RPS8,RPS23
12_Member	Reactome Gene Sets	R-HSA-192823	Viral mRNA Translation	-7.04772	-4.57471	11/89	4736,6122,6124,6125,6146,6161,6189,6191,6194,6202,6228	RPL10A,RPL3,RPL4,RPL5,RPL22,RPL32,RPS3A,RPS4X,RPS6,RPS8,RPS23
12_Member	Reactome Gene Sets	R-HSA-72766	Translation	-7.03234	-4.57076	19/291	1933,1937,3646,4736,6122,6124,6125,6146,6161,6189,6191,6194,6202,6228,10056,29104,51386,51520,64432	EEF1B2,EEF1G,EIF3E,RPL10A,RPL3,RPL4,RPL5,RPL22,RPL32,RPS3A,RPS4X,RPS6,RPS8,RPS23,FARSB,N6AMT1,EIF3L,LARS1,MRPS25
12_Member	WikiPathways	WP477	Cytoplasmic ribosomal proteins	-6.99689	-4.54644	11/90	4736,6122,6124,6125,6146,6161,6189,6191,6194,6202,6228	RPL10A,RPL3,RPL4,RPL5,RPL22,RPL32,RPS3A,RPS4X,RPS6,RPS8,RPS23
12_Member	Reactome Gene Sets	R-HSA-168273	Influenza Viral RNA Transcription and Replication	-6.90808	-4.46849	13/135	3843,4736,4927,6122,6124,6125,6146,6161,6189,6191,6194,6202,6228	IPO5,RPL10A,NUP88,RPL3,RPL4,RPL5,RPL22,RPL32,RPS3A,RPS4X,RPS6,RPS8,RPS23
12_Member	Reactome Gene Sets	R-HSA-2408557	Selenocysteine synthesis	-6.84831	-4.41932	11/93	4736,6122,6124,6125,6146,6161,6189,6191,6194,6202,6228	RPL10A,RPL3,RPL4,RPL5,RPL22,RPL32,RPS3A,RPS4X,RPS6,RPS8,RPS23
12_Member	Reactome Gene Sets	R-HSA-927802	Nonsense-Mediated Decay (NMD)	-6.80628	-4.39773	12/115	4736,6122,6124,6125,6146,6161,6189,6191,6194,6202,6228,55110	RPL10A,RPL3,RPL4,RPL5,RPL22,RPL32,RPS3A,RPS4X,RPS6,RPS8,RPS23,MAGOHB
12_Member	Reactome Gene Sets	R-HSA-975957	Nonsense Mediated Decay (NMD) enhanced by the Exon Junction Complex (EJC)	-6.80628	-4.39773	12/115	4736,6122,6124,6125,6146,6161,6189,6191,6194,6202,6228,55110	RPL10A,RPL3,RPL4,RPL5,RPL22,RPL32,RPS3A,RPS4X,RPS6,RPS8,RPS23,MAGOHB
12_Member	Reactome Gene Sets	R-HSA-975956	Nonsense Mediated Decay (NMD) independent of the Exon Junction Complex (EJC)	-6.75238	-4.36809	11/95	4736,6122,6124,6125,6146,6161,6189,6191,6194,6202,6228	RPL10A,RPL3,RPL4,RPL5,RPL22,RPL32,RPS3A,RPS4X,RPS6,RPS8,RPS23
12_Member	Reactome Gene Sets	R-HSA-2408522	Selenoamino acid metabolism	-6.68271	-4.31236	12/118	4736,6122,6124,6125,6146,6161,6189,6191,6194,6202,6228,51520	RPL10A,RPL3,RPL4,RPL5,RPL22,RPL32,RPS3A,RPS4X,RPS6,RPS8,RPS23,LARS1
12_Member	Reactome Gene Sets	R-HSA-9633012	Response of EIF2AK4 (GCN2) to amino acid deficiency	-6.47838	-4.1389	11/101	4736,6122,6124,6125,6146,6161,6189,6191,6194,6202,6228	RPL10A,RPL3,RPL4,RPL5,RPL22,RPL32,RPS3A,RPS4X,RPS6,RPS8,RPS23
12_Member	GO Biological Processes	GO:0043043	peptide biosynthetic process	-6.19595	-3.8932	21/396	1933,1937,1939,2686,3646,4736,6122,6124,6125,6146,6161,6189,6191,6194,6202,6228,10056,51386,51520,55278,64432	EEF1B2,EEF1G,EIF2D,GGT7,EIF3E,RPL10A,RPL3,RPL4,RPL5,RPL22,RPL32,RPS3A,RPS4X,RPS6,RPS8,RPS23,FARSB,EIF3L,LARS1,QRSL1,MRPS25
12_Member	Reactome Gene Sets	R-HSA-168255	Influenza Infection	-6.17832	-3.88332	13/156	3843,4736,4927,6122,6124,6125,6146,6161,6189,6191,6194,6202,6228	IPO5,RPL10A,NUP88,RPL3,RPL4,RPL5,RPL22,RPL32,RPS3A,RPS4X,RPS6,RPS8,RPS23
12_Member	Reactome Gene Sets	R-HSA-9711097	Cellular response to starvation	-6.17832	-3.88332	13/156	4736,6122,6124,6125,6146,6161,6189,6191,6194,6202,6228,144577,155066	RPL10A,RPL3,RPL4,RPL5,RPL22,RPL32,RPS3A,RPS4X,RPS6,RPS8,RPS23,KICS2,ATP6V0E2
12_Member	GO Biological Processes	GO:0006412	translation	-6.07596	-3.78859	20/369	1933,1937,1939,3646,4736,6122,6124,6125,6146,6161,6189,6191,6194,6202,6228,10056,51386,51520,55278,64432	EEF1B2,EEF1G,EIF2D,EIF3E,RPL10A,RPL3,RPL4,RPL5,RPL22,RPL32,RPS3A,RPS4X,RPS6,RPS8,RPS23,FARSB,EIF3L,LARS1,QRSL1,MRPS25
12_Member	Reactome Gene Sets	R-HSA-1799339	SRP-dependent cotranslational protein targeting to membrane	-6.02315	-3.75386	11/112	4736,6122,6124,6125,6146,6161,6189,6191,6194,6202,6228	RPL10A,RPL3,RPL4,RPL5,RPL22,RPL32,RPS3A,RPS4X,RPS6,RPS8,RPS23
12_Member	Reactome Gene Sets	R-HSA-8953854	Metabolism of RNA	-5.893	-3.64184	28/674	4736,4927,5578,6122,6124,6125,6146,6161,6189,6191,6194,6202,6228,6431,9790,9924,10557,10772,23318,25926,27042,27292,27340,50628,55110,79084,130916,221078	RPL10A,NUP88,PRKCA,RPL3,RPL4,RPL5,RPL22,RPL32,RPS3A,RPS4X,RPS6,RPS8,RPS23,SRSF6,BMS1,PAN2,RPP38,SRSF10,TUT4,NOL11,UTP25,DIMT1,UTP20,GEMIN4,MAGOHB,WDR77,MTERF4,NSUN6
12_Member	GO Biological Processes	GO:0043603	cellular amide metabolic process	-5.52325	-3.13422	43/792	20,215,435,1200,1803,1933,1937,1939,2539,2686,2936,3074,3646,4668,4736,4967,5027,5973,6122,6124,6125,6146,6161,6189,6191,6194,6202,6228,9517,10056,10797,11145,23305,51386,51520,55133,55278,55331,55577,64432,79071,83943,166929	ABCA2,ABCD1,ASL,TPP1,DPP4,EEF1B2,EEF1G,EIF2D,G6PD,GGT7,GSR,HEXB,EIF3E,NAGA,RPL10A,OGDH,P2RX7,RENBP,RPL3,RPL4,RPL5,RPL22,RPL32,RPS3A,RPS4X,RPS6,RPS8,RPS23,SPTLC2,FARSB,MTHFD2,PLAAT3,ACSL6,EIF3L,LARS1,SRBD1,QRSL1,ACER3,NAGK,MRPS25,ELOVL6,IMMP2L,SGMS2
12_Member	Reactome Gene Sets	R-HSA-422475	Axon guidance	-5.46548	-3.27103	24/552	288,2041,2043,2051,3983,4736,4753,5335,5361,5578,6122,6124,6125,6146,6161,6189,6191,6194,6202,6228,6711,7074,8911,55110	ANK3,EPHA1,EPHA4,EPHB6,ABLIM1,RPL10A,NELL2,PLCG1,PLXNA1,PRKCA,RPL3,RPL4,RPL5,RPL22,RPL32,RPS3A,RPS4X,RPS6,RPS8,RPS23,SPTBN1,TIAM1,CACNA1I,MAGOHB
12_Member	GO Biological Processes	GO:0006518	peptide metabolic process	-5.26209	-3.12725	23/529	1803,1933,1937,1939,2686,3646,4736,6122,6124,6125,6146,6161,6189,6191,6194,6202,6228,10056,51386,51520,55278,64432,83943	DPP4,EEF1B2,EEF1G,EIF2D,GGT7,EIF3E,RPL10A,RPL3,RPL4,RPL5,RPL22,RPL32,RPS3A,RPS4X,RPS6,RPS8,RPS23,FARSB,EIF3L,LARS1,QRSL1,MRPS25,IMMP2L
12_Member	Reactome Gene Sets	R-HSA-376176	Signaling by ROBO receptors	-5.25823	-3.12725	14/218	4736,4753,5578,6122,6124,6125,6146,6161,6189,6191,6194,6202,6228,55110	RPL10A,NELL2,PRKCA,RPL3,RPL4,RPL5,RPL22,RPL32,RPS3A,RPS4X,RPS6,RPS8,RPS23,MAGOHB
12_Member	Reactome Gene Sets	R-HSA-9675108	Nervous system development	-5.14203	-3.03451	24/577	288,2041,2043,2051,3983,4736,4753,5335,5361,5578,6122,6124,6125,6146,6161,6189,6191,6194,6202,6228,6711,7074,8911,55110	ANK3,EPHA1,EPHA4,EPHB6,ABLIM1,RPL10A,NELL2,PLCG1,PLXNA1,PRKCA,RPL3,RPL4,RPL5,RPL22,RPL32,RPS3A,RPS4X,RPS6,RPS8,RPS23,SPTBN1,TIAM1,CACNA1I,MAGOHB
12_Member	GO Biological Processes	GO:0034645	cellular macromolecule biosynthetic process	-5.02934	-2.95311	28/749	1933,1937,1939,3646,4249,4736,6122,6124,6125,6146,6161,6189,6191,6194,6202,6228,9397,9572,10056,51386,51520,55278,57134,64432,79690,120071,254887,401647	EEF1B2,EEF1G,EIF2D,EIF3E,MGAT5,RPL10A,RPL3,RPL4,RPL5,RPL22,RPL32,RPS3A,RPS4X,RPS6,RPS8,RPS23,NMT2,NR1D1,FARSB,EIF3L,LARS1,QRSL1,MAN1C1,MRPS25,GAL3ST4,LARGE2,ZDHHC23,GOLGA7B
12_Member	Reactome Gene Sets	R-HSA-72695	Formation of the ternary complex, and subsequently, the 43S complex	-4.99601	-2.9244	7/51	3646,6189,6191,6194,6202,6228,51386	EIF3E,RPS3A,RPS4X,RPS6,RPS8,RPS23,EIF3L
12_Member	GO Biological Processes	GO:0043604	amide biosynthetic process	-4.99238	-2.92306	22/511	1933,1937,1939,2686,3646,4736,6122,6124,6125,6146,6161,6189,6191,6194,6202,6228,10056,23305,51386,51520,55278,64432	EEF1B2,EEF1G,EIF2D,GGT7,EIF3E,RPL10A,RPL3,RPL4,RPL5,RPL22,RPL32,RPS3A,RPS4X,RPS6,RPS8,RPS23,FARSB,ACSL6,EIF3L,LARS1,QRSL1,MRPS25
12_Member	Reactome Gene Sets	R-HSA-9010553	Regulation of expression of SLITs and ROBOs	-4.97681	-2.90977	12/171	4736,6122,6124,6125,6146,6161,6189,6191,6194,6202,6228,55110	RPL10A,RPL3,RPL4,RPL5,RPL22,RPL32,RPS3A,RPS4X,RPS6,RPS8,RPS23,MAGOHB
12_Member	KEGG Pathway	hsa05171	Coronavirus disease - COVID-19	-4.94999	-2.88748	14/232	3572,4736,5335,5578,6122,6124,6125,6146,6161,6189,6191,6194,6202,6228	IL6ST,RPL10A,PLCG1,PRKCA,RPL3,RPL4,RPL5,RPL22,RPL32,RPS3A,RPS4X,RPS6,RPS8,RPS23
12_Member	Reactome Gene Sets	R-HSA-72649	Translation initiation complex formation	-4.62037	-2.64086	7/58	3646,6189,6191,6194,6202,6228,51386	EIF3E,RPS3A,RPS4X,RPS6,RPS8,RPS23,EIF3L
12_Member	Reactome Gene Sets	R-HSA-72702	Ribosomal scanning and start codon recognition	-4.62037	-2.64086	7/58	3646,6189,6191,6194,6202,6228,51386	EIF3E,RPS3A,RPS4X,RPS6,RPS8,RPS23,EIF3L
12_Member	KEGG Pathway	hsa03010	Ribosome	-4.57867	-2.60717	11/158	4736,6122,6124,6125,6146,6161,6189,6191,6194,6202,6228	RPL10A,RPL3,RPL4,RPL5,RPL22,RPL32,RPS3A,RPS4X,RPS6,RPS8,RPS23
12_Member	Reactome Gene Sets	R-HSA-72662	Activation of the mRNA upon binding of the cap-binding complex and eIFs, and subsequent binding to 43S	-4.57107	-2.60681	7/59	3646,6189,6191,6194,6202,6228,51386	EIF3E,RPS3A,RPS4X,RPS6,RPS8,RPS23,EIF3L
12_Member	CORUM	CORUM:308	60S ribosomal subunit, cytoplasmic	-4.17409	-2.29731	6/47	4736,6122,6124,6125,6146,6161	RPL10A,RPL3,RPL4,RPL5,RPL22,RPL32
12_Member	CORUM	CORUM:338	40S ribosomal subunit, cytoplasmic	-4.05664	-2.2055	5/31	6189,6191,6194,6202,6228	RPS3A,RPS4X,RPS6,RPS8,RPS23
12_Member	Reactome Gene Sets	R-HSA-9754678	SARS-CoV-2 modulates host translation machinery	-4.02016	-2.1813	6/50	6189,6191,6194,6202,6228,50628	RPS3A,RPS4X,RPS6,RPS8,RPS23,GEMIN4
12_Member	CORUM	CORUM:305	40S ribosomal subunit, cytoplasmic	-3.92211	-2.11312	5/33	6189,6191,6194,6202,6228	RPS3A,RPS4X,RPS6,RPS8,RPS23
12_Member	Reactome Gene Sets	R-HSA-71291	Metabolism of amino acids and derivatives	-3.26699	-1.60197	15/374	4736,6122,6124,6125,6146,6161,6189,6191,6194,6202,6228,51520,57494,79814,256987	RPL10A,RPL3,RPL4,RPL5,RPL22,RPL32,RPS3A,RPS4X,RPS6,RPS8,RPS23,LARS1,RIMKLB,AGMAT,SERINC5
12_Member	Reactome Gene Sets	R-HSA-2262752	Cellular responses to stress	-2.72517	-1.08637	34/784	475,527,1026,1030,1200,1536,1911,2113,2539,2936,3490,4306,4609,4736,4927,6117,6122,6124,6125,6146,6161,6189,6191,6194,6202,6228,6604,6767,7290,9572,9817,55062,144577,155066	ATOX1,ATP6V0C,CDKN1A,CDKN2B,TPP1,CYBB,PHC1,ETS1,G6PD,GSR,IGFBP7,NR3C2,MYC,RPL10A,NUP88,RPA1,RPL3,RPL4,RPL5,RPL22,RPL32,RPS3A,RPS4X,RPS6,RPS8,RPS23,SMARCD3,ST13,HIRA,NR1D1,KEAP1,WIPI1,KICS2,ATP6V0E2
12_Member	Reactome Gene Sets	R-HSA-8953897	Cellular responses to stimuli	-2.60252	-0.994025	34/798	475,527,1026,1030,1200,1536,1911,2113,2539,2936,3490,4306,4609,4736,4927,6117,6122,6124,6125,6146,6161,6189,6191,6194,6202,6228,6604,6767,7290,9572,9817,55062,144577,155066	ATOX1,ATP6V0C,CDKN1A,CDKN2B,TPP1,CYBB,PHC1,ETS1,G6PD,GSR,IGFBP7,NR3C2,MYC,RPL10A,NUP88,RPA1,RPL3,RPL4,RPL5,RPL22,RPL32,RPS3A,RPS4X,RPS6,RPS8,RPS23,SMARCD3,ST13,HIRA,NR1D1,KEAP1,WIPI1,KICS2,ATP6V0E2
12_Member	Reactome Gene Sets	R-HSA-9679506	SARS-CoV Infections	-2.0717	-0.772659	12/362	1107,3615,4249,4927,6189,6191,6194,6202,6228,50628,57504,91782	CHD3,IMPDH2,MGAT5,NUP88,RPS3A,RPS4X,RPS6,RPS8,RPS23,GEMIN4,MTA3,CHMP7
13_Summary	GO Biological Processes	GO:0002695	negative regulation of leukocyte activation	-8.63194	-5.76099	15/193	301,864,942,1845,3398,3902,3958,8530,10461,10859,11006,23208,26191,84695,84868,933,1493,1803,3575,3824,4609,5335,9572,10272,11126,23236,26228,53347,55024,55255,80762,84524,257144,9314,639,3594,81,4323,23129	ANXA1,RUNX3,CD86,DUSP3,ID2,LAG3,LGALS3,CST7,MERTK,LILRB1,LILRB4,SYT11,PTPN22,LOXL3,HAVCR2,CD22,CTLA4,DPP4,IL7R,KLRD1,MYC,PLCG1,NR1D1,FSTL3,CD160,PLCB1,STAP1,UBASH3A,BANK1,WDR41,NDFIP1,ZC3H8,GCSAM,KLF4,PRDM1,IL12RB1,ACTN4,MMP14,PLXND1
13_Member	GO Biological Processes	GO:0002695	negative regulation of leukocyte activation	-8.63194	-5.76099	15/193	301,864,942,1845,3398,3902,3958,8530,10461,10859,11006,23208,26191,84695,84868	ANXA1,RUNX3,CD86,DUSP3,ID2,LAG3,LGALS3,CST7,MERTK,LILRB1,LILRB4,SYT11,PTPN22,LOXL3,HAVCR2
13_Member	GO Biological Processes	GO:0050866	negative regulation of cell activation	-7.96603	-5.28561	15/216	301,864,942,1845,3398,3902,3958,8530,10461,10859,11006,23208,26191,84695,84868	ANXA1,RUNX3,CD86,DUSP3,ID2,LAG3,LGALS3,CST7,MERTK,LILRB1,LILRB4,SYT11,PTPN22,LOXL3,HAVCR2
13_Member	GO Biological Processes	GO:0051250	negative regulation of lymphocyte activation	-7.75774	-5.14848	13/161	301,864,942,1845,3398,3902,3958,10461,10859,11006,26191,84695,84868	ANXA1,RUNX3,CD86,DUSP3,ID2,LAG3,LGALS3,MERTK,LILRB1,LILRB4,PTPN22,LOXL3,HAVCR2
13_Member	GO Biological Processes	GO:0002683	negative regulation of immune system process	-7.65774	-4.94314	33/430	301,864,933,942,1493,1803,1845,3398,3575,3824,3902,3958,4609,5335,8530,9572,10272,10461,10859,11006,11126,23208,23236,26191,26228,53347,55024,55255,80762,84524,84695,84868,257144	ANXA1,RUNX3,CD22,CD86,CTLA4,DPP4,DUSP3,ID2,IL7R,KLRD1,LAG3,LGALS3,MYC,PLCG1,CST7,NR1D1,FSTL3,MERTK,LILRB1,LILRB4,CD160,SYT11,PLCB1,PTPN22,STAP1,UBASH3A,BANK1,WDR41,NDFIP1,ZC3H8,LOXL3,HAVCR2,GCSAM
13_Member	GO Biological Processes	GO:1903038	negative regulation of leukocyte cell-cell adhesion	-7.35835	-4.84278	12/144	301,864,942,1845,3902,3958,9314,10859,11006,26191,84695,84868	ANXA1,RUNX3,CD86,DUSP3,LAG3,LGALS3,KLF4,LILRB1,LILRB4,PTPN22,LOXL3,HAVCR2
13_Member	GO Biological Processes	GO:0050868	negative regulation of T cell activation	-7.03652	-4.57076	11/125	301,864,942,1845,3902,3958,10859,11006,26191,84695,84868	ANXA1,RUNX3,CD86,DUSP3,LAG3,LGALS3,LILRB1,LILRB4,PTPN22,LOXL3,HAVCR2
13_Member	GO Biological Processes	GO:0046634	regulation of alpha-beta T cell activation	-6.69536	-4.32042	10/107	301,639,864,942,3594,10859,11006,11126,26191,84695	ANXA1,PRDM1,RUNX3,CD86,IL12RB1,LILRB1,LILRB4,CD160,PTPN22,LOXL3
13_Member	GO Biological Processes	GO:0007162	negative regulation of cell adhesion	-6.0175	-3.75222	15/305	81,301,864,942,1845,3902,3958,4323,9314,10859,11006,23129,26191,84695,84868	ACTN4,ANXA1,RUNX3,CD86,DUSP3,LAG3,LGALS3,MMP14,KLF4,LILRB1,LILRB4,PLXND1,PTPN22,LOXL3,HAVCR2
13_Member	GO Biological Processes	GO:0022408	negative regulation of cell-cell adhesion	-5.83748	-3.6	12/199	301,864,942,1845,3902,3958,9314,10859,11006,26191,84695,84868	ANXA1,RUNX3,CD86,DUSP3,LAG3,LGALS3,KLF4,LILRB1,LILRB4,PTPN22,LOXL3,HAVCR2
13_Member	GO Biological Processes	GO:0046637	regulation of alpha-beta T cell differentiation	-5.09024	-2.99985	7/69	301,639,864,942,3594,11006,84695	ANXA1,PRDM1,RUNX3,CD86,IL12RB1,LILRB4,LOXL3
13_Member	GO Biological Processes	GO:1902106	negative regulation of leukocyte differentiation	-4.86893	-2.81312	8/103	301,864,3398,3902,10272,10859,11006,84695	ANXA1,RUNX3,ID2,LAG3,FSTL3,LILRB1,LILRB4,LOXL3
13_Member	GO Biological Processes	GO:1903707	negative regulation of hemopoiesis	-4.74766	-2.72797	8/107	301,864,3398,3902,10272,10859,11006,84695	ANXA1,RUNX3,ID2,LAG3,FSTL3,LILRB1,LILRB4,LOXL3
13_Member	GO Biological Processes	GO:0045620	negative regulation of lymphocyte differentiation	-4.61971	-2.64086	6/55	301,864,3398,3902,11006,84695	ANXA1,RUNX3,ID2,LAG3,LILRB4,LOXL3
13_Member	GO Biological Processes	GO:2000514	regulation of CD4-positive, alpha-beta T cell activation	-4.09234	-2.23422	6/68	301,864,942,3594,11126,84695	ANXA1,RUNX3,CD86,IL12RB1,CD160,LOXL3
13_Member	GO Biological Processes	GO:0045581	negative regulation of T cell differentiation	-3.92455	-2.1143	5/46	301,864,3902,11006,84695	ANXA1,RUNX3,LAG3,LILRB4,LOXL3
13_Member	GO Biological Processes	GO:0043370	regulation of CD4-positive, alpha-beta T cell differentiation	-3.66902	-1.92193	5/52	301,864,942,3594,84695	ANXA1,RUNX3,CD86,IL12RB1,LOXL3
13_Member	GO Biological Processes	GO:0046636	negative regulation of alpha-beta T cell activation	-3.01149	-1.42631	4/42	301,864,10859,84695	ANXA1,RUNX3,LILRB1,LOXL3
13_Member	GO Biological Processes	GO:0043371	negative regulation of CD4-positive, alpha-beta T cell differentiation	-2.87793	-1.33807	3/21	301,864,84695	ANXA1,RUNX3,LOXL3
13_Member	GO Biological Processes	GO:0046639	negative regulation of alpha-beta T cell differentiation	-2.65352	-1.18051	3/25	301,864,84695	ANXA1,RUNX3,LOXL3
13_Member	GO Biological Processes	GO:2000515	negative regulation of CD4-positive, alpha-beta T cell activation	-2.38266	-0.994112	3/31	301,864,84695	ANXA1,RUNX3,LOXL3
14_Summary	GO Biological Processes	GO:0002697	regulation of immune effector process	-8.03643	-5.33181	19/356	301,942,2219,2242,3594,3689,3823,3824,3902,3958,5027,9437,10859,11006,11126,26191,51744,84695,84868,1536,2149,3600,4615,10555,23236,55122,10758,51561,933,940,959,10892,80762	ANXA1,CD86,FCN1,FES,IL12RB1,ITGB2,KLRC3,KLRD1,LAG3,LGALS3,P2RX7,NCR1,LILRB1,LILRB4,CD160,PTPN22,CD244,LOXL3,HAVCR2,CYBB,F2R,IL15,MYD88,AGPAT2,PLCB1,AKIRIN2,TRAF3IP2,IL23A,CD22,CD28,CD40LG,MALT1,NDFIP1
14_Member	GO Biological Processes	GO:0002697	regulation of immune effector process	-8.03643	-5.33181	19/356	301,942,2219,2242,3594,3689,3823,3824,3902,3958,5027,9437,10859,11006,11126,26191,51744,84695,84868	ANXA1,CD86,FCN1,FES,IL12RB1,ITGB2,KLRC3,KLRD1,LAG3,LGALS3,P2RX7,NCR1,LILRB1,LILRB4,CD160,PTPN22,CD244,LOXL3,HAVCR2
14_Member	GO Biological Processes	GO:0002699	positive regulation of immune effector process	-6.34431	-4.02562	14/249	301,942,2219,2242,3594,3689,3823,3824,3902,5027,10859,11126,26191,51744	ANXA1,CD86,FCN1,FES,IL12RB1,ITGB2,KLRC3,KLRD1,LAG3,P2RX7,LILRB1,CD160,PTPN22,CD244
14_Member	GO Biological Processes	GO:0001819	positive regulation of cytokine production	-4.80735	-2.76678	17/481	301,942,1536,2149,2219,3594,3600,4615,5027,10555,10859,11126,23236,26191,51744,55122,84868	ANXA1,CD86,CYBB,F2R,FCN1,IL12RB1,IL15,MYD88,P2RX7,AGPAT2,LILRB1,CD160,PLCB1,PTPN22,CD244,AKIRIN2,HAVCR2
14_Member	GO Biological Processes	GO:0032729	positive regulation of interferon-gamma production	-3.79092	-2.00752	6/77	3594,10859,11126,26191,51744,84868	IL12RB1,LILRB1,CD160,PTPN22,CD244,HAVCR2
14_Member	GO Biological Processes	GO:0032649	regulation of interferon-gamma production	-3.61389	-1.87754	7/117	3594,10859,11006,11126,26191,51744,84868	IL12RB1,LILRB1,LILRB4,CD160,PTPN22,CD244,HAVCR2
14_Member	GO Biological Processes	GO:0050691	regulation of defense response to virus by host	-3.20129	-1.4465	6/42	3594,3600,10758,10859,26191,51561	IL12RB1,IL15,TRAF3IP2,LILRB1,PTPN22,IL23A
14_Member	GO Biological Processes	GO:0002230	positive regulation of defense response to virus by host	-2.99192	-1.29221	5/31	3594,10758,10859,26191,51561	IL12RB1,TRAF3IP2,LILRB1,PTPN22,IL23A
14_Member	GO Biological Processes	GO:0002700	regulation of production of molecular mediator of immune response	-2.43221	-0.869467	11/167	933,940,942,959,10859,10892,11006,11126,26191,51744,80762	CD22,CD28,CD86,CD40LG,LILRB1,MALT1,LILRB4,CD160,PTPN22,CD244,NDFIP1
14_Member	GO Biological Processes	GO:0050688	regulation of defense response to virus	-2.11312	-0.807625	4/74	3594,3600,10859,26191	IL12RB1,IL15,LILRB1,PTPN22
14_Member	GO Biological Processes	GO:0002702	positive regulation of production of molecular mediator of immune response	-2.0542	-0.760739	5/120	942,10859,11126,26191,51744	CD86,LILRB1,CD160,PTPN22,CD244
15_Summary	GO Biological Processes	GO:0032814	regulation of natural killer cell activation	-8.0202	-5.32534	8/41	639,3600,3601,3823,3824,9760,26191,84868,23236,3636,2219,4240,10461,26228,55423,23208	PRDM1,IL15,IL15RA,KLRC3,KLRD1,TOX,PTPN22,HAVCR2,PLCB1,INPPL1,FCN1,MFGE8,MERTK,STAP1,SIRPG,SYT11
15_Member	GO Biological Processes	GO:0032814	regulation of natural killer cell activation	-8.0202	-5.32534	8/41	639,3600,3601,3823,3824,9760,26191,84868	PRDM1,IL15,IL15RA,KLRC3,KLRD1,TOX,PTPN22,HAVCR2
15_Member	GO Biological Processes	GO:0032823	regulation of natural killer cell differentiation	-5.25814	-3.12725	4/12	639,3600,3601,9760	PRDM1,IL15,IL15RA,TOX
15_Member	GO Biological Processes	GO:0035723	interleukin-15-mediated signaling pathway	-4.65	-2.65411	3/6	3600,3601,23236	IL15,IL15RA,PLCB1
15_Member	GO Biological Processes	GO:0071350	cellular response to interleukin-15	-4.65	-2.65411	3/6	3600,3601,23236	IL15,IL15RA,PLCB1
15_Member	GO Biological Processes	GO:0032825	positive regulation of natural killer cell differentiation	-4.20963	-2.32545	3/8	3600,3601,9760	IL15,IL15RA,TOX
15_Member	GO Biological Processes	GO:0070672	response to interleukin-15	-4.20963	-2.32545	3/8	3600,3601,23236	IL15,IL15RA,PLCB1
15_Member	Reactome Gene Sets	R-HSA-451927	Interleukin-2 family signaling	-2.93483	-1.37936	4/44	3600,3601,3636,84868	IL15,IL15RA,INPPL1,HAVCR2
15_Member	GO Biological Processes	GO:0032816	positive regulation of natural killer cell activation	-2.65352	-1.18051	3/25	3600,3601,9760	IL15,IL15RA,TOX
15_Member	GO Biological Processes	GO:0050766	positive regulation of phagocytosis	-2.63424	-1.01696	7/72	2219,3600,3601,4240,10461,26228,55423	FCN1,IL15,IL15RA,MFGE8,MERTK,STAP1,SIRPG
15_Member	GO Biological Processes	GO:0050764	regulation of phagocytosis	-2.37522	-0.834006	8/101	2219,3600,3601,4240,10461,23208,26228,55423	FCN1,IL15,IL15RA,MFGE8,MERTK,SYT11,STAP1,SIRPG
16_Summary	GO Biological Processes	GO:0010959	regulation of metal ion transport	-7.75619	-5.14848	20/411	81,154,483,945,967,1729,2149,2316,2539,3779,3958,5027,5159,6352,8514,9368,10859,11261,54997,246329,3643,65010,1536,23208,117144,8682,55022	ACTN4,ADRB2,ATP1B3,CD33,CD63,DIAPH1,F2R,FLNA,G6PD,KCNMB1,LGALS3,P2RX7,PDGFRB,CCL5,KCNAB2,SLC9A3R1,LILRB1,CHP1,TESC,STAC3,INSR,SLC26A6,CYBB,SYT11,CATSPER1,PEA15,PID1
16_Member	GO Biological Processes	GO:0010959	regulation of metal ion transport	-7.75619	-5.14848	20/411	81,154,483,945,967,1729,2149,2316,2539,3779,3958,5027,5159,6352,8514,9368,10859,11261,54997,246329	ACTN4,ADRB2,ATP1B3,CD33,CD63,DIAPH1,F2R,FLNA,G6PD,KCNMB1,LGALS3,P2RX7,PDGFRB,CCL5,KCNAB2,SLC9A3R1,LILRB1,CHP1,TESC,STAC3
16_Member	GO Biological Processes	GO:0034764	positive regulation of transmembrane transport	-6.80969	-4.39773	14/228	81,154,483,2149,2316,2539,3643,3779,5027,9368,11261,54997,65010,246329	ACTN4,ADRB2,ATP1B3,F2R,FLNA,G6PD,INSR,KCNMB1,P2RX7,SLC9A3R1,CHP1,TESC,SLC26A6,STAC3
16_Member	GO Biological Processes	GO:0032415	regulation of sodium:proton antiporter activity	-6.75498	-4.36809	4/6	81,9368,11261,54997	ACTN4,SLC9A3R1,CHP1,TESC
16_Member	GO Biological Processes	GO:0043270	positive regulation of ion transport	-6.52622	-4.17378	15/278	81,154,483,2149,2316,2539,3779,3958,5027,5159,6352,9368,11261,54997,246329	ACTN4,ADRB2,ATP1B3,F2R,FLNA,G6PD,KCNMB1,LGALS3,P2RX7,PDGFRB,CCL5,SLC9A3R1,CHP1,TESC,STAC3
16_Member	GO Biological Processes	GO:0034767	positive regulation of ion transmembrane transport	-6.35142	-4.02866	12/178	81,154,483,2149,2316,2539,3779,5027,9368,11261,54997,246329	ACTN4,ADRB2,ATP1B3,F2R,FLNA,G6PD,KCNMB1,P2RX7,SLC9A3R1,CHP1,TESC,STAC3
16_Member	GO Biological Processes	GO:1904064	positive regulation of cation transmembrane transport	-5.84868	-3.60782	11/164	81,154,483,2149,2316,2539,3779,5027,11261,54997,246329	ACTN4,ADRB2,ATP1B3,F2R,FLNA,G6PD,KCNMB1,P2RX7,CHP1,TESC,STAC3
16_Member	GO Biological Processes	GO:0043269	regulation of ion transport	-5.81166	-3.57753	23/696	81,154,483,945,967,1536,1729,2149,2316,2539,3779,3958,5027,5159,6352,8514,9368,10859,11261,23208,54997,117144,246329	ACTN4,ADRB2,ATP1B3,CD33,CD63,CYBB,DIAPH1,F2R,FLNA,G6PD,KCNMB1,LGALS3,P2RX7,PDGFRB,CCL5,KCNAB2,SLC9A3R1,LILRB1,CHP1,SYT11,TESC,CATSPER1,STAC3
16_Member	GO Biological Processes	GO:0034762	regulation of transmembrane transport	-5.71783	-3.48703	21/602	81,154,483,967,1536,1729,2149,2316,2539,3643,3779,5027,8514,8682,9368,11261,54997,55022,65010,117144,246329	ACTN4,ADRB2,ATP1B3,CD63,CYBB,DIAPH1,F2R,FLNA,G6PD,INSR,KCNMB1,P2RX7,KCNAB2,PEA15,SLC9A3R1,CHP1,TESC,PID1,SLC26A6,CATSPER1,STAC3
16_Member	GO Biological Processes	GO:0032417	positive regulation of sodium:proton antiporter activity	-5.34217	-3.17308	3/4	81,11261,54997	ACTN4,CHP1,TESC
16_Member	GO Biological Processes	GO:1904062	regulation of cation transmembrane transport	-4.84707	-2.79566	15/381	81,154,483,967,1729,2149,2316,2539,3779,5027,8514,9368,11261,54997,246329	ACTN4,ADRB2,ATP1B3,CD63,DIAPH1,F2R,FLNA,G6PD,KCNMB1,P2RX7,KCNAB2,SLC9A3R1,CHP1,TESC,STAC3
16_Member	GO Biological Processes	GO:0034765	regulation of ion transmembrane transport	-4.55068	-2.59354	17/504	81,154,483,967,1536,1729,2149,2316,2539,3779,5027,8514,9368,11261,54997,117144,246329	ACTN4,ADRB2,ATP1B3,CD63,CYBB,DIAPH1,F2R,FLNA,G6PD,KCNMB1,P2RX7,KCNAB2,SLC9A3R1,CHP1,TESC,CATSPER1,STAC3
16_Member	GO Biological Processes	GO:0002028	regulation of sodium ion transport	-4.30051	-2.39648	7/91	81,154,483,5027,9368,11261,54997	ACTN4,ADRB2,ATP1B3,P2RX7,SLC9A3R1,CHP1,TESC
16_Member	GO Biological Processes	GO:1902307	positive regulation of sodium ion transmembrane transport	-4.29627	-2.3938	4/20	81,483,11261,54997	ACTN4,ATP1B3,CHP1,TESC
16_Member	GO Biological Processes	GO:0010155	regulation of proton transport	-4.04517	-2.19952	4/23	81,9368,11261,54997	ACTN4,SLC9A3R1,CHP1,TESC
16_Member	GO Biological Processes	GO:0010765	positive regulation of sodium ion transport	-3.4163	-1.71956	4/33	81,483,11261,54997	ACTN4,ATP1B3,CHP1,TESC
16_Member	GO Biological Processes	GO:2000651	positive regulation of sodium ion transmembrane transporter activity	-3.23672	-1.58061	3/16	81,11261,54997	ACTN4,CHP1,TESC
16_Member	GO Biological Processes	GO:1902305	regulation of sodium ion transmembrane transport	-3.12511	-1.5005	5/68	81,483,9368,11261,54997	ACTN4,ATP1B3,SLC9A3R1,CHP1,TESC
16_Member	GO Biological Processes	GO:0032414	positive regulation of ion transmembrane transporter activity	-2.93989	-1.38211	6/111	81,154,483,11261,54997,246329	ACTN4,ADRB2,ATP1B3,CHP1,TESC,STAC3
16_Member	GO Biological Processes	GO:0032411	positive regulation of transporter activity	-2.72975	-1.23232	6/122	81,154,483,11261,54997,246329	ACTN4,ADRB2,ATP1B3,CHP1,TESC,STAC3
16_Member	GO Biological Processes	GO:2000649	regulation of sodium ion transmembrane transporter activity	-2.46283	-1.04912	4/59	81,9368,11261,54997	ACTN4,SLC9A3R1,CHP1,TESC
17_Summary	Reactome Gene Sets	R-HSA-9012999	RHO GTPase cycle	-7.7274	-5.00258	34/449	29,394,537,1124,1536,1729,1730,4646,5361,5924,6510,6711,7074,9710,9743,9824,10152,11180,22852,23129,23191,23263,23348,23380,25894,55704,57473,57514,79180,79658,84033,114822,144402,157285,2316,3984,5578,64105	ABR,ARHGAP5,ATP6AP1,CHN2,CYBB,DIAPH1,DIAPH2,MYO6,PLXNA1,RASGRF2,SLC1A5,SPTBN1,TIAM1,GARRE1,ARHGAP32,ARHGAP11A,ABI2,WDR6,ANKRD26,PLXND1,CYFIP1,MCF2L,DOCK9,SRGAP2,PLEKHG4,CCDC88A,ZNF512B,ARHGAP31,EFHD2,ARHGAP10,OBSCN,RHPN1,CPNE8,PRAG1,FLNA,LIMK1,PRKCA,CENPK
17_Member	Reactome Gene Sets	R-HSA-9012999	RHO GTPase cycle	-7.7274	-5.00258	34/449	29,394,537,1124,1536,1729,1730,4646,5361,5924,6510,6711,7074,9710,9743,9824,10152,11180,22852,23129,23191,23263,23348,23380,25894,55704,57473,57514,79180,79658,84033,114822,144402,157285	ABR,ARHGAP5,ATP6AP1,CHN2,CYBB,DIAPH1,DIAPH2,MYO6,PLXNA1,RASGRF2,SLC1A5,SPTBN1,TIAM1,GARRE1,ARHGAP32,ARHGAP11A,ABI2,WDR6,ANKRD26,PLXND1,CYFIP1,MCF2L,DOCK9,SRGAP2,PLEKHG4,CCDC88A,ZNF512B,ARHGAP31,EFHD2,ARHGAP10,OBSCN,RHPN1,CPNE8,PRAG1
17_Member	Reactome Gene Sets	R-HSA-9013149	RAC1 GTPase cycle	-5.26431	-2.93327	17/185	29,394,1124,1536,5924,6510,7074,9710,9743,10152,23191,23263,23348,23380,25894,57514,79658	ABR,ARHGAP5,CHN2,CYBB,RASGRF2,SLC1A5,TIAM1,GARRE1,ARHGAP32,ABI2,CYFIP1,MCF2L,DOCK9,SRGAP2,PLEKHG4,ARHGAP31,ARHGAP10
17_Member	Reactome Gene Sets	R-HSA-194315	Signaling by Rho GTPases	-4.85291	-2.65712	38/707	29,394,537,1124,1536,1729,1730,2316,3984,4646,5361,5578,5924,6510,6711,7074,9710,9743,9824,10152,11180,22852,23129,23191,23263,23348,23380,25894,55704,57473,57514,64105,79180,79658,84033,114822,144402,157285	ABR,ARHGAP5,ATP6AP1,CHN2,CYBB,DIAPH1,DIAPH2,FLNA,LIMK1,MYO6,PLXNA1,PRKCA,RASGRF2,SLC1A5,SPTBN1,TIAM1,GARRE1,ARHGAP32,ARHGAP11A,ABI2,WDR6,ANKRD26,PLXND1,CYFIP1,MCF2L,DOCK9,SRGAP2,PLEKHG4,CCDC88A,ZNF512B,ARHGAP31,CENPK,EFHD2,ARHGAP10,OBSCN,RHPN1,CPNE8,PRAG1
17_Member	Reactome Gene Sets	R-HSA-9716542	Signaling by Rho GTPases, Miro GTPases and RHOBTB3	-4.63971	-2.50383	38/723	29,394,537,1124,1536,1729,1730,2316,3984,4646,5361,5578,5924,6510,6711,7074,9710,9743,9824,10152,11180,22852,23129,23191,23263,23348,23380,25894,55704,57473,57514,64105,79180,79658,84033,114822,144402,157285	ABR,ARHGAP5,ATP6AP1,CHN2,CYBB,DIAPH1,DIAPH2,FLNA,LIMK1,MYO6,PLXNA1,PRKCA,RASGRF2,SLC1A5,SPTBN1,TIAM1,GARRE1,ARHGAP32,ARHGAP11A,ABI2,WDR6,ANKRD26,PLXND1,CYFIP1,MCF2L,DOCK9,SRGAP2,PLEKHG4,CCDC88A,ZNF512B,ARHGAP31,CENPK,EFHD2,ARHGAP10,OBSCN,RHPN1,CPNE8,PRAG1
17_Member	Reactome Gene Sets	R-HSA-8980692	RHOA GTPase cycle	-4.61737	-2.49201	14/147	29,394,537,1729,5924,7074,9743,9824,23263,25894,57514,79658,84033,114822	ABR,ARHGAP5,ATP6AP1,DIAPH1,RASGRF2,TIAM1,ARHGAP32,ARHGAP11A,MCF2L,PLEKHG4,ARHGAP31,ARHGAP10,OBSCN,RHPN1
17_Member	Reactome Gene Sets	R-HSA-9013423	RAC3 GTPase cycle	-3.85991	-1.92848	10/94	29,394,1536,6510,7074,9710,9743,10152,23191,23380	ABR,ARHGAP5,CYBB,SLC1A5,TIAM1,GARRE1,ARHGAP32,ABI2,CYFIP1,SRGAP2
17_Member	Reactome Gene Sets	R-HSA-9013148	CDC42 GTPase cycle	-3.20657	-1.44698	12/155	29,394,5924,7074,9743,23263,23348,23380,25894,57514,79658,144402	ABR,ARHGAP5,RASGRF2,TIAM1,ARHGAP32,MCF2L,DOCK9,SRGAP2,PLEKHG4,ARHGAP31,ARHGAP10,CPNE8
17_Member	GO Biological Processes	GO:0016601	Rac protein signal transduction	-2.60612	-0.996833	4/23	7074,9710,10152,23191	TIAM1,GARRE1,ABI2,CYFIP1
18_Summary	Reactome Gene Sets	R-HSA-198933	Immunoregulatory interactions between a Lymphoid and a non-Lymphoid cell	-7.70863	-5.12398	12/134	945,3683,3689,3812,3824,9437,10859,11006,11126,51348,57823,342510,942,1075,1508,1509,1536,3902,4615,9246,9817,10437,10533,10616,25897,26191,26270	CD33,ITGAL,ITGB2,KIR3DL2,KLRD1,NCR1,LILRB1,LILRB4,CD160,KLRF1,SLAMF7,CD300E,CD86,CTSC,CTSB,CTSD,CYBB,LAG3,MYD88,UBE2L6,KEAP1,IFI30,ATG7,RBCK1,RNF19A,PTPN22,FBXO6
18_Member	Reactome Gene Sets	R-HSA-198933	Immunoregulatory interactions between a Lymphoid and a non-Lymphoid cell	-7.70863	-5.12398	12/134	945,3683,3689,3812,3824,9437,10859,11006,11126,51348,57823,342510	CD33,ITGAL,ITGB2,KIR3DL2,KLRD1,NCR1,LILRB1,LILRB4,CD160,KLRF1,SLAMF7,CD300E
18_Member	Reactome Gene Sets	R-HSA-1280218	Adaptive Immune System	-7.25866	-4.76185	27/769	942,945,1075,1508,1509,1536,3683,3689,3812,3824,3902,4615,9246,9437,9817,10437,10533,10616,10859,11006,11126,25897,26191,26270,51348,57823,342510	CD86,CD33,CTSC,CTSB,CTSD,CYBB,ITGAL,ITGB2,KIR3DL2,KLRD1,LAG3,MYD88,UBE2L6,NCR1,KEAP1,IFI30,ATG7,RBCK1,LILRB1,LILRB4,CD160,RNF19A,PTPN22,FBXO6,KLRF1,SLAMF7,CD300E
19_Summary	GO Biological Processes	GO:0050778	positive regulation of immune response	-7.62457	-4.91995	39/567	301,839,931,940,942,974,1236,1493,2208,2219,3572,3594,3600,3689,3823,3824,3902,3984,5027,5335,6352,9840,10616,10859,10892,11126,26191,26228,27086,28984,29760,50852,51561,55024,55122,64005,81030,84868,123920,945,1540,4615,11006,151888	ANXA1,CASP6,MS4A1,CD28,CD86,CD79B,CCR7,CTLA4,FCER2,FCN1,IL6ST,IL12RB1,IL15,ITGB2,KLRC3,KLRD1,LAG3,LIMK1,P2RX7,PLCG1,CCL5,TESPA1,RBCK1,LILRB1,MALT1,CD160,PTPN22,STAP1,FOXP1,RGCC,BLNK,TRAT1,IL23A,BANK1,AKIRIN2,MYO1G,ZBP1,HAVCR2,CMTM3,CD33,CYLD,MYD88,LILRB4,BTLA
19_Member	GO Biological Processes	GO:0050778	positive regulation of immune response	-7.62457	-4.91995	39/567	301,839,931,940,942,974,1236,1493,2208,2219,3572,3594,3600,3689,3823,3824,3902,3984,5027,5335,6352,9840,10616,10859,10892,11126,26191,26228,27086,28984,29760,50852,51561,55024,55122,64005,81030,84868,123920	ANXA1,CASP6,MS4A1,CD28,CD86,CD79B,CCR7,CTLA4,FCER2,FCN1,IL6ST,IL12RB1,IL15,ITGB2,KLRC3,KLRD1,LAG3,LIMK1,P2RX7,PLCG1,CCL5,TESPA1,RBCK1,LILRB1,MALT1,CD160,PTPN22,STAP1,FOXP1,RGCC,BLNK,TRAT1,IL23A,BANK1,AKIRIN2,MYO1G,ZBP1,HAVCR2,CMTM3
19_Member	GO Biological Processes	GO:0002764	immune response-regulating signaling pathway	-3.63545	-1.7645	22/371	931,940,945,974,1493,1540,2219,3823,3824,3984,4615,5335,10616,10859,10892,11006,26191,29760,55024,64005,84868,151888	MS4A1,CD28,CD33,CD79B,CTLA4,CYLD,FCN1,KLRC3,KLRD1,LIMK1,MYD88,PLCG1,RBCK1,LILRB1,MALT1,LILRB4,PTPN22,BLNK,BANK1,MYO1G,HAVCR2,BTLA
19_Member	GO Biological Processes	GO:0002768	immune response-regulating cell surface receptor signaling pathway	-3.32991	-1.52962	18/289	931,940,974,1493,2219,3823,3824,3984,5335,10616,10859,10892,11006,26191,29760,55024,64005,151888	MS4A1,CD28,CD79B,CTLA4,FCN1,KLRC3,KLRD1,LIMK1,PLCG1,RBCK1,LILRB1,MALT1,LILRB4,PTPN22,BLNK,BANK1,MYO1G,BTLA
20_Summary	GO Biological Processes	GO:0051493	regulation of cytoskeleton organization	-7.40841	-4.7231	37/531	119,822,824,1236,1540,1729,2041,2242,2316,2648,3925,3984,4035,4869,5027,5159,6711,7226,9026,9620,10152,10174,10207,11186,23191,24139,26228,28984,50810,50861,51225,51429,55704,79884,91782,114822,146206,154,301,302,664,940,3002,3643,5305,6836,9555,9924,22930,23236,55062,56907,57343,80063,3958,4615,4914,5578,51673,57463,129293,165	ADD2,CAPG,CAPN2,CCR7,CYLD,DIAPH1,EPHA1,FES,FLNA,KAT2A,STMN1,LIMK1,LRP1,NPM1,P2RX7,PDGFRB,SPTBN1,TRPM2,HIP1R,CELSR1,ABI2,SORBS3,PATJ,RASSF1,CYFIP1,EML2,STAP1,RGCC,HDGFL3,STMN3,ABI3,SNX9,CCDC88A,MAP9,CHMP7,RHPN1,CARMIL2,ADRB2,ANXA1,ANXA2,BNIP3,CD28,GZMB,INSR,PIP4K2A,SURF4,MACROH2A1,PAN2,RAB3GAP1,PLCB1,WIPI1,SPIRE1,ZNF304,ATF7IP2,LGALS3,MYD88,NTRK1,PRKCA,TPPP3,AMIGO1,TRABD2A,AEBP1
20_Member	GO Biological Processes	GO:0051493	regulation of cytoskeleton organization	-7.40841	-4.7231	37/531	119,822,824,1236,1540,1729,2041,2242,2316,2648,3925,3984,4035,4869,5027,5159,6711,7226,9026,9620,10152,10174,10207,11186,23191,24139,26228,28984,50810,50861,51225,51429,55704,79884,91782,114822,146206	ADD2,CAPG,CAPN2,CCR7,CYLD,DIAPH1,EPHA1,FES,FLNA,KAT2A,STMN1,LIMK1,LRP1,NPM1,P2RX7,PDGFRB,SPTBN1,TRPM2,HIP1R,CELSR1,ABI2,SORBS3,PATJ,RASSF1,CYFIP1,EML2,STAP1,RGCC,HDGFL3,STMN3,ABI3,SNX9,CCDC88A,MAP9,CHMP7,RHPN1,CARMIL2
20_Member	GO Biological Processes	GO:0010638	positive regulation of organelle organization	-5.63759	-3.198	32/503	154,301,302,664,940,1236,2041,2242,3002,3643,3984,5027,5159,5305,6836,9026,9555,9924,10152,10174,22930,23191,23236,26228,28984,51429,55062,55704,56907,57343,80063,146206	ADRB2,ANXA1,ANXA2,BNIP3,CD28,CCR7,EPHA1,FES,GZMB,INSR,LIMK1,P2RX7,PDGFRB,PIP4K2A,SURF4,HIP1R,MACROH2A1,PAN2,ABI2,SORBS3,RAB3GAP1,CYFIP1,PLCB1,STAP1,RGCC,SNX9,WIPI1,CCDC88A,SPIRE1,ZNF304,ATF7IP2,CARMIL2
20_Member	GO Biological Processes	GO:0032956	regulation of actin cytoskeleton organization	-4.74954	-2.58899	24/358	119,822,1236,2041,2242,2316,3925,3984,4035,5159,6711,7226,9026,9620,10152,10174,23191,26228,28984,51225,51429,55704,114822,146206	ADD2,CAPG,CCR7,EPHA1,FES,FLNA,STMN1,LIMK1,LRP1,PDGFRB,SPTBN1,TRPM2,HIP1R,CELSR1,ABI2,SORBS3,CYFIP1,STAP1,RGCC,ABI3,SNX9,CCDC88A,RHPN1,CARMIL2
20_Member	GO Biological Processes	GO:0032970	regulation of actin filament-based process	-4.00511	-2.03906	24/399	119,822,1236,2041,2242,2316,3925,3984,4035,5159,6711,7226,9026,9620,10152,10174,23191,26228,28984,51225,51429,55704,114822,146206	ADD2,CAPG,CCR7,EPHA1,FES,FLNA,STMN1,LIMK1,LRP1,PDGFRB,SPTBN1,TRPM2,HIP1R,CELSR1,ABI2,SORBS3,CYFIP1,STAP1,RGCC,ABI3,SNX9,CCDC88A,RHPN1,CARMIL2
20_Member	GO Biological Processes	GO:0044089	positive regulation of cellular component biogenesis	-3.39938	-1.57894	26/492	1236,2041,2242,3958,3984,4615,4914,5027,5305,5578,9026,9924,10152,10174,22930,23191,28984,51429,51673,55062,55704,57343,57463,80063,129293,146206	CCR7,EPHA1,FES,LGALS3,LIMK1,MYD88,NTRK1,P2RX7,PIP4K2A,PRKCA,HIP1R,PAN2,ABI2,SORBS3,RAB3GAP1,CYFIP1,RGCC,SNX9,TPPP3,WIPI1,CCDC88A,ZNF304,AMIGO1,ATF7IP2,TRABD2A,CARMIL2
20_Member	GO Biological Processes	GO:0110053	regulation of actin filament organization	-3.12363	-1.38646	17/276	119,822,1236,2041,2316,3925,3984,6711,9026,10152,10174,23191,28984,51429,55704,114822,146206	ADD2,CAPG,CCR7,EPHA1,FLNA,STMN1,LIMK1,SPTBN1,HIP1R,ABI2,SORBS3,CYFIP1,RGCC,SNX9,CCDC88A,RHPN1,CARMIL2
20_Member	GO Biological Processes	GO:1902903	regulation of supramolecular fiber organization	-3.0857	-1.3588	21/381	119,165,822,1236,2041,2242,2316,3925,3984,6711,9026,10152,10174,23191,24139,28984,50810,51429,55704,114822,146206	ADD2,AEBP1,CAPG,CCR7,EPHA1,FES,FLNA,STMN1,LIMK1,SPTBN1,HIP1R,ABI2,SORBS3,CYFIP1,EML2,RGCC,HDGFL3,SNX9,CCDC88A,RHPN1,CARMIL2
20_Member	GO Biological Processes	GO:0051495	positive regulation of cytoskeleton organization	-2.84235	-1.16955	13/194	1236,2041,2242,3984,5027,10152,10174,23191,26228,28984,51429,55704,146206	CCR7,EPHA1,FES,LIMK1,P2RX7,ABI2,SORBS3,CYFIP1,STAP1,RGCC,SNX9,CCDC88A,CARMIL2
