# Supplementary material for: Enhanced insulin‐regulated phagocytic activities support extreme health span and longevity in multiple populations
Source: Aging Cell. 2023 Mar 8;22(5):e13810. doi: 10.1111/acel.13810 (PMC10186610; doi:10.1111/acel.13810)
Supplement: Supplementary file 17 — Table S5. [file ACEL-22-e13810-s026.xlsx]

## Sheet: Sheet1
Table S5. GTEx-common age-associated gene list.
Pattern	Group	Symbol
UpInCommonAging	5	CD99
UpInCommonAging	5	MAD1L1
UpInCommonAging	5	PLXND1
UpInCommonAging	5	SLC25A13
UpInCommonAging	5	COPZ2
UpInCommonAging	5	CCDC124
UpInCommonAging	5	MATK
UpInCommonAging	5	TKTL1
UpInCommonAging	5	LUC7L
UpInCommonAging	5	TEAD3
UpInCommonAging	5	GIPR
UpInCommonAging	5	CD4
UpInCommonAging	5	FYN
UpInCommonAging	5	PTBP1
UpInCommonAging	5	PLAUR
UpInCommonAging	5	SLC25A39
UpInCommonAging	5	MAMLD1
UpInCommonAging	5	SLC38A5
UpInCommonAging	5	MARCO
UpInCommonAging	5	CPS1
UpInCommonAging	5	RNF10
UpInCommonAging	5	RNH1
UpInCommonAging	5	PHF20
UpInCommonAging	5	AGPAT4
UpInCommonAging	5	SH2D2A
UpInCommonAging	5	VCAN
UpInCommonAging	5	PARP3
UpInCommonAging	5	CTNNA1
UpInCommonAging	5	HSPA5
UpInCommonAging	5	MAP4
UpInCommonAging	5	TNIP3
UpInCommonAging	5	FNIP2
UpInCommonAging	5	PRDM1
UpInCommonAging	5	SLC2A3
UpInCommonAging	5	YBX3
UpInCommonAging	5	STYK1
UpInCommonAging	5	CREB3L3
UpInCommonAging	5	PTPRU
UpInCommonAging	5	LZTS1
UpInCommonAging	5	SFSWAP
UpInCommonAging	5	U2AF2
UpInCommonAging	5	HAGH
UpInCommonAging	5	NGFR
UpInCommonAging	5	SNX24
UpInCommonAging	5	PDE4A
UpInCommonAging	5	CD84
UpInCommonAging	5	KIF26A
UpInCommonAging	5	CACNB1
UpInCommonAging	5	PDZD4
UpInCommonAging	5	FTSJ1
UpInCommonAging	5	ATP1B3
UpInCommonAging	5	RNF126
UpInCommonAging	5	JMJD6
UpInCommonAging	5	DAZAP1
UpInCommonAging	5	STK10
UpInCommonAging	5	LLGL2
UpInCommonAging	5	SDHA
UpInCommonAging	5	PTGS2
UpInCommonAging	5	TBX21
UpInCommonAging	5	FOSL2
UpInCommonAging	5	BAZ2A
UpInCommonAging	5	RGS11
UpInCommonAging	5	XAB2
UpInCommonAging	5	HSP90AA1
UpInCommonAging	5	KAT6A
UpInCommonAging	5	WBP11
UpInCommonAging	5	IGSF9
UpInCommonAging	5	HSD17B2
UpInCommonAging	5	PPP1R15A
UpInCommonAging	5	HSD17B14
UpInCommonAging	5	TMPRSS11E
UpInCommonAging	5	GNAO1
UpInCommonAging	5	LAG3
UpInCommonAging	5	DDX24
UpInCommonAging	5	LTBP4
UpInCommonAging	5	RGS1
UpInCommonAging	5	FETUB
UpInCommonAging	5	THPO
UpInCommonAging	5	MCOLN1
UpInCommonAging	5	EZR
UpInCommonAging	5	COMT
UpInCommonAging	5	CREM
UpInCommonAging	5	ACOT7
UpInCommonAging	5	HNRNPM
UpInCommonAging	5	CDC34
UpInCommonAging	5	MED15
UpInCommonAging	5	OSM
UpInCommonAging	5	SF3A1
UpInCommonAging	5	SEZ6L
UpInCommonAging	5	CRYBB1
UpInCommonAging	5	GTPBP1
UpInCommonAging	5	HMOX1
UpInCommonAging	5	IL2RB
UpInCommonAging	5	ACO2
UpInCommonAging	5	GZMH
UpInCommonAging	5	GZMB
UpInCommonAging	5	PCK2
UpInCommonAging	5	GSS
UpInCommonAging	5	NELFCD
UpInCommonAging	5	PTK6
UpInCommonAging	5	EMD
UpInCommonAging	5	ARMCX3
UpInCommonAging	5	NUpInCommonAging93
UpInCommonAging	5	PIEZO1
UpInCommonAging	5	IQCH
UpInCommonAging	5	RIPK2
UpInCommonAging	5	NDRG1
UpInCommonAging	5	TSTA3
UpInCommonAging	5	NUCB1
UpInCommonAging	5	HNRNPL
UpInCommonAging	5	SF3A2
UpInCommonAging	5	IL4I1
UpInCommonAging	5	LILRB1
UpInCommonAging	5	SNAPC2
UpInCommonAging	5	EBI3
UpInCommonAging	5	CCDC9
UpInCommonAging	5	HNRNPUL1
UpInCommonAging	5	FZR1
UpInCommonAging	5	NKG7
UpInCommonAging	5	ATP1A3
UpInCommonAging	5	CCDC114
UpInCommonAging	5	MIER2
UpInCommonAging	5	HAMP
UpInCommonAging	5	FKBP8
UpInCommonAging	5	CHN2
UpInCommonAging	5	GARS
UpInCommonAging	5	EIF3B
UpInCommonAging	5	PCOLCE
UpInCommonAging	5	PLOD3
UpInCommonAging	5	RARRES2
UpInCommonAging	5	AK1
UpInCommonAging	5	TESK1
UpInCommonAging	5	PTGDS
UpInCommonAging	5	SHB
UpInCommonAging	5	PITRM1
UpInCommonAging	5	PPIF
UpInCommonAging	5	CYP2C18
UpInCommonAging	5	RGS9
UpInCommonAging	5	RASD1
UpInCommonAging	5	ICAM2
UpInCommonAging	5	ABI3
UpInCommonAging	5	AREG
UpInCommonAging	5	CLNK
UpInCommonAging	5	ZPR1
UpInCommonAging	5	B3GAT1
UpInCommonAging	5	TMEM109
UpInCommonAging	5	APOA5
UpInCommonAging	5	IL10RA
UpInCommonAging	5	CD81
UpInCommonAging	5	IFNG
UpInCommonAging	5	ENO2
UpInCommonAging	5	SRSF3
UpInCommonAging	5	CD83
UpInCommonAging	5	PHF1
UpInCommonAging	5	VEGFA
UpInCommonAging	5	HSPA9
UpInCommonAging	5	HBEGF
UpInCommonAging	5	IL4
UpInCommonAging	5	SELENOK
UpInCommonAging	5	KNG1
UpInCommonAging	5	FRMD4B
UpInCommonAging	5	AADAC
UpInCommonAging	5	EIF4G1
UpInCommonAging	5	CCL20
UpInCommonAging	5	TFCP2L1
UpInCommonAging	5	CYTIP
UpInCommonAging	5	CLIP4
UpInCommonAging	5	HSPE1
UpInCommonAging	5	KYNU
UpInCommonAging	5	PLEK
UpInCommonAging	5	ERRFI1
UpInCommonAging	5	SRSF4
UpInCommonAging	5	RLF
UpInCommonAging	5	IGSF21
UpInCommonAging	5	IRF6
UpInCommonAging	5	SGIP1
UpInCommonAging	5	RPN2
UpInCommonAging	5	NR4A3
UpInCommonAging	5	TMEM214
UpInCommonAging	5	MXI1
UpInCommonAging	5	AVPI1
UpInCommonAging	5	DUSP1
UpInCommonAging	5	HSPH1
UpInCommonAging	5	EGR1
UpInCommonAging	5	DUSP4
UpInCommonAging	5	CCRL2
UpInCommonAging	5	CD244
UpInCommonAging	5	ECD
UpInCommonAging	5	OPTN
UpInCommonAging	5	MMP19
UpInCommonAging	5	NR4A1
UpInCommonAging	5	RAB9A
UpInCommonAging	5	BATF3
UpInCommonAging	5	G0S2
UpInCommonAging	5	C4BPB
UpInCommonAging	5	SDC4
UpInCommonAging	5	SNAI1
UpInCommonAging	5	DDX27
UpInCommonAging	5	IL17C
UpInCommonAging	5	HIST1H1D
UpInCommonAging	5	CDKN1A
UpInCommonAging	5	RREB1
UpInCommonAging	5	AHNAK
UpInCommonAging	5	SH3TC1
UpInCommonAging	5	MT1G
UpInCommonAging	5	MT2A
UpInCommonAging	5	PPDPF
UpInCommonAging	5	HTR5BP
UpInCommonAging	5	RRBP1
UpInCommonAging	5	KDM5C
UpInCommonAging	5	F10
UpInCommonAging	5	RRAS
UpInCommonAging	5	HIVEP3
UpInCommonAging	5	FGFRL1
UpInCommonAging	5	KLF2
UpInCommonAging	5	TICAM1
UpInCommonAging	5	ZFP36
UpInCommonAging	5	SDF2L1
UpInCommonAging	5	CDC42EP1
UpInCommonAging	5	LIF
UpInCommonAging	5	SPECC1
UpInCommonAging	5	DCTD
UpInCommonAging	5	CD68
UpInCommonAging	5	FOXA1
UpInCommonAging	5	EPB41L4A
UpInCommonAging	5	CDKN1C
UpInCommonAging	5	STARD8
UpInCommonAging	5	SH3BP4
UpInCommonAging	5	ANGPTL8
UpInCommonAging	5	APOC1
UpInCommonAging	5	GADD45G
UpInCommonAging	5	ACTN4
UpInCommonAging	5	SSBP4
UpInCommonAging	5	JUND
UpInCommonAging	5	SLC6A8
UpInCommonAging	5	CASZ1
UpInCommonAging	5	RGN
UpInCommonAging	5	C1QL1
UpInCommonAging	5	RFTN1
UpInCommonAging	5	GFPT2
UpInCommonAging	5	DIAPH1
UpInCommonAging	5	LGALS3
UpInCommonAging	5	DownInCommonAgingAJB1
UpInCommonAging	5	CRP
UpInCommonAging	5	LGR6
UpInCommonAging	5	RARRES3
UpInCommonAging	5	AGAP3
UpInCommonAging	5	MICALCL
UpInCommonAging	5	MICAL2
UpInCommonAging	5	GSC
UpInCommonAging	5	BHLHE40
UpInCommonAging	5	SPIRE1
UpInCommonAging	5	SAA2
UpInCommonAging	5	YARS
UpInCommonAging	5	SLC43A3
UpInCommonAging	5	HAVCR2
UpInCommonAging	5	SDS
UpInCommonAging	5	HILPDA
UpInCommonAging	5	KCP
UpInCommonAging	5	PRR5L
UpInCommonAging	5	RAB11FIP5
UpInCommonAging	5	GLUL
UpInCommonAging	5	MYO1G
UpInCommonAging	5	C9orf78
UpInCommonAging	5	KLF4
UpInCommonAging	5	ST6GALNAC4
UpInCommonAging	5	TMOD1
UpInCommonAging	5	SLC2A8
UpInCommonAging	5	PRPF4
UpInCommonAging	5	FPGS
UpInCommonAging	5	BAAT
UpInCommonAging	5	FOXP4
UpInCommonAging	5	FGFBP1
UpInCommonAging	5	FGFBP2
UpInCommonAging	5	SLCO2B1
UpInCommonAging	5	IL18BP
UpInCommonAging	5	MYOF
UpInCommonAging	5	DUSP5
UpInCommonAging	5	RBP4
UpInCommonAging	5	HNRNPD
UpInCommonAging	5	RASGEF1B
UpInCommonAging	5	SEC31A
UpInCommonAging	5	KIF21A
UpInCommonAging	5	GALNT6
UpInCommonAging	5	CUL4A
UpInCommonAging	5	C18orf8
UpInCommonAging	5	ARHGDIA
UpInCommonAging	5	EIF4A3
UpInCommonAging	5	WDR45B
UpInCommonAging	5	PMAIP1
UpInCommonAging	5	BRD4
UpInCommonAging	5	CARM1
UpInCommonAging	5	PADI3
UpInCommonAging	5	PEX14
UpInCommonAging	5	XCL2
UpInCommonAging	5	DUSP10
UpInCommonAging	5	UBAP2L
UpInCommonAging	5	GATAD2B
UpInCommonAging	5	GUK1
UpInCommonAging	5	SOX13
UpInCommonAging	5	RHOB
UpInCommonAging	5	SLC20A1
UpInCommonAging	5	NBEAL1
UpInCommonAging	5	HES6
UpInCommonAging	5	DIS3L2
UpInCommonAging	5	EAF1
UpInCommonAging	5	CSRNP1
UpInCommonAging	5	MANF
UpInCommonAging	5	LYAR
UpInCommonAging	5	GC
UpInCommonAging	5	GZMA
UpInCommonAging	5	FARS2
UpInCommonAging	5	TNFRSF21
UpInCommonAging	5	IGFBP1
UpInCommonAging	5	ATXN7L1
UpInCommonAging	5	DOK2
UpInCommonAging	5	SLC25A37
UpInCommonAging	5	DPYS
UpInCommonAging	5	FAM83A
UpInCommonAging	5	PLIN2
UpInCommonAging	5	CDKN2A
UpInCommonAging	5	CIZ1
UpInCommonAging	5	SLC25A25
UpInCommonAging	5	ST8SIA6
UpInCommonAging	5	A1CF
UpInCommonAging	5	CDHR1
UpInCommonAging	5	SAA4
UpInCommonAging	5	SERPINH1
UpInCommonAging	5	CAPN5
UpInCommonAging	5	NCAM1
UpInCommonAging	5	HYOU1
UpInCommonAging	5	FEZ1
UpInCommonAging	5	DUSP15
UpInCommonAging	5	PRSS23
UpInCommonAging	5	PIP4K2A
UpInCommonAging	5	PLBD2
UpInCommonAging	5	MAT1A
UpInCommonAging	5	EXT2
UpInCommonAging	5	RABGAP1L
UpInCommonAging	5	JAKMIP1
UpInCommonAging	5	DAB2
UpInCommonAging	5	JAZF1
UpInCommonAging	5	PID1
UpInCommonAging	5	ANKH
UpInCommonAging	5	BTG3
UpInCommonAging	5	PI4K2A
UpInCommonAging	5	RHOC
UpInCommonAging	5	PDIA4
UpInCommonAging	5	PCDH1
UpInCommonAging	5	PPP2R2B
UpInCommonAging	5	HK1
UpInCommonAging	5	TMEM171
UpInCommonAging	5	DUSP2
UpInCommonAging	5	RNF207
UpInCommonAging	5	GPR153
UpInCommonAging	5	ZC3H18
UpInCommonAging	5	GDPD5
UpInCommonAging	5	SLAMF8
UpInCommonAging	5	APOA2
UpInCommonAging	5	C1QC
UpInCommonAging	5	ADIPOR1
UpInCommonAging	5	CCDC107
UpInCommonAging	5	NDUFV3
UpInCommonAging	5	TRAPPC10
UpInCommonAging	5	RALGDS
UpInCommonAging	5	SLC2A6
UpInCommonAging	5	ZER1
UpInCommonAging	5	AZGP1
UpInCommonAging	5	SQSTM1
UpInCommonAging	5	EIF4A1
UpInCommonAging	5	SLC1A7
UpInCommonAging	5	DRAXIN
UpInCommonAging	5	C1orf87
UpInCommonAging	5	VCAM1
UpInCommonAging	5	NLRP3
UpInCommonAging	5	PEA15
UpInCommonAging	5	OLFML2B
UpInCommonAging	5	ATF3
UpInCommonAging	5	RBM15
UpInCommonAging	5	CAPN2
UpInCommonAging	5	MRPL55
UpInCommonAging	5	ATP1A1
UpInCommonAging	5	EOMES
UpInCommonAging	5	PYHIN1
UpInCommonAging	5	CXCL1
UpInCommonAging	5	SYTL3
UpInCommonAging	5	DEFB1
UpInCommonAging	5	FBP1
UpInCommonAging	5	PIGA
UpInCommonAging	5	CARD19
UpInCommonAging	5	FOLR2
UpInCommonAging	5	CRYL1
UpInCommonAging	5	ARF6
UpInCommonAging	5	TAF3
UpInCommonAging	5	IFI27
UpInCommonAging	5	PCBD1
UpInCommonAging	5	MAPK7
UpInCommonAging	5	A2ML1
UpInCommonAging	5	HSP90B1
UpInCommonAging	5	NNMT
UpInCommonAging	5	PDIA3
UpInCommonAging	5	GNGT2
UpInCommonAging	5	OR51E2
UpInCommonAging	5	OR51I1
UpInCommonAging	5	OR51Q1
UpInCommonAging	5	IRGQ
UpInCommonAging	5	ANKRD33
UpInCommonAging	5	KRT1
UpInCommonAging	5	RP11.25K19.1
UpInCommonAging	5	VWCE
UpInCommonAging	5	RAB3IL1
UpInCommonAging	5	SLC3A2
UpInCommonAging	5	RNF187
UpInCommonAging	5	DDIT4
UpInCommonAging	5	PTGDR
UpInCommonAging	5	HIST1H1E
UpInCommonAging	5	TNXB
UpInCommonAging	5	ATXN2L
UpInCommonAging	5	GFRA2
UpInCommonAging	5	MECP2
UpInCommonAging	5	ATF5
UpInCommonAging	5	RSPO1
UpInCommonAging	5	CXCL8
UpInCommonAging	5	SDC2
UpInCommonAging	5	MT1E
UpInCommonAging	5	HNRNPF
UpInCommonAging	5	HNRNPA3
UpInCommonAging	5	FOXA3
UpInCommonAging	5	MTSS1
UpInCommonAging	5	SIGLEC17P
UpInCommonAging	5	KRT13
UpInCommonAging	5	MAP6
UpInCommonAging	5	KNDC1
UpInCommonAging	5	CYP4F22
UpInCommonAging	5	EPHX4
UpInCommonAging	5	KLF11
UpInCommonAging	5	CEBPB
UpInCommonAging	5	TPSAB1
UpInCommonAging	5	BSG
UpInCommonAging	5	PRSS30P
UpInCommonAging	5	CTSW
UpInCommonAging	5	HOXC5
UpInCommonAging	5	DHCR7
UpInCommonAging	5	PHF8
UpInCommonAging	5	RAPH1
UpInCommonAging	5	SLC2A14
UpInCommonAging	5	ZBTB21
UpInCommonAging	5	TRIB1
UpInCommonAging	5	C1QB
UpInCommonAging	5	C1QA
UpInCommonAging	5	SAA1
UpInCommonAging	5	PHOSPHO1
UpInCommonAging	5	NRROS
UpInCommonAging	5	PRPF8
UpInCommonAging	5	DDIT3
UpInCommonAging	5	NRIP3
UpInCommonAging	5	UCP2
UpInCommonAging	5	OR52Z1
UpInCommonAging	5	METRNL
UpInCommonAging	5	OR51A7
UpInCommonAging	5	OR51T1
UpInCommonAging	5	OR51H1
UpInCommonAging	5	OR51N1P
UpInCommonAging	5	FAM210A
UpInCommonAging	5	JUN
UpInCommonAging	5	SUMO4
UpInCommonAging	5	STAP2
UpInCommonAging	5	ERFE
UpInCommonAging	5	TMTC2
UpInCommonAging	5	CALR
UpInCommonAging	5	CLK3
UpInCommonAging	5	EGR3
UpInCommonAging	5	SHARPIN
UpInCommonAging	5	PPP1R14BP3
UpInCommonAging	5	PCGF5
UpInCommonAging	5	PRF1
UpInCommonAging	5	OR51A9P
UpInCommonAging	5	SMG1P3
UpInCommonAging	5	OR51E1
UpInCommonAging	5	GREM2
UpInCommonAging	5	OR52N1
UpInCommonAging	5	FCRL6
UpInCommonAging	5	C4orf50
UpInCommonAging	5	OR52D1
UpInCommonAging	5	PHLDA2
UpInCommonAging	5	ZBTB20
UpInCommonAging	5	ADGRB1
UpInCommonAging	5	SLC9A9
UpInCommonAging	5	TIGIT
UpInCommonAging	5	FIGN
UpInCommonAging	5	CSF1R
UpInCommonAging	5	HCAR2
UpInCommonAging	5	EWSR1
UpInCommonAging	5	AFMID
UpInCommonAging	5	OR51B4
UpInCommonAging	5	OR52E8
UpInCommonAging	5	FAM46C
UpInCommonAging	5	ALYREF
UpInCommonAging	5	ZNF703
UpInCommonAging	5	PRKX
UpInCommonAging	5	CRELD2
UpInCommonAging	5	HIST1H1B
UpInCommonAging	5	DUSP8
UpInCommonAging	5	JAG2
UpInCommonAging	5	MAFF
UpInCommonAging	5	MANEAL
UpInCommonAging	5	SMG1P4
UpInCommonAging	5	DMWD
UpInCommonAging	5	CD300E
UpInCommonAging	5	ESPN
UpInCommonAging	5	PTRH1
UpInCommonAging	5	CYP4A11
UpInCommonAging	5	BCAM
UpInCommonAging	5	OR52B6
UpInCommonAging	5	HSPE1P11
UpInCommonAging	5	SHISA7
UpInCommonAging	5	TPRG1
UpInCommonAging	5	RTP5
UpInCommonAging	5	PDCD1
UpInCommonAging	5	HBA2
UpInCommonAging	5	LINC00943
UpInCommonAging	5	MMP23B
UpInCommonAging	5	KIAA0895L
UpInCommonAging	5	HLA.DRB1
UpInCommonAging	5	SERPINA3
UpInCommonAging	5	AKR1C3
UpInCommonAging	5	KIF19
UpInCommonAging	5	THEM5
UpInCommonAging	5	ZNF777
UpInCommonAging	5	NCOR2
UpInCommonAging	5	PLXNB2
UpInCommonAging	5	MYO6
UpInCommonAging	5	FLNA
UpInCommonAging	5	AP2A1
UpInCommonAging	5	DTHD1
UpInCommonAging	5	SND1
UpInCommonAging	5	TPSB2
UpInCommonAging	5	LYPD2
UpInCommonAging	5	PDCD1LG2
UpInCommonAging	5	S100A10
UpInCommonAging	5	OR52M1
UpInCommonAging	5	UCKL1
UpInCommonAging	5	AKR1C4
UpInCommonAging	5	STK39
UpInCommonAging	5	PAX9
UpInCommonAging	5	TOX
UpInCommonAging	5	SFMBT2
UpInCommonAging	5	SHISA4
UpInCommonAging	5	MT.ATP6
UpInCommonAging	5	RN7SKP292
UpInCommonAging	5	C1orf132
UpInCommonAging	5	DDO
UpInCommonAging	5	MAFB
UpInCommonAging	5	HSPA1B
UpInCommonAging	5	BAG6
UpInCommonAging	5	NCR3
UpInCommonAging	5	MUC21
UpInCommonAging	5	ASPDH
UpInCommonAging	5	ADGRG1
UpInCommonAging	5	MT1H
UpInCommonAging	5	EXOC3L4
UpInCommonAging	5	C17orf107
UpInCommonAging	5	RNPS1
UpInCommonAging	5	NYNRIN
UpInCommonAging	5	TRGV3
UpInCommonAging	5	RPL11P3
UpInCommonAging	5	NCKIPSD
UpInCommonAging	5	SH3D21
UpInCommonAging	5	CBX1P2
UpInCommonAging	5	MEG3
UpInCommonAging	5	PPP1R3G
UpInCommonAging	5	HIST2H2BD
UpInCommonAging	5	AC004471.9
UpInCommonAging	5	HBD
UpInCommonAging	5	HLA.DPB1
UpInCommonAging	5	DDX11L1
UpInCommonAging	5	OLFM5P
UpInCommonAging	5	OR51P1P
UpInCommonAging	5	PRR29
UpInCommonAging	5	RPL32P1
UpInCommonAging	5	Z84721.4
UpInCommonAging	5	GBP1P1
UpInCommonAging	5	RP1.111C20.3
UpInCommonAging	5	PHF2P2
UpInCommonAging	5	OR52E3P
UpInCommonAging	5	CTA.292E10.6
UpInCommonAging	5	OR52M2P
UpInCommonAging	5	RPS15AP30
UpInCommonAging	5	CTC.529I10.2
UpInCommonAging	5	AC073052.1
UpInCommonAging	5	RP11.390B4.3
UpInCommonAging	5	MTCO2P12
UpInCommonAging	5	HLA.DRB6
UpInCommonAging	5	AC092580.1
UpInCommonAging	5	AC073115.7
UpInCommonAging	5	TFAP2A.AS1
UpInCommonAging	5	HBBP1
UpInCommonAging	5	OR52J2P
UpInCommonAging	5	OR51A10P
UpInCommonAging	5	RP11.305L7.1
UpInCommonAging	5	GCNT1P3
UpInCommonAging	5	IGHV4.31
UpInCommonAging	5	OR52U1P
UpInCommonAging	5	C9orf172
UpInCommonAging	5	RP11.175B9.2
UpInCommonAging	5	DPYD.AS1
UpInCommonAging	5	LINC00892
UpInCommonAging	5	AC104809.4
UpInCommonAging	5	OR52E7P
UpInCommonAging	5	RPL10P19
UpInCommonAging	5	OR52T1P
UpInCommonAging	5	AC097461.4
UpInCommonAging	5	RP3.325F22.3
UpInCommonAging	5	RP11.214J9.1
UpInCommonAging	5	BHLHE40.AS1
UpInCommonAging	5	AC006978.6
UpInCommonAging	5	AC003104.1
UpInCommonAging	5	ENO1.IT1
UpInCommonAging	5	TRHDE.AS1
UpInCommonAging	5	OR51B8P
UpInCommonAging	5	RP11.430C7.2
UpInCommonAging	5	OR52N3P
UpInCommonAging	5	SMG1P1
UpInCommonAging	5	OR52S1P
UpInCommonAging	5	RP11.305L7.3
UpInCommonAging	5	RP11.325F22.2
UpInCommonAging	5	KLF7.IT1
UpInCommonAging	5	SNORD10
UpInCommonAging	5	PRKAG2.AS1
UpInCommonAging	5	TMEM189
UpInCommonAging	5	RPL29P14
UpInCommonAging	5	HNF1A.AS1
UpInCommonAging	5	ARHGAP8
UpInCommonAging	5	ZBTB20.AS1
UpInCommonAging	5	RN7SL566P
UpInCommonAging	5	PRR34.AS1
UpInCommonAging	5	MTFP1
UpInCommonAging	5	RN7SL749P
UpInCommonAging	5	KIR2DL3
UpInCommonAging	5	GSTA1
UpInCommonAging	5	SPRR2F
UpInCommonAging	5	APOBEC3C
UpInCommonAging	5	LINC02086
UpInCommonAging	5	UBE2V1
UpInCommonAging	5	HBB
UpInCommonAging	5	NEAT1
UpInCommonAging	5	ADH1C
UpInCommonAging	5	CDK11B
UpInCommonAging	5	RP5.1000K24.2
UpInCommonAging	5	KRT8P48
UpInCommonAging	5	RP11.231L11.3
UpInCommonAging	5	RP11.950K24.2
UpInCommonAging	5	MTND5P11
UpInCommonAging	5	SLED1
UpInCommonAging	5	CTB.131B5.2
UpInCommonAging	5	CTB.114C7.4
UpInCommonAging	5	MALAT1
UpInCommonAging	5	Y_RNA
UpInCommonAging	5	RP11.10J21.4
UpInCommonAging	5	PCDHGA10
UpInCommonAging	5	RP11.473O4.5
UpInCommonAging	5	CTD.2530H12.2
UpInCommonAging	5	SLC22A18AS
UpInCommonAging	5	HCAR3
UpInCommonAging	5	OR56A7P
UpInCommonAging	5	RP11.627G23.1
UpInCommonAging	5	AC084117.3
UpInCommonAging	5	LINC00944
UpInCommonAging	5	RP11.324E6.6
UpInCommonAging	5	KLRA1P
UpInCommonAging	5	CTD.2017C7.1
UpInCommonAging	5	PGA5
UpInCommonAging	5	RP11.983P16.4
UpInCommonAging	5	RP11.74K11.2
UpInCommonAging	5	HIF1A.AS2
UpInCommonAging	5	RP11.562A8.5
UpInCommonAging	5	PIGHP1
UpInCommonAging	5	MT1L
UpInCommonAging	5	RP11.327F22.4
UpInCommonAging	5	CTA.29F11.1
UpInCommonAging	5	HMGB3P32
UpInCommonAging	5	RP4.647J21.1
UpInCommonAging	5	RP11.325K4.2
UpInCommonAging	5	RP13.638C3.2
UpInCommonAging	5	CYCSP40
UpInCommonAging	5	RP11.53I6.4
UpInCommonAging	5	RP11.471L13.3
UpInCommonAging	5	RP11.68I3.11
UpInCommonAging	5	RP11.214O1.2
UpInCommonAging	5	AC139100.3
UpInCommonAging	5	CTB.50L17.5
UpInCommonAging	5	DownInCommonAgingAH17.AS1
UpInCommonAging	5	CTD.2013N17.4
UpInCommonAging	5	BNIP3P25
UpInCommonAging	5	RP1.102K2.8
UpInCommonAging	5	Z69720.2
UpInCommonAging	5	RP11.589N15.2
UpInCommonAging	5	RP11.324I22.3
UpInCommonAging	5	MIR222HG
UpInCommonAging	5	HEATR9
UpInCommonAging	5	RP11.225N10.3
UpInCommonAging	5	RP11.373D23.2
UpInCommonAging	5	CCL5
UpInCommonAging	5	KRT8P49
UpInCommonAging	5	ATP2B1.AS1
UpInCommonAging	5	RP4.734G22.3
UpInCommonAging	5	LINC02084
UpInCommonAging	5	RP11.54O7.17
UpInCommonAging	5	OR51C4P
UpInCommonAging	5	HIST1H2BM
UpInCommonAging	5	LL21NC02.21A1.1
UpInCommonAging	5	CCL23
UpInCommonAging	5	CCL4
UpInCommonAging	5	HIST1H3I
UpInCommonAging	5	PRSS2
UpInCommonAging	5	CCL4L2
UpInCommonAging	5	CCL3L3
UpInCommonAging	5	AL133243.2
UpInCommonAging	5	PCDHGB5
UpInCommonAging	5	RP11.10E18.7
UpInCommonAging	5	AC069363.1
UpInCommonAging	5	CCL3
UpInCommonAging	5	SRD5A2
UpInCommonAging	5	U4
UpInCommonAging	5	RP11.4B16.4
UpInCommonAging	5	RP11.165D6.1
UpInCommonAging	5	CTD.2382E5.6
UpInCommonAging	5	HEIH
UpInCommonAging	5	Z69720.3
UpInCommonAging	5	RP11.135N5.3
UpInCommonAging	5	RP11.157H4.1
UpInCommonAging	5	RP11.810P12.7
UpInCommonAging	5	RP11.142L16.2
UpInCommonAging	5	RP11.423E7.2
UpInCommonAging	5	RP11.521C22.2
UpInCommonAging	5	BIRC6.AS2
UpInCommonAging	5	ABC7.43046700E7.1
UpInCommonAging	5	RP11.818O24.2
UpInCommonAging	5	PCBP2.OT1
UpInCommonAging	5	RP11.331G2.7
UpInCommonAging	10	ST7
UpInCommonAging	10	ITGA2B
UpInCommonAging	10	FMO3
UpInCommonAging	10	AASS
UpInCommonAging	10	NR1H4
UpInCommonAging	10	SLAMF7
UpInCommonAging	10	ITIH1
UpInCommonAging	10	SPTB
UpInCommonAging	10	TRHDE
UpInCommonAging	10	CD5L
UpInCommonAging	10	IGF2BP2
UpInCommonAging	10	MGLL
UpInCommonAging	10	MBNL3
UpInCommonAging	10	SLC25A43
UpInCommonAging	10	CPB2
UpInCommonAging	10	CFHR2
UpInCommonAging	10	APOB
UpInCommonAging	10	GCKR
UpInCommonAging	10	P2RX7
UpInCommonAging	10	APOH
UpInCommonAging	10	TPSD1
UpInCommonAging	10	SERPIND1
UpInCommonAging	10	XBP1
UpInCommonAging	10	APOL4
UpInCommonAging	10	CTSG
UpInCommonAging	10	VTI1B
UpInCommonAging	10	HNF4A
UpInCommonAging	10	HAO1
UpInCommonAging	10	RIOK3
UpInCommonAging	10	F9
UpInCommonAging	10	GSPT1
UpInCommonAging	10	FGL1
UpInCommonAging	10	KLC3
UpInCommonAging	10	CLEC11A
UpInCommonAging	10	FGF21
UpInCommonAging	10	GHRHR
UpInCommonAging	10	AMBP
UpInCommonAging	10	CXCL12
UpInCommonAging	10	XPNPEP1
UpInCommonAging	10	VTN
UpInCommonAging	10	APOC3
UpInCommonAging	10	DAO
UpInCommonAging	10	GZMK
UpInCommonAging	10	C9
UpInCommonAging	10	HRG
UpInCommonAging	10	IGFBP2
UpInCommonAging	10	FAM20B
UpInCommonAging	10	CFHR3
UpInCommonAging	10	PLG
UpInCommonAging	10	INHBA
UpInCommonAging	10	PLAU
UpInCommonAging	10	FAM210B
UpInCommonAging	10	PCK1
UpInCommonAging	10	CDO1
UpInCommonAging	10	LBP
UpInCommonAging	10	EPO
UpInCommonAging	10	SLC35D2
UpInCommonAging	10	G6PC
UpInCommonAging	10	APCS
UpInCommonAging	10	ANGPTL3
UpInCommonAging	10	CHIT1
UpInCommonAging	10	HMGCS2
UpInCommonAging	10	TEC
UpInCommonAging	10	EGR4
UpInCommonAging	10	ALDOB
UpInCommonAging	10	GMPR
UpInCommonAging	10	BRDT
UpInCommonAging	10	CYP2C9
UpInCommonAging	10	CYP2C8
UpInCommonAging	10	CYP1A2
UpInCommonAging	10	CFAP74
UpInCommonAging	10	XCL1
UpInCommonAging	10	PKLR
UpInCommonAging	10	PDIA6
UpInCommonAging	10	POMGNT2
UpInCommonAging	10	AHSG
UpInCommonAging	10	SNCA
UpInCommonAging	10	BHMT
UpInCommonAging	10	HABP2
UpInCommonAging	10	RGS10
UpInCommonAging	10	GLYAT
UpInCommonAging	10	ME3
UpInCommonAging	10	TDO2
UpInCommonAging	10	ACMSD
UpInCommonAging	10	RPIA
UpInCommonAging	10	L3MBTL4
UpInCommonAging	10	UGT2B4
UpInCommonAging	10	ANKRD9
UpInCommonAging	10	FUT6
UpInCommonAging	10	C8A
UpInCommonAging	10	ALAS2
UpInCommonAging	10	HK2
UpInCommonAging	10	FTCD
UpInCommonAging	10	CYP3A4
UpInCommonAging	10	AKR7A3
UpInCommonAging	10	SGPP2
UpInCommonAging	10	SPTA1
UpInCommonAging	10	SLC2A2
UpInCommonAging	10	FABP1
UpInCommonAging	10	ALB
UpInCommonAging	10	GJB2
UpInCommonAging	10	PRAP1
UpInCommonAging	10	ARL5B
UpInCommonAging	10	CYB5A
UpInCommonAging	10	MOGAT2
UpInCommonAging	10	GLYATL1
UpInCommonAging	10	C15orf48
UpInCommonAging	10	C3P1
UpInCommonAging	10	CXCL10
UpInCommonAging	10	SERPINA6
UpInCommonAging	10	FGG
UpInCommonAging	10	FGA
UpInCommonAging	10	FGB
UpInCommonAging	10	LGALS4
UpInCommonAging	10	PAH
UpInCommonAging	10	C11orf40
UpInCommonAging	10	CYCS
UpInCommonAging	10	BPGM
UpInCommonAging	10	AGXT
UpInCommonAging	10	ADH6
UpInCommonAging	10	EVC2
UpInCommonAging	10	LINGO2
UpInCommonAging	10	UBQLN3
UpInCommonAging	10	P2RY2
UpInCommonAging	10	GPX2
UpInCommonAging	10	OR51B6
UpInCommonAging	10	OR52E2
UpInCommonAging	10	MIR7.3HG
UpInCommonAging	10	DownInCommonAgingAJC22
UpInCommonAging	10	CPN2
UpInCommonAging	10	RP11.157K17.5
UpInCommonAging	10	F2
UpInCommonAging	10	AC138969.4
UpInCommonAging	10	HIST2H2AC
UpInCommonAging	10	HIST2H2BE
UpInCommonAging	10	H1FX
UpInCommonAging	10	PRSS57
UpInCommonAging	10	HYAL3
UpInCommonAging	10	SERPINA11
UpInCommonAging	10	ADH1A
UpInCommonAging	10	HES4
UpInCommonAging	10	PAQR9
UpInCommonAging	10	KIR2DL4
UpInCommonAging	10	CTSE
UpInCommonAging	10	FUT4
UpInCommonAging	10	HIST1H2AD
UpInCommonAging	10	HIST3H2BB
UpInCommonAging	10	ADH4
UpInCommonAging	10	TFDP1
UpInCommonAging	10	MT1F
UpInCommonAging	10	TAT
UpInCommonAging	10	OR52J1P
UpInCommonAging	10	MT1M
UpInCommonAging	10	DEFA1
UpInCommonAging	10	SNORA48
UpInCommonAging	10	IGKV3D.11
UpInCommonAging	10	IGHG4
UpInCommonAging	10	IGHG1
UpInCommonAging	10	IGHG3
UpInCommonAging	10	IGHV1.24
UpInCommonAging	10	IGHV2.26
UpInCommonAging	10	IGHV4.61
UpInCommonAging	10	IGHV1.69
UpInCommonAging	10	CPSF1P1
UpInCommonAging	10	BTBD10P2
UpInCommonAging	10	RNA5SP155
UpInCommonAging	10	RP11.397P13.7
UpInCommonAging	10	OR51B3P
UpInCommonAging	10	PRRT4
UpInCommonAging	10	DownInCommonAgingAJC19P5
UpInCommonAging	10	RP11.128M1.1
UpInCommonAging	10	AP000692.9
UpInCommonAging	10	COL6A4P2
UpInCommonAging	10	AC023271.1
UpInCommonAging	10	LIMS1.AS1
UpInCommonAging	10	RGS17P1
UpInCommonAging	10	PRDX3P1
UpInCommonAging	10	RP11.385F5.4
UpInCommonAging	10	SNHG15
UpInCommonAging	10	RP11.537A6.9
UpInCommonAging	10	AC003080.4
UpInCommonAging	10	C5orf58
UpInCommonAging	10	APOC2
UpInCommonAging	10	AC009303.1
UpInCommonAging	10	SMIM1
UpInCommonAging	10	LINC01366
UpInCommonAging	10	LINC01702
UpInCommonAging	10	NPM1P26
UpInCommonAging	10	RHOA.IT1
UpInCommonAging	10	RP1.117O3.2
UpInCommonAging	10	ZNF295.AS1
UpInCommonAging	10	ZEB2.AS1
UpInCommonAging	10	MARK2P8
UpInCommonAging	10	DEFA3
UpInCommonAging	10	RN7SL368P
UpInCommonAging	10	IGKV1D.33
UpInCommonAging	10	RN7SL472P
UpInCommonAging	10	RN7SL798P
UpInCommonAging	10	HOGA1
UpInCommonAging	10	RP11.372E1.4
UpInCommonAging	10	CFHR1
UpInCommonAging	10	OR52V1P
UpInCommonAging	10	TMEM158
UpInCommonAging	10	THAP9.AS1
UpInCommonAging	10	IGKV1D.39
UpInCommonAging	10	RNA5SP290
UpInCommonAging	10	IGKV2OR22.4
UpInCommonAging	10	RP11.1149M10.1
UpInCommonAging	10	SIGLEC12
UpInCommonAging	10	RP11.58K22.5
UpInCommonAging	10	GVINP2
UpInCommonAging	10	AP000442.1
UpInCommonAging	10	OR52B2
UpInCommonAging	10	CTD.2653D5.1
UpInCommonAging	10	RP11.188C12.2
UpInCommonAging	10	RP11.290C10.1
UpInCommonAging	10	CCDC150P1
UpInCommonAging	10	RP11.598F7.3
UpInCommonAging	10	GPR142
UpInCommonAging	10	RP11.463J10.4
UpInCommonAging	10	DDX18P1
UpInCommonAging	10	RP11.170L3.4
UpInCommonAging	10	LINC00261
UpInCommonAging	10	TGFBR3L
UpInCommonAging	10	CTD.3247F14.2
UpInCommonAging	10	RP11.297C4.1
UpInCommonAging	10	CTD.3185P2.1
UpInCommonAging	10	CTD.2047H16.2
UpInCommonAging	10	ESRG
UpInCommonAging	10	SNHG22
UpInCommonAging	10	CTD.2286N8.2
UpInCommonAging	10	RP11.358B23.5
UpInCommonAging	10	CTD.3032J10.3
UpInCommonAging	10	RP11.84A19.4
UpInCommonAging	10	HIST1H2BG
UpInCommonAging	10	IGHV2.70
UpInCommonAging	10	RP11.127I20.8
UpInCommonAging	10	LA16c.329F2.2
UpInCommonAging	10	RP11.3K24.3
UpInCommonAging	10	HIST1H2BH
UpInCommonAging	10	CCL15
UpInCommonAging	10	MIR6859.4
UpInCommonAging	10	CTD.2357A8.2
UpInCommonAging	10	RP11.196B3.1
UpInCommonAging	10	RP13.20L14.10
UpInCommonAging	10	RP11.642A1.2
UpInCommonAging	10	RP4.671O14.6
UpInCommonAging	10	IGHV4.80
UpInCommonAging	13	MPO
UpInCommonAging	13	PON1
UpInCommonAging	13	BPI
UpInCommonAging	13	UGT2B10
UpInCommonAging	13	APOA1
UpInCommonAging	13	C22orf24
UpInCommonAging	13	RNASE3
UpInCommonAging	13	TTC36
UpInCommonAging	13	PRTN3
UpInCommonAging	13	ELANE
UpInCommonAging	13	ABCA4
UpInCommonAging	13	MT.TP
UpInCommonAging	13	ORM2
UpInCommonAging	13	HMGN2P5
UpInCommonAging	13	SNCA.AS1
UpInCommonAging	13	HP
UpInCommonAging	16	TMEM98
UpInCommonAging	16	SNAI2
UpInCommonAging	16	BCAR1
UpInCommonAging	16	FSCN1
UpInCommonAging	16	MMP2
UpInCommonAging	16	EFNB1
UpInCommonAging	16	SLC35E4
UpInCommonAging	16	CARD10
UpInCommonAging	16	PLEK2
UpInCommonAging	16	PLTP
UpInCommonAging	16	EEF1A2
UpInCommonAging	16	CD276
UpInCommonAging	16	MINDY4
UpInCommonAging	16	PPP1R17
UpInCommonAging	16	TLX1
UpInCommonAging	16	CRYAB
UpInCommonAging	16	TRPV4
UpInCommonAging	16	MGP
UpInCommonAging	16	PRLR
UpInCommonAging	16	ARTN
UpInCommonAging	16	GDA
UpInCommonAging	16	LTBP2
UpInCommonAging	16	C10orf95
UpInCommonAging	16	CXCL6
UpInCommonAging	16	ID1
UpInCommonAging	16	CPA4
UpInCommonAging	16	PDLIM4
UpInCommonAging	16	VTCN1
UpInCommonAging	16	IL10
UpInCommonAging	16	TFAP2A
UpInCommonAging	16	PI15
UpInCommonAging	16	OSGIN1
UpInCommonAging	16	ACKR3
UpInCommonAging	16	PLA1A
UpInCommonAging	16	CCDC74B
UpInCommonAging	16	ENPP3
UpInCommonAging	16	COLEC12
UpInCommonAging	16	PAGE5
UpInCommonAging	16	RGS12
UpInCommonAging	16	GNE
UpInCommonAging	16	FCN2
UpInCommonAging	16	C9orf116
UpInCommonAging	16	C1orf189
UpInCommonAging	16	CDC20B
UpInCommonAging	16	RHOBTB3
UpInCommonAging	16	CYB5R2
UpInCommonAging	16	RRAD
UpInCommonAging	16	HOXB9
UpInCommonAging	16	PHLDA3
UpInCommonAging	16	ARL4D
UpInCommonAging	16	NUpInCommonAgingR1
UpInCommonAging	16	BOK
UpInCommonAging	16	MYOZ1
UpInCommonAging	16	MLF1
UpInCommonAging	16	RP4.539M6.14
UpInCommonAging	16	KIAA2012
UpInCommonAging	16	ANXA2
UpInCommonAging	16	VMO1
UpInCommonAging	16	ZBTB7C
UpInCommonAging	16	MAPK11
UpInCommonAging	16	SOWAHB
UpInCommonAging	16	AKR1C1
UpInCommonAging	16	SPRY4
UpInCommonAging	16	S100A16
UpInCommonAging	16	GJB5
UpInCommonAging	16	SOX18
UpInCommonAging	16	TMEM231
UpInCommonAging	16	MT.TS1
UpInCommonAging	16	HBE1
UpInCommonAging	16	RP11.395B7.4
UpInCommonAging	16	ANKRD65
UpInCommonAging	16	LINC02154
UpInCommonAging	16	INMT
UpInCommonAging	16	MTATP6P1
UpInCommonAging	16	RP11.318K15.2
UpInCommonAging	16	RP11.488C13.6
UpInCommonAging	16	CTD.3064M3.3
UpInCommonAging	16	CCL14
UpInCommonAging	16	LLNLF.173C4.2
UpInCommonAging	22	CAMK1G
UpInCommonAging	22	AP2S1
UpInCommonAging	22	PCSK1N
UpInCommonAging	22	BNIP3L
UpInCommonAging	22	LHX3
UpInCommonAging	22	HPS1
UpInCommonAging	22	TTR
UpInCommonAging	22	GHSR
UpInCommonAging	22	PI3
UpInCommonAging	22	ATP1B2
UpInCommonAging	22	MPP1
UpInCommonAging	22	RIDA
UpInCommonAging	22	IRAK2
UpInCommonAging	22	AGT
UpInCommonAging	22	GALNT5
UpInCommonAging	22	AMDHD1
UpInCommonAging	22	SERF2
UpInCommonAging	22	ADCYAP1
UpInCommonAging	22	KLK3
UpInCommonAging	22	LHFPL2
UpInCommonAging	22	SPINK7
UpInCommonAging	22	CELF3
UpInCommonAging	22	ALDH4A1
UpInCommonAging	22	UMOD
UpInCommonAging	22	HDAC3
UpInCommonAging	22	POP7
UpInCommonAging	22	TCP11L1
UpInCommonAging	22	NSUN3
UpInCommonAging	22	HIST2H3D
UpInCommonAging	22	FOXO4
UpInCommonAging	22	MPPED1
UpInCommonAging	22	KRT77
UpInCommonAging	22	LAMB3
UpInCommonAging	22	HIST1H3D
UpInCommonAging	22	HIST2H2AA3
UpInCommonAging	22	MT1DP
UpInCommonAging	22	MT1A
UpInCommonAging	22	MT.TC
UpInCommonAging	22	MT.TK
UpInCommonAging	22	LINC00377
UpInCommonAging	22	SPATA31C1
UpInCommonAging	22	GPX1
UpInCommonAging	22	AC007881.4
UpInCommonAging	22	PAGE2B
UpInCommonAging	22	RP11.110A12.2
UpInCommonAging	22	CTD.2184D3.5
UpInCommonAging	22	LINC02137
UpInCommonAging	22	RP11.672L10.2
UpInCommonAging	22	APOC4
UpInCommonAging	22	RN7SL2
UpInCommonAging	22	HIST1H2AL
UpInCommonAging	22	CTD.3128G10.7
UpInCommonAging	22	HIST1H2AE
UpInCommonAging	22	RN7SL3
UpInCommonAging	28	EFCAB1
UpInCommonAging	28	GID8
UpInCommonAging	28	DHODH
UpInCommonAging	28	ELOB
UpInCommonAging	28	SGCA
UpInCommonAging	28	MMP8
UpInCommonAging	28	TEKT3
UpInCommonAging	28	CACNG6
UpInCommonAging	28	HRH4
UpInCommonAging	28	IL19
UpInCommonAging	28	CLIC2
UpInCommonAging	28	COX6A2
UpInCommonAging	28	HPD
UpInCommonAging	28	SLC6A20
UpInCommonAging	28	DEUpInCommonAging1
UpInCommonAging	28	HFE2
UpInCommonAging	28	CFAP46
UpInCommonAging	28	NOP10
UpInCommonAging	28	ANKRD45
UpInCommonAging	28	NANOS3
UpInCommonAging	28	MT.ND3
UpInCommonAging	28	MT.TA
UpInCommonAging	28	APOC1P1
UpInCommonAging	28	CYTOR
UpInCommonAging	28	AC099850.1
UpInCommonAging	28	RPS26P47
UpInCommonAging	28	RP11.6N17.4
UpInCommonAging	28	SMIM22
UpInCommonAging	28	RP11.1228E12.2
DownInCommonAging	4	CFTR
DownInCommonAging	4	SCIN
DownInCommonAging	4	PROM1
DownInCommonAging	4	ROS1
DownInCommonAging	4	USP13
DownInCommonAging	4	DDX3Y
DownInCommonAging	4	ADGRF5
DownInCommonAging	4	PTPN3
DownInCommonAging	4	LNX1
DownInCommonAging	4	TP63
DownInCommonAging	4	CELSR1
DownInCommonAging	4	COL4A4
DownInCommonAging	4	CRYM
DownInCommonAging	4	PPFIBP1
DownInCommonAging	4	PRR4
DownInCommonAging	4	CLIC5
DownInCommonAging	4	WWC1
DownInCommonAging	4	ADAM23
DownInCommonAging	4	PARD3B
DownInCommonAging	4	FILIP1
DownInCommonAging	4	KIAA1217
DownInCommonAging	4	SFTPA1
DownInCommonAging	4	KDR
DownInCommonAging	4	NAPSA
DownInCommonAging	4	RRAS2
DownInCommonAging	4	PKIB
DownInCommonAging	4	SLCO5A1
DownInCommonAging	4	DUOX1
DownInCommonAging	4	CUZD1
DownInCommonAging	4	GCNT3
DownInCommonAging	4	KCNN3
DownInCommonAging	4	DCDC2
DownInCommonAging	4	TPBG
DownInCommonAging	4	WWC2
DownInCommonAging	4	PTPRK
DownInCommonAging	4	PLOD2
DownInCommonAging	4	GPR15
DownInCommonAging	4	CEP112
DownInCommonAging	4	GPRASP2
DownInCommonAging	4	CD300LG
DownInCommonAging	4	VANGL2
DownInCommonAging	4	ITGA2
DownInCommonAging	4	TXLNB
DownInCommonAging	4	BTNL9
DownInCommonAging	4	AMOTL1
DownInCommonAging	4	HID1
DownInCommonAging	4	SFTPC
DownInCommonAging	4	PARM1
DownInCommonAging	4	SDR16C5
DownInCommonAging	4	AGR3
DownInCommonAging	4	IQCK
DownInCommonAging	4	BTC
DownInCommonAging	4	ABO
DownInCommonAging	4	FZD8
DownInCommonAging	4	PAWR
DownInCommonAging	4	UCN3
DownInCommonAging	4	CADM1
DownInCommonAging	4	DLK1
DownInCommonAging	4	KRT79
DownInCommonAging	4	GPAT2
DownInCommonAging	4	DMBT1
DownInCommonAging	4	C11orf95
DownInCommonAging	4	KIAA0408
DownInCommonAging	4	SFTA2
DownInCommonAging	4	ZNF789
DownInCommonAging	4	IGLV8.61
DownInCommonAging	4	IGLV1.50
DownInCommonAging	4	IGHJ6
DownInCommonAging	4	IGHD3.22
DownInCommonAging	4	IGHV1.2
DownInCommonAging	4	IGHV3.23
DownInCommonAging	4	IGHV4.34
DownInCommonAging	4	IGHV3.48
DownInCommonAging	4	IGLC6
DownInCommonAging	4	RP11.1166P10.8
DownInCommonAging	4	IGKV6D.21
DownInCommonAging	4	RP11.564A8.4
DownInCommonAging	4	C14orf132
DownInCommonAging	4	LL22NC03.84E4.8
DownInCommonAging	4	IGKV2D.30
DownInCommonAging	4	IGKV1.37
DownInCommonAging	4	IGHJ4
DownInCommonAging	4	IGKV2D.24
DownInCommonAging	4	IGHJ3
DownInCommonAging	4	IGKV2.28
DownInCommonAging	4	IGHV3.65
DownInCommonAging	4	IGHV3.25
DownInCommonAging	4	IGKV1.13
DownInCommonAging	4	IGLV1.41
DownInCommonAging	4	IGHV3.63
DownInCommonAging	4	IGLC5
DownInCommonAging	4	IGHV3OR16.13
DownInCommonAging	4	RP11.284F21.10
DownInCommonAging	4	IGKV2.40
DownInCommonAging	4	CTD.2017F17.2
DownInCommonAging	4	IGKV1D.13
DownInCommonAging	4	IGHV3.41
DownInCommonAging	6	HS3ST1
DownInCommonAging	6	KLHL13
DownInCommonAging	6	CASP10
DownInCommonAging	6	RALA
DownInCommonAging	6	ANOS1
DownInCommonAging	6	RWDD2A
DownInCommonAging	6	ABCC2
DownInCommonAging	6	KCNG1
DownInCommonAging	6	SLC39A9
DownInCommonAging	6	ASTE1
DownInCommonAging	6	CASR
DownInCommonAging	6	TNFRSF17
DownInCommonAging	6	DCBLD2
DownInCommonAging	6	PSD
DownInCommonAging	6	LTK
DownInCommonAging	6	SLC6A16
DownInCommonAging	6	AHRR
DownInCommonAging	6	ST3GAL6
DownInCommonAging	6	CALCRL
DownInCommonAging	6	STAG3
DownInCommonAging	6	PHKA1
DownInCommonAging	6	PIGB
DownInCommonAging	6	LRP6
DownInCommonAging	6	LIMS2
DownInCommonAging	6	SPEG
DownInCommonAging	6	TMEM38A
DownInCommonAging	6	MYH7B
DownInCommonAging	6	CARMIL1
DownInCommonAging	6	IMPG2
DownInCommonAging	6	ZNF671
DownInCommonAging	6	CPNE3
DownInCommonAging	6	ALG6
DownInCommonAging	6	ZNF302
DownInCommonAging	6	NAT14
DownInCommonAging	6	NRCAM
DownInCommonAging	6	COL9A3
DownInCommonAging	6	MMP11
DownInCommonAging	6	P2RX6
DownInCommonAging	6	DERL3
DownInCommonAging	6	PRODH
DownInCommonAging	6	DownInCommonAgingAL4
DownInCommonAging	6	COCH
DownInCommonAging	6	TCFL5
DownInCommonAging	6	VSIG1
DownInCommonAging	6	FA2H
DownInCommonAging	6	USP10
DownInCommonAging	6	CLUAP1
DownInCommonAging	6	BRF2
DownInCommonAging	6	EYA1
DownInCommonAging	6	LEPROTL1
DownInCommonAging	6	CAPS
DownInCommonAging	6	DownInCommonAgingAH11
DownInCommonAging	6	MEST
DownInCommonAging	6	GCK
DownInCommonAging	6	NMRK1
DownInCommonAging	6	CUBN
DownInCommonAging	6	KRT23
DownInCommonAging	6	TUBD1
DownInCommonAging	6	TRIM16L
DownInCommonAging	6	CBX1
DownInCommonAging	6	ENO3
DownInCommonAging	6	PEX12
DownInCommonAging	6	DTX4
DownInCommonAging	6	ASIC1
DownInCommonAging	6	IL23A
DownInCommonAging	6	CYP27B1
DownInCommonAging	6	AKAP3
DownInCommonAging	6	ING4
DownInCommonAging	6	SAYSD1
DownInCommonAging	6	SOBP
DownInCommonAging	6	PTK7
DownInCommonAging	6	COL7A1
DownInCommonAging	6	PODXL2
DownInCommonAging	6	NEK11
DownInCommonAging	6	ABCC5
DownInCommonAging	6	DownInCommonAgingAH6
DownInCommonAging	6	TXNDC9
DownInCommonAging	6	PLCL1
DownInCommonAging	6	ORC4
DownInCommonAging	6	PCYOX1
DownInCommonAging	6	MORN1
DownInCommonAging	6	TCEANC2
DownInCommonAging	6	HPCAL4
DownInCommonAging	6	CR2
DownInCommonAging	6	MREG
DownInCommonAging	6	SFRP5
DownInCommonAging	6	SMAD9
DownInCommonAging	6	KBTBD7
DownInCommonAging	6	RNF170
DownInCommonAging	6	ZSCAN18
DownInCommonAging	6	ZNF211
DownInCommonAging	6	LHX4
DownInCommonAging	6	MTERF4
DownInCommonAging	6	OCM
DownInCommonAging	6	IFT81
DownInCommonAging	6	NECAB1
DownInCommonAging	6	ATP7B
DownInCommonAging	6	TSFM
DownInCommonAging	6	ZNF137P
DownInCommonAging	6	GPR83
DownInCommonAging	6	MOCS3
DownInCommonAging	6	PMEPA1
DownInCommonAging	6	ZNF391
DownInCommonAging	6	GNMT
DownInCommonAging	6	SLC35B3
DownInCommonAging	6	MCF2L
DownInCommonAging	6	CCR7
DownInCommonAging	6	ZNF835
DownInCommonAging	6	ZNF780B
DownInCommonAging	6	SPINK2
DownInCommonAging	6	IFT22
DownInCommonAging	6	MBD4
DownInCommonAging	6	AJUBA
DownInCommonAging	6	FOXJ1
DownInCommonAging	6	ARHGEF6
DownInCommonAging	6	TTI2
DownInCommonAging	6	RPS4Y1
DownInCommonAging	6	USHBP1
DownInCommonAging	6	UCK1
DownInCommonAging	6	CCDC62
DownInCommonAging	6	TXLNGY
DownInCommonAging	6	AOC3
DownInCommonAging	6	TMEM204
DownInCommonAging	6	CA6
DownInCommonAging	6	KRT17P1
DownInCommonAging	6	ZNF20
DownInCommonAging	6	COQ3
DownInCommonAging	6	POPDC3
DownInCommonAging	6	JCHAIN
DownInCommonAging	6	C1QTNF6
DownInCommonAging	6	PEBP4
DownInCommonAging	6	CHL1
DownInCommonAging	6	REG4
DownInCommonAging	6	TSPAN2
DownInCommonAging	6	RSAD2
DownInCommonAging	6	CEP162
DownInCommonAging	6	NT5E
DownInCommonAging	6	AVIL
DownInCommonAging	6	ZC3H10
DownInCommonAging	6	KCNH3
DownInCommonAging	6	KIAA1614
DownInCommonAging	6	ARMC9
DownInCommonAging	6	C2orf49
DownInCommonAging	6	ARHGEF4
DownInCommonAging	6	USP44
DownInCommonAging	6	LMO7
DownInCommonAging	6	ALPK3
DownInCommonAging	6	LEF1
DownInCommonAging	6	ERP27
DownInCommonAging	6	SLC5A2
DownInCommonAging	6	NKD1
DownInCommonAging	6	C17orf80
DownInCommonAging	6	FBXO15
DownInCommonAging	6	ITGB3BP
DownInCommonAging	6	RORC
DownInCommonAging	6	CTSK
DownInCommonAging	6	GOLPH3L
DownInCommonAging	6	PPFIA4
DownInCommonAging	6	SLC4A10
DownInCommonAging	6	ESPNL
DownInCommonAging	6	CAND2
DownInCommonAging	6	NXPE3
DownInCommonAging	6	SKP2
DownInCommonAging	6	GIN1
DownInCommonAging	6	TNFAIP8
DownInCommonAging	6	ARMT1
DownInCommonAging	6	CHMP7
DownInCommonAging	6	FAM171A1
DownInCommonAging	6	ADAM12
DownInCommonAging	6	DSN1
DownInCommonAging	6	CNKSR2
DownInCommonAging	6	DIXDC1
DownInCommonAging	6	TCF7L1
DownInCommonAging	6	ZNF547
DownInCommonAging	6	OLAH
DownInCommonAging	6	GGPS1
DownInCommonAging	6	ADPRHL1
DownInCommonAging	6	FAM134B
DownInCommonAging	6	ANGPT1
DownInCommonAging	6	ABCA10
DownInCommonAging	6	OBSCN
DownInCommonAging	6	CYP2U1
DownInCommonAging	6	GPR61
DownInCommonAging	6	NDUFAF6
DownInCommonAging	6	SUSD3
DownInCommonAging	6	FAM81A
DownInCommonAging	6	KRTCAP3
DownInCommonAging	6	RHPN1
DownInCommonAging	6	FNDC5
DownInCommonAging	6	PDE9A
DownInCommonAging	6	ZNF382
DownInCommonAging	6	ZNF577
DownInCommonAging	6	ZNF75A
DownInCommonAging	6	BEND5
DownInCommonAging	6	BSND
DownInCommonAging	6	SLC25A34
DownInCommonAging	6	TSSK3
DownInCommonAging	6	CAPN13
DownInCommonAging	6	BNIPL
DownInCommonAging	6	LYSMD1
DownInCommonAging	6	FAM175A
DownInCommonAging	6	LMOD3
DownInCommonAging	6	TMEM169
DownInCommonAging	6	KIAA1143
DownInCommonAging	6	LZTFL1
DownInCommonAging	6	ZNF474
DownInCommonAging	6	ADGRV1
DownInCommonAging	6	GDF9
DownInCommonAging	6	KIAA0895
DownInCommonAging	6	SAP30L
DownInCommonAging	6	INTS8
DownInCommonAging	6	KIAA1161
DownInCommonAging	6	WBSCR27
DownInCommonAging	6	TMEM52B
DownInCommonAging	6	AGBL2
DownInCommonAging	6	AMN
DownInCommonAging	6	C16orf71
DownInCommonAging	6	MSS51
DownInCommonAging	6	ZNF606
DownInCommonAging	6	AKTIP
DownInCommonAging	6	ZSWIM1
DownInCommonAging	6	LDLRAD4
DownInCommonAging	6	C2orf68
DownInCommonAging	6	C22orf15
DownInCommonAging	6	C15orf40
DownInCommonAging	6	ROBO1
DownInCommonAging	6	OTUD7A
DownInCommonAging	6	TIGD4
DownInCommonAging	6	SETMAR
DownInCommonAging	6	MZB1
DownInCommonAging	6	NPAS2
DownInCommonAging	6	PAQR8
DownInCommonAging	6	PKIA
DownInCommonAging	6	ZNF440
DownInCommonAging	6	DSEL
DownInCommonAging	6	ZNF561
DownInCommonAging	6	ZIK1
DownInCommonAging	6	METTL18
DownInCommonAging	6	CFAP53
DownInCommonAging	6	SNTG2
DownInCommonAging	6	NBEA
DownInCommonAging	6	LCLAT1
DownInCommonAging	6	SH3RF3
DownInCommonAging	6	LRRN3
DownInCommonAging	6	CYSLTR1
DownInCommonAging	6	CCDC36
DownInCommonAging	6	CCDC106
DownInCommonAging	6	CCR9
DownInCommonAging	6	WFIKKN2
DownInCommonAging	6	SWSAP1
DownInCommonAging	6	TLR10
DownInCommonAging	6	TRMT10C
DownInCommonAging	6	ABRA
DownInCommonAging	6	ZCCHC12
DownInCommonAging	6	BBS1
DownInCommonAging	6	CD248
DownInCommonAging	6	CNIH2
DownInCommonAging	6	GAPT
DownInCommonAging	6	UNC119B
DownInCommonAging	6	ZNF613
DownInCommonAging	6	CSTF3
DownInCommonAging	6	ZBTB8OS
DownInCommonAging	6	ZNF135
DownInCommonAging	6	GNG7
DownInCommonAging	6	CTD.2368P22.1
DownInCommonAging	6	KBTBD11
DownInCommonAging	6	CCDC121
DownInCommonAging	6	LRRC37A3
DownInCommonAging	6	VSIG10
DownInCommonAging	6	EFCAB5
DownInCommonAging	6	CD163L1
DownInCommonAging	6	SOX12
DownInCommonAging	6	CTD.2201E18.3
DownInCommonAging	6	ZNF518B
DownInCommonAging	6	ELMOD2
DownInCommonAging	6	ZNF154
DownInCommonAging	6	BBS10
DownInCommonAging	6	SHISA2
DownInCommonAging	6	ZNF443
DownInCommonAging	6	FAM83H
DownInCommonAging	6	ZFP82
DownInCommonAging	6	TMIE
DownInCommonAging	6	ATG9B
DownInCommonAging	6	DCAF4L1
DownInCommonAging	6	CAPN12
DownInCommonAging	6	XKRX
DownInCommonAging	6	CEP97
DownInCommonAging	6	BRICD5
DownInCommonAging	6	CEP63
DownInCommonAging	6	PGPEP1L
DownInCommonAging	6	RFLNB
DownInCommonAging	6	NOG
DownInCommonAging	6	MACC1
DownInCommonAging	6	LRTOMT
DownInCommonAging	6	KRBA2
DownInCommonAging	6	SORCS2
DownInCommonAging	6	EFCAB10
DownInCommonAging	6	FAM43A
DownInCommonAging	6	ZBTB3
DownInCommonAging	6	PRAME
DownInCommonAging	6	PIGP
DownInCommonAging	6	THNSL1
DownInCommonAging	6	KLHL34
DownInCommonAging	6	BTLA
DownInCommonAging	6	CCDC30
DownInCommonAging	6	ZNF396
DownInCommonAging	6	FSD2
DownInCommonAging	6	BCDIN3D
DownInCommonAging	6	ZSCAN30
DownInCommonAging	6	EFCAB6
DownInCommonAging	6	TMEM216
DownInCommonAging	6	SLIT1
DownInCommonAging	6	ZNF546
DownInCommonAging	6	TSPYL4
DownInCommonAging	6	C22orf34
DownInCommonAging	6	CFAP54
DownInCommonAging	6	FZD9
DownInCommonAging	6	KCTD21
DownInCommonAging	6	ANKRD34B
DownInCommonAging	6	NKAPL
DownInCommonAging	6	GSPT2
DownInCommonAging	6	COLCA1
DownInCommonAging	6	ZNF471
DownInCommonAging	6	NIF3L1
DownInCommonAging	6	ZNF140
DownInCommonAging	6	ZNF782
DownInCommonAging	6	ZKSCAN5
DownInCommonAging	6	TTC30B
DownInCommonAging	6	ZNF418
DownInCommonAging	6	COL27A1
DownInCommonAging	6	ZSCAN16
DownInCommonAging	6	ZNF585A
DownInCommonAging	6	ZNF763
DownInCommonAging	6	GAL3ST4
DownInCommonAging	6	NEK5
DownInCommonAging	6	FITM2
DownInCommonAging	6	STMN3
DownInCommonAging	6	KLHL14
DownInCommonAging	6	ZNF823
DownInCommonAging	6	ZNF560
DownInCommonAging	6	ZNF667
DownInCommonAging	6	ZNF442
DownInCommonAging	6	B3GNT6
DownInCommonAging	6	RASSF9
DownInCommonAging	6	RBM20
DownInCommonAging	6	LCN8
DownInCommonAging	6	RP11.247A12.2
DownInCommonAging	6	COL11A2
DownInCommonAging	6	LINC01993
DownInCommonAging	6	ZNF814
DownInCommonAging	6	ZNF551
DownInCommonAging	6	GUCY2EP
DownInCommonAging	6	DDR1
DownInCommonAging	6	ZNF616
DownInCommonAging	6	ZNF204P
DownInCommonAging	6	FAM216A
DownInCommonAging	6	ZNF425
DownInCommonAging	6	RP11.693J15.5
DownInCommonAging	6	TMEM240
DownInCommonAging	6	LGR4
DownInCommonAging	6	CRYZL1
DownInCommonAging	6	PLPP6
DownInCommonAging	6	IGKV2D.26
DownInCommonAging	6	IGLV7.46
DownInCommonAging	6	IGLV5.45
DownInCommonAging	6	IGLV3.22
DownInCommonAging	6	IGLV2.14
DownInCommonAging	6	TRDV2
DownInCommonAging	6	IGHM
DownInCommonAging	6	IGHV3.7
DownInCommonAging	6	LINC01089
DownInCommonAging	6	C17orf51
DownInCommonAging	6	C1orf220
DownInCommonAging	6	FGFR1OP
DownInCommonAging	6	RP11.64B16.2
DownInCommonAging	6	LINGO4
DownInCommonAging	6	LINC00671
DownInCommonAging	6	GPC2
DownInCommonAging	6	ZNF888
DownInCommonAging	6	ZNF321P
DownInCommonAging	6	C8orf44
DownInCommonAging	6	PRCD
DownInCommonAging	6	CPEB1
DownInCommonAging	6	C22orf29
DownInCommonAging	6	AC025171.1
DownInCommonAging	6	LINC00339
DownInCommonAging	6	RPL12P47
DownInCommonAging	6	C2orf16
DownInCommonAging	6	ZBED8
DownInCommonAging	6	ZNF844
DownInCommonAging	6	LINC00205
DownInCommonAging	6	LINC01342
DownInCommonAging	6	AC005534.8
DownInCommonAging	6	AC092484.1
DownInCommonAging	6	AC002480.5
DownInCommonAging	6	KB.1027C11.4
DownInCommonAging	6	TEX22
DownInCommonAging	6	RP1.80N2.2
DownInCommonAging	6	FTOP1
DownInCommonAging	6	FAM30A
DownInCommonAging	6	LINC01359
DownInCommonAging	6	LINC00629
DownInCommonAging	6	RP11.203J24.8
DownInCommonAging	6	MRLN
DownInCommonAging	6	FCF1P2
DownInCommonAging	6	RP11.57H12.5
DownInCommonAging	6	RP4.713B5.2
DownInCommonAging	6	RPSAP22
DownInCommonAging	6	AC009237.8
DownInCommonAging	6	PSMG3.AS1
DownInCommonAging	6	RP4.738P15.1
DownInCommonAging	6	HHATL.AS1
DownInCommonAging	6	RP3.475N16.1
DownInCommonAging	6	LINC00689
DownInCommonAging	6	RP11.281A20.1
DownInCommonAging	6	LEF1.AS1
DownInCommonAging	6	RP3.477M7.5
DownInCommonAging	6	RP1.249I4.2
DownInCommonAging	6	PTGES2.AS1
DownInCommonAging	6	CCDC144NL.AS1
DownInCommonAging	6	RP11.797H7.1
DownInCommonAging	6	JRK
DownInCommonAging	6	CTD.2666L21.1
DownInCommonAging	6	AC010883.5
DownInCommonAging	6	LINC00094
DownInCommonAging	6	LINC00957
DownInCommonAging	6	AC002310.12
DownInCommonAging	6	TMEM147.AS1
DownInCommonAging	6	MIR600HG
DownInCommonAging	6	CTA.984G1.5
DownInCommonAging	6	ZEB1.AS1
DownInCommonAging	6	CECR7
DownInCommonAging	6	NALT1
DownInCommonAging	6	RP3.393E18.2
DownInCommonAging	6	CCR12P
DownInCommonAging	6	RP11.46F15.2
DownInCommonAging	6	CLRN1.AS1
DownInCommonAging	6	GATS
DownInCommonAging	6	MYLK.AS1
DownInCommonAging	6	RP11.295P9.3
DownInCommonAging	6	RP11.430C7.5
DownInCommonAging	6	ZNF542P
DownInCommonAging	6	IGKV1.8
DownInCommonAging	6	AC093627.10
DownInCommonAging	6	IGKV1.16
DownInCommonAging	6	HLA.DOB
DownInCommonAging	6	IGKV1D.16
DownInCommonAging	6	SKINT1L
DownInCommonAging	6	RP11.18H7.1
DownInCommonAging	6	STON1
DownInCommonAging	6	RP11.555K12.1
DownInCommonAging	6	ZNF512
DownInCommonAging	6	RP11.260E18.1
DownInCommonAging	6	RP11.685M7.3
DownInCommonAging	6	CTD.2260A17.2
DownInCommonAging	6	UBL7.AS1
DownInCommonAging	6	CTD.2366F13.1
DownInCommonAging	6	ZNF436.AS1
DownInCommonAging	6	ZNF286B
DownInCommonAging	6	ZNF564
DownInCommonAging	6	RP11.177C12.1
DownInCommonAging	6	ATP6V1E2
DownInCommonAging	6	RP11.6L6.2
DownInCommonAging	6	LINC01337
DownInCommonAging	6	CTB.109A12.1
DownInCommonAging	6	IGLV2.5
DownInCommonAging	6	AP001372.2
DownInCommonAging	6	RP11.890B15.2
DownInCommonAging	6	SETP17
DownInCommonAging	6	RP11.890B15.3
DownInCommonAging	6	LINC00346
DownInCommonAging	6	RP11.349I1.2
DownInCommonAging	6	C17orf100
DownInCommonAging	6	RP11.631N16.2
DownInCommonAging	6	KRT73.AS1
DownInCommonAging	6	RP11.585P4.5
DownInCommonAging	6	CHURC1
DownInCommonAging	6	SPESP1
DownInCommonAging	6	RP11.61O1.2
DownInCommonAging	6	RP4.773N10.4
DownInCommonAging	6	RP3.414A15.2
DownInCommonAging	6	RP11.154J22.1
DownInCommonAging	6	RP11.46C24.7
DownInCommonAging	6	RP5.902P8.12
DownInCommonAging	6	CCDC187
DownInCommonAging	6	LINC02166
DownInCommonAging	6	RP11.600F24.7
DownInCommonAging	6	RP11.439E19.9
DownInCommonAging	6	LINC01963
DownInCommonAging	6	GS1.358P8.4
DownInCommonAging	6	CAPN10.AS1
DownInCommonAging	6	DOCK9.AS2
DownInCommonAging	6	WFDC21P
DownInCommonAging	6	RP11.7K24.3
DownInCommonAging	6	RP11.37C7.3
DownInCommonAging	6	RP11.960L18.1
DownInCommonAging	6	RP4.584D14.7
DownInCommonAging	6	LINC01355
DownInCommonAging	6	RP11.318A15.2
DownInCommonAging	6	LINC01003
DownInCommonAging	6	PAN3.AS1
DownInCommonAging	6	RP11.876N24.1
DownInCommonAging	6	ZNF213.AS1
DownInCommonAging	6	RP11.159D12.2
DownInCommonAging	6	RP11.242D8.1
DownInCommonAging	6	RNF157.AS1
DownInCommonAging	6	CTB.55O6.12
DownInCommonAging	6	RP1.193H18.2
DownInCommonAging	6	LINC02001
DownInCommonAging	6	ZNF571.AS1
DownInCommonAging	6	ZNF285
DownInCommonAging	6	RP11.666A8.8
DownInCommonAging	6	CTC.459F4.3
DownInCommonAging	6	RP11.799D4.1
DownInCommonAging	6	CTD.2619J13.9
DownInCommonAging	6	CTD.2371O3.3
DownInCommonAging	6	IFNL3P1
DownInCommonAging	6	CTB.167G5.6
DownInCommonAging	6	CTD.3222D19.12
DownInCommonAging	6	RP11.370I10.12
DownInCommonAging	6	RPARP.AS1
DownInCommonAging	6	RP4.761J14.10
DownInCommonAging	6	LL0XNC01.7P3.1
DownInCommonAging	6	RP11.154H23.3
DownInCommonAging	6	CTD.2227E11.1
DownInCommonAging	6	RP11.394I13.2
DownInCommonAging	6	MMP28
DownInCommonAging	6	RP11.274B21.10
DownInCommonAging	6	CTD.2201E18.5
DownInCommonAging	6	LINC01215
DownInCommonAging	6	RP4.635E18.8
DownInCommonAging	6	CTD.2006H14.2
DownInCommonAging	6	RP11.884K10.7
DownInCommonAging	6	RP11.421M1.8
DownInCommonAging	6	CTD.2035E11.5
DownInCommonAging	6	RP11.707M3.3
DownInCommonAging	6	CTD.2035E11.4
DownInCommonAging	6	RP4.758J18.13
DownInCommonAging	6	RP11.344N10.5
DownInCommonAging	6	RP6.74O6.6
DownInCommonAging	6	RP11.347I19.8
DownInCommonAging	6	RP5.943J3.2
DownInCommonAging	6	RP11.305K5.1
DownInCommonAging	6	RP11.336K24.12
DownInCommonAging	6	DGCR9
DownInCommonAging	6	RP11.1246C19.1
DownInCommonAging	6	RP3.402G11.26
DownInCommonAging	6	RP11.448A19.1
DownInCommonAging	6	PAXIP1.AS1
DownInCommonAging	6	RP4.751H13.7
DownInCommonAging	6	RP11.731C17.2
DownInCommonAging	6	RP11.405M12.4
DownInCommonAging	6	RP11.973D8.5
DownInCommonAging	6	RP11.158H5.8
DownInCommonAging	6	CTD.2649C14.2
DownInCommonAging	6	CTD.2547G23.4
DownInCommonAging	6	RP11.1143G9.5
DownInCommonAging	6	FCGBP
DownInCommonAging	6	RP11.131L12.3
DownInCommonAging	6	RP5.1125A11.7
DownInCommonAging	6	HIST1H4I
DownInCommonAging	6	KCNE1B
DownInCommonAging	6	RP11.266K4.13
DownInCommonAging	6	CTD.2270P14.5
DownInCommonAging	6	CTD.3220F14.3
DownInCommonAging	6	RP11.90M2.5
DownInCommonAging	6	RP5.1184F4.7
DownInCommonAging	6	RP11.365P13.5
DownInCommonAging	6	RP11.154H23.4
DownInCommonAging	6	RP3.324O17.8
DownInCommonAging	6	ZNF229
DownInCommonAging	6	RP11.74J13.8
DownInCommonAging	6	RP11.227G15.11
DownInCommonAging	6	AC000403.4
DownInCommonAging	6	RP11.455I9.1
DownInCommonAging	6	RP11.511H23.2
DownInCommonAging	6	CH17.264L24.1
DownInCommonAging	6	CTC.260E6.4
DownInCommonAging	6	TRBV25.1
DownInCommonAging	6	RP11.26H16.4
DownInCommonAging	6	FAM169B
DownInCommonAging	6	AC011380.8
DownInCommonAging	6	RP11.284E5.1
DownInCommonAging	7	CYP26B1
DownInCommonAging	7	FMO1
DownInCommonAging	7	WWTR1
DownInCommonAging	7	DSG2
DownInCommonAging	7	PRSS8
DownInCommonAging	7	PLEKHH1
DownInCommonAging	7	LIMCH1
DownInCommonAging	7	CDON
DownInCommonAging	7	SNCAIP
DownInCommonAging	7	ST6GALNAC1
DownInCommonAging	7	NTN4
DownInCommonAging	7	GRHL2
DownInCommonAging	7	MECOM
DownInCommonAging	7	PTHLH
DownInCommonAging	7	CCDC80
DownInCommonAging	7	PALMD
DownInCommonAging	7	PLA2G3
DownInCommonAging	7	SIX4
DownInCommonAging	7	DOK5
DownInCommonAging	7	ISM1
DownInCommonAging	7	LIPG
DownInCommonAging	7	MXRA5
DownInCommonAging	7	SMARCA1
DownInCommonAging	7	TJP1
DownInCommonAging	7	TFPI2
DownInCommonAging	7	CAV1
DownInCommonAging	7	TSPAN12
DownInCommonAging	7	COBL
DownInCommonAging	7	LHX6
DownInCommonAging	7	NPDC1
DownInCommonAging	7	GALNT18
DownInCommonAging	7	COL12A1
DownInCommonAging	7	FRK
DownInCommonAging	7	FAM184A
DownInCommonAging	7	RBM24
DownInCommonAging	7	CAP2
DownInCommonAging	7	TBX18
DownInCommonAging	7	TPO
DownInCommonAging	7	PRRX1
DownInCommonAging	7	MFAP2
DownInCommonAging	7	CNN3
DownInCommonAging	7	TBX4
DownInCommonAging	7	WIPF3
DownInCommonAging	7	CTCFL
DownInCommonAging	7	EFNB2
DownInCommonAging	7	BMP4
DownInCommonAging	7	OVOL2
DownInCommonAging	7	LRRN4
DownInCommonAging	7	PODXL
DownInCommonAging	7	MYO5C
DownInCommonAging	7	PXDownInCommonAging
DownInCommonAging	7	LAMA5
DownInCommonAging	7	GALNT15
DownInCommonAging	7	PDZD2
DownInCommonAging	7	FHOD3
DownInCommonAging	7	LCA5
DownInCommonAging	7	CHST5
DownInCommonAging	7	NKX2.1
DownInCommonAging	7	UACA
DownInCommonAging	7	GAREM1
DownInCommonAging	7	HSPG2
DownInCommonAging	7	TINAGL1
DownInCommonAging	7	CYP4B1
DownInCommonAging	7	MALL
DownInCommonAging	7	GULP1
DownInCommonAging	7	PTPRG
DownInCommonAging	7	TMEM108
DownInCommonAging	7	AGTR1
DownInCommonAging	7	TCTE1
DownInCommonAging	7	NFIB
DownInCommonAging	7	ZNF462
DownInCommonAging	7	ANKRD1
DownInCommonAging	7	ZSCAN1
DownInCommonAging	7	GJA1
DownInCommonAging	7	CACNA2D1
DownInCommonAging	7	ROBO4
DownInCommonAging	7	ABI3BP
DownInCommonAging	7	ENAH
DownInCommonAging	7	CXADR
DownInCommonAging	7	NCAM2
DownInCommonAging	7	FGD5
DownInCommonAging	7	PROM2
DownInCommonAging	7	ART3
DownInCommonAging	7	SLC34A2
DownInCommonAging	7	NBL1
DownInCommonAging	7	STC1
DownInCommonAging	7	IRX6
DownInCommonAging	7	SNX7
DownInCommonAging	7	EMCN
DownInCommonAging	7	ASB5
DownInCommonAging	7	NOS3
DownInCommonAging	7	AQP7
DownInCommonAging	7	KIAA1462
DownInCommonAging	7	TMEM100
DownInCommonAging	7	PLIN1
DownInCommonAging	7	SCNN1B
DownInCommonAging	7	SFTPB
DownInCommonAging	7	MUC15
DownInCommonAging	7	PCDH7
DownInCommonAging	7	FAM161A
DownInCommonAging	7	FABP4
DownInCommonAging	7	IRX2
DownInCommonAging	7	SOX7
DownInCommonAging	7	DRC3
DownInCommonAging	7	MMRN2
DownInCommonAging	7	CASKIN2
DownInCommonAging	7	PDE4DIP
DownInCommonAging	7	LGALS7B
DownInCommonAging	7	CDH5
DownInCommonAging	7	TPRXL
DownInCommonAging	7	ARSJ
DownInCommonAging	7	ADIPOQ
DownInCommonAging	7	TMEM30B
DownInCommonAging	7	PLCXD3
DownInCommonAging	7	LHFP
DownInCommonAging	7	TBX1
DownInCommonAging	7	WT1
DownInCommonAging	7	SFTPA2
DownInCommonAging	7	ROR1
DownInCommonAging	7	COL4A1
DownInCommonAging	7	PLEKHG7
DownInCommonAging	7	LIN28B
DownInCommonAging	7	GJB4
DownInCommonAging	7	CYP2F1
DownInCommonAging	7	PPP1R14C
DownInCommonAging	7	ZNF521
DownInCommonAging	7	FAM83H.AS1
DownInCommonAging	7	ZYG11A
DownInCommonAging	7	COL5A2
DownInCommonAging	7	C4orf47
DownInCommonAging	7	SERPINB5
DownInCommonAging	7	HNRNPA1P4
DownInCommonAging	7	TRBV11.1
DownInCommonAging	7	UCA1
DownInCommonAging	7	RPL21P16
DownInCommonAging	7	MAGEA3
DownInCommonAging	7	AC110926.4
DownInCommonAging	7	RP11.301G19.1
DownInCommonAging	7	RP4.625H18.2
DownInCommonAging	7	LINC00200
DownInCommonAging	7	SFTA3
DownInCommonAging	7	LINC01287
DownInCommonAging	7	KIAA1456
DownInCommonAging	7	SHANK3
DownInCommonAging	7	RP11.531H8.1
DownInCommonAging	7	KRT7.AS
DownInCommonAging	9	ZMYND10
DownInCommonAging	9	NOS2
DownInCommonAging	9	CDHR2
DownInCommonAging	9	RAPGEF3
DownInCommonAging	9	HEPH
DownInCommonAging	9	CCL17
[truncated: 343 more rows]
