# Supplementary material for: Enhanced insulin‐regulated phagocytic activities support extreme health span and longevity in multiple populations
Source: Aging Cell. 2023 Mar 8;22(5):e13810. doi: 10.1111/acel.13810 (PMC10186610; doi:10.1111/acel.13810)
Supplement: Supplementary file 18 — Table S6. [file ACEL-22-e13810-s011.xlsx]

## Sheet: Sheet1
Table S6. Extreme longevity and healthy aging (LHA) gene list.
Gene	Pattern	average.FC	average.pvalue						LS	Population	baseMean	log2FoldChange	pvalue		LG	Population	baseMean	log2FoldChange	pvalue		ChM	Population	baseMean	log2FoldChange	pvalue
ABCA2	UpLHAGenes	0.227374	0.00789198						ABCA2	LS	3944.9	0.297351	4.7679e-05		ABCA2	LG	4441.83	0.218269	0.000779742		ABCA2	ChM	3191.89	0.166501	0.0228485
ABCD1	UpLHAGenes	0.169247	0.0107616						ABCD1	LS	590.043	0.182235	0.00157655		ABCD1	LG	591.723	0.122744	0.0304452		ABCD1	ChM	469.623	0.202762	0.000262984
ABCG1	UpLHAGenes	0.316894	0.00346744						ABCG1	LS	1016.61	0.365633	4.20742e-06		ABCG1	LG	606.359	0.365467	0.000720423		ABCG1	ChM	645.869	0.219582	0.00967768
ACER3	UpLHAGenes	-0.128988	0.0147029						ABI2	LS	449.564	-0.121486	0.00674878		ABI2	LG	282.532	-0.136287	0.0159762		ABI2	ChM	344.428	-0.129189	0.0213838
ACP2	UpLHAGenes	0.138977	0.0191194						ACER3	LS	563.238	0.134468	0.0146587		ACER3	LG	332.243	0.157932	0.0238387		ACER3	ChM	461.899	0.12453	0.0188609
ADAM9	UpLHAGenes	0.146534	0.0178643						ACP2	LS	227.536	0.144107	0.00135547		ACP2	LG	200.828	0.147519	0.0396622		ACP2	ChM	177.898	0.147978	0.0125753
ADAP1	UpLHAGenes	-0.36691	9.73236e-05						ACSL6	LS	263.757	-0.336566	2.66069e-05		ACSL6	LG	148.581	-0.423596	9.40613e-06		ACSL6	ChM	172.173	-0.340569	0.000255958
ADPRH	UpLHAGenes	-0.238695	0.0162932						ACVR2B	LS	242.52	-0.22117	0.0184771		ACVR2B	LG	110.545	-0.263863	0.00778063		ACVR2B	ChM	155.732	-0.231051	0.022622
AGTRAP	UpLHAGenes	0.225046	0.0139503						ADAM9	LS	529.083	0.139448	0.0328415		ADAM9	LG	326.887	0.306372	0.00379449		ADAM9	ChM	367.81	0.229318	0.00521509
ALDH3B1	UpLHAGenes	0.202691	0.0010647						ADAP1	LS	1339.24	0.15747	0.00235906		ADAP1	LG	1674.03	0.204905	0.000788977		ADAP1	ChM	1079.48	0.245698	4.60776e-05
ARHGAP10	UpLHAGenes	-0.410796	0.000847223						ADD2	LS	86.4031	-0.402778	3.96446e-05		ADD2	LG	51.0231	-0.446651	0.0010014		ADD2	ChM	58.2985	-0.382958	0.00150062
ARHGAP11A	UpLHAGenes	0.195253	0.00816728						ADPRH	LS	227.057	0.122881	0.0206645		ADPRH	LG	164.877	0.251086	0.00240361		ADPRH	ChM	173.376	0.211793	0.00143366
ARHGAP31	UpLHAGenes	0.211028	0.0066719						AGTRAP	LS	2001.1	0.180373	0.00470215		AGTRAP	LG	2518.22	0.284643	0.000329868		AGTRAP	ChM	1517.17	0.168068	0.0149837
ARSD	UpLHAGenes	-0.180696	0.000869308						AKAP1	LS	360.432	-0.136023	0.000652732		AKAP1	LG	253.177	-0.257291	1.41131e-06		AKAP1	ChM	266.178	-0.148772	0.00195378
ASL	UpLHAGenes	0.277789	0.000604847						ALDH3B1	LS	863.892	0.234992	0.000417969		ALDH3B1	LG	867.038	0.253198	0.00138512		ALDH3B1	ChM	692.136	0.345177	1.14483e-05
ATOX1	UpLHAGenes	-0.322833	0.000398514						ALDH5A1	LS	178.198	-0.210887	0.00119166		ALDH5A1	LG	117.907	-0.400871	3.41615e-06		ALDH5A1	ChM	129.378	-0.356741	4.67983e-07
ATP6AP1	UpLHAGenes	-0.615461	5.92913e-11						ALS2CL	LS	289.898	-0.518968	1.70425e-10		ALS2CL	LG	206.249	-0.642754	2.19905e-12		ALS2CL	ChM	190.757	-0.684661	5.25025e-12
ATP6V0C	UpLHAGenes	-0.528717	3.8755e-07						AMIGO1	LS	152.125	-0.3827	6.57397e-07		AMIGO1	LG	95.3646	-0.64082	9.64626e-09		AMIGO1	ChM	94.8194	-0.562633	4.95607e-07
ATP8B3	UpLHAGenes	-0.281897	0.00677471						ANK3	LS	549.682	-0.22112	0.0136648		ANK3	LG	149.196	-0.301499	0.00467818		ANK3	ChM	327.356	-0.323073	0.00198111
BMP1	UpLHAGenes	-0.18019	0.0232628						ANKRD26	LS	214.436	-0.133387	0.0413708		ANKRD26	LG	152.969	-0.155514	0.0266594		ANKRD26	ChM	164.191	-0.25167	0.00175818
C11orf21	UpLHAGenes	-0.243254	0.000790572						ANKS6	LS	170.304	-0.181409	0.00145813		ANKS6	LG	143.2	-0.315159	1.95708e-05		ANKS6	ChM	129.656	-0.233195	0.00089402
CAPG	UpLHAGenes	-0.257618	0.0151398						ANO9	LS	790.291	-0.168033	0.0237926		ANO9	LG	740.67	-0.41972	1.82157e-07		ANO9	ChM	634.115	-0.1851	0.0216265
CATSPER1	UpLHAGenes	-0.134919	0.00657087						AP4S1	LS	261.806	-0.0984478	0.0148206		AP4S1	LG	102.649	-0.198736	0.000176022		AP4S1	ChM	190.242	-0.107574	0.00471601
CCDC88A	UpLHAGenes	-0.394211	7.76263e-07						APBB1	LS	575.632	-0.339565	3.12928e-09		APBB1	LG	547.012	-0.481303	1.51307e-11		APBB1	ChM	421.363	-0.361764	2.32565e-06
CCND3	UpLHAGenes	0.248064	0.00317617						ARHGAP10	LS	397.492	0.25209	5.19082e-05		ARHGAP10	LG	177.934	0.230805	0.0081031		ARHGAP10	ChM	256.657	0.261296	0.00137351
CD160	UpLHAGenes	0.20465	0.0136122						ARHGAP11A	LS	166.503	0.180534	0.0230811		ARHGAP11A	LG	105.381	0.224625	0.0129463		ARHGAP11A	ChM	129.574	0.208791	0.00480912
CD33	UpLHAGenes	0.199777	0.00769201						ARHGAP31	LS	536.547	0.22631	0.000133156		ARHGAP31	LG	313.827	0.197865	0.0159231		ARHGAP31	ChM	376.943	0.175155	0.00701976
CDKN2B	UpLHAGenes	-0.180179	0.0108066						ARHGAP5	LS	872.238	-0.172741	0.00641865		ARHGAP5	LG	364.327	-0.161539	0.0218934		ARHGAP5	ChM	599.235	-0.206257	0.00410783
CECR1	UpLHAGenes	-0.226354	0.000685066						ARL14EP	LS	388.549	-0.200924	0.00121203		ARL14EP	LG	253.24	-0.270205	0.000144524		ARL14EP	ChM	255.595	-0.207931	0.000698649
CHP1	UpLHAGenes	-0.242824	0.0025062						ARMCX4	LS	151.588	-0.189783	0.00354971		ARMCX4	LG	93.4591	-0.33364	0.00010439		ARMCX4	ChM	111.468	-0.205049	0.00386449
CHST12	UpLHAGenes	0.252564	0.00110152						ARSD	LS	622.86	0.239181	2.4604e-06		ARSD	LG	431.613	0.205726	0.00329972		ARSD	ChM	458.451	0.312785	2.37467e-06
COL6A2	UpLHAGenes	0.149196	0.00968025						ASL	LS	505.064	0.161957	0.000746656		ASL	LG	448.948	0.106166	0.0272208		ASL	ChM	350.092	0.179463	0.00107333
CRIM1	UpLHAGenes	0.144896	0.0104999						ATOX1	LS	231.071	0.152416	5.00519e-05		ATOX1	LG	141.619	0.138906	0.0277084		ATOX1	ChM	159.02	0.143366	0.00374119
CRTAP	UpLHAGenes	0.140751	0.00171222						ATP6AP1	LS	1927.02	0.127287	0.00297666		ATP6AP1	LG	2269.61	0.144368	0.00173422		ATP6AP1	ChM	1542.61	0.150598	0.000425773
CTNNBIP1	UpLHAGenes	0.173582	0.0216739						ATP6V0C	LS	1573.65	0.18501	0.0194139		ATP6V0C	LG	3874.24	0.157675	0.0265635		ATP6V0C	ChM	1944.24	0.178061	0.0190442
CTSB	UpLHAGenes	0.250889	0.00149322						ATP8B3	LS	82.1273	0.228847	0.00283661		ATP8B3	LG	72.522	0.235031	0.00162618		ATP8B3	ChM	77.6218	0.288789	1.68672e-05
CUEDC1	UpLHAGenes	-0.124045	0.0197882						BBS2	LS	740.182	-0.1027	0.0146996		BBS2	LG	495.708	-0.168849	0.0024207		BBS2	ChM	513.873	-0.100587	0.0422443
DIAPH2	UpLHAGenes	-0.542068	0.00153726						BCL7A	LS	134.404	-0.508787	4.52942e-06		BCL7A	LG	88.3974	-0.734611	2.64882e-06		BCL7A	ChM	91.8848	-0.382807	0.00460461
DNAJC1	UpLHAGenes	-0.201942	0.00574598						BDH1	LS	164.453	-0.167676	0.00807023		BDH1	LG	140.257	-0.251224	0.0013314		BDH1	ChM	122.2	-0.186925	0.00783631
DPY19L1	UpLHAGenes	-0.285817	0.0114513						BEX4	LS	231.151	-0.300721	1.57477e-05		BEX4	LG	221.89	-0.398128	2.30209e-08		BEX4	ChM	162.046	-0.158603	0.0343382
ECHDC3	UpLHAGenes	-0.280929	0.016432						BIRC3	LS	2947.18	-0.341212	3.19155e-06		BIRC3	LG	1833.16	-0.345669	4.58934e-05		BIRC3	ChM	2057.41	-0.155908	0.049247
EMILIN2	UpLHAGenes	-0.38531	0.00169						BLNK	LS	154.652	-0.336653	0.000374591		BLNK	LG	118.307	-0.486965	0.000779037		BLNK	ChM	112.033	-0.332312	0.00391638
EML2	UpLHAGenes	0.199475	0.00650147						BMP1	LS	118.77	0.185014	0.00841895		BMP1	LG	123.807	0.180309	0.00842276		BMP1	ChM	101.137	0.233102	0.0026627
ENC1	UpLHAGenes	0.204791	0.00138169						C11orf21	LS	3490.23	0.209007	0.000167044		C11orf21	LG	3032.8	0.213801	0.000747394		C11orf21	ChM	2750.83	0.191565	0.00323063
EPB41L3	UpLHAGenes	-0.168575	0.0138232						C12orf66	LS	133.742	-0.100879	0.0362986		C12orf66	LG	76.8479	-0.21047	0.003682		C12orf66	ChM	95.261	-0.194376	0.00148884
EPS15	UpLHAGenes	-0.133555	0.0146443						C5orf28	LS	141.744	-0.139622	0.00256052		C5orf28	LG	105.459	-0.146271	0.0241744		C5orf28	ChM	104.991	-0.114771	0.0171978
F8	UpLHAGenes	-0.351961	0.000423097						C5orf63	LS	118.669	-0.259352	0.00118794		C5orf63	LG	56.9642	-0.414771	5.92778e-05		C5orf63	ChM	86.6994	-0.38176	2.20748e-05
FAM102B	UpLHAGenes	-0.362051	0.00647319						CACNA1I	LS	542.637	-0.237067	0.0171666		CACNA1I	LG	466.317	-0.471035	4.57359e-05		CACNA1I	ChM	401.55	-0.37805	0.00220728
FAM179A	UpLHAGenes	0.219584	0.00913773						CAPG	LS	1307.83	0.148431	0.0227761		CAPG	LG	1312.98	0.22711	0.00430255		CAPG	ChM	961.67	0.283212	0.000334535
FAM198B	UpLHAGenes	-0.184589	0.00265722						CASP6	LS	170.931	-0.148021	0.00492037		CASP6	LG	132.145	-0.196932	0.00279796		CASP6	ChM	123.468	-0.208815	0.000253335
FBN2	UpLHAGenes	0.229668	0.0133699						CATSPER1	LS	73.7117	0.22906	0.00404466		CATSPER1	LG	65.6795	0.26403	0.00710295		CATSPER1	ChM	54.8982	0.195913	0.0289622
FCN1	UpLHAGenes	-0.217211	0.014543						CCDC58	LS	57.2802	-0.180255	0.0129656		CCDC58	LG	32.3669	-0.313547	0.00346306		CCDC58	ChM	45.2337	-0.157832	0.0272003
FES	UpLHAGenes	-0.248366	0.00453342						CCDC64	LS	624.707	-0.177114	0.00825507		CCDC64	LG	572.089	-0.372437	5.679e-07		CCDC64	ChM	440.894	-0.195548	0.00534462
FLT3	UpLHAGenes	-0.22359	0.0010248						CCDC66	LS	510.098	-0.238764	6.56972e-06		CCDC66	LG	233.378	-0.232432	0.00161266		CCDC66	ChM	361.384	-0.199575	0.00145518
FRMPD3	UpLHAGenes	0.185186	0.0107845						CCDC88A	LS	1326.11	0.210017	0.00129753		CCDC88A	LG	977.142	0.165613	0.0141648		CCDC88A	ChM	985.918	0.179928	0.016891
FSTL3	UpLHAGenes	0.153914	0.0081341						CCND3	LS	5390.54	0.12774	0.0143187		CCND3	LG	5811.25	0.188753	0.000224118		CCND3	ChM	3921.79	0.145249	0.00985944
FZD1	UpLHAGenes	0.298653	0.0137051						CD160	LS	409.467	0.238113	0.0105538		CD160	LG	299.444	0.277879	0.0295417		CD160	ChM	296.716	0.379966	0.00101976
G6PD	UpLHAGenes	0.200829	0.00463606						CD33	LS	571.937	0.182239	0.00458307		CD33	LG	389.428	0.203354	0.00548143		CD33	ChM	466.908	0.216894	0.00384369
GALNT3	UpLHAGenes	-0.429034	2.25521e-06						CD40LG	LS	302.501	-0.378084	5.39167e-08		CD40LG	LG	226.264	-0.515807	1.90007e-07		CD40LG	ChM	216.109	-0.393213	6.52171e-06
GBP3	UpLHAGenes	-0.143326	0.0174958						CDC14A	LS	1293.81	-0.123652	0.0155057		CDC14A	LG	592.731	-0.165184	0.01077		CDC14A	ChM	841.481	-0.141141	0.0262115
GCH1	UpLHAGenes	-0.358914	0.000135436						CDK20	LS	57.0283	-0.250715	0.000397028		CDK20	LG	54.4923	-0.387399	9.27808e-06		CDK20	ChM	40.1589	-0.438627	2.33928e-09
GLB1	UpLHAGenes	0.397498	0.00246621						CDKN2B	LS	70.9801	0.327825	0.00015624		CDKN2B	LG	49.5816	0.582285	1.99424e-07		CDKN2B	ChM	56.3204	0.282385	0.00724218
GLB1L2	UpLHAGenes	-0.346923	3.99564e-06						CDR2	LS	503.181	-0.323675	6.80606e-10		CDR2	LG	475.312	-0.425755	1.86774e-07		CDR2	ChM	360.811	-0.291338	1.17995e-05
GOLIM4	UpLHAGenes	0.218059	0.00560033						CECR1	LS	4347.05	0.265015	2.33188e-07		CECR1	LG	3061.36	0.148679	0.0167509		CECR1	ChM	3678.98	0.240482	4.98513e-05
GSR	UpLHAGenes	-0.358517	0.0081546						CENPK	LS	227.73	-0.27764	0.0220429		CENPK	LG	138.165	-0.41186	0.00208778		CENPK	ChM	166.322	-0.38605	0.000333086
GTF3C1	UpLHAGenes	-0.254301	0.0019984						CENPV	LS	84.9548	-0.176907	0.00115328		CENPV	LG	68.6209	-0.393391	5.89054e-08		CENPV	ChM	66.2003	-0.192607	0.00484187
H2AFY	UpLHAGenes	-0.188761	0.00268734						CFAP36	LS	248.295	-0.162573	0.000136637		CFAP36	LG	171.269	-0.269842	1.45534e-06		CFAP36	ChM	179.023	-0.133867	0.00792392
HDGFRP3	UpLHAGenes	-0.252585	0.00196263						CFAP44	LS	327.244	-0.187649	0.00105341		CFAP44	LG	158.825	-0.352337	5.42733e-07		CFAP44	ChM	224.508	-0.217768	0.00483394
HEXB	UpLHAGenes	-0.175249	0.00160743						CHD3	LS	5254.26	-0.133705	0.00255818		CHD3	LG	4573.73	-0.230589	1.09506e-07		CHD3	ChM	4528.04	-0.161453	0.00226401
HGSNAT	UpLHAGenes	-0.201619	0.0122195						CHML	LS	437.616	-0.21059	0.00210307		CHML	LG	205.828	-0.183251	0.0320371		CHML	ChM	293.111	-0.211017	0.00251839
HIRA	UpLHAGenes	0.128195	0.0137622						CHP1	LS	1525.91	0.11849	0.00589022		CHP1	LG	1305.99	0.140784	0.0278121		CHP1	ChM	1315.32	0.125311	0.00758429
HOPX	UpLHAGenes	0.286741	0.00660115						CHST12	LS	517.46	0.328897	2.69732e-05		CHST12	LG	623.499	0.210607	0.0197062		CHST12	ChM	455.924	0.320719	7.03153e-05
HS1BP3	UpLHAGenes	-0.204878	0.00232435						CNST	LS	1614.45	-0.216105	1.30552e-05		CNST	LG	761.307	-0.137303	0.00695998		CNST	ChM	980.598	-0.261227	5.60811e-09
HSD3B7	UpLHAGenes	0.312643	0.0169543						COL6A2	LS	1044.79	0.332993	0.00691626		COL6A2	LG	1305.15	0.294807	0.022355		COL6A2	ChM	844.389	0.310129	0.0215917
IL15RA	UpLHAGenes	0.212807	0.00844185						CRIM1	LS	447.057	0.22188	0.000398738		CRIM1	LG	217.491	0.19955	0.0202123		CRIM1	ChM	325.223	0.21699	0.00471452
INSR	UpLHAGenes	0.15622	0.0115981						CRTAP	LS	1508.03	0.100054	0.0328474		CRTAP	LG	1645.01	0.167339	0.00192791		CRTAP	ChM	1254.64	0.201267	1.90365e-05
ITGAD	UpLHAGenes	-0.288951	0.00907581						CTLA4	LS	447.885	-0.312253	0.000642727		CTLA4	LG	319.304	-0.23691	0.0255005		CTLA4	ChM	281.879	-0.31769	0.00108419
ITGB2	UpLHAGenes	0.132026	0.0102913						CTNNBIP1	LS	312.301	0.113329	0.00389642		CTNNBIP1	LG	283.228	0.0932345	0.0268389		CTNNBIP1	ChM	249.594	0.189514	0.000138566
ITPRIPL1	UpLHAGenes	0.23364	0.00938504						CTSB	LS	4596	0.128459	0.0249318		CTSB	LG	4119.47	0.237183	0.00322322		CTSB	ChM	3621.51	0.335277	5.13675e-08
ITPRIPL2	UpLHAGenes	0.202717	0.00617851						CUEDC1	LS	415.553	0.182126	0.00712952		CUEDC1	LG	408.311	0.201876	0.00956672		CUEDC1	ChM	336.878	0.224149	0.00183929
JAKMIP2	UpLHAGenes	-0.102747	0.0243297						CYLD	LS	6699.51	-0.0911001	0.0152507		CYLD	LG	4021.05	-0.121254	0.0136542		CYLD	ChM	4596.73	-0.095886	0.0440841
KATNAL1	UpLHAGenes	-0.776987	1.17429e-07						DCHS1	LS	210.576	-0.732019	1.26159e-13		DCHS1	LG	159.681	-0.93346	5.67515e-16		DCHS1	ChM	156.429	-0.665481	3.52287e-07
KCNAB2	UpLHAGenes	-0.231578	0.0178339						DHRS3	LS	285.596	-0.18204	0.00812381		DHRS3	LG	291.68	-0.351715	3.37686e-05		DHRS3	ChM	232.006	-0.160978	0.0453442
KCNMB1	UpLHAGenes	0.156563	0.0120363						DIAPH2	LS	622.113	0.12243	0.0165507		DIAPH2	LG	219.121	0.205115	0.00582189		DIAPH2	ChM	432.551	0.142145	0.0137362
KCTD12	UpLHAGenes	-0.122091	0.0383178						DIEXF	LS	419.321	-0.110609	0.0364385		DIEXF	LG	222.758	-0.135995	0.0462277		DIEXF	ChM	303.288	-0.119671	0.0322872
KEAP1	UpLHAGenes	0.129087	0.0123446						DNAJC1	LS	498.241	0.133859	0.0025299		DNAJC1	LG	432.543	0.152061	0.00302545		DNAJC1	ChM	357.865	0.101342	0.0314784
KIAA0930	UpLHAGenes	-0.26623	0.00038087						DOCK9	LS	1049.69	-0.216506	0.000368939		DOCK9	LG	502.295	-0.316063	2.68279e-05		DOCK9	ChM	737.504	-0.26612	0.000746841
KIAA1598	UpLHAGenes	0.137721	0.0258376						DPY19L1	LS	451.379	0.105591	0.0483034		DPY19L1	LG	272.032	0.136914	0.0278751		DPY19L1	ChM	345.199	0.170659	0.00133448
KIFC3	UpLHAGenes	-0.288094	0.000312735						DUSP16	LS	1038.81	-0.23849	1.6792e-07		DUSP16	LG	691.228	-0.406859	3.20089e-08		DUSP16	ChM	806.404	-0.218935	0.000938005
KIR3DL2	UpLHAGenes	0.527303	0.00384648						ECHDC3	LS	64.775	0.628596	5.07004e-06		ECHDC3	LG	64.1918	0.556975	0.00355287		ECHDC3	ChM	41.306	0.396338	0.0079815
KLRC3	UpLHAGenes	-0.279381	0.000973425						EEF1G	LS	9670.52	-0.256741	3.46216e-06		EEF1G	LG	10139.9	-0.412518	6.20583e-09		EEF1G	ChM	9936.98	-0.168883	0.00291681
LILRB4	UpLHAGenes	0.262383	0.00431757						EMILIN2	LS	2039.23	0.2488	0.000137896		EMILIN2	LG	1680.62	0.335742	0.00148827		EMILIN2	ChM	1474.66	0.202609	0.0113265
LIMK1	UpLHAGenes	0.0974575	0.0332738						EML2	LS	696.93	0.111605	0.00117942		EML2	LG	606.797	0.0941158	0.0493599		EML2	ChM	508.152	0.0866514	0.0492821
LRP1	UpLHAGenes	0.389465	0.00779607						ENC1	LS	851.5	0.272318	0.0110774		ENC1	LG	792.041	0.345417	0.0122346		ENC1	ChM	903.796	0.550659	7.62968e-05
LTB4R	UpLHAGenes	0.292965	0.00359352						EPB41L3	LS	539.013	0.213071	0.00424781		EPB41L3	LG	392.249	0.416656	0.000155267		EPB41L3	ChM	404.66	0.249167	0.0063775
MAP2K1	UpLHAGenes	0.143943	0.000412571						EPS15	LS	2849.94	0.129698	5.58488e-06		EPS15	LG	1442.19	0.184873	7.22473e-06		EPS15	ChM	2131.87	0.117258	0.0012249
MAP3K6	UpLHAGenes	0.19384	0.0139388						F8	LS	91.5794	0.214723	0.000483836		F8	LG	83.0865	0.230155	0.00971417		F8	ChM	70.7172	0.136642	0.0316184
MARVELD1	UpLHAGenes	0.165925	0.00204346						FAM102B	LS	800.438	0.152619	0.000218848		FAM102B	LG	424.713	0.190869	0.00249186		FAM102B	ChM	557.968	0.154288	0.00341968
MERTK	UpLHAGenes	0.351287	0.00037517						FAM179A	LS	323.309	0.358231	6.95096e-05		FAM179A	LG	281.451	0.410401	2.16171e-05		FAM179A	ChM	231.432	0.285228	0.00103438
MFSD7	UpLHAGenes	0.373991	0.00652836						FAM198B	LS	875.922	0.226917	0.0192528		FAM198B	LG	482.057	0.447382	0.000306026		FAM198B	ChM	622.369	0.447673	2.62402e-05
MMP14	UpLHAGenes	-0.135795	0.0183498						FAM60A	LS	701.52	-0.0842176	0.0329903		FAM60A	LG	427.197	-0.229546	5.0834e-06		FAM60A	ChM	514.108	-0.0936208	0.0220539
MSR1	UpLHAGenes	-0.149403	0.0029341						FANCD2	LS	466.076	-0.140446	8.94465e-05		FANCD2	LG	271.444	-0.139439	0.00861345		FANCD2	ChM	362.995	-0.168325	9.93946e-05
MTHFD2	UpLHAGenes	0.400049	0.0146788						FBN2	LS	283.165	0.235503	0.0362146		FBN2	LG	122.253	0.587858	9.56484e-05		FBN2	ChM	208.277	0.376787	0.00772618
MVB12B	UpLHAGenes	-0.538432	0.00757768						FCER2	LS	400.555	-0.627838	3.52681e-07		FCER2	LG	400.601	-0.585676	0.00169707		FCER2	ChM	247.059	-0.401783	0.0210356
NAGK	UpLHAGenes	0.299626	0.000929771						FCN1	LS	12705.7	0.233627	0.00152409		FCN1	LG	12847.4	0.375795	1.00564e-05		FCN1	ChM	9381.51	0.289456	0.00125516
NFIA	UpLHAGenes	-0.537939	0.00206091						FCRL1	LS	1115.49	-0.495116	0.000256754		FCRL1	LG	591.493	-0.61953	0.000633439		FCRL1	ChM	723.237	-0.499171	0.00529255
NKIRAS2	UpLHAGenes	-0.587075	0.000198095						FCRL2	LS	396.684	-0.534289	5.19145e-06		FCRL2	LG	253.701	-0.70413	4.96323e-05		FCRL2	ChM	250.694	-0.522805	0.00053946
NSF	UpLHAGenes	0.195522	0.0146573						FES	LS	2903.17	0.162701	0.0088219		FES	LG	2372.7	0.25273	0.00591855		FES	ChM	1948.78	0.171135	0.0292316
NTRK1	UpLHAGenes	0.624998	0.000230502						FLT3	LS	137.241	0.533118	0.000135578		FLT3	LG	87.247	0.909447	2.11747e-11		FLT3	ChM	90.9988	0.432429	0.000555928
PATL2	UpLHAGenes	-0.202363	0.000138697						FOXP1	LS	2302.17	-0.21108	1.58498e-06		FOXP1	LG	1263.88	-0.164918	0.000414503		FOXP1	ChM	1755.55	-0.23109	2.44309e-09
PIAS2	UpLHAGenes	0.335009	0.00913079						FRMPD3	LS	169.051	0.466315	4.41267e-06		FRMPD3	LG	152.293	0.234404	0.0225298		FRMPD3	ChM	140.234	0.304307	0.00485814
PLCB1	UpLHAGenes	0.230312	0.0243593						FSTL3	LS	87.8044	0.194084	0.0312322		FSTL3	LG	86.2464	0.20502	0.0392539		FSTL3	ChM	71.0602	0.291831	0.00259165
PTPN22	UpLHAGenes	0.309113	0.00609665						FZD1	LS	160.659	0.267852	0.00147121		FZD1	LG	118.584	0.37687	0.00131394		FZD1	ChM	104.631	0.282616	0.0155048
PTPRA	UpLHAGenes	0.18952	0.00440396						G6PD	LS	2617.76	0.170946	0.00137735		G6PD	LG	3306.76	0.223688	0.00146559		G6PD	ChM	2504.97	0.173926	0.0103689
RAB34	UpLHAGenes	0.230438	0.00230712						GALNT3	LS	622.763	0.192624	1.20664e-05		GALNT3	LG	502.549	0.318564	0.000122856		GALNT3	ChM	479.584	0.180126	0.00678644
RAP2B	UpLHAGenes	-0.169882	0.00133402						GALT	LS	845.905	-0.129661	0.00224903		GALT	LG	618.047	-0.219662	7.56131e-07		GALT	ChM	636.437	-0.160324	0.00175228
RASGEF1A	UpLHAGenes	0.212282	0.0189168						GBP3	LS	907.298	0.235154	0.000476475		GBP3	LG	583.438	0.208853	0.0242487		GBP3	ChM	719.705	0.192837	0.0320252
RBCK1	UpLHAGenes	0.168836	0.0189775						GCH1	LS	1102.16	0.177926	0.0020335		GCH1	LG	977.851	0.155844	0.025624		GCH1	ChM	903.839	0.172737	0.0292751
RENBP	UpLHAGenes	-0.337721	0.000964392						GCSAM	LS	218.509	-0.304465	0.000128363		GCSAM	LG	140.965	-0.359848	0.0016537		GCSAM	ChM	141.346	-0.348849	0.00111111
RGL1	UpLHAGenes	-0.222281	0.00705484						GGT7	LS	339.737	-0.156728	0.0142208		GGT7	LG	369.398	-0.308759	1.15751e-05		GGT7	ChM	281.868	-0.201358	0.0069321
RNF166	UpLHAGenes	0.148234	0.0112774						GLB1	LS	1001	0.0787161	0.0333388		GLB1	LG	707.131	0.18386	0.00047677		GLB1	ChM	712.301	0.182126	1.65328e-05
RNF19A	UpLHAGenes	0.402135	0.0072685						GLB1L2	LS	152.555	0.495894	3.83353e-05		GLB1L2	LG	119.288	0.41968	0.00236958		GLB1L2	ChM	112.841	0.29083	0.0193976
S1PR3	UpLHAGenes	-0.392062	9.19907e-06						GOLGA7B	LS	232.93	-0.290304	2.74744e-05		GOLGA7B	LG	211.676	-0.48582	1.2009e-08		GOLGA7B	ChM	185.858	-0.400062	1.10801e-07
SAMD3	UpLHAGenes	-0.284416	0.0112769						GOLGA8A	LS	1361	-0.285173	0.000177335		GOLGA8A	LG	1113.43	-0.362443	0.000370374		GOLGA8A	ChM	1160.45	-0.205633	0.033283
SAPCD2	UpLHAGenes	0.268621	0.00105607						GOLIM4	LS	253.563	0.243389	4.62632e-05		GOLIM4	LG	143.187	0.276386	0.00225316		GOLIM4	ChM	175.145	0.286087	0.000868802
SCARB2	UpLHAGenes	-0.392608	0.00197154						GP5	LS	85.1962	-0.326098	0.000733743		GP5	LG	47.6377	-0.347552	0.00515748		GP5	ChM	57.162	-0.504175	2.33949e-05
SEMA3C	UpLHAGenes	-0.521154	3.71163e-07						GPRASP1	LS	604.547	-0.427173	1.58286e-07		GPRASP1	LG	403.623	-0.622522	2.8291e-08		GPRASP1	ChM	388.802	-0.513768	9.26911e-07
SGMS2	UpLHAGenes	0.172267	1.87495e-05						GSR	LS	1356.29	0.140484	4.55597e-05		GSR	LG	815.907	0.208321	8.26072e-07		GSR	ChM	957.561	0.167996	9.86272e-06
SLC1A5	UpLHAGenes	0.152908	0.00924065						GTF3C1	LS	2118.83	0.165184	6.85964e-06		GTF3C1	LG	1780.88	0.178289	0.00188899		GTF3C1	ChM	1550.67	0.115251	0.0258261
SLC25A24	UpLHAGenes	-0.509861	0.00312058						GYLTL1B	LS	162.166	-0.516321	1.35258e-05		GYLTL1B	LG	157.836	-0.672522	3.41083e-06		GYLTL1B	ChM	106.083	-0.34074	0.00934482
SLC35F6	UpLHAGenes	0.153185	0.00491818						H2AFY	LS	2434.32	0.116881	0.00869105		H2AFY	LG	2434.58	0.210927	4.06683e-05		H2AFY	ChM	1987.69	0.131748	0.00602283
SLC39A11	UpLHAGenes	-0.228895	0.00963549						HABP4	LS	266.626	-0.140319	0.0285853		HABP4	LG	291.447	-0.314154	1.35384e-06		HABP4	ChM	193.836	-0.23221	0.000319858
SLC9A3R1	UpLHAGenes	0.526868	2.70174e-06						HDGFRP3	LS	93.3476	0.615257	4.72582e-11		HDGFRP3	LG	85.786	0.474286	7.50907e-06		HDGFRP3	ChM	78.0472	0.491062	5.96105e-07
SLFN12	UpLHAGenes	0.171615	0.0134895						HEXB	LS	1212.87	0.094864	0.0402138		HEXB	LG	1111.4	0.24403	9.16908e-06		HEXB	ChM	998.038	0.175952	0.000245714
SMTNL1	UpLHAGenes	0.0989721	0.0220817						HGSNAT	LS	1083.4	0.126788	0.00177709		HGSNAT	LG	959.302	0.0898537	0.0205259		HGSNAT	ChM	884.475	0.0802742	0.043942
SNAI3	UpLHAGenes	-0.30581	0.00348519						HIP1R	LS	1156.23	-0.256618	4.99295e-05		HIP1R	LG	950.604	-0.479675	4.53089e-10		HIP1R	ChM	767.73	-0.181137	0.0104056
SNX33	UpLHAGenes	0.179863	0.000785309						HIRA	LS	1420.83	0.171369	0.00213485		HIRA	LG	911.243	0.188009	0.000124387		HIRA	ChM	977.438	0.18021	9.66938e-05
SPIN4	UpLHAGenes	-0.189893	0.00473916						HKR1	LS	392.852	-0.138411	0.0128406		HKR1	LG	274.936	-0.224963	0.000424285		HKR1	ChM	288.841	-0.206305	0.000952578
SPTLC2	UpLHAGenes	0.262512	0.0102022						HOPX	LS	704.843	0.212256	0.0154097		HOPX	LG	609.68	0.319839	0.00191476		HOPX	ChM	469.81	0.255441	0.0132821
SRGAP2	UpLHAGenes	0.152656	0.00341079						HS1BP3	LS	654.355	0.11285	0.00567427		HS1BP3	LG	524.652	0.198486	0.000222497		HS1BP3	ChM	431.342	0.146634	0.00433559
STAB1	UpLHAGenes	0.414247	0.00719498						HSD3B7	LS	103.719	0.414188	0.000476707		HSD3B7	LG	82.8916	0.323	0.020404		HSD3B7	ChM	93.9663	0.505554	0.000704265
STAC3	UpLHAGenes	-0.140821	0.0058416						IFT80	LS	491.622	-0.135905	0.00146173		IFT80	LG	279.184	-0.142165	0.00615959		IFT80	ChM	337.223	-0.144392	0.00990348
STS	UpLHAGenes	-0.242364	0.0111228						IL11RA	LS	770.462	-0.151264	0.0205471		IL11RA	LG	697.779	-0.403583	3.68299e-10		IL11RA	ChM	628.13	-0.172244	0.0128213
SURF4	UpLHAGenes	0.177725	0.0123664						IL15RA	LS	185.844	0.173491	0.00327839		IL15RA	LG	178.758	0.151881	0.0315756		IL15RA	ChM	139.857	0.207804	0.00224524
TESC	UpLHAGenes	-0.3535	5.28565e-05						IL6ST	LS	2733.5	-0.296338	3.46862e-05		IL6ST	LG	1347.32	-0.297594	0.000123882		IL6ST	ChM	1982.14	-0.466569	1.091e-09
TIMM10	UpLHAGenes	-0.278459	0.00647075						IMMP2L	LS	49.2457	-0.293841	5.77687e-05		IMMP2L	LG	28.6577	-0.327555	0.00885551		IMMP2L	ChM	38.5955	-0.213981	0.010499
TMEM144	UpLHAGenes	-0.24347	0.0031117						INADL	LS	836.851	-0.186122	0.0065117		INADL	LG	274.599	-0.316115	0.000361467		INADL	ChM	507.538	-0.228172	0.00246195
TMEM170B	UpLHAGenes	-0.163532	0.00572404						ING5	LS	461.201	-0.122247	0.00827773		ING5	LG	348.444	-0.243555	3.83524e-06		ING5	ChM	332.266	-0.124793	0.00889056
TNS3	UpLHAGenes	0.255387	0.00106891						INSR	LS	350.508	0.218317	0.000261897		INSR	LG	178.836	0.288539	0.0028639		INSR	ChM	249.201	0.259305	8.09161e-05
TPMT	UpLHAGenes	-0.0828667	0.0142707						INTS10	LS	881.802	-0.0790067	0.00722543		INTS10	LG	593.381	-0.0814361	0.0239891		INTS10	ChM	607.96	-0.0881574	0.0115975
TPP1	UpLHAGenes	-0.0971492	0.0236761						IPO5	LS	979.495	-0.0884233	0.0153904		IPO5	LG	712.4	-0.122479	0.0135877		IPO5	ChM	735.448	-0.0805447	0.0420504
TRPM2	UpLHAGenes	-0.116944	0.0158634						IQCB1	LS	400.164	-0.102718	0.0121814		IQCB1	LG	287.856	-0.143087	0.00791903		IQCB1	ChM	311.551	-0.105027	0.0274898
TRPS1	UpLHAGenes	0.682282	0.0064297						ITGAD	LS	136.593	0.77928	0.000507528		ITGAD	LG	100.346	0.851688	0.000324603		ITGAD	ChM	70.3171	0.415878	0.018457
TYMP	UpLHAGenes	0.18792	0.00161922						ITGB2	LS	28175.6	0.156015	0.000769692		ITGB2	LG	30440.2	0.239225	0.000795129		ITGB2	ChM	22239	0.168521	0.00329285
UBE2L6	UpLHAGenes	0.297256	0.000684838						ITPRIPL1	LS	198.039	0.297897	3.15002e-05		ITPRIPL1	LG	175.109	0.318867	0.00019957		ITPRIPL1	ChM	156.277	0.275003	0.00182344
UCK2	UpLHAGenes	0.25135	0.00584575						ITPRIPL2	LS	404.597	0.312796	1.31784e-06		ITPRIPL2	LG	229.14	0.218042	0.0129848		ITPRIPL2	ChM	279.947	0.223213	0.00455109
WDR41	UpLHAGenes	-0.191594	0.020889						IZUMO4	LS	104.738	-0.228131	0.009108		IZUMO4	LG	84.3967	-0.2068	0.00837665		IZUMO4	ChM	70.8068	-0.139851	0.0451824
WSB2	UpLHAGenes	0.293509	0.00578589						JAKMIP2	LS	209.519	0.2589	0.00185722		JAKMIP2	LG	106.774	0.399579	0.000638609		JAKMIP2	ChM	152.075	0.222047	0.0148618
ZFYVE28	UpLHAGenes	0.260017	0.000797233						KATNAL1	LS	295.451	0.264303	6.18469e-07		KATNAL1	LG	130.629	0.319342	6.90032e-05		KATNAL1	ChM	207.547	0.196407	0.00232208
ABI2	DownLHAGenes	0.120452	0.011452						KCNAB2	LS	4426.54	0.0933801	0.0340289		KCNAB2	LG	4046.08	0.133008	8.60638e-05		KCNAB2	ChM	3417.1	0.134969	0.000241133
ACSL6	DownLHAGenes	0.275048	0.00582335						KCNMB1	LS	66.8116	0.263863	0.00183388		KCNMB1	LG	73.3632	0.264094	0.0138269		KCNMB1	ChM	59.9664	0.297187	0.00180924
ACVR2B	DownLHAGenes	0.261702	0.00458578						KCTD12	LS	2507.27	0.218712	0.0041655		KCTD12	LG	1602.1	0.326477	0.00102571		KCTD12	ChM	1935.02	0.239917	0.00856613
ADD2	DownLHAGenes	0.129494	0.00563476						KEAP1	LS	548.954	0.118181	0.0011997		KEAP1	LG	561.034	0.124018	0.0143454		KEAP1	ChM	413.977	0.146281	0.00135913
AKAP1	DownLHAGenes	0.160135	0.00762681						KIAA0930	LS	1734.45	0.141144	0.00106443		KIAA0930	LG	1664.26	0.174272	0.0193404		KIAA0930	ChM	1388.53	0.164989	0.00247557
ALDH5A1	DownLHAGenes	-0.164523	0.00533984						KIAA1407	LS	224.942	-0.118863	0.0147966		KIAA1407	LG	157.135	-0.224391	0.000123752		KIAA1407	ChM	164.958	-0.150314	0.00109914
ALS2CL	DownLHAGenes	0.297606	0.0190936						KIAA1598	LS	441.509	0.386694	1.40794e-05		KIAA1598	LG	321.075	0.282446	0.0192756		KIAA1598	ChM	370.315	0.223678	0.0379911
AMIGO1	DownLHAGenes	0.258873	0.0162499						KIFC3	LS	359.19	0.318087	0.000404045		KIFC3	LG	385.952	0.256892	0.00752808		KIFC3	ChM	247.467	0.20164	0.0408175
ANK3	DownLHAGenes	0.576163	0.00554782						KIR3DL2	LS	102.292	0.449874	0.00970554		KIR3DL2	LG	107.873	0.567608	0.00623561		KIR3DL2	ChM	165.862	0.711008	0.000702326
ANKRD26	DownLHAGenes	-0.285641	0.00591222						KLF8	LS	156.485	-0.187299	0.0164867		KLF8	LG	100.122	-0.391393	0.000347625		KLF8	ChM	113.319	-0.278231	0.000902321
ANKS6	DownLHAGenes	0.461117	0.00278433						KLRC3	LS	428.597	0.432727	0.000303802		KLRC3	LG	226.087	0.568924	5.80459e-05		KLRC3	ChM	401.298	0.381699	0.00799115
ANO9	DownLHAGenes	-0.70045	0.00153275						KRT73	LS	170.615	-0.547793	0.00253091		KRT73	LG	106.172	-0.898527	2.75184e-05		KRT73	ChM	153.399	-0.655031	0.00203982
AP4S1	DownLHAGenes	0.289129	0.00311363						LILRB4	LS	357.191	0.294645	0.000115193		LILRB4	LG	247.231	0.314818	0.00345774		LILRB4	ChM	335.215	0.257925	0.00576796
APBB1	DownLHAGenes	0.27225	0.000136982						LIMK1	LS	1000.55	0.267204	6.76229e-06		LIMK1	LG	961.786	0.337989	1.29121e-06		LIMK1	ChM	776	0.211557	0.000402892
ARHGAP5	DownLHAGenes	-0.167112	0.0034518						LINS	LS	635.443	-0.159261	0.000121103		LINS	LG	315.243	-0.145742	0.0102076		LINS	ChM	436.505	-0.196335	2.66655e-05
ARL14EP	DownLHAGenes	-0.288214	0.00758744						LMF1	LS	317.086	-0.1788	0.0209892		LMF1	LG	258.427	-0.420144	1.04031e-07		LMF1	ChM	224.953	-0.265697	0.00177306
ARMCX4	DownLHAGenes	0.279524	0.00598758						LRP1	LS	7341.54	0.262414	0.0027084		LRP1	LG	5127.88	0.274301	0.0117693		LRP1	ChM	5552.28	0.301856	0.00348502
BBS2	DownLHAGenes	-0.176644	0.0238208						LRRC8B	LS	499.445	-0.155524	0.0253996		LRRC8B	LG	224.803	-0.159263	0.0389632		LRRC8B	ChM	348.544	-0.215145	0.00709967
BCL7A	DownLHAGenes	0.194364	0.00692716						LTB4R	LS	1757.98	0.150174	0.0143222		LTB4R	LG	1982.28	0.2902	2.24974e-05		LTB4R	ChM	1322.41	0.142716	0.00643674
BDH1	DownLHAGenes	-0.167683	0.00217204						LYRM7	LS	339.884	-0.150588	0.00299333		LYRM7	LG	191.483	-0.169447	0.00210101		LYRM7	ChM	252.361	-0.183014	0.00142178
BEX4	DownLHAGenes	-0.194555	0.00126415						LZTS2	LS	318.921	-0.190512	0.000227551		LZTS2	LG	314.237	-0.194872	0.002321		LZTS2	ChM	205.95	-0.198281	0.00124389
BIRC3	DownLHAGenes	-0.177216	0.0106954						MAGOHB	LS	135.705	-0.159947	0.0115315		MAGOHB	LG	81.8858	-0.147818	0.0204684		MAGOHB	ChM	115.252	-0.223882	8.62176e-05
BLNK	DownLHAGenes	-0.16598	0.00220199						MALT1	LS	1449.41	-0.192242	1.52153e-05		MALT1	LG	766.539	-0.153116	0.0042393		MALT1	ChM	987.421	-0.152581	0.00235146
C12orf66	DownLHAGenes	0.0824509	0.0154806						MAP2K1	LS	1161.96	0.0539992	0.0441051		MAP2K1	LG	1010.11	0.0873659	0.00206327		MAP2K1	ChM	844.729	0.105988	0.000273451
C5orf28	DownLHAGenes	0.262765	0.00799782						MAP3K6	LS	286.483	0.312666	6.34284e-06		MAP3K6	LG	237.854	0.190964	0.023492		MAP3K6	ChM	201.943	0.284666	0.000495135
C5orf63	DownLHAGenes	-0.17762	0.0305772						MAP3K9	LS	181.967	-0.155584	0.0319072		MAP3K9	LG	93.6159	-0.21515	0.0129152		MAP3K9	ChM	128.106	-0.162125	0.0469091
CACNA1I	DownLHAGenes	-0.280968	0.00537959						MAP9	LS	81.9438	-0.235118	0.00721702		MAP9	LG	53.4078	-0.25091	0.00876345		MAP9	ChM	61.6302	-0.356874	0.000158318
CASP6	DownLHAGenes	0.370202	0.000191665						MARVELD1	LS	158.804	0.297028	0.000471737		MARVELD1	LG	161.156	0.409283	6.3672e-05		MARVELD1	ChM	123.995	0.404294	3.95864e-05
CCDC58	DownLHAGenes	-0.216081	0.0100462						MAST4	LS	590.359	-0.153361	0.0260738		MAST4	LG	329.146	-0.262126	0.000269195		MAST4	ChM	398.007	-0.232755	0.00379555
CCDC64	DownLHAGenes	0.38958	0.00385622						MERTK	LS	109.106	0.27071	0.00910398		MERTK	LG	62.8877	0.51001	0.000479776		MERTK	ChM	72.2689	0.388021	0.00198489
CCDC66	DownLHAGenes	0.213378	0.016719						MFSD7	LS	268.326	0.255065	0.000301695		MFSD7	LG	248.053	0.212528	0.00756078		MFSD7	ChM	191.342	0.172539	0.0422946
CD40LG	DownLHAGenes	-0.155264	0.000801042						MGAT5	LS	1752.84	-0.139075	0.000356281		MGAT5	LG	897.158	-0.178501	0.000796686		MGAT5	ChM	1201.35	-0.148216	0.00125016
CDC14A	DownLHAGenes	-0.341578	0.000800199						MID2	LS	105.375	-0.25287	0.00195425		MID2	LG	73.319	-0.363066	0.000432398		MID2	ChM	79.3873	-0.408799	1.39451e-05
CDK20	DownLHAGenes	-0.202763	0.0225738						MKL2	LS	234.753	-0.12783	0.047981		MKL2	LG	122.65	-0.300288	0.000749876		MKL2	ChM	175.908	-0.180171	0.0189904
CDR2	DownLHAGenes	-0.190881	0.00103192						MKS1	LS	122.619	-0.162836	0.000793598		MKS1	LG	99.0478	-0.237393	0.00029043		MKS1	ChM	90.8566	-0.172415	0.00201172
CENPK	DownLHAGenes	-0.253778	6.8939e-05						MLLT3	LS	486.598	-0.262175	1.09324e-06		MLLT3	LG	257.855	-0.25494	0.000149139		MLLT3	ChM	336.646	-0.244219	5.65842e-05
CENPV	DownLHAGenes	0.294289	0.00698229						MMP14	LS	67.2941	0.188925	0.0151186		MMP14	LG	67.6111	0.448669	3.17984e-05		MMP14	ChM	55.0433	0.245272	0.00579652
CFAP36	DownLHAGenes	-0.143986	0.0126449						MOCS2	LS	217.07	-0.146223	0.00125735		MOCS2	LG	169.433	-0.182407	0.000898389		MOCS2	ChM	163.327	-0.103328	0.0357791
CFAP44	DownLHAGenes	-0.228544	0.00141582						MORC4	LS	131.546	-0.17281	0.00312109		MORC4	LG	81.8553	-0.288847	0.000245611		MORC4	ChM	88.8307	-0.223975	0.000880753
CHD3	DownLHAGenes	-0.172588	0.00597474						MPI	LS	427.176	-0.146362	0.000377952		MPI	LG	270.976	-0.246348	7.29374e-05		MPI	ChM	288.642	-0.125054	0.0174733
CHML	DownLHAGenes	-0.177429	0.0148504						MRPS25	LS	693.415	-0.0853378	0.0443762		MRPS25	LG	432.867	-0.243806	1.64053e-05		MRPS25	ChM	468.595	-0.203144	0.00015852
CNST	DownLHAGenes	0.953726	4.98083e-08						MSR1	LS	218.42	0.912412	2.65767e-12		MSR1	LG	135.33	1.06281	1.80337e-10		MSR1	ChM	143.24	0.885955	1.49242e-07
CTLA4	DownLHAGenes	0.174652	0.014002						MTHFD2	LS	584.667	0.207434	8.6938e-05		MTHFD2	LG	488.553	0.154158	0.0186084		MTHFD2	ChM	470.877	0.162363	0.0233108
CYLD	DownLHAGenes	0.339558	6.94255e-05						MVB12B	LS	381.81	0.255137	0.000205933		MVB12B	LG	303.539	0.399915	2.24471e-06		MVB12B	ChM	266.218	0.363622	9.81961e-08
DCHS1	DownLHAGenes	0.193247	0.00700959						NAGK	LS	2720.1	0.174502	0.00473345		NAGK	LG	2908.56	0.210141	0.00842756		NAGK	ChM	2410.47	0.195099	0.00786777
DHRS3	DownLHAGenes	0.191839	0.0102309						NFIA	LS	104.856	0.155819	0.0189267		NFIA	LG	46.6584	0.237031	0.00665102		NFIA	ChM	82.1533	0.182668	0.00511497
DIEXF	DownLHAGenes	0.104508	0.0170781						NKIRAS2	LS	612.52	0.0752432	0.0318427		NKIRAS2	LG	613.745	0.142614	0.000251169		NKIRAS2	ChM	467.31	0.0956664	0.0191405
DOCK9	DownLHAGenes	-0.269224	0.000521969						NLE1	LS	123.963	-0.230138	0.000154884		NLE1	LG	100.067	-0.279038	0.00138155		NLE1	ChM	91.7941	-0.298495	2.94693e-05
DUSP16	DownLHAGenes	-0.240717	0.00142503						NPM1	LS	2972.3	-0.22246	0.000171251		NPM1	LG	2339.94	-0.35399	1.75109e-07		NPM1	ChM	3137.27	-0.145701	0.00410368
EEF1G	DownLHAGenes	-0.37988	0.000762275						NR1D1	LS	171.702	-0.293578	0.000141686		NR1D1	LG	201.653	-0.531938	6.39327e-08		NR1D1	ChM	150.179	-0.314124	0.00214508
FAM60A	DownLHAGenes	-0.425433	1.2455e-05						NR3C2	LS	335.495	-0.379953	4.80438e-08		NR3C2	LG	131.225	-0.42811	3.64756e-05		NR3C2	ChM	209.113	-0.468235	8.4131e-07
FANCD2	DownLHAGenes	0.106808	0.00219805						NSF	LS	679.658	0.0876143	0.00543229		NSF	LG	477.663	0.123683	0.000797802		NSF	ChM	499.523	0.109127	0.000364072
FCER2	DownLHAGenes	0.43626	0.000434067						NTRK1	LS	87.2698	0.45557	6.09903e-05		NTRK1	LG	60.7384	0.413516	0.000316725		NTRK1	ChM	76.8373	0.439695	0.000924486
FCRL1	DownLHAGenes	-0.314618	0.00771739						OVGP1	LS	65.6443	-0.176162	0.0231003		OVGP1	LG	49.056	-0.425979	1.41321e-05		OVGP1	ChM	52.4779	-0.341713	3.77722e-05
FCRL2	DownLHAGenes	-0.275411	0.000115108						PAIP2B	LS	137.505	-0.246372	0.000272757		PAIP2B	LG	83.3573	-0.286061	6.70907e-05		PAIP2B	ChM	117.574	-0.293799	5.47647e-06
FOXP1	DownLHAGenes	-0.155163	0.00226605						PAN2	LS	1414.52	-0.105189	0.00573131		PAN2	LG	982.706	-0.218845	1.40344e-07		PAN2	ChM	1051.74	-0.141457	0.0010667
GALT	DownLHAGenes	0.328036	0.000359157						PATL2	LS	1362.1	0.306594	0.000127972		PATL2	LG	972.787	0.371527	0.000224713		PATL2	ChM	979.134	0.305986	0.000724787
GCSAM	DownLHAGenes	-0.517072	0.00383487						PAX5	LS	725.489	-0.47708	0.000223929		PAX5	LG	500.459	-0.648497	0.000132592		PAX5	ChM	438.768	-0.425639	0.0111481
GGT7	DownLHAGenes	-0.138223	0.0167392						PBXIP1	LS	10337.1	-0.146255	0.00338844		PBXIP1	LG	8154.93	-0.149019	0.00800909		PBXIP1	ChM	6570.97	-0.119393	0.0388202
GOLGA7B	DownLHAGenes	-0.0972222	0.0152231						PCMTD2	LS	1553.93	-0.0830769	0.00772191		PCMTD2	LG	1094.7	-0.0772348	0.0373085		PCMTD2	ChM	1146.53	-0.131355	0.000639036
GOLGA8A	DownLHAGenes	-0.250626	0.0136326						PDE6B	LS	146.369	-0.181113	0.000649192		PDE6B	LG	113.395	-0.429098	1.77408e-09		PDE6B	ChM	102.37	-0.141666	0.0402486
GP5	DownLHAGenes	-0.244302	0.000783665						PDK1	LS	810.01	-0.161803	0.000689892		PDK1	LG	476.079	-0.232971	0.00166096		PDK1	ChM	588.616	-0.338132	1.41025e-07
GPRASP1	DownLHAGenes	-0.252925	0.000538635						PHC1	LS	365.425	-0.15717	0.00158497		PHC1	LG	634.141	-0.327231	3.29688e-08		PHC1	ChM	588.226	-0.274374	3.09006e-05
GYLTL1B	DownLHAGenes	0.147134	0.0233318						PIAS2	LS	458.939	0.154742	0.00749232		PIAS2	LG	221.119	0.17373	0.0247663		PIAS2	ChM	367.324	0.11293	0.0377367
HABP4	DownLHAGenes	-0.277883	0.0201432						PKIG	LS	119.909	-0.33558	6.52966e-06		PKIG	LG	127.292	-0.258896	0.0321056		PKIG	ChM	76.7899	-0.239174	0.0283173
HIP1R	DownLHAGenes	0.217384	0.0103937						PLCB1	LS	335.971	0.204543	0.00155329		PLCB1	LG	139.254	0.239572	0.00466754		PLCB1	ChM	249.112	0.208036	0.0249603
HKR1	DownLHAGenes	-0.42999	1.29466e-07						PLEKHG4	LS	229.32	-0.347675	1.07167e-07		PLEKHG4	LG	178.813	-0.526827	3.13097e-10		PLEKHG4	ChM	145.431	-0.415469	2.80919e-07
IFT80	DownLHAGenes	-0.247939	0.00781781						PLXNA1	LS	297.104	-0.166786	0.0110028		PLXNA1	LG	232.364	-0.377053	1.17262e-06		PLXNA1	ChM	206.404	-0.199978	0.0124494
IL11RA	DownLHAGenes	-0.0941546	0.0152113						PMPCB	LS	935.017	-0.0868362	0.0015148		PMPCB	LG	784.087	-0.130092	8.42505e-05		PMPCB	ChM	710.931	-0.0655354	0.0440347
IL6ST	DownLHAGenes	-0.17673	0.0136763						POLD2	LS	313.486	-0.147022	0.00125676		POLD2	LG	339.36	-0.253584	1.94009e-05		POLD2	ChM	234.116	-0.129582	0.0397529
IMMP2L	DownLHAGenes	-0.237686	0.00706539						POU6F1	LS	286.73	-0.15771	0.0139264		POU6F1	LG	258.211	-0.329316	5.22903e-06		POU6F1	ChM	251.988	-0.226034	0.00726451
INADL	DownLHAGenes	-0.230223	0.0019387						PPP1R3F	LS	188.645	-0.214656	0.00049475		PPP1R3F	LG	150.542	-0.284066	2.72872e-05		PPP1R3F	ChM	122.43	-0.191947	0.00529407
ING5	DownLHAGenes	0.169443	0.00397571						PTPN22	LS	1623.19	0.135755	0.00582782		PTPN22	LG	923.959	0.205901	0.00133958		PTPN22	ChM	1239.13	0.166674	0.00475973
INTS10	DownLHAGenes	0.0879836	0.0111796						PTPRA	LS	1838.18	0.100673	0.000238341		PTPRA	LG	1413.03	0.0764374	0.0232394		PTPRA	ChM	1414.18	0.0868407	0.010061
IPO5	DownLHAGenes	-0.190097	0.00602106						QRSL1	LS	319.408	-0.183669	9.28425e-05		QRSL1	LG	203.335	-0.258573	0.000229969		QRSL1	ChM	218.964	-0.128049	0.0177404
IQCB1	DownLHAGenes	-0.430749	1.76411e-06						RAB30	LS	420.87	-0.415393	2.04648e-08		RAB30	LG	232.343	-0.493552	2.08309e-06		RAB30	ChM	287.954	-0.383301	3.18878e-06
IZUMO4	DownLHAGenes	0.260587	0.00995487						RAB34	LS	135.281	0.226469	0.00270644		RAB34	LG	117.205	0.170899	0.0271431		RAB34	ChM	99.4846	0.384393	1.50546e-05
KIAA1407	DownLHAGenes	-0.135769	0.00195426						RAB3GAP1	LS	967.213	-0.100271	0.00464728		RAB3GAP1	LG	544.846	-0.145964	0.00116114		RAB3GAP1	ChM	632.651	-0.161072	5.4347e-05
KLF8	DownLHAGenes	-0.158674	0.00804674						RABL3	LS	307.529	-0.149931	0.000480463		RABL3	LG	227.263	-0.223129	2.54813e-06		RABL3	ChM	231.632	-0.102962	0.0236572
KRT73	DownLHAGenes	-0.339056	0.000211206						RALGPS2	LS	1232.02	-0.370449	9.06679e-07		RALGPS2	LG	658.127	-0.326542	0.000490741		RALGPS2	ChM	797.983	-0.320177	0.000141969
LINS	DownLHAGenes	0.154908	0.00947382						RAP2B	LS	2126.29	0.09074	0.0222513		RAP2B	LG	1592.67	0.130276	0.00617014		RAP2B	ChM	1557.21	0.243708	1.35974e-09
LMF1	DownLHAGenes	0.412115	5.30171e-06						RASGEF1A	LS	319.026	0.32893	1.58014e-05		RASGEF1A	LG	249.681	0.509118	1.56801e-09		RASGEF1A	ChM	222.133	0.398297	1.02168e-07
LRRC8B	DownLHAGenes	-0.518362	3.39124e-08						RASGRF2	LS	366.349	-0.403002	1.00109e-07		RASGRF2	LG	166.589	-0.582848	2.31646e-10		RASGRF2	ChM	255.216	-0.569236	1.39658e-09
LYRM7	DownLHAGenes	0.145356	0.0198343						RBCK1	LS	3119.57	0.157393	0.00748858		RBCK1	LG	3782.12	0.139186	0.026009		RBCK1	ChM	2372.23	0.139488	0.0260053
LZTS2	DownLHAGenes	0.157537	0.0137021						RENBP	LS	485.807	0.148566	0.0113065		RENBP	LG	555.501	0.166015	0.00805796		RENBP	ChM	401.046	0.158029	0.0217418
MAGOHB	DownLHAGenes	-0.12582	0.0232466						REXO2	LS	260.77	-0.125139	0.00837494		REXO2	LG	235.573	-0.143525	0.0359185		REXO2	ChM	195.516	-0.108795	0.0254463
MALT1	DownLHAGenes	0.293458	0.00528965						RGL1	LS	83.2433	0.302875	0.000614264		RGL1	LG	46.3768	0.283133	0.0123036		RGL1	ChM	61.5982	0.294367	0.00295108
MAP3K9	DownLHAGenes	-0.0931362	0.0316181						RHBDD1	LS	576.9	-0.0870999	0.0375968		RHBDD1	LG	291.022	-0.104034	0.034504		RHBDD1	ChM	386.842	-0.088275	0.0227534
MAP9	DownLHAGenes	-0.545809	5.79922e-09						RIC3	LS	166.788	-0.461617	2.40851e-10		RIC3	LG	90.2793	-0.59721	7.32061e-09		RIC3	ChM	109.605	-0.578599	9.8362e-09
MAST4	DownLHAGenes	-0.165559	0.0186953						RIMKLB	LS	327.658	-0.189363	0.000345201		RIMKLB	LG	183.681	-0.169563	0.0141779		RIMKLB	ChM	252.193	-0.137751	0.0415629
MGAT5	DownLHAGenes	-0.330197	0.000169834						RLTPR	LS	1131.77	-0.252022	3.98961e-05		RLTPR	LG	1326.57	-0.464413	1.24258e-10		RLTPR	ChM	909.115	-0.274155	0.000469607
MID2	DownLHAGenes	-0.307222	0.00155295						RNF157	LS	341.939	-0.214406	0.00433648		RNF157	LG	244.688	-0.379812	1.13137e-05		RNF157	ChM	262.815	-0.327448	0.000311052
MKL2	DownLHAGenes	0.14342	0.00911689						RNF166	LS	5644.68	0.139812	0.0185115		RNF166	LG	6970.76	0.143462	0.00634276		RNF166	ChM	3926.59	0.146985	0.00249644
MKS1	DownLHAGenes	0.117045	0.0251912						RNF19A	LS	2864.21	0.085131	0.00741677		RNF19A	LG	1968.62	0.156437	0.0191448		RNF19A	ChM	2106.29	0.109566	0.0490121
MLLT3	DownLHAGenes	-0.102642	0.0298537						RPA1	LS	1103.61	-0.0866636	0.0264054		RPA1	LG	976.044	-0.136442	0.0365295		RPA1	ChM	856.381	-0.0848206	0.0266262
MOCS2	DownLHAGenes	-0.267511	0.00504739						RPL10A	LS	5673.47	-0.240951	0.000520272		RPL10A	LG	6484.88	-0.404263	6.89544e-08		RPL10A	ChM	5684.2	-0.15732	0.0146218
MORC4	DownLHAGenes	-0.203056	0.0062499						RPL3	LS	16258.7	-0.152489	0.000826491		RPL3	LG	24955.6	-0.326045	1.88136e-06		RPL3	ChM	17787.9	-0.130634	0.0179213
MPI	DownLHAGenes	-0.317358	0.0138781						RPL32	LS	8014.51	-0.302315	8.59769e-05		RPL32	LG	5604.49	-0.51046	4.62759e-06		RPL32	ChM	7679.61	-0.139299	0.0415437
MRPS25	DownLHAGenes	-0.1262	0.0385411						RPP38	LS	153.509	-0.0989971	0.0394244		RPP38	LG	114.162	-0.160098	0.0264895		RPP38	ChM	116.608	-0.119506	0.0497094
NLE1	DownLHAGenes	-0.247905	0.00756011						RPS3A	LS	7781.73	-0.276783	3.83204e-05		RPS3A	LG	15394.2	-0.302184	1.62454e-05		RPS3A	ChM	12417.1	-0.164748	0.0226258
NPM1	DownLHAGenes	-0.312029	0.00657701						RPS8	LS	10129.3	-0.261387	5.50438e-05		RPS8	LG	6843.73	-0.531625	1.03177e-05		RPS8	ChM	8124.24	-0.143075	0.0196657
NR1D1	DownLHAGenes	0.323042	0.00824366						S1PR3	LS	138.777	0.257807	0.00955257		S1PR3	LG	122.931	0.325957	0.0137405		S1PR3	ChM	140.393	0.385362	0.00143794
NR3C2	DownLHAGenes	0.166049	0.0212382						SAMD3	LS	1428.03	0.141254	0.0200254		SAMD3	LG	1076.61	0.205311	0.0151883		SAMD3	ChM	1055.27	0.151582	0.028501
OVGP1	DownLHAGenes	0.239198	0.0128997						SAPCD2	LS	101.507	0.211088	0.0203603		SAPCD2	LG	96.8768	0.249804	0.0132718		SAPCD2	ChM	69.7257	0.256702	0.00506686
PAIP2B	DownLHAGenes	-0.177797	0.00918259						SAV1	LS	236.429	-0.18248	0.00116233		SAV1	LG	193.374	-0.151719	0.0262572		SAV1	ChM	163.663	-0.199191	0.000128211
PAN2	DownLHAGenes	0.167901	0.0120297						SCARB2	LS	928.047	0.14937	0.00312608		SCARB2	LG	559.294	0.155284	0.0321704		SCARB2	ChM	666.238	0.199049	0.000792544
PAX5	DownLHAGenes	0.322878	0.0127348						SEMA3C	LS	189.596	0.180834	0.0266752		SEMA3C	LG	102.336	0.528224	1.89052e-05		SEMA3C	ChM	133.151	0.259576	0.0115104
PBXIP1	DownLHAGenes	-0.163039	0.0279635						SESN3	LS	2634.14	-0.14314	0.0285325		SESN3	LG	1307.2	-0.150771	0.048836		SESN3	ChM	1885.31	-0.195206	0.0065219
PCMTD2	DownLHAGenes	-0.179733	0.0146695						SFI1	LS	2260.22	-0.127931	0.0162545		SFI1	LG	1637.89	-0.298362	8.30908e-09		SFI1	ChM	1497.23	-0.112907	0.0277539
PDE6B	DownLHAGenes	-0.171169	0.0155045						SFMBT1	LS	373.697	-0.114261	0.0255184		SFMBT1	LG	202.277	-0.255269	0.000441936		SFMBT1	ChM	270.763	-0.143978	0.0205532
PDK1	DownLHAGenes	-0.287902	0.0134969						SGK223	LS	282.637	-0.157904	0.038301		SGK223	LG	217.155	-0.328578	0.00208247		SGK223	ChM	209.799	-0.377225	0.000107137
PHC1	DownLHAGenes	0.319378	0.00562567						SGMS2	LS	389.44	0.264714	0.0017988		SGMS2	LG	183.271	0.451734	0.000318607		SGMS2	ChM	264.193	0.241686	0.0147596
PKIG	DownLHAGenes	-0.156972	0.017351						SGSM3	LS	1627.86	-0.118477	0.029548		SGSM3	LG	1464.66	-0.244841	2.28698e-08		SGSM3	ChM	1175.11	-0.1076	0.0225049
PLEKHG4	DownLHAGenes	0.193083	0.00454127						SLC1A5	LS	640.755	0.197581	0.00016517		SLC1A5	LG	539.661	0.204399	0.00783233		SLC1A5	ChM	465.024	0.177269	0.00562631
PLXNA1	DownLHAGenes	-0.337868	0.000322246						SLC22A23	LS	247.341	-0.193418	0.000966701		SLC22A23	LG	151.075	-0.465753	1.05056e-08		SLC22A23	ChM	174.15	-0.354434	2.69204e-08
PMPCB	DownLHAGenes	0.182603	0.0073525						SLC25A24	LS	779.525	0.136151	0.0185227		SLC25A24	LG	479.587	0.253167	0.000262852		SLC25A24	ChM	506.868	0.158492	0.00327199
POLD2	DownLHAGenes	-0.309324	0.00098723						SLC29A2	LS	142.874	-0.229553	0.00197311		SLC29A2	LG	126.912	-0.422118	9.73585e-07		SLC29A2	ChM	105.724	-0.276302	0.000987607
POU6F1	DownLHAGenes	0.143413	0.00742523						SLC35F6	LS	577.52	0.171355	1.35729e-05		SLC35F6	LG	310.046	0.118551	0.021688		SLC35F6	ChM	407.763	0.140334	0.000574066
PPP1R3F	DownLHAGenes	0.2309	8.09748e-06						SLC39A11	LS	302.975	0.208903	3.77914e-08		SLC39A11	LG	202.589	0.265051	7.3557e-06		SLC39A11	ChM	200.9	0.218747	1.68989e-05
QRSL1	DownLHAGenes	0.135903	0.00586394						SLC9A3R1	LS	3892.95	0.147904	0.00131299		SLC9A3R1	LG	5136.85	0.125599	0.00681142		SLC9A3R1	ChM	3405.06	0.134207	0.0094674
RAB30	DownLHAGenes	-0.229135	0.0114007						SLC9A7	LS	509.152	-0.139095	0.0321287		SLC9A7	LG	184.408	-0.343322	2.059e-05		SLC9A7	ChM	329.675	-0.204988	0.00205288
RAB3GAP1	DownLHAGenes	0.24457	0.00385973						SLFN12	LS	318.844	0.242584	0.000471027		SLFN12	LG	171.049	0.265152	0.00363032		SLFN12	ChM	242.563	0.225975	0.00747784
RABL3	DownLHAGenes	0.519175	0.0137953						SMTNL1	LS	380.062	0.610787	0.000276133		SMTNL1	LG	227.789	0.510177	0.0104178		SMTNL1	ChM	309.547	0.436562	0.030692
RALGPS2	DownLHAGenes	-0.247117	0.00693481						SMYD5	LS	251.084	-0.193472	0.000160971		SMYD5	LG	211.058	-0.392094	6.41191e-11		SMYD5	ChM	172.487	-0.155786	0.0206434
RASGRF2	DownLHAGenes	0.175186	0.00893647						SNAI3	LS	316.777	0.16143	0.000730525		SNAI3	LG	329.317	0.201948	0.00313593		SNAI3	ChM	230.252	0.162179	0.022943
REXO2	DownLHAGenes	-0.225308	0.00314885						SNPH	LS	224.998	-0.168448	0.00738521		SNPH	LG	201.631	-0.238099	0.00167169		SNPH	ChM	140.783	-0.269377	0.000389648
RHBDD1	DownLHAGenes	-0.403594	0.0103504						SNX22	LS	290.168	-0.362265	4.13019e-05		SNX22	LG	198.312	-0.597115	4.41002e-06		SNX22	ChM	184.823	-0.251402	0.0310055
RIC3	DownLHAGenes	0.196946	0.00912063						SNX33	LS	118.778	0.12069	0.0236393		SNX33	LG	88.0511	0.245797	0.00101863		SNX33	ChM	84.5084	0.224352	0.00270396
RIMKLB	DownLHAGenes	-0.283936	1.73881e-05						SNX9	LS	394.328	-0.234531	1.68936e-07		SNX9	LG	271.095	-0.382785	4.27926e-08		SNX9	ChM	267.735	-0.234492	5.19525e-05
RLTPR	DownLHAGenes	-0.238287	0.014992						SORBS3	LS	411.974	-0.189422	0.0287002		SORBS3	LG	463.525	-0.266334	0.00774433		SORBS3	ChM	346.408	-0.259104	0.00853147
RNF157	DownLHAGenes	-0.291832	0.000284491						SPIN3	LS	208.728	-0.23487	0.0003973		SPIN3	LG	132.884	-0.292447	0.000447148		SPIN3	ChM	143.446	-0.348178	9.02371e-06
RPA1	DownLHAGenes	0.189326	0.0184334						SPIN4	LS	103.134	0.199752	0.000691524		SPIN4	LG	71.9981	0.201338	0.0371053		SPIN4	ChM	84.0921	0.166887	0.0175033
RPL10A	DownLHAGenes	0.181065	0.0131833						SPTLC2	LS	2753.49	0.125529	0.010755		SPTLC2	LG	1307.5	0.308224	1.94147e-07		SPTLC2	ChM	1838.21	0.109442	0.0287945
RPL3	DownLHAGenes	0.210726	0.00227807						SRGAP2	LS	1047.85	0.183201	0.00663698		SRGAP2	LG	896.983	0.213628	9.28958e-05		SRGAP2	ChM	830.148	0.23535	0.000104324
RPL32	DownLHAGenes	-0.139208	0.0105054						SRSF10	LS	361.918	-0.138977	0.00204962		SRSF10	LG	240.628	-0.154782	0.0101415		SRSF10	ChM	232.639	-0.123866	0.019325
RPP38	DownLHAGenes	-0.683988	3.12438e-07						SSTR3	LS	92.1241	-0.707055	4.0168e-09		SSTR3	LG	64.9212	-0.655352	9.26727e-07		SSTR3	ChM	60.2765	-0.689555	6.57012e-09
RPS3A	DownLHAGenes	0.272493	0.0112791						STAB1	LS	2581.26	0.204942	0.0270607		STAB1	LG	2243.17	0.301191	0.00430912		STAB1	ChM	1875.17	0.311344	0.00246747
RPS8	DownLHAGenes	0.243381	0.011075						STAC3	LS	187.872	0.164636	0.0329576		STAC3	LG	168.449	0.287672	0.000190829		STAC3	ChM	143.237	0.277835	7.6421e-05
SAV1	DownLHAGenes	-0.371677	0.00949697						STAP1	LS	153.702	-0.359739	0.000251195		STAP1	LG	92.956	-0.479797	0.000887434		STAP1	ChM	102.114	-0.275494	0.0273523
SESN3	DownLHAGenes	0.361402	0.00171794						STS	LS	252.392	0.35477	9.88264e-07		STS	LG	206.779	0.550637	4.08007e-10		STS	ChM	194.93	0.178799	0.00515282
SFI1	DownLHAGenes	-0.137687	0.0219863						SUN1	LS	1130.15	-0.0678558	0.048848		SUN1	LG	894.654	-0.244436	2.53557e-07		SUN1	ChM	826.423	-0.100768	0.0171107
SFMBT1	DownLHAGenes	0.086011	0.0221866						SURF4	LS	2020.09	0.0600818	0.0234048		SURF4	LG	1919.15	0.0626347	0.0431543		SURF4	ChM	1566.86	0.135317	5.29828e-07
SGK223	DownLHAGenes	-0.365004	1.75155e-06						SYNJ2	LS	345.171	-0.277506	4.57683e-06		SYNJ2	LG	197.601	-0.352125	6.62557e-07		SYNJ2	ChM	254.244	-0.465382	1.5266e-08
SGSM3	DownLHAGenes	-0.371483	2.86854e-06						TAF4B	LS	170.045	-0.332634	7.17949e-08		TAF4B	LG	79.0613	-0.429552	6.94093e-08		TAF4B	ChM	107.576	-0.352262	8.46442e-06
SLC22A23	DownLHAGenes	0.218956	0.00226399						TESC	LS	285.231	0.142865	0.00622218		TESC	LG	315.053	0.270852	4.71432e-05		TESC	ChM	214.353	0.243151	0.000522655
SLC29A2	DownLHAGenes	-0.237578	0.00207247						TFAP4	LS	112.163	-0.194286	0.00173058		TFAP4	LG	105.883	-0.322607	7.17127e-05		TFAP4	ChM	100.913	-0.195841	0.0044151
SLC9A7	DownLHAGenes	-0.371576	0.00216242						THBS4	LS	78.3786	-0.323897	0.00137594		THBS4	LG	31.6948	-0.499183	3.02202e-05		THBS4	ChM	56.1078	-0.291647	0.00508108
SMYD5	DownLHAGenes	-0.339019	7.48058e-05						THEM4	LS	457.976	-0.255637	0.000151915		THEM4	LG	246.798	-0.430019	2.20157e-06		THEM4	ChM	353.049	-0.3314	7.03009e-05
SNPH	DownLHAGenes	-0.17318	0.00804582						TIAM1	LS	1158.49	-0.124469	0.0206882		TIAM1	LG	562.924	-0.202861	0.00140689		TIAM1	ChM	767.872	-0.19221	0.00204239
SNX22	DownLHAGenes	0.345543	0.0192708						TIMM10	LS	261.865	0.453282	0.000188546		TIMM10	LG	252.833	0.248118	0.0406186		TIMM10	ChM	208.314	0.33523	0.0170053
SNX9	DownLHAGenes	-0.215344	0.0303459						TJP3	LS	108.602	-0.156049	0.0463629		TJP3	LG	106.095	-0.223499	0.0325725		TJP3	ChM	72.312	-0.266484	0.0121024
SORBS3	DownLHAGenes	0.35894	0.00321583						TMEM144	LS	139.407	0.390814	3.87663e-05		TMEM144	LG	71.8098	0.371199	0.00148343		TMEM144	ChM	109.627	0.314806	0.00812529
SPIN3	DownLHAGenes	0.229132	0.0272977						TMEM170B	LS	1834.14	0.159334	0.0364536		TMEM170B	LG	1278.7	0.312506	0.00531121		TMEM170B	ChM	1513.55	0.215557	0.0401284
SRSF10	DownLHAGenes	-0.206858	0.000205808						TMEM243	LS	381.193	-0.224825	7.78802e-08		TMEM243	LG	289.588	-0.25397	1.03926e-06		TMEM243	ChM	269.406	-0.141779	0.000616308
SSTR3	DownLHAGenes	-0.338122	0.0020289						TMEM25	LS	84.8857	-0.22286	0.00569527		TMEM25	LG	64.5428	-0.491434	2.28036e-07		TMEM25	ChM	61.7891	-0.300073	0.000391193
STAP1	DownLHAGenes	-0.216972	0.00260472						TMEM261	LS	198.397	-0.253856	5.8949e-05		TMEM261	LG	117.445	-0.22779	0.00481237		TMEM261	ChM	350.934	-0.169271	0.00294284
SUN1	DownLHAGenes	-0.148427	0.00780795						TMEM38B	LS	120.219	-0.151474	0.00375057		TMEM38B	LG	86.3284	-0.15692	0.0123368		TMEM38B	ChM	82.3064	-0.136888	0.00733646
SYNJ2	DownLHAGenes	-0.150893	0.0238636						TMEM41B	LS	541.42	-0.088028	0.0256281		TMEM41B	LG	385.246	-0.276355	7.54447e-05		TMEM41B	ChM	466.711	-0.0882978	0.0458871
TAF4B	DownLHAGenes	-0.241266	0.00140349						TMEM63A	LS	3523.49	-0.163088	0.00418664		TMEM63A	LG	2473.59	-0.290495	1.49806e-08		TMEM63A	ChM	2511.58	-0.270217	2.3805e-05
TFAP4	DownLHAGenes	-0.176896	0.00811948						TNFRSF10A	LS	294.433	-0.122307	0.0179397		TNFRSF10A	LG	141.957	-0.186304	0.00554952		TNFRSF10A	ChM	188.624	-0.222078	0.000869234
THBS4	DownLHAGenes	-0.444768	0.000390958						TNK1	LS	105.666	-0.252352	0.00116194		TNK1	LG	61.0513	-0.684723	1.79344e-12		TNK1	ChM	65.2239	-0.39723	1.0929e-05
THEM4	DownLHAGenes	0.187936	0.020256						TNS3	LS	659.096	0.144082	0.0269325		TNS3	LG	361.058	0.195825	0.0294491		TNS3	ChM	454.564	0.223902	0.00438631
TIAM1	DownLHAGenes	0.177319	0.00323571						TPMT	LS	342.979	0.156156	0.00173701		TPMT	LG	246.802	0.148843	0.00795561		TPMT	ChM	263.914	0.226958	1.4517e-05
TJP3	DownLHAGenes	0.184158	0.00101293						TPP1	LS	4164.1	0.193793	0.000613764		TPP1	LG	4490.5	0.190988	2.12808e-06		TPP1	ChM	3594.94	0.167694	0.00242291
TMEM243	DownLHAGenes	-0.323669	0.0229702						TPPP3	LS	155.215	-0.352529	0.00394936		TPPP3	LG	201.443	-0.307338	0.0400366		TPPP3	ChM	138.086	-0.311139	0.0249246
TMEM25	DownLHAGenes	-0.756211	4.27636e-13						TRABD2A	LS	481.054	-0.659245	1.47275e-13		TRABD2A	LG	325.295	-0.821363	2.10917e-14		TRABD2A	ChM	326.8	-0.788025	1.11454e-12
TMEM261	DownLHAGenes	0.318948	0.0166778						TRPM2	LS	414.049	0.24752	0.00214929		TRPM2	LG	324.342	0.512335	4.13697e-08		TRPM2	ChM	307.628	0.19699	0.047884
TMEM38B	DownLHAGenes	0.221897	0.00348405						TRPS1	LS	1102.56	0.205517	0.00042871		TRPS1	LG	390.368	0.245327	0.00321073		TRPS1	ChM	736.546	0.214848	0.00681272
TMEM41B	DownLHAGenes	-0.276134	0.00362813						TSPAN18	LS	381.545	-0.170005	0.0108237		TSPAN18	LG	349.626	-0.316716	3.35587e-05		TSPAN18	ChM	295.655	-0.34168	2.71653e-05
TMEM63A	DownLHAGenes	-0.138941	0.0189921						TTC39C	LS	1133.75	-0.117251	0.00685198		TTC39C	LG	695.965	-0.195049	0.000152674		TTC39C	ChM	863.02	-0.104523	0.0499715
TNFRSF10A	DownLHAGenes	-0.317278	0.0048105						TTC9	LS	441.59	-0.359023	1.14401e-05		TTC9	LG	379.981	-0.217592	0.0142941		TTC9	ChM	364.451	-0.375218	0.000125913
TNK1	DownLHAGenes	-0.162758	0.0189097						TUBE1	LS	168.033	-0.144439	0.00859086		TUBE1	LG	117.707	-0.147047	0.0467668		TUBE1	ChM	115.915	-0.196787	0.00137146
TPPP3	DownLHAGenes	-0.128801	0.0242481						TXLNG	LS	499.879	-0.0800376	0.0382454		TXLNG	LG	331.457	-0.131305	0.0340899		TXLNG	ChM	351.714	-0.175062	0.000409051
TRABD2A	DownLHAGenes	0.214616	0.02751						TYMP	LS	8968.73	0.190959	0.0183701		TYMP	LG	9387.07	0.210327	0.047133		TYMP	ChM	5860.85	0.242564	0.017027
TSPAN18	DownLHAGenes	0.265984	0.00845912						UBE2L6	LS	2806.86	0.292607	0.000810911		UBE2L6	LG	3092.36	0.246466	0.00949332		UBE2L6	ChM	2398.56	0.25888	0.0150731
TTC39C	DownLHAGenes	0.205438	0.00628774						UCK2	LS	168.591	0.239062	1.15101e-05		UCK2	LG	100.96	0.230082	0.00448702		UCK2	ChM	115.391	0.14717	0.0143647
TTC9	DownLHAGenes	-0.206326	0.00440752						URB1	LS	528.033	-0.154624	0.00683436		URB1	LG	293.222	-0.280877	0.00015767		URB1	ChM	347.299	-0.183478	0.00623053
TUBE1	DownLHAGenes	-0.334831	0.00754186						USP53	LS	365.236	-0.340659	6.47218e-06		USP53	LG	208.316	-0.227632	0.0226181		USP53	ChM	273.663	-0.436201	9.90912e-07
TXLNG	DownLHAGenes	-0.139812	0.029106						UTP20	LS	502.967	-0.0960164	0.0450754		UTP20	LG	194.433	-0.18473	0.0127538		UTP20	ChM	328.463	-0.13869	0.0294887
URB1	DownLHAGenes	-0.185505	0.000264305						UXS1	LS	640.059	-0.181257	1.47315e-06		UXS1	LG	472.314	-0.185788	0.000784805		UXS1	ChM	481.049	-0.189471	6.63817e-06
USP53	DownLHAGenes	-0.233393	6.73072e-05						WDR19	LS	293.616	-0.158992	0.000194749		WDR19	LG	169.579	-0.263459	6.53094e-06		WDR19	ChM	213.772	-0.277727	6.41762e-07
UTP20	DownLHAGenes	0.201725	0.000238207						WDR41	LS	438.54	0.209506	9.4511e-07		WDR41	LG	262.165	0.213917	6.08351e-05		WDR41	ChM	299.201	0.181754	0.000652841
UXS1	DownLHAGenes	-0.168958	0.00321311						WDR6	LS	2281.09	-0.109612	0.00677527		WDR6	LG	1867.62	-0.257113	4.52386e-08		WDR6	ChM	1569.59	-0.140148	0.00286401
WDR19	DownLHAGenes	-0.110844	0.0203235						WDR77	LS	460.395	-0.0772541	0.032598		WDR77	LG	308.81	-0.158388	0.0106549		WDR77	ChM	314.266	-0.0968893	0.0177176
WDR6	DownLHAGenes	-0.0875916	0.0104955						WDR82	LS	4282.51	-0.06628	0.0257806		WDR82	LG	2908.63	-0.110636	0.0009511		WDR82	ChM	3154.87	-0.0858583	0.00475491
WDR77	DownLHAGenes	0.144419	0.00869705						WSB2	LS	830.538	0.133208	0.00175752		WSB2	LG	635.495	0.141198	0.0232831		WSB2	ChM	616.743	0.15885	0.00105053
WDR82	DownLHAGenes	-0.117962	0.0290599						ZBTB24	LS	508.361	-0.133449	0.000134073		ZBTB24	LG	324.539	-0.136399	0.037338		ZBTB24	ChM	346.764	-0.0840392	0.0497076
ZBTB24	DownLHAGenes	-0.17978	0.0104453						ZC3H8	LS	147.964	-0.106371	0.022476		ZC3H8	LG	104.127	-0.18408	0.00885229		ZC3H8	ChM	112.74	-0.248888	7.51822e-06
ZC3H8	DownLHAGenes	-0.271422	0.00546777						ZC4H2	LS	75.7535	-0.158902	0.0105082		ZC4H2	LG	62.7228	-0.448876	9.84938e-09		ZC4H2	ChM	55.813	-0.20649	0.00589509
ZC4H2	DownLHAGenes	-0.253366	0.00370478						ZDHHC23	LS	137.766	-0.205373	0.00352435		ZDHHC23	LG	84.4421	-0.278901	0.00744326		ZDHHC23	ChM	92.026	-0.275823	0.000146729
ZDHHC23	DownLHAGenes	-0.192555	0.00377019						ZFP62	LS	463.827	-0.153265	0.00110923		ZFP62	LG	253.116	-0.182971	0.010145		ZFP62	ChM	307.878	-0.24143	5.62956e-05
ZFP62	DownLHAGenes	0.239046	0.0143716						ZFYVE28	LS	667.243	0.350457	3.84917e-06		ZFYVE28	LG	701.847	0.163253	0.0331009		ZFYVE28	ChM	509.644	0.203429	0.01001
ZHX3	DownLHAGenes	-0.134462	0.0303986						ZHX3	LS	291.718	-0.119278	0.0450209		ZHX3	LG	138.918	-0.138019	0.0338588		ZHX3	ChM	208.975	-0.146089	0.012316
ZMAT1	DownLHAGenes	-0.177995	0.0167371						ZMAT1	LS	535.719	-0.100344	0.0495378		ZMAT1	LG	373.496	-0.191068	0.000666843		ZMAT1	ChM	391.22	-0.242574	6.78171e-06
ZNF134	DownLHAGenes	-0.142631	0.0214939						ZNF134	LS	282.195	-0.102623	0.0140347		ZNF134	LG	168.379	-0.202103	0.00612352		ZNF134	ChM	158.432	-0.123166	0.0443234
ZNF202	DownLHAGenes	-0.135908	0.0150845						ZNF202	LS	256.409	-0.1099	0.00615544		ZNF202	LG	179.802	-0.192546	0.0013149		ZNF202	ChM	179.637	-0.105279	0.0377832
ZNF248	DownLHAGenes	-0.19149	0.00636126						ZNF248	LS	276.402	-0.119428	0.00975154		ZNF248	LG	159.748	-0.219319	0.00923474		ZNF248	ChM	190.137	-0.235722	9.74977e-05
ZNF304	DownLHAGenes	-0.213206	0.0029116						ZNF304	LS	210.632	-0.184268	0.00247497		ZNF304	LG	115.519	-0.255161	0.00324526		ZNF304	ChM	249.178	-0.200188	0.00301457
ZNF33B	DownLHAGenes	-0.232779	0.000384716						ZNF33B	LS	632.022	-0.218764	6.64671e-06		ZNF33B	LG	283.84	-0.270372	0.000258984		ZNF33B	ChM	398.715	-0.209202	0.000888518
ZNF347	DownLHAGenes	-0.230149	0.0126107						ZNF347	LS	141.079	-0.155472	0.0244513		ZNF347	LG	43.5655	-0.310484	0.00747345		ZNF347	ChM	104.855	-0.224491	0.00590738
ZNF354B	DownLHAGenes	-0.191684	0.00854543						ZNF354B	LS	171.135	-0.127934	0.0142797		ZNF354B	LG	87.9386	-0.20008	0.0112058		ZNF354B	ChM	123.765	-0.247037	0.000150731
ZNF395	DownLHAGenes	-0.213437	0.00238476						ZNF395	LS	832.847	-0.158618	0.000560817		ZNF395	LG	611.868	-0.328855	3.79092e-10		ZNF395	ChM	593.134	-0.152837	0.00659345
ZNF419	DownLHAGenes	-0.220091	0.00428149						ZNF419	LS	153.868	-0.147381	0.00499965		ZNF419	LG	71.7456	-0.312138	0.000253144		ZNF419	ChM	92.9338	-0.200753	0.00759168
ZNF44	DownLHAGenes	-0.178538	0.00549727						ZNF44	LS	588.302	-0.138352	0.000955313		ZNF44	LG	375.589	-0.272743	0.00538907		ZNF44	ChM	417.415	-0.124518	0.0101474
ZNF502	DownLHAGenes	-0.307755	0.00570956						ZNF502	LS	54.1314	-0.246624	0.00579861		ZNF502	LG	24.7193	-0.39028	0.00630536		ZNF502	ChM	34.5044	-0.28636	0.0050247
ZNF506	DownLHAGenes	-0.152678	0.00842359						ZNF506	LS	646.673	-0.151378	0.000766997		ZNF506	LG	268.48	-0.125747	0.0234176		ZNF506	ChM	467.802	-0.180908	0.00108618
ZNF512B	DownLHAGenes	-0.312083	0.00378372						ZNF512B	LS	364.665	-0.207142	0.00404684		ZNF512B	LG	260.795	-0.516439	1.94343e-12		ZNF512B	ChM	278.509	-0.212669	0.00730433
ZNF680	DownLHAGenes	-0.156245	0.0268947						ZNF680	LS	191.111	-0.142513	0.0312183		ZNF680	LG	64.7318	-0.173202	0.0332504		ZNF680	ChM	130.562	-0.153021	0.0162155
ZNF708	DownLHAGenes	-0.220059	0.0148174						ZNF708	LS	583.672	-0.140559	0.0371366		ZNF708	LG	249.38	-0.284843	0.00537575		ZNF708	ChM	465.422	-0.234776	0.00193984
ZNF793	DownLHAGenes	-0.331439	0.00774914						ZNF793	LS	81.9528	-0.334369	4.2774e-05		ZNF793	LG	45.1088	-0.275113	0.0231744		ZNF793	ChM	69.5117	-0.384834	3.02621e-05
ZNF862	DownLHAGenes	-0.180367	0.00132001						ZNF862	LS	976.293	-0.117411	0.0039505		ZNF862	LG	747.375	-0.203103	2.3584e-06		ZNF862	ChM	713.619	-0.220587	7.17599e-06
