# Supplementary material for: Enhanced insulin‐regulated phagocytic activities support extreme health span and longevity in multiple populations
Source: Aging Cell. 2023 Mar 8;22(5):e13810. doi: 10.1111/acel.13810 (PMC10186610; doi:10.1111/acel.13810)
Supplement: Supplementary file 19 — Table S7. [file ACEL-22-e13810-s015.xlsx]

## Sheet: Sheet1
Table S7. Functional characterization of extreme longevity and healthy aging (LHA) gene list by the Metascape platform (Fig.2B-C)
GroupID	Category	Term	Description	LogP	Log(q-value)	InTerm_InList	Genes	Symbols
1_Summary	GO Biological Processes	GO:0007264	small GTPase mediated signal transduction	-9.12584	-4.77777	19/262	394,1122,3984,5912,5924,7074,10152,11261,23179,23348,27314,27352,28511,55103,55704,57343,57514,57698,221002,141,4914,9824,11033,22930,23380,51429,55255,5361,57326,945,7023,9026,10892	ARHGAP5,CHML,LIMK1,RAP2B,RASGRF2,TIAM1,ABI2,CHP1,RGL1,DOCK9,RAB30,SGSM3,NKIRAS2,RALGPS2,CCDC88A,ZNF304,ARHGAP31,SHTN1,RASGEF1A,ADPRH,NTRK1,ARHGAP11A,ADAP1,RAB3GAP1,SRGAP2,SNX9,WDR41,PLXNA1,PBXIP1,CD33,TFAP4,HIP1R,MALT1
1_Member	GO Biological Processes	GO:0007264	small GTPase mediated signal transduction	-9.12584	-4.77777	19/262	394,1122,3984,5912,5924,7074,10152,11261,23179,23348,27314,27352,28511,55103,55704,57343,57514,57698,221002	ARHGAP5,CHML,LIMK1,RAP2B,RASGRF2,TIAM1,ABI2,CHP1,RGL1,DOCK9,RAB30,SGSM3,NKIRAS2,RALGPS2,CCDC88A,ZNF304,ARHGAP31,SHTN1,RASGEF1A
1_Member	GO Biological Processes	GO:0007265	Ras protein signal transduction	-7.02413	-3.15318	14/188	394,3984,5912,5924,7074,10152,23179,27314,27352,28511,55103,57343,57698,221002	ARHGAP5,LIMK1,RAP2B,RASGRF2,TIAM1,ABI2,RGL1,RAB30,SGSM3,NKIRAS2,RALGPS2,ZNF304,SHTN1,RASGEF1A
1_Member	GO Biological Processes	GO:0043547	positive regulation of GTPase activity	-5.80339	-2.23347	15/272	141,4914,5924,7074,9824,11033,22930,23179,23348,23380,27352,51429,55103,55255,221002	ADPRH,NTRK1,RASGRF2,TIAM1,ARHGAP11A,ADAP1,RAB3GAP1,RGL1,DOCK9,SRGAP2,SGSM3,SNX9,RALGPS2,WDR41,RASGEF1A
1_Member	GO Biological Processes	GO:0043087	regulation of GTPase activity	-5.50886	-2.06592	17/364	141,4914,5361,5924,7074,9824,11033,22930,23179,23348,23380,27352,51429,55103,55255,57326,221002	ADPRH,NTRK1,PLXNA1,RASGRF2,TIAM1,ARHGAP11A,ADAP1,RAB3GAP1,RGL1,DOCK9,SRGAP2,SGSM3,SNX9,RALGPS2,WDR41,PBXIP1,RASGEF1A
1_Member	GO Biological Processes	GO:0051345	positive regulation of hydrolase activity	-3.97794	-1.16135	19/576	141,945,4914,5924,7023,7074,9026,9824,10892,11033,22930,23179,23348,23380,27352,51429,55103,55255,221002	ADPRH,CD33,NTRK1,RASGRF2,TFAP4,TIAM1,HIP1R,ARHGAP11A,MALT1,ADAP1,RAB3GAP1,RGL1,DOCK9,SRGAP2,SGSM3,SNX9,RALGPS2,WDR41,RASGEF1A
2_Summary	KEGG Pathway	hsa04142	Lysosome	-8.65452	-4.30645	10/132	20,53,527,537,950,1200,1508,2720,3074,138050,83871,3643,2322,3689,4481,11261	ABCA2,ACP2,ATP6V0C,ATP6AP1,SCARB2,TPP1,CTSB,GLB1,HEXB,HGSNAT,RAB34,INSR,FLT3,ITGB2,MSR1,CHP1
2_Member	KEGG Pathway	hsa04142	Lysosome	-8.65452	-4.30645	10/132	20,53,527,537,950,1200,1508,2720,3074,138050	ABCA2,ACP2,ATP6V0C,ATP6AP1,SCARB2,TPP1,CTSB,GLB1,HEXB,HGSNAT
2_Member	GO Biological Processes	GO:0007040	lysosome organization	-4.94143	-1.76836	6/95	53,527,537,1200,3074,83871	ACP2,ATP6V0C,ATP6AP1,TPP1,HEXB,RAB34
2_Member	GO Biological Processes	GO:0080171	lytic vacuole organization	-4.94143	-1.76836	6/95	53,527,537,1200,3074,83871	ACP2,ATP6V0C,ATP6AP1,TPP1,HEXB,RAB34
2_Member	GO Biological Processes	GO:0007033	vacuole organization	-3.50726	-1.15362	6/172	53,527,537,1200,3074,83871	ACP2,ATP6V0C,ATP6AP1,TPP1,HEXB,RAB34
2_Member	Reactome Gene Sets	R-HSA-77387	Insulin receptor recycling	-3.46764	-1.12389	3/26	527,537,3643	ATP6V0C,ATP6AP1,INSR
2_Member	Reactome Gene Sets	R-HSA-74752	Signaling by Insulin receptor	-3.10804	-0.947485	4/78	527,537,2322,3643	ATP6V0C,ATP6AP1,FLT3,INSR
2_Member	KEGG Pathway	hsa04145	Phagosome	-2.06239	-0.306496	4/152	527,537,3689,4481	ATP6V0C,ATP6AP1,ITGB2,MSR1
2_Member	GO Biological Processes	GO:0051453	regulation of intracellular pH	-2.01432	-0.279032	3/83	527,537,11261	ATP6V0C,ATP6AP1,CHP1
3_Summary	Reactome Gene Sets	R-HSA-428157	Sphingolipid metabolism	-7.57507	-3.52803	8/90	221,412,414,2720,3074,9517,55331,166929,20,2643,215,23136,83742,2539,1508,9619,23236,80270,435,51816,23179	ALDH3B1,STS,ARSD,GLB1,HEXB,SPTLC2,ACER3,SGMS2,ABCA2,GCH1,ABCD1,EPB41L3,MARVELD1,G6PD,CTSB,ABCG1,PLCB1,HSD3B7,ASL,ADA2,RGL1
3_Member	Reactome Gene Sets	R-HSA-428157	Sphingolipid metabolism	-7.57507	-3.52803	8/90	221,412,414,2720,3074,9517,55331,166929	ALDH3B1,STS,ARSD,GLB1,HEXB,SPTLC2,ACER3,SGMS2
3_Member	GO Biological Processes	GO:0034312	diol biosynthetic process	-5.21747	-1.82364	4/23	20,2643,9517,55331	ABCA2,GCH1,SPTLC2,ACER3
3_Member	KEGG Pathway	hsa00600	Sphingolipid metabolism	-5.0511	-1.76836	5/53	2720,3074,9517,55331,166929	GLB1,HEXB,SPTLC2,ACER3,SGMS2
3_Member	GO Biological Processes	GO:0006665	sphingolipid metabolic process	-4.68463	-1.65523	7/157	20,221,2720,3074,9517,55331,166929	ABCA2,ALDH3B1,GLB1,HEXB,SPTLC2,ACER3,SGMS2
3_Member	GO Biological Processes	GO:0034311	diol metabolic process	-4.68108	-1.65523	4/31	20,2643,9517,55331	ABCA2,GCH1,SPTLC2,ACER3
3_Member	GO Biological Processes	GO:0042552	myelination	-4.60037	-1.61403	6/109	20,215,3074,23136,55331,83742	ABCA2,ABCD1,HEXB,EPB41L3,ACER3,MARVELD1
3_Member	GO Biological Processes	GO:0007272	ensheathment of neurons	-4.55563	-1.61121	6/111	20,215,3074,23136,55331,83742	ABCA2,ABCD1,HEXB,EPB41L3,ACER3,MARVELD1
3_Member	GO Biological Processes	GO:0008366	axon ensheathment	-4.55563	-1.61121	6/111	20,215,3074,23136,55331,83742	ABCA2,ABCD1,HEXB,EPB41L3,ACER3,MARVELD1
3_Member	GO Biological Processes	GO:0046512	sphingosine biosynthetic process	-4.20613	-1.44913	3/15	20,9517,55331	ABCA2,SPTLC2,ACER3
3_Member	GO Biological Processes	GO:0046520	sphingoid biosynthetic process	-4.20613	-1.44913	3/15	20,9517,55331	ABCA2,SPTLC2,ACER3
3_Member	Reactome Gene Sets	R-HSA-1660661	Sphingolipid de novo biosynthesis	-4.06929	-1.39523	4/44	221,9517,55331,166929	ALDH3B1,SPTLC2,ACER3,SGMS2
3_Member	GO Biological Processes	GO:0006684	sphingomyelin metabolic process	-4.035	-1.39523	3/17	20,9517,166929	ABCA2,SPTLC2,SGMS2
3_Member	GO Biological Processes	GO:0006643	membrane lipid metabolic process	-3.97745	-1.39045	7/203	20,221,2720,3074,9517,55331,166929	ABCA2,ALDH3B1,GLB1,HEXB,SPTLC2,ACER3,SGMS2
3_Member	GO Biological Processes	GO:0046173	polyol biosynthetic process	-3.92004	-1.3573	4/48	20,2643,9517,55331	ABCA2,GCH1,SPTLC2,ACER3
3_Member	GO Biological Processes	GO:0046165	alcohol biosynthetic process	-3.82312	-1.32761	5/95	20,2539,2643,9517,55331	ABCA2,G6PD,GCH1,SPTLC2,ACER3
3_Member	GO Biological Processes	GO:0006672	ceramide metabolic process	-3.75966	-1.28665	5/98	20,3074,9517,55331,166929	ABCA2,HEXB,SPTLC2,ACER3,SGMS2
3_Member	GO Biological Processes	GO:0006670	sphingosine metabolic process	-3.75037	-1.28312	3/21	20,9517,55331	ABCA2,SPTLC2,ACER3
3_Member	GO Biological Processes	GO:1901615	organic hydroxy compound metabolic process	-3.69459	-1.23782	10/469	20,221,1508,2539,2643,9517,9619,23236,55331,80270	ABCA2,ALDH3B1,CTSB,G6PD,GCH1,SPTLC2,ABCG1,PLCB1,ACER3,HSD3B7
3_Member	GO Biological Processes	GO:0019751	polyol metabolic process	-3.67833	-1.23782	5/102	20,2643,9517,23236,55331	ABCA2,GCH1,SPTLC2,PLCB1,ACER3
3_Member	GO Biological Processes	GO:0030148	sphingolipid biosynthetic process	-3.67833	-1.23782	5/102	20,221,9517,55331,166929	ABCA2,ALDH3B1,SPTLC2,ACER3,SGMS2
3_Member	GO Biological Processes	GO:0046519	sphingoid metabolic process	-3.62937	-1.21579	3/23	20,9517,55331	ABCA2,SPTLC2,ACER3
3_Member	GO Biological Processes	GO:0006066	alcohol metabolic process	-3.54594	-1.17099	8/316	20,221,2539,2643,9517,9619,23236,55331	ABCA2,ALDH3B1,G6PD,GCH1,SPTLC2,ABCG1,PLCB1,ACER3
3_Member	GO Biological Processes	GO:1901617	organic hydroxy compound biosynthetic process	-3.53446	-1.16411	6/170	20,2539,2643,9517,55331,80270	ABCA2,G6PD,GCH1,SPTLC2,ACER3,HSD3B7
3_Member	GO Biological Processes	GO:0044283	small molecule biosynthetic process	-3.31786	-1.07238	9/430	20,215,435,2539,2643,9517,51816,55331,80270	ABCA2,ABCD1,ASL,G6PD,GCH1,SPTLC2,ADA2,ACER3,HSD3B7
3_Member	GO Biological Processes	GO:0046467	membrane lipid biosynthetic process	-3.04831	-0.898894	5/140	20,221,9517,55331,166929	ABCA2,ALDH3B1,SPTLC2,ACER3,SGMS2
3_Member	Reactome Gene Sets	R-HSA-556833	Metabolism of lipids	-2.69791	-0.694228	11/743	215,221,412,414,2720,3074,9517,23179,55331,80270,166929	ABCD1,ALDH3B1,STS,ARSD,GLB1,HEXB,SPTLC2,RGL1,ACER3,HSD3B7,SGMS2
3_Member	GO Biological Processes	GO:0008610	lipid biosynthetic process	-2.47623	-0.569891	9/570	20,215,221,2539,3074,9517,55331,80270,166929	ABCA2,ABCD1,ALDH3B1,G6PD,HEXB,SPTLC2,ACER3,HSD3B7,SGMS2
4_Summary	Reactome Gene Sets	R-HSA-6798695	Neutrophil degranulation	-7.35121	-3.48026	15/482	221,527,945,1508,2219,2720,3074,3689,5912,6836,7226,8514,51816,84443,138050	ALDH3B1,ATP6V0C,CD33,CTSB,FCN1,GLB1,HEXB,ITGB2,RAP2B,SURF4,TRPM2,KCNAB2,ADA2,FRMPD3,HGSNAT
4_Member	Reactome Gene Sets	R-HSA-6798695	Neutrophil degranulation	-7.35121	-3.48026	15/482	221,527,945,1508,2219,2720,3074,3689,5912,6836,7226,8514,51816,84443,138050	ALDH3B1,ATP6V0C,CD33,CTSB,FCN1,GLB1,HEXB,ITGB2,RAP2B,SURF4,TRPM2,KCNAB2,ADA2,FRMPD3,HGSNAT
5_Summary	GO Biological Processes	GO:0007017	microtubule-based process	-7.30161	-3.25457	30/786	583,1107,2242,3801,4869,8556,8911,9368,10207,11261,23015,23353,23380,24139,25897,50810,51175,51673,55704,55779,57560,57728,79884,84056,84445,89958,92558,117144,165186,285331	BBS2,CHD3,FES,KIFC3,NPM1,CDC14A,CACNA1I,SLC9A3R1,PATJ,CHP1,GOLGA8A,SUN1,SRGAP2,EML2,RNF19A,HDGFL3,TUBE1,TPPP3,CCDC88A,CFAP44,IFT80,WDR19,MAP9,KATNAL1,LZTS2,SAPCD2,BICDL1,CATSPER1,TOGARAM2,CCDC66
5_Member	GO Biological Processes	GO:0007017	microtubule-based process	-7.30161	-3.25457	30/786	583,1107,2242,3801,4869,8556,8911,9368,10207,11261,23015,23353,23380,24139,25897,50810,51175,51673,55704,55779,57560,57728,79884,84056,84445,89958,92558,117144,165186,285331	BBS2,CHD3,FES,KIFC3,NPM1,CDC14A,CACNA1I,SLC9A3R1,PATJ,CHP1,GOLGA8A,SUN1,SRGAP2,EML2,RNF19A,HDGFL3,TUBE1,TPPP3,CCDC88A,CFAP44,IFT80,WDR19,MAP9,KATNAL1,LZTS2,SAPCD2,BICDL1,CATSPER1,TOGARAM2,CCDC66
5_Member	GO Biological Processes	GO:0000226	microtubule cytoskeleton organization	-6.73838	-2.99237	23/526	583,1107,2242,4869,8556,10207,11261,23015,23353,23380,24139,25897,50810,51175,51673,55704,55779,79884,84056,84445,89958,165186,285331	BBS2,CHD3,FES,NPM1,CDC14A,PATJ,CHP1,GOLGA8A,SUN1,SRGAP2,EML2,RNF19A,HDGFL3,TUBE1,TPPP3,CCDC88A,CFAP44,MAP9,KATNAL1,LZTS2,SAPCD2,TOGARAM2,CCDC66
5_Member	GO Biological Processes	GO:0001578	microtubule bundle formation	-2.46972	-0.336491	6/118	583,2242,11261,51673,55779,285331	BBS2,FES,CHP1,TPPP3,CFAP44,CCDC66
6_Summary	GO Biological Processes	GO:0006898	receptor-mediated endocytosis	-5.71073	-1.96472	8/157	950,2060,3643,3689,4035,4481,11006,23166,2219,6836,83871,257364	SCARB2,EPS15,INSR,ITGB2,LRP1,MSR1,LILRB4,STAB1,FCN1,SURF4,RAB34,SNX33
6_Member	GO Biological Processes	GO:0006898	receptor-mediated endocytosis	-5.71073	-1.96472	8/157	950,2060,3643,3689,4035,4481,11006,23166	SCARB2,EPS15,INSR,ITGB2,LRP1,MSR1,LILRB4,STAB1
6_Member	GO Biological Processes	GO:0097242	amyloid-beta clearance	-5.21747	-1.82364	4/23	3643,3689,4035,4481	INSR,ITGB2,LRP1,MSR1
6_Member	GO Biological Processes	GO:0006897	endocytosis	-4.84949	-1.75319	12/498	950,2060,2219,3643,3689,4035,4481,6836,11006,23166,83871,257364	SCARB2,EPS15,FCN1,INSR,ITGB2,LRP1,MSR1,SURF4,LILRB4,STAB1,RAB34,SNX33
6_Member	GO Biological Processes	GO:0042953	lipoprotein transport	-3.9575	-1.38758	3/18	4035,4481,6836	LRP1,MSR1,SURF4
6_Member	GO Biological Processes	GO:0044872	lipoprotein localization	-3.88454	-1.34939	3/19	4035,4481,6836	LRP1,MSR1,SURF4
6_Member	Reactome Gene Sets	R-HSA-2173782	Binding and Uptake of Ligands by Scavenger Receptors	-2.84946	-0.789188	3/42	4035,4481,23166	LRP1,MSR1,STAB1
6_Member	GO Biological Processes	GO:0031623	receptor internalization	-2.28889	-0.449946	3/66	3689,4035,11006	ITGB2,LRP1,LILRB4
7_Summary	GO Biological Processes	GO:0045859	regulation of protein kinase activity	-5.58429	-2.08131	24/660	93,896,959,1030,2322,3643,3843,4869,5604,5912,7023,8754,8797,9368,9555,10892,11006,11142,11261,26191,51429,55704,57732,80824,4914,10461,2539,3984,4035,4249,5079,10491,56271,20,26228,1508,5973,51232,54997,89958,257364	ACVR2B,CCND3,CD40LG,CDKN2B,FLT3,INSR,IPO5,NPM1,MAP2K1,RAP2B,TFAP4,ADAM9,TNFRSF10A,SLC9A3R1,MACROH2A1,MALT1,LILRB4,PKIG,CHP1,PTPN22,SNX9,CCDC88A,ZFYVE28,DUSP16,NTRK1,MERTK,G6PD,LIMK1,LRP1,MGAT5,PAX5,CRTAP,BEX4,ABCA2,STAP1,CTSB,RENBP,CRIM1,TESC,SAPCD2,SNX33
7_Member	GO Biological Processes	GO:0045859	regulation of protein kinase activity	-5.58429	-2.08131	24/660	93,896,959,1030,2322,3643,3843,4869,5604,5912,7023,8754,8797,9368,9555,10892,11006,11142,11261,26191,51429,55704,57732,80824	ACVR2B,CCND3,CD40LG,CDKN2B,FLT3,INSR,IPO5,NPM1,MAP2K1,RAP2B,TFAP4,ADAM9,TNFRSF10A,SLC9A3R1,MACROH2A1,MALT1,LILRB4,PKIG,CHP1,PTPN22,SNX9,CCDC88A,ZFYVE28,DUSP16
7_Member	GO Biological Processes	GO:0043549	regulation of kinase activity	-5.41349	-1.84357	16/778	896,1030,2322,3643,4914,5604,5912,8754,9368,9555,10461,11006,11261,26191,55704,57732	CCND3,CDKN2B,FLT3,INSR,NTRK1,MAP2K1,RAP2B,ADAM9,SLC9A3R1,MACROH2A1,MERTK,LILRB4,CHP1,PTPN22,CCDC88A,ZFYVE28
7_Member	GO Biological Processes	GO:0006469	negative regulation of protein kinase activity	-4.15316	-1.26749	11/213	1030,3843,4869,7023,9555,11006,11142,11261,26191,57732,80824	CDKN2B,IPO5,NPM1,TFAP4,MACROH2A1,LILRB4,PKIG,CHP1,PTPN22,ZFYVE28,DUSP16
7_Member	GO Biological Processes	GO:0031400	negative regulation of protein modification process	-4.05806	-1.20135	18/520	1030,2539,3843,3984,4035,4249,4869,5079,7023,9555,10491,11006,11142,11261,26191,56271,57732,80824	CDKN2B,G6PD,IPO5,LIMK1,LRP1,MGAT5,NPM1,PAX5,TFAP4,MACROH2A1,CRTAP,LILRB4,PKIG,CHP1,PTPN22,BEX4,ZFYVE28,DUSP16
7_Member	GO Biological Processes	GO:0051348	negative regulation of transferase activity	-3.84167	-1.0618	12/271	1030,3843,3984,4869,7023,9555,11006,11142,11261,26191,57732,80824	CDKN2B,IPO5,LIMK1,NPM1,TFAP4,MACROH2A1,LILRB4,PKIG,CHP1,PTPN22,ZFYVE28,DUSP16
7_Member	GO Biological Processes	GO:0033673	negative regulation of kinase activity	-3.74413	-1.02952	11/237	1030,3843,4869,7023,9555,11006,11142,11261,26191,57732,80824	CDKN2B,IPO5,NPM1,TFAP4,MACROH2A1,LILRB4,PKIG,CHP1,PTPN22,ZFYVE28,DUSP16
7_Member	GO Biological Processes	GO:0045936	negative regulation of phosphate metabolic process	-3.40638	-0.860955	15/440	20,1030,3843,4035,4249,4869,7023,9555,11006,11142,11261,26191,26228,57732,80824	ABCA2,CDKN2B,IPO5,LRP1,MGAT5,NPM1,TFAP4,MACROH2A1,LILRB4,PKIG,CHP1,PTPN22,STAP1,ZFYVE28,DUSP16
7_Member	GO Biological Processes	GO:0010563	negative regulation of phosphorus metabolic process	-3.39611	-0.860955	15/441	20,1030,3843,4035,4249,4869,7023,9555,11006,11142,11261,26191,26228,57732,80824	ABCA2,CDKN2B,IPO5,LRP1,MGAT5,NPM1,TFAP4,MACROH2A1,LILRB4,PKIG,CHP1,PTPN22,STAP1,ZFYVE28,DUSP16
7_Member	GO Biological Processes	GO:0042326	negative regulation of phosphorylation	-3.01901	-0.64866	13/382	1030,3843,4035,4869,7023,9555,11006,11142,11261,26191,26228,57732,80824	CDKN2B,IPO5,LRP1,NPM1,TFAP4,MACROH2A1,LILRB4,PKIG,CHP1,PTPN22,STAP1,ZFYVE28,DUSP16
7_Member	GO Biological Processes	GO:0043086	negative regulation of catalytic activity	-3.01226	-0.876374	12/786	1030,1508,3984,4035,5973,9555,11006,11261,26191,51232,54997,57732	CDKN2B,CTSB,LIMK1,LRP1,RENBP,MACROH2A1,LILRB4,CHP1,PTPN22,CRIM1,TESC,ZFYVE28
7_Member	GO Biological Processes	GO:0001933	negative regulation of protein phosphorylation	-2.96228	-0.622675	12/340	1030,3843,4035,4869,7023,9555,11006,11142,11261,26191,57732,80824	CDKN2B,IPO5,LRP1,NPM1,TFAP4,MACROH2A1,LILRB4,PKIG,CHP1,PTPN22,ZFYVE28,DUSP16
7_Member	GO Biological Processes	GO:1903828	negative regulation of protein localization	-2.38259	-0.496918	5/199	9555,11006,11261,89958,257364	MACROH2A1,LILRB4,CHP1,SAPCD2,SNX33
8_Summary	GO Biological Processes	GO:0032415	regulation of sodium:proton antiporter activity	-5.54796	-1.89886	3/6	9368,11261,54997,2539,3643,3779,246329,945,8514,288,5924,8911,55151,57463,117144,338440,475,4905,7226,201266	SLC9A3R1,CHP1,TESC,G6PD,INSR,KCNMB1,STAC3,CD33,KCNAB2,ANK3,RASGRF2,CACNA1I,TMEM38B,AMIGO1,CATSPER1,ANO9,ATOX1,NSF,TRPM2,SLC39A11
8_Member	GO Biological Processes	GO:0032415	regulation of sodium:proton antiporter activity	-5.54796	-1.89886	3/6	9368,11261,54997	SLC9A3R1,CHP1,TESC
8_Member	GO Biological Processes	GO:0034764	positive regulation of transmembrane transport	-3.66681	-1.23782	7/228	2539,3643,3779,9368,11261,54997,246329	G6PD,INSR,KCNMB1,SLC9A3R1,CHP1,TESC,STAC3
8_Member	GO Biological Processes	GO:0010155	regulation of proton transport	-3.62937	-1.21579	3/23	9368,11261,54997	SLC9A3R1,CHP1,TESC
8_Member	GO Biological Processes	GO:0034767	positive regulation of ion transmembrane transport	-3.42782	-1.11772	6/178	2539,3779,9368,11261,54997,246329	G6PD,KCNMB1,SLC9A3R1,CHP1,TESC,STAC3
8_Member	GO Biological Processes	GO:0010959	regulation of metal ion transport	-2.8052	-0.768882	8/411	945,2539,3779,8514,9368,11261,54997,246329	CD33,G6PD,KCNMB1,KCNAB2,SLC9A3R1,CHP1,TESC,STAC3
8_Member	GO Biological Processes	GO:1904064	positive regulation of cation transmembrane transport	-2.74382	-0.720036	5/164	2539,3779,11261,54997,246329	G6PD,KCNMB1,CHP1,TESC,STAC3
8_Member	GO Biological Processes	GO:0043270	positive regulation of ion transport	-2.4387	-0.542415	6/278	2539,3779,9368,11261,54997,246329	G6PD,KCNMB1,SLC9A3R1,CHP1,TESC,STAC3
8_Member	GO Biological Processes	GO:2000649	regulation of sodium ion transmembrane transporter activity	-2.42574	-0.53251	3/59	9368,11261,54997	SLC9A3R1,CHP1,TESC
8_Member	GO Biological Processes	GO:0034765	regulation of ion transmembrane transport	-2.39401	-0.291448	14/504	288,2539,3779,5924,8514,8911,9368,11261,54997,55151,57463,117144,246329,338440	ANK3,G6PD,KCNMB1,RASGRF2,KCNAB2,CACNA1I,SLC9A3R1,CHP1,TESC,TMEM38B,AMIGO1,CATSPER1,STAC3,ANO9
8_Member	GO Biological Processes	GO:1904062	regulation of cation transmembrane transport	-2.37846	-0.494281	7/381	2539,3779,8514,9368,11261,54997,246329	G6PD,KCNMB1,KCNAB2,SLC9A3R1,CHP1,TESC,STAC3
8_Member	GO Biological Processes	GO:0034762	regulation of transmembrane transport	-2.32255	-0.469685	9/602	2539,3643,3779,8514,9368,11261,54997,117144,246329	G6PD,INSR,KCNMB1,KCNAB2,SLC9A3R1,CHP1,TESC,CATSPER1,STAC3
8_Member	GO Biological Processes	GO:0030001	metal ion transport	-2.26336	-0.435122	9/615	475,3779,4905,7226,8514,9368,11261,117144,201266	ATOX1,KCNMB1,NSF,TRPM2,KCNAB2,SLC9A3R1,CHP1,CATSPER1,SLC39A11
8_Member	GO Biological Processes	GO:1902305	regulation of sodium ion transmembrane transport	-2.25272	-0.430987	3/68	9368,11261,54997	SLC9A3R1,CHP1,TESC
9_Summary	Reactome Gene Sets	R-HSA-9012999	RHO GTPase cycle	-5.45974	-2.06592	19/449	394,537,1730,5361,5924,6510,7074,9824,10152,11180,22852,23348,23380,25894,55704,57473,57514,79658,157285,4914,27352,55103,221002,285282,3984,64105	ARHGAP5,ATP6AP1,DIAPH2,PLXNA1,RASGRF2,SLC1A5,TIAM1,ARHGAP11A,ABI2,WDR6,ANKRD26,DOCK9,SRGAP2,PLEKHG4,CCDC88A,ZNF512B,ARHGAP31,ARHGAP10,PRAG1,NTRK1,SGSM3,RALGPS2,RASGEF1A,RABL3,LIMK1,CENPK
9_Member	Reactome Gene Sets	R-HSA-9012999	RHO GTPase cycle	-5.45974	-2.06592	19/449	394,537,1730,5361,5924,6510,7074,9824,10152,11180,22852,23348,23380,25894,55704,57473,57514,79658,157285	ARHGAP5,ATP6AP1,DIAPH2,PLXNA1,RASGRF2,SLC1A5,TIAM1,ARHGAP11A,ABI2,WDR6,ANKRD26,DOCK9,SRGAP2,PLEKHG4,CCDC88A,ZNF512B,ARHGAP31,ARHGAP10,PRAG1
9_Member	GO Biological Processes	GO:0051056	regulation of small GTPase mediated signal transduction	-4.65193	-1.58261	14/299	394,4914,5924,7074,9824,23380,25894,27352,55103,57514,79658,157285,221002,285282	ARHGAP5,NTRK1,RASGRF2,TIAM1,ARHGAP11A,SRGAP2,PLEKHG4,SGSM3,RALGPS2,ARHGAP31,ARHGAP10,PRAG1,RASGEF1A,RABL3
9_Member	Reactome Gene Sets	R-HSA-9013149	RAC1 GTPase cycle	-3.98927	-1.16135	10/185	394,5924,6510,7074,10152,23348,23380,25894,57514,79658	ARHGAP5,RASGRF2,SLC1A5,TIAM1,ABI2,DOCK9,SRGAP2,PLEKHG4,ARHGAP31,ARHGAP10
9_Member	Reactome Gene Sets	R-HSA-194315	Signaling by Rho GTPases	-3.70552	-1.02057	21/707	394,537,1730,3984,5361,5924,6510,7074,9824,10152,11180,22852,23348,23380,25894,55704,57473,57514,64105,79658,157285	ARHGAP5,ATP6AP1,DIAPH2,LIMK1,PLXNA1,RASGRF2,SLC1A5,TIAM1,ARHGAP11A,ABI2,WDR6,ANKRD26,DOCK9,SRGAP2,PLEKHG4,CCDC88A,ZNF512B,ARHGAP31,CENPK,ARHGAP10,PRAG1
9_Member	Reactome Gene Sets	R-HSA-9716542	Signaling by Rho GTPases, Miro GTPases and RHOBTB3	-3.5755	-0.948373	21/723	394,537,1730,3984,5361,5924,6510,7074,9824,10152,11180,22852,23348,23380,25894,55704,57473,57514,64105,79658,157285	ARHGAP5,ATP6AP1,DIAPH2,LIMK1,PLXNA1,RASGRF2,SLC1A5,TIAM1,ARHGAP11A,ABI2,WDR6,ANKRD26,DOCK9,SRGAP2,PLEKHG4,CCDC88A,ZNF512B,ARHGAP31,CENPK,ARHGAP10,PRAG1
9_Member	Reactome Gene Sets	R-HSA-8980692	RHOA GTPase cycle	-3.31966	-0.84082	8/147	394,537,5924,7074,9824,25894,57514,79658	ARHGAP5,ATP6AP1,RASGRF2,TIAM1,ARHGAP11A,PLEKHG4,ARHGAP31,ARHGAP10
9_Member	Reactome Gene Sets	R-HSA-9013148	CDC42 GTPase cycle	-3.16769	-0.755655	8/155	394,5924,7074,23348,23380,25894,57514,79658	ARHGAP5,RASGRF2,TIAM1,DOCK9,SRGAP2,PLEKHG4,ARHGAP31,ARHGAP10
10_Summary	Reactome Gene Sets	R-HSA-1474244	Extracellular matrix organization	-5.31783	-1.82364	10/301	649,1292,1508,2201,3681,3689,4323,8754,10491,84034	BMP1,COL6A2,CTSB,FBN2,ITGAD,ITGB2,MMP14,ADAM9,CRTAP,EMILIN2
10_Member	Reactome Gene Sets	R-HSA-1474244	Extracellular matrix organization	-5.31783	-1.82364	10/301	649,1292,1508,2201,3681,3689,4323,8754,10491,84034	BMP1,COL6A2,CTSB,FBN2,ITGAD,ITGB2,MMP14,ADAM9,CRTAP,EMILIN2
10_Member	Reactome Gene Sets	R-HSA-1474228	Degradation of the extracellular matrix	-3.99266	-1.39045	6/140	649,1292,1508,2201,4323,8754	BMP1,COL6A2,CTSB,FBN2,MMP14,ADAM9
10_Member	Reactome Gene Sets	R-HSA-1442490	Collagen degradation	-3.43448	-1.11772	4/64	1292,1508,4323,8754	COL6A2,CTSB,MMP14,ADAM9
10_Member	Reactome Gene Sets	R-HSA-1474290	Collagen formation	-2.87605	-0.806732	4/90	649,1292,1508,10491	BMP1,COL6A2,CTSB,CRTAP
10_Member	Reactome Gene Sets	R-HSA-2022090	Assembly of collagen fibrils and other multimeric structures	-2.38488	-0.497711	3/61	649,1292,1508	BMP1,COL6A2,CTSB
10_Member	Reactome Gene Sets	R-HSA-1650814	Collagen biosynthesis and modifying enzymes	-2.27065	-0.438457	3/67	649,1292,10491	BMP1,COL6A2,CRTAP
11_Summary	GO Biological Processes	GO:0001501	skeletal system development	-5.28584	-1.99571	20/505	93,537,649,2201,2814,3074,4323,5079,7227,8642,9249,23508,23552,27086,54475,54903,55151,57326,57560,57728	ACVR2B,ATP6AP1,BMP1,FBN2,GP5,HEXB,MMP14,PAX5,TRPS1,DCHS1,DHRS3,TTC9,CDK20,FOXP1,NLE1,MKS1,TMEM38B,PBXIP1,IFT80,WDR19
11_Member	GO Biological Processes	GO:0001501	skeletal system development	-5.28584	-1.99571	20/505	93,537,649,2201,2814,3074,4323,5079,7227,8642,9249,23508,23552,27086,54475,54903,55151,57326,57560,57728	ACVR2B,ATP6AP1,BMP1,FBN2,GP5,HEXB,MMP14,PAX5,TRPS1,DCHS1,DHRS3,TTC9,CDK20,FOXP1,NLE1,MKS1,TMEM38B,PBXIP1,IFT80,WDR19
11_Member	GO Biological Processes	GO:0060348	bone development	-3.15515	-0.968444	7/209	2814,8642,9249,23508,27086,55151,57560	GP5,DCHS1,DHRS3,TTC9,FOXP1,TMEM38B,IFT80
11_Member	GO Biological Processes	GO:0048705	skeletal system morphogenesis	-2.71316	-0.508101	9/225	93,649,2201,4323,5079,9249,54475,57560,57728	ACVR2B,BMP1,FBN2,MMP14,PAX5,DHRS3,NLE1,IFT80,WDR19
12_Summary	GO Biological Processes	GO:1990778	protein localization to cell periphery	-5.2646	-1.99571	13/228	288,537,583,4905,8642,9368,23136,54997,55704,57560,57728,83871,254887,3689,22930,26519,60485,401647,2060	ANK3,ATP6AP1,BBS2,NSF,DCHS1,SLC9A3R1,EPB41L3,TESC,CCDC88A,IFT80,WDR19,RAB34,ZDHHC23,ITGB2,RAB3GAP1,TIMM10,SAV1,GOLGA7B,EPS15
12_Member	GO Biological Processes	GO:1990778	protein localization to cell periphery	-5.2646	-1.99571	13/228	288,537,583,4905,8642,9368,23136,54997,55704,57560,57728,83871,254887	ANK3,ATP6AP1,BBS2,NSF,DCHS1,SLC9A3R1,EPB41L3,TESC,CCDC88A,IFT80,WDR19,RAB34,ZDHHC23
12_Member	GO Biological Processes	GO:0072657	protein localization to membrane	-4.91137	-1.70611	18/447	288,537,583,3689,4905,8642,9368,22930,23136,26519,54997,55704,57560,57728,60485,83871,254887,401647	ANK3,ATP6AP1,BBS2,ITGB2,NSF,DCHS1,SLC9A3R1,RAB3GAP1,EPB41L3,TIMM10,TESC,CCDC88A,IFT80,WDR19,SAV1,RAB34,ZDHHC23,GOLGA7B
12_Member	GO Biological Processes	GO:0051668	localization within membrane	-4.55558	-1.53005	19/521	288,537,583,2060,3689,4905,8642,9368,22930,23136,26519,54997,55704,57560,57728,60485,83871,254887,401647	ANK3,ATP6AP1,BBS2,EPS15,ITGB2,NSF,DCHS1,SLC9A3R1,RAB3GAP1,EPB41L3,TIMM10,TESC,CCDC88A,IFT80,WDR19,SAV1,RAB34,ZDHHC23,GOLGA7B
12_Member	GO Biological Processes	GO:0072659	protein localization to plasma membrane	-4.50098	-1.51464	11/195	288,537,583,4905,8642,9368,23136,54997,55704,83871,254887	ANK3,ATP6AP1,BBS2,NSF,DCHS1,SLC9A3R1,EPB41L3,TESC,CCDC88A,RAB34,ZDHHC23
12_Member	GO Biological Processes	GO:0061951	establishment of protein localization to plasma membrane	-3.52494	-0.917236	5/48	288,537,583,4905,83871	ANK3,ATP6AP1,BBS2,NSF,RAB34
12_Member	GO Biological Processes	GO:0098876	vesicle-mediated transport to the plasma membrane	-2.48798	-0.346734	6/117	288,537,583,2060,4905,83871	ANK3,ATP6AP1,BBS2,EPS15,NSF,RAB34
13_Summary	GO Biological Processes	GO:0003018	vascular process in circulatory system	-4.94034	-1.76836	9/263	20,2643,3643,3779,4035,6510,9368,56998,219537,5973,57085,84034,950,1508,2060,4774,89853	ABCA2,GCH1,INSR,KCNMB1,LRP1,SLC1A5,SLC9A3R1,CTNNBIP1,SMTNL1,RENBP,AGTRAP,EMILIN2,SCARB2,CTSB,EPS15,NFIA,MVB12B
13_Member	GO Biological Processes	GO:0003018	vascular process in circulatory system	-4.94034	-1.76836	9/263	20,2643,3643,3779,4035,6510,9368,56998,219537	ABCA2,GCH1,INSR,KCNMB1,LRP1,SLC1A5,SLC9A3R1,CTNNBIP1,SMTNL1
13_Member	GO Biological Processes	GO:0003013	circulatory system process	-4.85813	-1.75319	12/497	20,2643,3643,3779,4035,5973,6510,9368,56998,57085,84034,219537	ABCA2,GCH1,INSR,KCNMB1,LRP1,RENBP,SLC1A5,SLC9A3R1,CTNNBIP1,AGTRAP,EMILIN2,SMTNL1
13_Member	GO Biological Processes	GO:0019058	viral life cycle	-4.30517	-1.50571	7/180	950,1508,2060,3643,4774,6510,89853	SCARB2,CTSB,EPS15,INSR,NFIA,SLC1A5,MVB12B
13_Member	GO Biological Processes	GO:0010232	vascular transport	-4.02769	-1.39523	5/86	20,3643,4035,6510,9368	ABCA2,INSR,LRP1,SLC1A5,SLC9A3R1
13_Member	GO Biological Processes	GO:0150104	transport across blood-brain barrier	-4.02769	-1.39523	5/86	20,3643,4035,6510,9368	ABCA2,INSR,LRP1,SLC1A5,SLC9A3R1
13_Member	GO Biological Processes	GO:0046718	viral entry into host cell	-3.60048	-1.20915	5/106	950,1508,2060,3643,6510	SCARB2,CTSB,EPS15,INSR,SLC1A5
13_Member	GO Biological Processes	GO:0044409	entry into host	-3.56277	-1.17848	5/108	950,1508,2060,3643,6510	SCARB2,CTSB,EPS15,INSR,SLC1A5
13_Member	GO Biological Processes	GO:0016032	viral process	-3.44583	-1.11808	7/248	950,1508,2060,3643,4774,6510,89853	SCARB2,CTSB,EPS15,INSR,NFIA,SLC1A5,MVB12B
13_Member	GO Biological Processes	GO:0052126	movement in host environment	-3.11933	-0.95595	5/135	950,1508,2060,3643,6510	SCARB2,CTSB,EPS15,INSR,SLC1A5
13_Member	GO Biological Processes	GO:0051701	biological process involved in interaction with host	-2.92752	-0.824013	5/149	950,1508,2060,3643,6510	SCARB2,CTSB,EPS15,INSR,SLC1A5
13_Member	GO Biological Processes	GO:0044403	biological process involved in symbiotic interaction	-2.00998	-0.275753	5/245	950,1508,2060,3643,6510	SCARB2,CTSB,EPS15,INSR,SLC1A5
14_Summary	GO Biological Processes	GO:0010256	endomembrane system organization	-4.90805	-1.70611	20/536	215,288,527,537,3801,4905,6836,9368,23015,23136,23353,27314,51429,55151,57698,148229,257364,259173,338440,440026	ABCD1,ANK3,ATP6V0C,ATP6AP1,KIFC3,NSF,SURF4,SLC9A3R1,GOLGA8A,EPB41L3,SUN1,RAB30,SNX9,TMEM38B,SHTN1,ATP8B3,SNX33,ALS2CL,ANO9,TMEM41B
14_Member	GO Biological Processes	GO:0010256	endomembrane system organization	-4.90805	-1.70611	20/536	215,288,527,537,3801,4905,6836,9368,23015,23136,23353,27314,51429,55151,57698,148229,257364,259173,338440,440026	ABCD1,ANK3,ATP6V0C,ATP6AP1,KIFC3,NSF,SURF4,SLC9A3R1,GOLGA8A,EPB41L3,SUN1,RAB30,SNX9,TMEM38B,SHTN1,ATP8B3,SNX33,ALS2CL,ANO9,TMEM41B
14_Member	GO Biological Processes	GO:0007009	plasma membrane organization	-4.12393	-1.25298	9/144	215,288,4905,9368,23136,51429,257364,338440,440026	ABCD1,ANK3,NSF,SLC9A3R1,EPB41L3,SNX9,SNX33,ANO9,TMEM41B
15_Summary	GO Biological Processes	GO:0050854	regulation of antigen receptor-mediated signaling pathway	-4.78535	-1.6414	7/66	10892,11006,11126,26191,26228,27086,257144	MALT1,LILRB4,CD160,PTPN22,STAP1,FOXP1,GCSAM
15_Member	GO Biological Processes	GO:0050854	regulation of antigen receptor-mediated signaling pathway	-4.78535	-1.6414	7/66	10892,11006,11126,26191,26228,27086,257144	MALT1,LILRB4,CD160,PTPN22,STAP1,FOXP1,GCSAM
15_Member	GO Biological Processes	GO:0050855	regulation of B cell receptor signaling pathway	-3.71204	-1.02057	4/24	26191,26228,27086,257144	PTPN22,STAP1,FOXP1,GCSAM
16_Summary	GO Biological Processes	GO:0030111	regulation of Wnt signaling pathway	-4.70003	-1.58261	15/336	527,1540,4035,4300,7074,8321,9368,54475,54903,56998,57326,57560,84445,129293,100113407,896,537,1292,5604,23236	ATP6V0C,CYLD,LRP1,MLLT3,TIAM1,FZD1,SLC9A3R1,NLE1,MKS1,CTNNBIP1,PBXIP1,IFT80,LZTS2,TRABD2A,TMEM170B,CCND3,ATP6AP1,COL6A2,MAP2K1,PLCB1
16_Member	GO Biological Processes	GO:0030111	regulation of Wnt signaling pathway	-4.70003	-1.58261	15/336	527,1540,4035,4300,7074,8321,9368,54475,54903,56998,57326,57560,84445,129293,100113407	ATP6V0C,CYLD,LRP1,MLLT3,TIAM1,FZD1,SLC9A3R1,NLE1,MKS1,CTNNBIP1,PBXIP1,IFT80,LZTS2,TRABD2A,TMEM170B
16_Member	GO Biological Processes	GO:0030178	negative regulation of Wnt signaling pathway	-4.21101	-1.31009	10/174	1540,4035,4300,8321,9368,56998,57560,84445,129293,100113407	CYLD,LRP1,MLLT3,FZD1,SLC9A3R1,CTNNBIP1,IFT80,LZTS2,TRABD2A,TMEM170B
16_Member	Canonical Pathways	M5493	WNT SIGNALING	-2.89403	-0.806732	4/89	896,8321,9368,56998	CCND3,FZD1,SLC9A3R1,CTNNBIP1
16_Member	GO Biological Processes	GO:0090090	negative regulation of canonical Wnt signaling pathway	-2.72217	-0.510823	7/142	1540,4300,8321,9368,56998,84445,100113407	CYLD,MLLT3,FZD1,SLC9A3R1,CTNNBIP1,LZTS2,TMEM170B
16_Member	KEGG Pathway	hsa05165	Human papillomavirus infection	-2.7157	-0.706088	7/331	527,537,896,1292,5604,8321,9368	ATP6V0C,ATP6AP1,CCND3,COL6A2,MAP2K1,FZD1,SLC9A3R1
16_Member	WikiPathways	WP428	Wnt signaling	-2.44774	-0.547146	4/118	896,8321,23236,56998	CCND3,FZD1,PLCB1,CTNNBIP1
17_Summary	GO Biological Processes	GO:0010942	positive regulation of cell death	-4.65741	-1.58261	21/605	322,839,959,1493,1540,2208,3689,4035,4293,4914,7023,7226,8797,9026,9368,10616,11126,60485,84034,84289,84524	APBB1,CASP6,CD40LG,CTLA4,CYLD,FCER2,ITGB2,LRP1,MAP3K9,NTRK1,TFAP4,TRPM2,TNFRSF10A,HIP1R,SLC9A3R1,RBCK1,CD160,SAV1,EMILIN2,ING5,ZC3H8
17_Member	GO Biological Processes	GO:0010942	positive regulation of cell death	-4.65741	-1.58261	21/605	322,839,959,1493,1540,2208,3689,4035,4293,4914,7023,7226,8797,9026,9368,10616,11126,60485,84034,84289,84524	APBB1,CASP6,CD40LG,CTLA4,CYLD,FCER2,ITGB2,LRP1,MAP3K9,NTRK1,TFAP4,TRPM2,TNFRSF10A,HIP1R,SLC9A3R1,RBCK1,CD160,SAV1,EMILIN2,ING5,ZC3H8
17_Member	GO Biological Processes	GO:0043068	positive regulation of programmed cell death	-3.89562	-1.34939	13/543	322,839,959,1493,1540,2208,4293,7023,8797,9026,60485,84289,84524	APBB1,CASP6,CD40LG,CTLA4,CYLD,FCER2,MAP3K9,TFAP4,TNFRSF10A,HIP1R,SAV1,ING5,ZC3H8
17_Member	GO Biological Processes	GO:0043065	positive regulation of apoptotic process	-3.42549	-1.11772	12/529	322,839,959,1493,1540,4293,7023,8797,9026,60485,84289,84524	APBB1,CASP6,CD40LG,CTLA4,CYLD,MAP3K9,TFAP4,TNFRSF10A,HIP1R,SAV1,ING5,ZC3H8
18_Summary	Reactome Gene Sets	R-HSA-9006934	Signaling by Receptor Tyrosine Kinases	-4.65658	-1.65094	12/521	527,537,1292,2060,2242,2322,2591,3643,4914,5604,11033,64759,2539,6510,10461,5786,23236,51232,4035,8754,3681,3689,896,4323,8321,9064,1030,9555,26191,5912,9368,23179,55704	ATP6V0C,ATP6AP1,COL6A2,EPS15,FES,FLT3,GALNT3,INSR,NTRK1,MAP2K1,ADAP1,TNS3,G6PD,SLC1A5,MERTK,PTPRA,PLCB1,CRIM1,LRP1,ADAM9,ITGAD,ITGB2,CCND3,MMP14,FZD1,MAP3K6,CDKN2B,MACROH2A1,PTPN22,RAP2B,SLC9A3R1,RGL1,CCDC88A
18_Member	Reactome Gene Sets	R-HSA-9006934	Signaling by Receptor Tyrosine Kinases	-4.65658	-1.65094	12/521	527,537,1292,2060,2242,2322,2591,3643,4914,5604,11033,64759	ATP6V0C,ATP6AP1,COL6A2,EPS15,FES,FLT3,GALNT3,INSR,NTRK1,MAP2K1,ADAP1,TNS3
18_Member	KEGG Pathway	hsa05230	Central carbon metabolism in cancer	-4.45731	-1.57407	5/70	2322,2539,4914,5604,6510	FLT3,G6PD,NTRK1,MAP2K1,SLC1A5
18_Member	GO Biological Processes	GO:0018108	peptidyl-tyrosine phosphorylation	-3.89258	-1.34939	6/146	2242,2322,3643,4914,5604,10461	FES,FLT3,INSR,NTRK1,MAP2K1,MERTK
18_Member	GO Biological Processes	GO:0018212	peptidyl-tyrosine modification	-3.84428	-1.33614	6/149	2242,2322,3643,4914,5604,10461	FES,FLT3,INSR,NTRK1,MAP2K1,MERTK
18_Member	GO Biological Processes	GO:0007169	transmembrane receptor protein tyrosine kinase signaling pathway	-3.50606	-1.15362	9/405	2242,2322,2591,3643,4914,5786,10461,23236,51232	FES,FLT3,GALNT3,INSR,NTRK1,PTPRA,MERTK,PLCB1,CRIM1
18_Member	GO Biological Processes	GO:0007167	enzyme-linked receptor protein signaling pathway	-3.41271	-1.11772	11/606	2242,2322,2591,3643,4035,4914,5786,8754,10461,23236,51232	FES,FLT3,GALNT3,INSR,LRP1,NTRK1,PTPRA,ADAM9,MERTK,PLCB1,CRIM1
18_Member	WikiPathways	WP4541	Hippo-Merlin signaling dysregulation	-3.30277	-1.07238	5/123	2322,3643,3681,3689,4914	FLT3,INSR,ITGAD,ITGB2,NTRK1
18_Member	WikiPathways	WP5087	Malignant pleural mesothelioma	-3.19765	-1.00187	9/447	896,2322,3643,3689,4323,4914,5604,8321,9064	CCND3,FLT3,INSR,ITGB2,MMP14,NTRK1,MAP2K1,FZD1,MAP3K6
18_Member	GO Biological Processes	GO:0071900	regulation of protein serine/threonine kinase activity	-2.96318	-0.840421	8/388	896,1030,2322,3643,5604,8754,9555,26191	CCND3,CDKN2B,FLT3,INSR,MAP2K1,ADAM9,MACROH2A1,PTPN22
18_Member	WikiPathways	WP4540	Hippo signaling regulation pathways	-2.72364	-0.710026	4/99	2322,3643,4914,23236	FLT3,INSR,NTRK1,PLCB1
18_Member	GO Biological Processes	GO:0001775	cell activation	-2.6302	-0.664148	10/647	896,2322,3689,4035,4914,5912,8754,10461,23236,26191	CCND3,FLT3,ITGB2,LRP1,NTRK1,RAP2B,ADAM9,MERTK,PLCB1,PTPN22
18_Member	GO Biological Processes	GO:0014066	regulation of phosphatidylinositol 3-kinase signaling	-2.55728	-0.620828	4/110	2322,3643,4914,9368	FLT3,INSR,NTRK1,SLC9A3R1
18_Member	WikiPathways	WP4223	Ras signaling	-2.51729	-0.597352	5/185	2322,3643,4914,5604,23179	FLT3,INSR,NTRK1,MAP2K1,RGL1
18_Member	GO Biological Processes	GO:0033674	positive regulation of kinase activity	-2.34509	-0.483962	8/489	896,2322,3643,4914,5604,8754,10461,55704	CCND3,FLT3,INSR,NTRK1,MAP2K1,ADAM9,MERTK,CCDC88A
18_Member	GO Biological Processes	GO:0071902	positive regulation of protein serine/threonine kinase activity	-2.16837	-0.371824	5/224	896,2322,3643,5604,8754	CCND3,FLT3,INSR,MAP2K1,ADAM9
18_Member	KEGG Pathway	hsa04014	Ras signaling pathway	-2.10594	-0.333057	5/232	2322,3643,4914,5604,23179	FLT3,INSR,NTRK1,MAP2K1,RGL1
18_Member	GO Biological Processes	GO:0014068	positive regulation of phosphatidylinositol 3-kinase signaling	-2.07287	-0.314745	3/79	2322,3643,4914	FLT3,INSR,NTRK1
19_Summary	GO Biological Processes	GO:0060627	regulation of vesicle-mediated transport	-4.5443	-1.61121	12/535	20,2219,2242,3601,3643,3689,4035,4905,5604,10461,55255,257364,3984,4481,83871,148229	ABCA2,FCN1,FES,IL15RA,INSR,ITGB2,LRP1,NSF,MAP2K1,MERTK,WDR41,SNX33,LIMK1,MSR1,RAB34,ATP8B3
19_Member	GO Biological Processes	GO:0060627	regulation of vesicle-mediated transport	-4.5443	-1.61121	12/535	20,2219,2242,3601,3643,3689,4035,4905,5604,10461,55255,257364	ABCA2,FCN1,FES,IL15RA,INSR,ITGB2,LRP1,NSF,MAP2K1,MERTK,WDR41,SNX33
19_Member	GO Biological Processes	GO:0006909	phagocytosis	-3.59818	-1.20915	7/234	2219,3689,3984,4035,4481,10461,83871	FCN1,ITGB2,LIMK1,LRP1,MSR1,MERTK,RAB34
19_Member	GO Biological Processes	GO:0043277	apoptotic cell clearance	-2.79072	-0.75862	3/44	2219,4035,10461	FCN1,LRP1,MERTK
19_Member	WikiPathways	WP5090	Complement system in neuronal development and plasticity	-2.57161	-0.62837	4/109	2219,3689,10461,148229	FCN1,ITGB2,MERTK,ATP8B3
19_Member	GO Biological Processes	GO:0050766	positive regulation of phagocytosis	-2.18379	-0.382265	3/72	2219,3601,10461	FCN1,IL15RA,MERTK
20_Summary	KEGG Pathway	hsa00520	Amino sugar and nucleotide sugar metabolism	-4.5357	-1.53005	6/49	2592,3074,4351,5973,55577,80146,2539,2591,2720,3572,3643,5016,5163,8871,9572,55501,89944	GALT,HEXB,MPI,RENBP,NAGK,UXS1,G6PD,GALNT3,GLB1,IL6ST,INSR,OVGP1,PDK1,SYNJ2,NR1D1,CHST12,GLB1L2
20_Member	KEGG Pathway	hsa00520	Amino sugar and nucleotide sugar metabolism	-4.5357	-1.53005	6/49	2592,3074,4351,5973,55577,80146	GALT,HEXB,MPI,RENBP,NAGK,UXS1
20_Member	GO Biological Processes	GO:0005975	carbohydrate metabolic process	-4.27648	-1.35978	17/454	2539,2591,2592,2720,3074,3572,3643,4351,5016,5163,5973,8871,9572,55501,55577,80146,89944	G6PD,GALNT3,GALT,GLB1,HEXB,IL6ST,INSR,MPI,OVGP1,PDK1,RENBP,SYNJ2,NR1D1,CHST12,NAGK,UXS1,GLB1L2
20_Member	KEGG Pathway	hsa01250	Biosynthesis of nucleotide sugars	-2.97303	-0.622675	4/37	2592,4351,55577,80146	GALT,MPI,NAGK,UXS1
20_Member	GO Biological Processes	GO:0009225	nucleotide-sugar metabolic process	-2.72896	-0.7113	3/35	2592,4351,80146	GALT,MPI,UXS1
