# Supplementary material for: Enhanced insulin‐regulated phagocytic activities support extreme health span and longevity in multiple populations
Source: Aging Cell. 2023 Mar 8;22(5):e13810. doi: 10.1111/acel.13810 (PMC10186610; doi:10.1111/acel.13810)
Supplement: Supplementary file 20 — Table S8. [file ACEL-22-e13810-s009.xlsx]

## Sheet: AgeGenes
Table S8. Cell type specific signatures from the single cell analysis (Abbreviations: Dn_LHA: Downregulated genes in LLI; Up_LHA: Upregulated genes in LLI; EA-DEG: DEGs defined by the European ancestry study; Up_G#: Groups with upregulated gene expression beyond 50yo defined in Fig.1F; Dn_G#: Groups with downregulated gene expression beyond 50yo defined in Fig.1G
CellType	Age-assocaited	pval	padj	log2err	ES	NES	size	leadingEdge
Naive CD4 T	Dn_LHA	1.72822e-09	3.1108e-08	0.788187	0.869894	1.93258	208	RPL3 RPL32 RPS8 RPL10A RPS3A CYLD IL6ST PBXIP1 CHD3 TRABD2A BIRC3 NPM1 GOLGA8A SESN3 TMEM63A CDC14A DOCK9 FOXP1 TTC39C INADL CDR2 USP53 RNF157 ANK3 SFI1 DUSP16 ARHGAP5 TIAM1 MALT1 APBB1 RASGRF2 THEM4 CD40LG WDR82 CCDC66 CNST CCDC64 GPRASP1 LINS UXS1 ACSL6 MLLT3 TTC9 PCMTD2 SRSF10 ANO9 SUN1 ZNF33B TSPAN18 NR3C2 TNFRSF10A MAST4 CACNA1I HABP4 GCSAM WDR6 AMIGO1 SFMBT1 IL11RA ABI2 RAB3GAP1 RLTPR BBS2 …
Naive B	Dn_LHA	2.33727e-07	4.20708e-06	0.690132	0.857899	1.80741	208	RPS8 RPL3 BIRC3 RALGPS2 PAX5 FCRL1 RPL10A RPL32 RPS3A FOXP1 FCER2 RAB30 SNX22 NPM1 FCRL2 MGAT5 BCL7A QRSL1 BLNK PKIG SAV1 ZNF395 STAP1 SESN3 GOLGA8A HIP1R MALT1 SLC9A7 ARHGAP5 TTC9 CHML SRSF10 ZBTB24 SNX9 KIAA1407 TMEM243 GYLTL1B SUN1 ADD2 USP53 TAF4B TNFRSF10A ARL14EP SGSM3 FAM60A MRPS25 CNST ZMAT1 LYRM7 KLF8 RIC3 RHBDD1 PAIP2B ALDH5A1 INTS10 IPO5 IQCB1 PAN2 RLTPR TXLNG MAP3K9 FANCD2 RAB3GAP1 SF…
CD4 Treg	Dn_LHA	9.30905e-07	1.67563e-05	0.659444	0.811892	1.6689	208	RPL3 PBXIP1 RPS8 BIRC3 CYLD RPL32 RPL10A CHD3 RPS3A SESN3 GOLGA8A CTLA4 NPM1 DUSP16 TTC39C FOXP1 IL6ST TIAM1 CDR2 CNST TMEM63A MALT1 THEM4 CDC14A APBB1 UXS1 WDR82 PCMTD2 MAST4 TRABD2A DOCK9 ANO9 ARHGAP5 SFI1 MLLT3 TNFRSF10A CCDC66 RPA1 SRSF10 LINS PDK1 TXLNG USP53 CCDC64 ZBTB24 RAB3GAP1 INADL ZNF33B CD40LG REXO2 MGAT5 WDR6 IPO5 IL11RA SYNJ2 FAM60A TMEM261 ANK3 ARL14EP PMPCB ABI2 TSPAN18 SFMBT1 TM…
IgG B	Dn_LHA	8.83018e-06	7.94717e-05	0.593325	0.792347	1.71468	208	RPS8 RPL3 RALGPS2 RPL32 RPS3A RPL10A BIRC3 PAX5 FCRL1 NPM1 GOLGA8A SNX22 ARL14EP QRSL1 FCRL2 BLNK FOXP1 SESN3 RAB30 FAM60A MGAT5 PBXIP1 PKIG SRSF10 SAV1 HIP1R ARHGAP5 TMEM63A KLF8 RAB3GAP1 SGSM3 ZNF395 MALT1 ZDHHC23 STAP1 TTC9 FANCD2 MRPS25 ADD2 SUN1 TMEM243 GYLTL1B CHML RIMKLB FCER2 BCL7A ZMAT1 RIC3 TMEM261 SLC9A7 POLD2 ALDH5A1 SYNJ2 TAF4B KIAA1407 IQCB1 TXLNG INTS10 MAST4 INADL ZBTB24 IPO5 WDR6…
Memory B	Dn_LHA	1.36671e-05	8.20027e-05	0.593325	0.801519	1.73339	208	RPS8 RALGPS2 RPL3 RPS3A RPL10A BIRC3 PAX5 RPL32 FCRL1 GOLGA8A SNX22 FCRL2 NPM1 FOXP1 RAB30 BLNK SESN3 QRSL1 PKIG SAV1 FCER2 STAP1 SRSF10 ARHGAP5 MGAT5 HIP1R ARL14EP MALT1 TTC9 BCL7A ADD2 FAM60A ZMAT1 SUN1 ZBTB24 SLC9A7 ZNF395 LYRM7 SGK223 MRPS25 FANCD2 TXLNG TMEM243 AKAP1 IPO5 TAF4B RIC3 ANK3 PAN2 ZDHHC23 GYLTL1B KIAA1407 USP53 KLF8 SNX9 SFMBT1 CHML SYNJ2 ALDH5A1 GCSAM SGSM3 RLTPR CNST TNFRSF10A …
CD4 CTLs	Dn_LHA	0.000374663	0.00337196	0.498493	0.781315	1.34419	208	RPL3 RPL32 RPS8 RPL10A RPS3A CYLD NPM1 CHD3 IL6ST TRABD2A WDR82 PBXIP1 FOXP1 GOLGA8A BIRC3 TTC39C SESN3 CDR2 DOCK9 CDC14A PCMTD2 MALT1 TMEM63A CCDC66 USP53 SRSF10 ARHGAP5 MLLT3 APBB1 INADL DHRS3 CNST RPA1 RASGRF2 RNF157 IPO5 UXS1 SFI1 LINS THEM4 GPRASP1 CCDC64 TXLNG NR3C2 ANK3 ZNF33B ACSL6 FAM60A PMPCB AMIGO1 INTS10 WDR6 LYRM7 ARL14EP UTP20 CD40LG DUSP16 MGAT5 ABI2 TIAM1 BBS2 REXO2 SFMBT1 PDK1 MR…
MAIT	Dn_LHA	0.00121066	0.0108959	0.45506	0.75558	1.4322	208	RPL3 RPL32 RPL10A RPS8 RPS3A PBXIP1 NPM1 CYLD GOLGA8A TTC39C CHD3 WDR82 DOCK9 CDC14A INADL RASGRF2 DUSP16 CCDC66 PCMTD2 NR3C2 ARL14EP CDR2 SFI1 CCDC64 RNF157 RPA1 IPO5 ANK3 BIRC3 MLLT3 MGAT5 CD40LG TMEM63A ARHGAP5 CNST ANO9 MALT1 USP53 THEM4 LINS BBS2 ZNF395 UTP20 AKAP1 MOCS2 MPI LYRM7 GPRASP1 TAF4B ABI2 ZNF44 MRPS25 ANKRD26 ACSL6 FOXP1 SYNJ2 AMIGO1 ZNF512B DHRS3 TSPAN18 APBB1 REXO2 ZNF33B INTS10…
CD265 NK	Dn_LHA	0.0260558	0.234503	0.106111	0.656756	1.35636	208	RPL3 RPL10A GOLGA8A RPS3A RPS8 WDR82 RPL32 PCMTD2 NPM1 CHD3 CYLD ARL14EP PBXIP1 DOCK9 BEX4 TMEM63A SRSF10 RPA1 DHRS3 SFI1 THEM4 FOXP1 SGSM3 USP53 ARHGAP5 TTC39C INADL MALT1 ABI2 REXO2 INTS10 LYRM7 TXLNG AMIGO1 CCDC64 ZBTB24 MGAT5 FAM60A ANO9 MAP9 TMEM261 ZNF134 ANKRD26 MLLT3 ZNF512B TIAM1 ZNF202 GALT UTP20 PAN2 ZNF304 DIEXF ZNF44 PMPCB RLTPR UXS1 SGK223 SFMBT1 ZNF395 URB1 MPI STAP1 WDR77 PHC1 IPO…
CD14 Mono	Up_LHA	0.00276134	0.0469427	0.431708	0.829875	1.29436	159	FCN1 CTSB KCTD12 EMILIN2 LRP1 ITGB2 CECR1 TYMP CRTAP H2AFY NAGK CCDC88A TMEM170B AGTRAP TPP1 FAM198B CAPG KIAA0930 FES ALDH3B1 SPTLC2 CHP1 HEXB CD33 SCARB2 STAB1 S1PR3 EPB41L3 RAP2B KIAA1598 GLB1 LILRB4 MAP2K1 TRPS1 ATP6AP1 DIAPH2 SRGAP2 KCNAB2 ACER3 ARHGAP31 NKIRAS2 SGMS2 UBE2L6 INSR TNS3 HGSNAT RAB34 PLCB1 ADAM9 FBN2 GSR ADAP1 LTB4R GCH1 ITPRIPL2 SLC25A24 G6PD GOLIM4 MTHFD2 ARSD SURF4 NSF SEMA3…
DC	Up_LHA	0.00621866	0.111936	0.183397	0.793046	1.20676	159	KCTD12 CCDC88A CTSB H2AFY FCN1 EMILIN2 CECR1 FLT3 CRTAP TPP1 TYMP ITGB2 CAPG NAGK ARHGAP31 KIAA0930 LRP1 FES SPTLC2 KIAA1598 CD33 ACER3 HEXB MAP2K1 TMEM170B ATP6AP1 GLB1 LILRB4 KCNAB2 EPB41L3 CHP1 ALDH3B1 SRGAP2 GOLIM4 RAP2B RAB34 HGSNAT WDR41 TRPS1 DIAPH2 SCARB2 FAM102B TPMT MTHFD2 NKIRAS2 UBE2L6 SLC1A5 INSR FAM198B ITPRIPL2 TNS3 MARVELD1 SGMS2 SLC25A24 ARSD NSF ADAP1 EPS15 ADPRH FZD1 SLC39A11 R…
Neutro Mono transitional cell	Up_LHA	0.00967469	0.0822349	0.161159	0.75372	1.41956	159	FCN1 TYMP CTSB KCTD12 EMILIN2 NAGK ITGB2 LRP1 CECR1 UBE2L6 H2AFY CRTAP TMEM170B CCDC88A SPTLC2 AGTRAP CAPG FAM198B SRGAP2 FES SCARB2 EPB41L3 KIAA0930 RBCK1 KIAA1598 HEXB ALDH3B1 CD33 CHP1 TPP1 LILRB4 STAB1 GLB1 DIAPH2 GCH1 TRPS1 NKIRAS2 ACER3 INSR ATP6AP1 G6PD ARHGAP31 S1PR3 SGMS2 TNS3 ITPRIPL2 ARSD LTB4R MAP2K1 MTHFD2 HS1BP3 ADPRH RAB34 CUEDC1 HGSNAT GBP3 FBN2 SLC25A24 RGL1 PLCB1 ADAM9 NSF SLC39…
Doublets	Up_LHA	0.0113147	0.131387	0.135251	0.779612	1.18329	159	FCN1 CTSB KCTD12 LRP1 EMILIN2 CECR1 ITGB2 CRTAP H2AFY NAGK TYMP TMEM170B CCDC88A AGTRAP CHP1 FAM198B KIAA0930 CAPG TPP1 SPTLC2 FES MAP2K1 ALDH3B1 CD33 HEXB STAB1 TNS3 TRPS1 LILRB4 DIAPH2 HGSNAT ACER3 ATP6AP1 SCARB2 EPB41L3 S1PR3 RBCK1 KCNAB2 GLB1 KIAA1598 SGMS2 GOLIM4 INSR SRGAP2 NKIRAS2 ARHGAP31 RAP2B FBN2 RAB34 SURF4 EPS15 SLC25A24 PLCB1 LTB4R MTHFD2 MARVELD1 G6PD ITPRIPL2 ADAP1 GTF3C1 ARSD GSR…
CD16 Mono	Up_LHA	0.0188889	0.34	0.104652	0.78732	1.21698	159	FCN1 CTSB TYMP EMILIN2 ITGB2 KIAA0930 CECR1 EPB41L3 H2AFY ALDH3B1 NAGK CCDC88A LRP1 SCARB2 TESC GCH1 KCTD12 C11orf21 SPTLC2 TPP1 SRGAP2 MTHFD2 RAP2B CHP1 DIAPH2 KCNAB2 FZD1 TPMT SLC1A5 UBE2L6 INSR MAP2K1 TMEM170B SLC25A24 AGTRAP CD33 ACER3 MERTK GLB1 ADAP1 GSR SLC35F6 LILRB4 ATP6AP1 CUEDC1 RBCK1 NKIRAS2 EPS15 CCND3 ITPRIPL2 FAM198B MSR1 ACP2 ARHGAP31 WDR41 GOLIM4 HGSNAT FAM102B RAB34 SURF4 TNS3 H…
Basophil	Up_LHA	0.0207909	0.187118	0.102705	0.738717	1.36941	159	EMILIN2 CTSB FCN1 CCND3 CCDC88A CAPG SEMA3C GSR C11orf21 LRP1 SLC9A3R1 NAGK TYMP ALDH3B1 KCTD12 CRTAP AGTRAP TMEM170B NTRK1 G6PD FAM198B HEXB CECR1 CRIM1 EPS15 SPTLC2 FLT3 SCARB2 FES MTHFD2 S1PR3 NKIRAS2 TPP1 WSB2 GLB1 SURF4 FAM102B HSD3B7 EPB41L3 ARSD ARHGAP31 CD33 HS1BP3 CHP1 SGMS2 RBCK1 RNF166 UBE2L6 GOLIM4 RAB34 LILRB4 ADAM9 TPMT MAP2K1 RAP2B SLC25A24 ADPRH HGSNAT ADAP1 WDR41 ASL KIAA1598 DPY…
CD4 CTLs	EA-DEG	8.81311e-07	1.58636e-05	0.659444	0.707161	1.23941	1460	IL7R ETS1 RPS6 RPL13 RPS4X RPS14 RPL4 SPOCK2 RPS18 RPL19 RPS2 RPL18 RPLP0 CCL5 RPS16 CD3D TCF7 RPL11 RPS20 GNLY RPS29 RPL5 LDHB RPL27A RPL8 GLTSCR2 GNB2L1 RPSAP58 RPS13 RPSA TPT1 EEF2 SLC38A1 SYNE2 RPS23 LCK BCL11B LTB RPL35 FGFBP2 RBL2 HSPA8 PIK3IP1 PRF1 ABLIM1 ATM EIF4B EEF1B2 EVL RPL22 TMEM123 CD3E AHNAK TMEM66 HSP90AB1 LEF1 NACA GZMH ITK SPTBN1 RUNX3 RASGRP1 RCAN3 NCL EIF4A2 CAMK4 PPP2R5C CD9…
MAIT	EA-DEG	6.74203e-06	0.000121356	0.610527	0.653452	1.30448	1460	IL7R KLRB1 SPOCK2 ETS1 RPL13 SYNE2 CCL5 RPLP0 RPS6 RPS4X RPS18 RPS14 RPL4 RPL19 RPS20 RPL5 RPL8 GBP5 RPS2 RPL18 LTB GLTSCR2 RPL27A CD3D RPSAP58 AHNAK TPT1 RPSA RPS16 RPS29 EEF2 RPL11 SLC38A1 DPP4 GZMA RPS13 LCK GNB2L1 HSPA8 RPL35 HSP90AB1 RPS23 PDCD4 EIF4B RBL2 ID2 PARP8 PAG1 CD96 TCF7 SATB1 TC2N CD3E EEF1B2 ABCB1 ITGA6 RPL22 CD28 ABLIM1 BCL11B ATM SPTBN1 GNLY TMEM123 LBH CAMK4 EIF4A2 UBA52 RPL36…
CD8 T	EA-DEG	1.6934e-05	0.000304811	0.57561	0.549286	1.37428	1460	CCL5 GZMH AHNAK CD3D SYNE2 FGFBP2 GNLY ETS1 GZMA NKG7 CD8B RUNX3 ITGAL SPOCK2 PRF1 TGFBR3 RPS14 PPP2R5C RPS6 RPS4X ITGB1 LCK RPS2 CD3E GPR56 RPL19 RPS18 GZMB RASGRP1 CTSW CST7 RPL27A ATP2B4 RPS16 HSPA8 RPL13 FCRL6 ZNF683 SLC38A1 SLAMF7 BCL11B RPS20 PTP4A2 KLRD1 CAPN2 DIAPH1 RBL2 ITK BTN3A1 CD5 RPL4 F2R RPS29 RPL18 RPL11 IL7R CX3CR1 RPSAP58 GLTSCR2 CD96 HSP90B1 RPLP0 LBH RARRES3 EVL ZEB2 RAP2A APO…
CD265 NK	EA-DEG	3.75247e-05	0.000675444	0.557332	0.580955	1.36005	1460	GNLY ETS1 NCAM1 PRF1 RUNX3 CTSW KLRD1 SLC38A1 SPTBN1 KLRF1 RPS6 GZMA AHNAK PLAC8 RPS18 KLRB1 TCF7 ABLIM1 RPL13 NKG7 SH2D1B ID2 RPS4X ATM CXXC5 CD7 RPS2 RPS14 BHLHE40 RPL18 RPL4 TPT1 NCL RPL19 EVL SLFN13 RPSAP58 GZMB RPL5 RPLP0 GLTSCR2 SATB1 ITGAM RPSA EOMES RPL27A ITGAL RPS23 GNB2L1 SEPT6 RPL8 SERBP1 GBP5 CCL5 PDCD4 APMAP HSP90AB1 EEF2 IL7R CD96 SLAMF7 DOCK10 PARP8 TXK DYRK2 SET FLNB ABCB1 EIF3G …
NK	EA-DEG	0.000316074	0.00568933	0.498493	0.528157	1.30551	1460	GNLY PRF1 GZMB FGFBP2 SYNE2 SPON2 CCL5 GZMA RUNX3 NKG7 ETS1 GZMH GNPTAB ITGAL GPR56 AHNAK CTSW CX3CR1 S1PR5 CST7 KLRD1 TGFBR3 SLAMF7 KLRF1 PLAC8 ATP2B4 KLRB1 ATM SH2D1B APMAP EFHD2 TTC38 NCAM1 PRSS23 PPP2R5C GNG2 EVL FCRL6 LPCAT1 NCL DIAPH1 F2R RARRES3 SLC38A1 ID2 APOBEC3G PYHIN1 C1orf21 AKAP13 HSP90B1 CXXC5 LCK GBP5 ITGAM BTN3A1 PRR5L DENND2D ZEB2 STOM PLEK PRKACB CD244 APOBEC3C CMKLR1 TXK CD7 R…
Prolif lymph	EA-DEG	0.0011137	0.0200466	0.45506	0.673949	1.13539	1460	STMN1 HMGB2 RPLP0 ANP32B ETS1 DNMT1 NCL SPTBN1 HNRNPD RPSA RPSAP58 LDHB PARP1 HSPA8 SYNE2 CRIP1 SET GZMA HNRNPM MYL6 NONO VIM PRF1 LIG1 PSIP1 HSP90B1 SERBP1 RPS2 LCK GNLY SEPT6 APOBEC3C E2F2 SLC38A1 RPS6 HNRNPH1 NAP1L1 RUNX3 HDAC1 TRA2B S100A10 PSMB9 CCT3 RPS18 LSM4 GZMB SAE1 RPS4X DIAPH1 ANXA2 HSP90AB1 WDR1 ITGB1 GNB2L1 CCT2 SEPT9 BCAS4 EIF4EBP2 NOP56 HMGN1 ESYT1 GIMAP7 TOP2B NUCB2 CCT7 RPL35 EW…
CD4 Treg	EA-DEG	0.00126164	0.00756981	0.45506	0.551736	1.28292	1460	ETS1 SPOCK2 LTB CD3D LDHB RPL13 IL7R EEF2 RPL4 RPL18 RPS6 RPS4X RPS18 TBC1D4 SYNE2 RPL11 RPL19 DGKA TPT1 AHNAK GNB2L1 ITGB1 RPS14 RPL8 GLTSCR2 SLC38A1 LCK RPLP0 HSPA8 LEF1 BCL11B EVL RPS2 RCAN3 RPS16 RPS29 RPS20 RPL5 CD3E PIK3IP1 PAG1 CD5 TRIB2 RPSAP58 RPL27A CD28 TIGIT IL10RA RPS23 ITK HIVEP2 CAMK4 RASGRP1 TMEM123 TCF7 GBP5 RPSA RPS13 ABLIM1 TMEM66 EML4 GIMAP7 FAIM3 ITM2A DYRK2 SEPT6 RPL22 CRIP1…
Naive CD4 T	EA-DEG	0.00147405	0.00530659	0.45506	0.469806	1.21152	1460	IL7R LTB ETS1 TCF7 RPS6 RPL13 SPOCK2 RPS4X RPL4 LDHB RPS14 RPS18 RPL11 RPL19 RPL18 RPS2 RPS16 RPS20 RPS29 TPT1 RPL8 GLTSCR2 RCAN3 CD3D RPLP0 DGKA RPL5 PIK3IP1 BCL11B LEF1 EEF2 GNB2L1 RPL27A CAMK4 RPS13 ABLIM1 TMEM123 CCR7 MAL RPSAP58 SLC38A1 PAG1 RPSA RPS23 NOSIP TMEM66 HIVEP2 LCK SPTBN1 ITK RPL22 ITGA6 CD3E CD5 RPL35 EEF1B2 EVL LDLRAP1 SATB1 GIMAP7 RPL36 TRAT1 CD28 TESPA1 GIMAP5 RBL2 FAM102A HSP…
IgG B	EA-DEG	0.00614143	0.0276364	0.245188	0.491975	1.23884	1460	MS4A1 BANK1 LTB CD79A RPS18 RPS6 RPL13 IGJ RPS20 RPL18 RPL11 RPL19 RPS4X EEF2 RPS2 RPLP0 RPL8 RPS23 RPL5 RPS14 RPL27A RPL4 RPS16 RPS13 GNB2L1 RPSAP58 TCF4 GLTSCR2 POU2AF1 SEL1L3 RPSA RPS29 CD79B RPL35 CRIP1 CCDC50 SPIB FAIM3 CD22 HSP90AB1 NAP1L1 EEF1B2 MARCH1 PARP1 UBA52 CXXC5 BLK OSBPL10 TLR10 HLA-DOA P2RX5 NACA RPL22 EIF4B TPT1 IRF8 GNG7 TCF3 AHNAK CD19 COBLL1 RPL36 SCIMP TNFRSF13B FAM129C SEPT…
Doublets	EA-DEG	0.0145985	0.131387	0.11873	0.699842	1.07027	1460	VCAN CYBB APLP2 VIM FGL2 MS4A1 KLF4 S100A8 MS4A6A CD79A RPL8 ANXA1 RPLP0 RPL4 EEF2 CDKN1A RPL19 RPS2 BANK1 GNB2L1 RPL13 RPS13 GPX1 RPL18 RPL11 RPS6 RPL5 TCL1A AHNAK MAFB RPS16 ANXA2 NACA ATF3 CD79B DMXL2 PLBD1 S100A12 TPT1 RPS18 TSPO MARCH1 RPS4X CSF1R TNFRSF1B EIF2S3 CTSD RPS14 CD86 RPL22 RPS23 SLC7A7 PLAUR HSP90AB1 FGR RAB31 PLXDC2 EIF3E TMEM123 IRAK3 LGALS1 KLF6 SERPINB1 EIF3L S100A10 AOAH RPS…
Platelet	EA-DEG	0.0218391	0.196552	0.0988658	0.568014	1.22898	1460	F13A1 VCL GPX1 TLN1 ITGA2B CCL5 THBS1 ITGB1 NAP1L1 ENDOD1 SH3BGRL3 LGALSL CDKN1A WDR1 MGLL DIAPH1 IL7R STOM MYL6 RPL4 LDLRAP1 GSTO1 BCAS4 DIMT1 LMNA CDC14B ABCC3 GP6 RAB37 PTP4A2 HLA-E PLEK VCAN F2R SPOCK2 TC2N RPS14 CD84 PROS1 MFN2 CD3D RPS6 RAB31 RPS16 RPS18 P2RX1 RPL19 CAPN2 FRMD3 RPLP0 RPS2 KLHL6 LDHB RPS13 PLXDC2 RPS29 SRSF6 ANXA1 RPL11 EEF2 TMBIM1 RPSAP58 ABLIM1 RPL8 BCL11B RPL5 SEPT6 CAPNS…
Naive B	EA-DEG	0.039267	0.14068	0.215783	0.455485	1.12642	1460	MS4A1 CD79A BANK1 CD79B LTB RPS6 RPL13 RPL8 RPL18 RPS18 RPL11 RPL19 RPS2 RPLP0 CD22 RPS20 GNB2L1 RPS23 TCL1A RPS4X RPS13 EEF2 RPS16 GLTSCR2 RPL4 RPSAP58 RPL5 RPS14 FAIM3 RPL27A RPL35 RPSA RPS29 FAM129C FCRLA HLA-DOA EEF1B2 IRF8 CD19 SEL1L3 MARCH1 HSP90AB1 PPAPDC1B P2RX5 RPL22 SLC38A1 CD37 SPTBN1 TCF4 BCL11A STRBP PARP1 SPIB BACH2 NAP1L1 CXXC5 AFF3 TPT1 UBA52 LBH ETS1 CCDC50 ST6GAL1 RPL36 RPL30 OS…
Memory B	EA-DEG	0.0433772	0.130132	0.193114	0.441557	1.12308	1460	MS4A1 BANK1 CD79A RPS6 RPL13 RPS18 RPL8 RPL19 RPL18 RPL11 LTB RPS20 RPS2 RPS4X EEF2 CD79B GNB2L1 RPS14 RPL27A RPS23 RPL4 RPLP0 SEL1L3 RPS16 RPS13 RPSAP58 P2RX5 RPL35 GLTSCR2 RPS29 RPL5 CD22 RPSA CD19 TCF4 FAIM3 BLK EEF1B2 HSP90AB1 CCDC50 OSBPL10 HLA-DOA IRF8 POU2AF1 UBA52 MARCH1 TLR10 FCRLA CXXC5 SPTBN1 TSPAN3 PARP1 RPL22 IGJ GNG7 NAP1L1 SPIB COBLL1 FAM129C STRBP TPT1 CRIP1 TCF3 CD37 NACA RPL36 B…
Platelet	Up_G10	0.000387306	0.00697151	0.498493	0.823875	1.58751	176	ITGA2B RGS10 MGLL RIOK3 SNCA XPNPEP1 GMPR SPTB ANKRD9 HIST2H2BE TMEM158 IGF2BP2 GSPT1 VTI1B MBNL3 FAM20B SLC35D2 HIST1H2BG FAM210B ARL5B CYCS H1FX SLC25A43 ST7 IGFBP2 SNHG15
Developing neutrophil	Up_G10	0.00188662	0.00679183	0.45506	0.643046	1.52395	176	DEFA3 DEFA1 CTSG CHIT1 INHBA HK2 HIST2H2BE ARL5B TFDP1 FUT4 RN7SL368P RPIA HYAL3
Memory B	Up_G10	0.0087995	0.0395977	0.274717	0.697197	1.48051	176	IGHG1 IGHG3 IGHG4 MBNL3 GSPT1
Developing neutrophil	Up_G13	0.00094811	0.00434134	0.477271	0.960307	1.63282	13	BPI MPO HP RNASE3 ELANE PRTN3 ORM2
Neutro Mono transitional cell	Up_G22	0.0196927	0.111592	0.124979	0.852976	1.42647	42	GPX1 BNIP3L AP2S1 MPP1 HIST2H2AA3 SERF2 LHFPL2 RN7SL3 HPS1 RN7SL2 LAMB3
Platelet	Up_G22	0.0354513	0.212708	0.0993535	0.860894	1.43732	42	GPX1 MPP1 SERF2 LHFPL2 BNIP3L AP2S1 HIST1H2AE IRAK2
DC	Up_G22	0.0417286	0.375557	0.0713773	0.837394	1.22019	42	GPX1 SERF2 AP2S1 BNIP3L HDAC3 HPS1
Developing neutrophil	Up_G28	0.012992	0.0389759	0.248833	0.91354	1.642	19	MMP8 NOP10 GID8
NK	Up_G5	0.00143366	0.012903	0.45506	0.611071	1.42244	585	PRF1 GZMB FGFBP2 IL2RB CCL5 GZMA NKG7 GZMH AHNAK CTSW FLNA PIP4K2A FYN TBX21 MATK MALAT1 NCAM1 PRSS23 FCRL6 DIAPH1 HSPA5 RARRES3 STK10 PYHIN1 PDIA3 HSP90B1 SYTL3 CCL4 PRR5L PLEK CD244 APOBEC3C TRAPPC10 DTHD1 PDZD4 METRNL CD81 CD99 RHOC OPTN AKR1C3 CALR TIGIT PTGDR HSP90AA1 DOK2 EOMES HIST1H1E BHLHE40 LLGL2 HNRNPA3 RFTN1 MTSS1 CAPN2 SH2D2A ACTN4 FOSL2 NCR3 MYO1G HNRNPM B3GAT1 HIST1H1D GUK1 SLC20A1…
CD8 T	Up_G5	0.00458054	0.0412249	0.407018	0.549416	1.29109	585	CCL5 GZMH AHNAK FGFBP2 FLNA GZMA NKG7 PRF1 GZMB CTSW FYN DUSP2 PIP4K2A FCRL6 HSP90AA1 CAPN2 DIAPH1 CD99 CD81 TBX21 EZR OPTN HSP90B1 MALAT1 RARRES3 IL10RA MATK CD84 CALR DNAJB1 PRSS23 HSPA5 PRR5L PYHIN1 LYAR EOMES APOBEC3C STK10 GUK1 FAM46C BHLHE40 PDZD4 SYTL3 PRDM1 PDIA3 DDX24 MYO1G TIGIT SLC20A1 JAKMIP1 HNRNPA3 CCL4 TRAPPC10 KIF21A PRPF8 HNRNPM LLGL2 RALGDS MED15 MYO6 CUL4A C9orf78 PPP2R2B LAG3 …
CD4 Treg	Dn_G34	0.0291406	0.104906	0.10763	0.93386	1.37295	11	AQP3 RP1L1
Naive CD4 T	Dn_G34	0.0377455	0.0949443	0.11791	0.942361	1.43458	11	AQP3 HIST1H2AH IQCA1 IRS1
Naive B	Dn_G4	0.0468933	0.14068	0.113319	0.768156	1.40555	68	PAWR PTPRK RRAS2 IGHJ6 CELSR1 DDX3Y USP13 IGHJ4 COL4A4 PPFIBP1 BTNL9 PARM1 NAPSA IGHJ3 ADAM23 ZNF789 TXLNB
Naive B	Dn_G6	4.19513e-05	0.000188781	0.557332	0.709581	1.59919	391	IGHM TLR10 TNFAIP8 GNG7 CCR7 BTLA MBD4 RPS4Y1 GAPT CHMP7 CR2 NT5E KLHL14 MZB1 DTX4 PMEPA1 BEND5 ZNF518B CYSLTR1 CYP2U1 ZSCAN30 HS3ST1 CNKSR2 ZNF154 ZNF75A KCNG1 ZSCAN18 PKIA ZNF844 STAG3 SUSD3 ZNF512 ZNF671 TRMT10C NBEA CCDC106 ZNF302 ZFP82 RNF170 ZIK1 NDUFAF6 ZNF551 ITGB3BP CHL1 USP44 ZNF667 LINC00094 MIR600HG MACC1 JRK ZNF577 MCF2L CEP97 ORC4 C2orf49 ZNF585A ZNF606 DERL3 ZNF140 LIMS2 TSPYL4 SOB…
Naive CD4 T	Dn_G6	0.00122416	0.00530659	0.45506	0.617807	1.46063	391	LEF1 CCR7 LEPROTL1 CHMP7 TNFAIP8 STMN3 VSIG1 SUSD3 FAM134B OBSCN TMEM204 LRRN3 NMRK1 RPS4Y1 PLCL1 PKIA HPCAL4 ARHGEF6 PAQR8 LMO7 NXPE3 RHPN1 AKTIP LDLRAD4 C22orf29 CLUAP1 ZSCAN18 PCYOX1 RALA ZNF518B LCLAT1 ZNF814 UNC119B IL23A TSPYL4 INTS8 CHURC1 ZNF780B ZSCAN30 FCGBP ZNF75A ATG9B GOLPH3L ZNF512 NOG ZNF302 GGPS1 CUBN FAM175A JRK CNKSR2 LRP6 GIN1 MCF2L ZNF140 ZNF551 NBEA ZNF382 PIGP C15orf40 FAM17…
Memory B	Dn_G6	0.0121861	0.04387	0.252644	0.585984	1.35261	391	IGHM TLR10 GNG7 MBD4 MZB1 GAPT TNFAIP8 COCH NT5E BTLA RPS4Y1 SUSD3 CYSLTR1 CCR7 CR2 ZNF518B KLHL14 PKIA PMEPA1 DERL3 TNFRSF17 NDUFAF6 ZNF75A ZNF302 ZNF814 CHMP7 BEND5 FAM43A CNKSR2 DTX4 NBEA ZNF154 BBS10 RALA C2orf49 ING4 SOX12 GGPS1 CYP2U1 VSIG1 ZNF512 PIGP CAPS TSPYL4 LRRC37A3 MIR600HG JRK ZNF844 CECR7 HS3ST1 LMO7 USP44 NXPE3 ZNF382 STAG3 COL9A3 THNSL1 CHL1 ZNF140 DSN1 NRCAM MACC1 ROBO1 GSPT2 C…
IgG B	Dn_G6	0.0289828	0.104338	0.115932	0.562953	1.29668	391	TLR10 GNG7 IGHM TNFAIP8 NT5E MBD4 GAPT COCH CHMP7 BTLA CYSLTR1 MZB1 RPS4Y1 CCR7 ZNF512 SUSD3 NXPE3 TRMT10C CYP2U1 LTK CEP97 CCR9 C17orf80 ZNF518B ZFP82 C2orf49 KLHL14 TNFRSF17 ZNF577 DERL3 ZSCAN30 SOX12 CSTF3 INTS8 TCEANC2 CR2 LIMS2 ZNF302 THNSL1 PKIA LZTFL1 ZNF546 FAM43A ZNF606 MORN1 NMRK1 CECR7 NDUFAF6 LRRC37A3 LINC00094 CASP10 ZNF551 NBEA ZNF211 STMN3 ZNF585A UCK1 CLUAP1 ATP6V1E2 RNF170 NRCAM …
Naive CD4 T	Dn_G7	0.0421975	0.0949443	0.139715	0.643843	1.3531	133	PDE4DIP NPDC1 ST6GALNAC1 ISM1 FAM184A TMEM30B NBL1 FAM161A PDZD2 CDON NOS3 CNN3 WIPF3 RBM24 FGD5 PODXL ZNF462 ANKRD1 ENAH NTN4 CCDC80 SMARCA1 TPO ROR1 COL12A1
IgG B	Dn_G4	0.0542231	0.162669	0.0883886	0.734605	1.38685	68	PAWR COL4A4 PARM1 CELSR1 BTNL9 GPR15 TXLNB USP13 NAPSA RRAS2 CADM1 TP63 IGHJ6 C11orf95 WWC1 IGHJ4
Basophil	Up_G28	0.057538	0.345228	0.0692906	0.861556	1.36188	19	HRH4 CACNG6 GID8
Doublets	Up_G22	0.0617989	0.370794	0.0573839	0.815041	1.20412	42	GPX1 BNIP3L SERF2 HPS1 AP2S1 MPP1 HDAC3
CD14 Mono	Up_G22	0.065385	0.277886	0.0579035	0.842017	1.24313	42	GPX1 BNIP3L SERF2 AP2S1 MPP1 HPS1
Memory B	Dn_G4	0.0685418	0.17625	0.090004	0.734209	1.37262	68	PAWR COL4A4 PARM1 BTNL9 CELSR1 IGHJ4 TXLNB RRAS2 DDX3Y NAPSA PTPRK SDR16C5 USP13 IGHJ6 SLCO5A1 IGHJ3 SCIN
CD265 NK	Up_G5	0.0797111	0.478266	0.0557092	0.532361	1.19036	585	IL2RB NCAM1 PRF1 CTSW MATK GZMA AHNAK NKG7 PIP4K2A BHLHE40 GZMB FYN EOMES TBX21 DUSP2 HSP90AA1 CCL5 XCL2 IL10RA OPTN RFTN1 SYTL3 ACTN4 HSPA5 CD81 HIST1H1E PTGDR HNRNPA3 RHOC TRAPPC10 YARS TIGIT PDIA3 RARRES3 PRKX HSP90B1 SPECC1 HNRNPD CD244 RRBP1 C9orf78 HNRNPM DIAPH1 HNRNPUL1 CDHR1 UCP2 RABGAP1L PRPF8 FLNA SRSF3 HIST1H1D PYHIN1 DOK2 MAFF FOSL2 HYOU1 HNRNPF MAP4 ARF6 SFMBT2 FAM46C EIF4G1 SLC20A1 …
Platelet	Dn_LHA	0.0884363	0.397963	0.0548754	0.655641	1.28002	208	CNST IL6ST RPL3 SAV1 RPL32 TSPAN18 RPL10A LRRC8B RPS8 MAST4 UXS1 RPA1 MGAT5 RPS3A CYLD RAB30 ABI2 ARHGAP5 PDK1 GP5 RHBDD1 DHRS3 SNX9 TTC39C TRABD2A SESN3 NPM1 CDR2 TMEM63A USP53 PKIG SLC22A23 TIAM1 CDC14A CD40LG RASGRF2 ING5 DOCK9 ZNF33B HABP4 MLLT3 INADL CASP6 MALT1 BBS2 DIEXF TNFRSF10A IPO5 MAGOHB LINS THEM4 BEX4 NR3C2 WDR6 RABL3 CHD3 APBB1 PLEKHG4 ZNF347 TMEM41B ZNF506 ZNF862 ANK3 QRSL1 REXO2 …
Basophil	Up_G22	0.102146	0.386279	0.048481	0.766365	1.3	42	GPX1 BNIP3L SERF2 HPS1 AP2S1 NSUN3 TCP11L1 HIST1H2AE FOXO4
Basophil	Up_G16	0.1073	0.386279	0.0457771	0.724683	1.27584	68	ANXA2 ENPP3 FCN2 ID1
pDC	EA-DEG	0.114789	0.654147	0.0400712	0.614923	1.07161	1460	IRF8 ITM2C TCF4 CCDC50 GZMB IGJ SERPINF1 HSP90B1 PLAC8 CYBB SPIB BCL11A GPX1 RPLP0 TSPAN13 FAM129C PLEK FLNB SEL1L3 ALOX5AP C12orf75 NPC2 SLAMF7 STMN1 SLC38A1 TBC1D4 RPS23 VIM RPL4 RPS4X RPL19 MS4A6A TNFRSF21 RPS13 RPL5 RPS2 RPS6 EEF2 GNB2L1 CCR2 NPC1 RPS16 MZB1 NACA RPL11 RPS20 PFKFB2 RPL13 DPYSL2 DNASE1L3 SEPT9 HSP90AB1 CXXC5 EIF4A3 RPS18 DUSP5 NIN LAMP5 VEGFB PTGDS COBLL1 TSPAN3 EEF1B2 HLA-DOA…
CD4 Treg	Dn_G6	0.119595	0.307531	0.0446454	0.541263	1.17689	391	LEF1 CCR7 TNFAIP8 ARHGEF6 LEPROTL1 SUSD3 PLCL1 CHMP7 VSIG1 NXPE3 CHURC1 LDLRAD4 PKIA FAM134B STMN3 ZNF512 TMEM204 RALA NMRK1 ZNF518B GGPS1 HPCAL4 KIAA1143 AKTIP TSPYL4 CEP97 RPS4Y1 SAP30L INTS8 CAPS ZNF75A ZNF286B C22orf29 JRK OBSCN NDUFAF6 C15orf40 CCR9 TCEANC2 ING4 ITGB3BP LCLAT1 UNC119B GOLPH3L IL23A ZNF561 ZNF302 ZNF814 CLUAP1 CRYZL1 BBS10 TMEM169 RHPN1 C17orf80 PCYOX1 SLC35B3 PAQR8 C1QTNF6 A…
pDC	Up_G10	0.127845	0.654147	0.0382315	0.688407	1.17643	176	SLAMF7 H1FX PDIA6 XBP1 MGLL MBNL3 XPNPEP1 FAM20B CYCS FAM210B RIOK3 VTI1B SNCA GSPT1 RGS10 FUT4 ARL5B PLAU ST7 RPIA EVC2 SLC25A43 SNHG15
CD16 Mono	Up_G16	0.128078	0.797203	0.0388572	0.786843	1.184	68	ANXA2 VMO1 PPP1R17 RGS12 OSGIN1
pDC	Up_LHA	0.130314	0.654147	0.0379537	0.694142	1.18211	159	CTSB CCDC88A SCARB2 LILRB4 KCTD12 CECR1 CAPG FLT3 H2AFY CUEDC1 SLC1A5 KIAA1598 TPP1 NAGK ARHGAP31 SRGAP2 KIAA0930 FES TMEM170B MAP2K1 CRTAP SPTLC2 SURF4 UCK2 CRIM1 EMILIN2 NKIRAS2 INSR RAB34 HEXB TRPM2 SEMA3C WDR41 ATP6AP1 TNS3 DNAJC1 ABCA2 EPS15 GOLIM4 ACER3 KCNAB2 GALNT3 ADAM9 ADPRH MTHFD2 DIAPH2 GLB1 SLC25A24 RNF19A KATNAL1 CHP1 NSF TIMM10 ARSD
Prolif lymph	Dn_LHA	0.13975	0.926733	0.0359438	0.682502	1.13535	208	NPM1 RPL3 RPA1 SRSF10 CHD3 RPS3A RPL10A RPS8 WDR82 FANCD2 IPO5 CENPK POLD2 SFI1 INTS10 CCDC64 PMPCB GOLGA8A PCMTD2 SFMBT1 CDR2 MALT1 CTLA4 TXLNG UTP20 REXO2 SYNJ2 TTC39C AKAP1 MAGOHB ANKRD26 RPL32 RABL3 MLLT3 ABI2 CYLD UXS1 TMEM261 BDH1 DHRS3 MGAT5 MPI RNF157 SNX9 CASP6 DUSP16 URB1 ZNF512B FOXP1 MRPS25 FAM60A TIAM1 WDR77 IFT80 IQCB1 WDR6 NLE1 MOCS2 APBB1 RLTPR MAP3K9 MORC4 THEM4 CHML ZNF395 TMEM3…
Naive CD4 T	Dn_G17	0.141729	0.283458	0.0748174	0.585919	1.21076	121	XIST KIAA0391 TNFRSF10D TPM2 EPPK1 PFN2 AEBP1 FAM107A SYNPO2 ABLIM2 PCDH17 NTN1 DCHS2 SULF1 MYPN DKK3 CLMP ARHGEF15 MEDAG IGF2BP1 AIF1L SLC6A1 NDRG4 CGNL1 KDELR3 A4GALT RASIP1 USP2 FAM189A2
pDC	Up_G22	0.15435	0.654147	0.0370036	0.773631	1.20702	42	GPX1 LHFPL2 SERF2 AP2S1 HDAC3 HPS1 RN7SL3 RN7SL2
Red blood	Dn_G31	0.160221	0.929032	0.133463	0.498413	1.22348	47	MUC16 RBFOX3 ONECUT3 CDH3 FRAS1 MCOLN3 ANO3 SEMA6A CACNA1B IVL ENDOU RNF223 SERTM1
Red blood	Up_G16	0.183575	0.929032	0.165406	0.499392	1.19693	68	ANXA2 FCN2 TLX1 INMT VMO1 TFAP2A RGS12 FSCN1 MGP CPA4 GNE PRLR CDC20B EFNB1 CD276 CYB5R2
pDC	Dn_LHA	0.186056	0.654147	0.0305088	0.661134	1.13528	208	RPS8 RPL3 RPS3A RPL10A BLNK RPL32 NPM1 SNX9 CHML BCL7A ARHGAP5 SLC9A7 FAM60A ABI2 IL6ST INTS10 TMEM63A RPA1 SRSF10 CHD3 ALDH5A1 POLD2 SGSM3 PAIP2B IPO5 BEX4 LYRM7 CDC14A TMEM38B MALT1 RHBDD1 MORC4 TMEM41B TTC39C GOLGA8A PMPCB ZNF395 IQCB1 ZNF512B TMEM243 LMF1 ANKRD26 MRPS25 WDR77 RABL3 WDR6 ACVR2B PAN2 MOCS2 ZFP62 MKL2 SAV1 RAB3GAP1 SLC22A23 MAP9 ARMCX4 ZBTB24 CASP6 RAB30 REXO2 ZMAT1 AKAP1 PLEKHG…
MAIT	Dn_G34	0.189035	0.680525	0.0369391	0.84214	1.21443	11	AQP3 HIST1H2AH
CD14 Mono	Up_G16	0.193046	0.656357	0.030694	0.767946	1.16256	68	ANXA2 FCN2 ID1 PRLR FSCN1 RGS12 RRAD COLEC12 OSGIN1
CD265 NK	Up_G10	0.203444	0.732399	0.0358539	0.568175	1.15181	176	SLAMF7 XBP1 GZMK XCL1 FAM20B RIOK3 PDIA6 TEC KIR2DL4 SNHG15 RPIA MBNL3 GSPT1 L3MBTL4
pDC	Dn_G6	0.218049	0.654147	0.0273526	0.630658	1.09412	391	GAPT MZB1 DERL3 PMEPA1 IGHM CPNE3 GNG7 LTK CYSLTR1 DTX4 PTK7 ARHGEF6 DSN1 BTLA SAP30L PCYOX1 LDLRAD4 CYP2U1 RALA HS3ST1 C17orf80 KLHL13 NXPE3 CRYZL1 UNC119B ZNF551 GSPT2 CSTF3 GGPS1 TLR10 OBSCN GOLPH3L FAM43A BBS10 FAM81A C2orf68 NBEA ATP6V1E2 RNF170 ZNF512 MREG ZNF154 ELMOD2 CALCRL MMP11 ZBTB8OS CBX1 MBD4 LZTFL1 TRMT10C RWDD2A UCK1 JRK TCEANC2 C22orf29 LINC00339 NAT14 CEP97 NMRK1 CCDC106 INTS8 B…
Prolif lymph	Up_G10	0.231686	0.926733	0.0264533	0.667803	1.10697	176	TFDP1 PDIA6 H1FX GSPT1 SLAMF7 MBNL3 CYCS RGS10 XBP1 RPIA BPGM HIST2H2AC FAM20B RIOK3 HIST1H2BH CYB5A XPNPEP1 SNHG15
Platelet	Dn_G34	0.241724	0.870208	0.0380746	0.830859	1.23534	11	IRS1 AQP3 DAW1 NTNG1
Memory B	Dn_G17	0.252143	0.504286	0.0472585	0.553116	1.11907	121	XIST SYNPO GPM6A FBLN2 AEBP1 BCAS1 JAM2 NDRG4 GPC1 EYA4 TGM1 GDNF FAM107A
Red blood	Dn_G4	0.256039	0.929032	0.139715	0.435808	1.04453	68	IQCK CADM1 DDX3Y SCIN KIAA1217 PTPN3 GPRASP2 WWC1 C14orf132 DMBT1 PARM1 ITGA2 TXLNB KRT79 COL4A4 CLIC5 CD300LG PROM1 PRR4 DLK1 ABO AMOTL1 IGHJ3 BTC PARD3B
Red blood	Dn_G9	0.258065	0.929032	0.097212	0.451248	1.0959	42	ZMYND10 STOX1 RAPGEF3 ARPP21 SLC12A5 C14orf37 CORO6 TRPV6 CD164L2 PTPRT FRMD5 EFHB KLHL30 MYOM3 FGF1 TNNT2 HEPH SMPDL3B SRL
CD4 CTLs	Dn_G34	0.27494	0.745366	0.027417	0.824335	1.13559	11	AQP3 IQCA1
Neutrophil	Dn_G31	0.279317	0.83795	0.056877	0.61004	1.12332	47	MUC16 DNAH7 ONECUT3 RBFOX3 FRAS1 SEMA6A CDH3 DCLK1 GABRA4 ANO3 MCOLN3 ANGPTL4 CACNA1B PSORS1C1 GRB7 TINCR PAMR1 GDF6 SOX2 DNER THY1 RNF223 SPINK5 SERTM1 SLC17A1 PCDHGC3
Eosinophils	Up_G13	0.280301	1	0.0471076	0.743679	1.19399	13	RNASE3 ABCA4 C22orf24
MAIT	Up_G5	0.285917	0.714581	0.0230348	0.541256	1.0723	585	CCL5 AHNAK DUSP2 GZMA PIP4K2A HSP90AA1 DNAJB1 FYN HSPA5 CD81 FLNA PRF1 HSP90B1 CTSW FAM46C IL2RB DIAPH1 EZR CAPN2 EOMES IL10RA GUK1 BHLHE40 RARRES3 PDIA3 LYAR NKG7 HNRNPM SRSF3 PCGF5 OPTN PRDM1 MATK MECP2 HNRNPA3 ATP1A1 HIST1H1E PYHIN1 PRPF8 HSPA9 KAT6A NBEAL1 PDIA4 NCR3 CD84 RPN2 YARS HNRNPF TMEM109 CALR CD99 JUN PLXND1 DDX24 DDIT4 C9orf78 SLC20A1 PDZD4 HYOU1 EWSR1 HNRNPUL1 CLIP4 SH2D2A FOSL2 KI…
Neutro Mono transitional cell	Up_G16	0.299197	0.835965	0.0274737	0.643542	1.12848	68	ANXA2 FCN2 ID1 PRLR RGS12 IL10 INMT PLA1A
Red blood	Dn_G17	0.316514	0.949541	0.173713	0.539198	1.16291	121	SIX1 VSTM4 MYPN TRDN ITGA10 THSD4 TYRO3 JPH1 SYNPO2 ADAMTS15 MEDAG CMYA5 IGFN1 TEX26 CX3CL1 CYP1A1 OMD TG NOVA2 ABLIM2 AIF1L ZNF423 LMX1B AC079466.1 TNNT1 PFN2 ANGPTL2 CGNL1 DCHS2 GABRB2 CABP1 IGF2BP1 OLFML3 PTRF LMCD1 ADAMTS9 CADM3 KRT9 DDN PCDH17 TUSC3 GDNF WSCD2 TMEM132A SULT2B1 RASIP1
CD8 T	Dn_LHA	0.321397	0.77991	0.0411526	0.495991	1.05148	208	RPL3 CHD3 RPL32 RPL10A RPS8 WDR82 RPS3A NPM1 GOLGA8A TTC39C CCDC64 DOCK9 RPA1 SFI1 MLLT3 CDR2 REXO2 CCDC66 IPO5 TXLNG BBS2 UTP20 PCMTD2 SRSF10 ACSL6 HABP4 AMIGO1 INTS10 ABI2 LINS RABL3 CYLD MORC4 NR3C2 MPI APBB1 ZNF44 ZNF248 URB1 DIEXF ANKS6 PLXNA1 PBXIP1 MKL2 MOCS2 PMPCB GOLGA7B IFT80 ZHX3 HKR1 ZNF506 MID2 WDR6 ZNF862 SNPH SMYD5 ALDH5A1 MAP9 TUBE1 ZFP62 AKAP1 LMF1
DC	Up_G10	0.335637	1	0.0203245	0.696339	1.06095	176	RGS10 GSPT1 PDIA6 H1FX ARL5B CYCS HK2 VTI1B IGF2BP2 RIOK3 XPNPEP1 XBP1 TFDP1 FAM210B FAM20B RPIA MBNL3 SNHG15 P2RX7 P2RY2 MGLL SNCA SLAMF7 FUT4 SLC25A43 ST7 SLC35D2 TEC
Basophil	Up_G5	0.336341	0.95226	0.0203063	0.553799	1.05403	585	BHLHE40 OSM VCAN PPP1R15A GLUL KLF2 AHNAK MAFF SLC2A3 CD244 CYTIP CD84 PLIN2 RNF10 EGR1 JUND NLRP3 FOSL2 DUSP1 CDKN1A ZFP36 KLF4 ATF3 GUK1 CD83 NDRG1 RHOB CEBPB SPECC1 SYTL3 DUSP5 HNRNPD CSRNP1 RGS1 HBEGF AREG HSP90B1 DNAJB1 HSPA1B FAM46C SRSF3 NR4A3 PLAUR GDPD5 CD300E RIPK2 CREM CTNNA1 PDIA3 ADIPOR1 BAG6 SLC2A6 CHN2 HSPA5 SND1 RASGEF1B RREB1 SEC31A HNRNPM EIF4G1 PPIF MANF FBP1 VEGFA CD4 DOK2 SLC…
CD4 CTLs	Dn_G6	0.336474	0.745366	0.0202972	0.606598	1.05657	391	LEF1 CCR7 RPS4Y1 LEPROTL1 TNFAIP8 ARHGEF6 CHMP7 STMN3 CHURC1 NMRK1 FAM134B TMEM204 PCYOX1 CPNE3 OBSCN NXPE3 LCLAT1 SUSD3 LRRN3 VSIG1 KIAA1143 SAP30L INTS8 ZNF512 CASP10 LDLRAD4 PLCL1 ZNF75A C2orf49 UNC119B ORC4 PAQR8 CEP97 PKIA AKTIP C22orf29 RALA C17orf80 LMO7 FCGBP TSPYL4 ING4 ZNF518B CBX1 CSTF3 TUBD1 CLUAP1 GOLPH3L TCEANC2 CAPS TXNDC9 HPCAL4 RNF170 ZNF211 ZNF780B ZNF561 ZBTB8OS C15orf40 ZSCAN1…
MAIT	Dn_G6	0.33967	0.714581	0.0206996	0.542163	1.06153	391	SLC4A10 LTK RPS4Y1 TNFAIP8 ARHGEF6 LEPROTL1 FAM134B NMRK1 RORC PLCL1 ZNF75A PCYOX1 TRDV2 NXPE3 CHURC1 STMN3 ADAM12 TMEM204 CHMP7 UNC119B ZNF211 KIAA1143 CRYZL1 ZNF512 PAQR8 CSTF3 INTS8 CEP97 LDLRAD4 ZNF302 JRK TRMT10C ELMOD2 OBSCN CYP2U1 LCLAT1 VSIG1 FAM171A1 TXNDC9 TSFM SAP30L ITGB3BP C2orf49 SAYSD1 ING4 NDUFAF6 FGFR1OP SUSD3 ZNF561 CLUAP1 LZTFL1 TCEANC2 ABCC5 C17orf80 UCK1 ZSCAN18 METTL18 LINC0…
CD16 Mono	Up_G5	0.352865	0.994286	0.0195383	0.66405	1.03409	585	CSF1R CDKN1C MAFB MTSS1 LILRB1 CD300E RHOC PLXNB2 KLF4 RHOB FLNA MYOF HMOX1 AHNAK HSP90AA1 SLC2A6 RNH1 MYO1G CD4 ATP1A1 CD83 RRAS ABI3 HK1 S100A10 PLEK ATP1B3 AC104809.4 RABGAP1L ZNF703 CTNNA1 DUSP1 CYTIP DOK2 LGALS3 ZFP36 CDKN1A IL10RA STK10 UCP2 FBP1 HSPH1 RFTN1 NCOR2 EZR KLF11 CEBPB ATF3 DIAPH1 DUSP5 CAPN2 BAG6 METRNL PIEZO1 MAP4 RRBP1 HSP90B1 PCGF5 PDIA3 HSPA1B SFMBT2 PLIN2 FNIP2 C9orf78 RASG…
CD4 CTLs	Up_G5	0.360936	0.745366	0.0192008	0.595436	1.03943	585	CCL5 FGFBP2 PRF1 DNAJB1 AHNAK GZMH FYN HSP90AA1 DUSP2 PIP4K2A FLNA GZMA NKG7 HSP90B1 DIAPH1 GZMB CTSW EZR IL2RB HNRNPM HSPA5 IL10RA OPTN ATP1A1 CD99 CAPN2 SRSF3 CD81 RARRES3 STK10 FAM46C PRPF8 KAT6A C9orf78 PDIA3 DDX24 NBEAL1 HNRNPUL1 KLF2 CALR HNRNPD TBX21 GUK1 PCGF5 HNRNPA3 MATK FCRL6 CD84 TRAPPC10 PRSS23 HIST1H1D MECP2 HSPA9 PTBP1 SYTL3 PYHIN1 SEC31A UCP2 SLC20A1 GATAD2B ANKH MED15 LYAR BAZ2A …
Platelet	Up_LHA	0.363883	1	0.0246954	0.556277	1.06224	159	CCND3 RAP2B ACER3 TPP1 FCN1 CTSB CRTAP LRP1 KIFC3 EPB41L3 DPY19L1 PTPRA TMEM170B EMILIN2 SLC9A3R1 ENC1 CECR1 C11orf21 ADAM9 EPS15 TNS3 SURF4 MTHFD2 KCTD12 ARHGAP10 CCDC88A STAB1 CHST12 CTNNBIP1 FAM198B GSR SCARB2 RAB34 NKIRAS2 MAP2K1 MVB12B SLC39A11 S1PR3 SLC25A24 F8 CD33 WSB2 HEXB SRGAP2 ITPRIPL2 ARHGAP31 GCH1 LILRB4 ADPRH ALDH3B1 TPMT FAM102B GLB1 PATL2 PIAS2 CHP1 SLFN12
DC	Up_G16	0.364861	1	0.0194531	0.721969	1.07763	68	ANXA2 EFNB1 ID1 FCN2 FSCN1 RGS12
Red blood	Dn_G14	0.385787	0.969231	0.06604	0.444093	1.02215	30	OLFML2A PIEZO2 SLIT3 VGLL3 RASGRF1 PITX2 SYBU CFL2 GRIA1 SLC5A1 PCP4 CSPG4 CILP RERG
Naive B	Dn_G7	0.38617	0.77234	0.0386578	0.51525	1.02364	133	PDE4DIP LAMA5 UACA ENAH CNN3 SOX7
Naive CD4 T	Dn_G9	0.389487	0.56655	0.0392079	0.582903	1.05112	42	EPHB6 FRMD5 STOX1 TRPV6 HEPH MYOM3 FGF1 SRL CDRT1 MDK VWDE CCL19 PTPRT
CD8 T	Up_G10	0.389955	0.77991	0.0360343	0.489046	1.01862	176	SLAMF7 GZMK GSPT1 MBNL3 XBP1 PDIA6 BPGM H1FX
Neutro Mono transitional cell	Up_G28	0.393395	0.835965	0.0262307	0.714418	1.0989	19	NOP10 GID8 CACNG6
CD16 Mono	Up_G10	0.401672	0.994286	0.0177194	0.67772	1.04911	176	RIOK3 GSPT1 HES4 H1FX MGLL PDIA6 CYCS P2RX7 VTI1B RGS10 FAM20B MBNL3 SLAMF7 SNHG15 FAM210B RPIA IGF2BP2 FUT4 XPNPEP1 P2RY2 SLC25A43 ARL5B
Eosinophils	Up_G28	0.405023	1	0.0380399	0.636564	1.06268	19	HRH4 NOP10 CACNG6 EFCAB1
IgG B	Dn_G14	0.405289	0.813205	0.0290677	0.618339	1.05835	30	UTS2B CFL2 RASGRF1 ITGA3 SLIT3 SYBU VASN PPL TEAD2 NPR2 GRIA1 PIEZO2
IgG B	Dn_G21	0.406602	0.813205	0.0290128	0.587759	1.04282	41	BAIAP3 SPAG1 EYS LETM2 STK33 USP21 NHLRC4 GNA11 KLC4 DKKL1 C6orf222 LINC00622
Platelet	Dn_G4	0.410453	1	0.0248526	0.596676	1.04475	68	ITGA2 DDX3Y PLOD2 PAWR WWC1 AMOTL1 PARD3B CLIC5 PPFIBP1 KIAA1217 WWC2 DUOX1 GPAT2 CADM1 GPRASP2
pDC	Dn_G17	0.425507	0.957391	0.0174996	0.621127	1.0451	121	TPM2 AEBP1 XIST
DC	Up_G28	0.428974	1	0.018399	0.767287	1.06568	19	CLIC2 NOP10 GID8 DHODH
Red blood	Dn_G7	0.430769	0.969231	0.15722	0.502214	1.05211	133	PDE4DIP NFIB PTPRG HSPG2 ZNF462 FRK KIAA1456 FMO1 ENAH TMEM108 SOX7 ARSJ COL12A1 STC1 NBL1 PLIN1 PLEKHH1 TJP1 LIMCH1 LHX6 SMARCA1 FAM161A GRHL2 EMCN LHFP LCA5 UCA1 ZNF521 PLCXD3 ZYG11A PCDH7 MALL FHOD3 PALMD PDZD2 PROM2 PXDN CAP2 OVOL2 CAV1 UACA ADIPOQ ABI3BP SNX7
MAIT	Up_G10	0.43811	0.788598	0.01803	0.549541	1.03111	176	GZMK SLAMF7 GSPT1 XBP1 H1FX MBNL3 PDIA6 FAM20B CYB5A SNHG15 CYCS SLC25A43 XCL1 FAM210B SLC35D2
Developing neutrophil	Dn_G9	0.440813	0.991829	0.0433412	0.499879	0.997727	42	EPHB6 FRMD5 CLIP3 HEPH CDHR2 PTPRT CDRT1 TNNT2 MDK MYOM3 EFHB TRPV6 CCL19 VWDE SLC12A5
Memory B	Dn_G14	0.444588	0.744486	0.031604	0.605609	1.02029	30	CFL2 SYBU RASGRF1 ITGA3 UTS2B ARHGAP44 NANOS1 RASAL2 CILP TEAD2 NPR2 PITX2
CD14 Mono	Up_G13	0.444909	0.941925	0.0200672	0.790255	1.07644	13	BPI HP MPO RNASE3 ELANE
Prolif lymph	Up_G5	0.451655	1	0.0158969	0.604274	1.01533	585	HSP90AA1 HIST1H1D HNRNPD FLNA HNRNPA3 HIST1H1E HNRNPUL1 GZMA HNRNPM EZR SRSF3 PRF1 HNRNPF HSP90B1 APOBEC3C HIST1H1B PDIA3 CD99 S100A10 CALR GZMB GUK1 DIAPH1 DAZAP1 IL2RB PTBP1 EWSR1 CAPN2 PRPF8 UCP2 EIF4G1 PIP4K2A ALYREF ACTN4 OPTN HSPA5 HNRNPL MYO1G RPN2 YARS HSPA9 NKG7 ATP1A1 EIF3B ARF6 SDHA CTSW RARRES3 PDIA4 TIGIT MAP4 ZC3H18 TMEM109 EIF4A3 ACOT7 SRSF4 HYOU1 ATP1B3 WBP11 C9orf78 FYN SLC20A1 S…
Naive CD4 T	Dn_G21	0.45235	0.581593	0.0359739	0.558914	1.00219	41	FBLN5 KLC4 USP21 PYGM APOLD1 EYS AFAP1L1
NK	Up_G10	0.471179	1	0.0309871	0.475006	0.983783	176	SLAMF7 XBP1 PDIA6 BPGM MBNL3 CYCS FAM20B LINGO2 SNHG15 PRSS57 L3MBTL4
Doublets	Dn_LHA	0.487849	1	0.0147852	0.668332	1.01644	208	RPS8 RPL3 RPL32 RPL10A BIRC3 PAX5 RALGPS2 NPM1 RPS3A FCRL1 IL6ST SNX22 FOXP1 TIAM1 FCER2 RAB3GAP1 RAB30 PCMTD2 ZNF395 CHML SAV1 INTS10 QRSL1 MGAT5 TTC9 PKIG UTP20 MALT1 UXS1 SUN1 MRPS25 CYLD PMPCB BLNK FAM60A SESN3 SNX9 ADD2 TXLNG CNST ARL14EP BCL7A RIMKLB FCRL2 ANKRD26 TMEM243 TNFRSF10A WDR6 USP53 ZNF33B TAF4B IPO5 HIP1R ZFP62 WDR77 SGSM3 STAP1 PAIP2B KIAA1407 PDE6B PAN2 POLD2 ZDHHC23 WDR82 MAP9…
Neutrophil	Up_G28	0.500228	1	0.0410684	0.611198	0.974336	19	NOP10 EFCAB1
CD4 Treg	Dn_G7	0.507558	1	0.0196977	0.498006	0.978551	133	PDE4DIP NPDC1 FAM184A WWTR1 NOS3 ST6GALNAC1 TMEM30B PLEKHH1 RBM24 TBX4 CYP2F1 TPRXL TMEM108 CDON GRHL2 TSPAN12 PDZD2 ZNF462 ISM1 SIX4 TPO CHST5 CXADR WT1 CAV1 FHOD3 GJB4 DSG2 PXDN AGTR1 KIAA1456
Red blood	Dn_G34	0.511355	1	0.0372315	0.502856	0.963441	11	RNF152 IRS1 RP1L1
Prolif lymph	Dn_G34	0.515973	1	0.0171274	0.746952	1.03462	11	AQP3 HIST1H2AH GLDC IQCA1 RNF152
DC	EA-DEG	0.521948	1	0.0138073	0.650471	0.999337	1460	VIM FGL2 VCAN ANXA2 RPLP0 ANXA1 S100A10 RPL8 RPS2 KLF4 RPS13 GNB2L1 RPL4 GPX1 ANXA5 EEF2 APLP2 AHNAK MS4A6A EIF3L RPS6 CYBB RPL5 RPS18 RPL19 HLA-DOA RPS23 C1orf162 RPL18 NACA CD86 RAB31 RPL22 RPL11 RPS4X LGALS1 RPL27A CDKN1A RPS14 CSF1R CAPN2 DPYSL2 RPS16 HSP90B1 RPL13 CAPNS1 RPL35 NAP1L1 EIF3H HSP90AB1 RPSAP58 UBA52 TPT1 TSPO ATF3 AOAH EEF1B2 EIF4B RSL1D1 KLF10 NCL DDX21 RPS20 HNRNPD RPSA PLXDC2…
Memory B	Dn_G34	0.573427	0.744486	0.0252612	0.628923	0.952049	11	IRS1 NTNG1 GLDC HIST1H2AH RP1L1 DAW1 IQCA1 RNF152
Naive CD4 T	Dn_G31	0.576226	0.648254	0.031704	0.502784	0.916552	47	MCOLN3 MUC16 DNAH7 LOX TRAV24 ANKRD24 SEMA6A HSD3B2 CACNA1B SOX15 GABRA4 PSORS1C1 DCLK1 FRAS1 OTOF DNER TINCR PAMR1 CDH3 SOX2 GALNT9 SPINK5
Eosinophils	Up_G22	0.586464	1	0.0306836	0.48855	0.913578	42	HIST2H2AA3 MPP1 FOXO4 PI3 HPS1 RN7SL2 TTR KLK3
Neutro Mono transitional cell	Up_G5	0.593637	1	0.0123644	0.482902	0.968388	585	VCAN DUSP1 PPP1R15A GLUL ZFP36 KLF4 G0S2 EGR1 CD300E NEAT1 MAFB PTGS2 TRIB1 PLEK PLAUR JUN CSF1R CEBPB CD83 CD4 S100A10 SLC25A37 ATF3 PLXNB2 YBX3 OSM CDKN1A JUND PPIF LGALS3 PMAIP1 RHOB HCAR2 CTNNA1 SLC2A3 LILRB1 CSRNP1 PEA15 HBEGF NLRP3 RNH1 EGR3 RIPK2 HK1 RASGEF1B KYNU EIF4A3 ADIPOR1 SPECC1 MICAL2 BAG6 SLC2A6 EIF4G1 PLIN2 VEGFA MYOF MARCO FBP1 NUCB1 HMOX1 C1orf132 NCOR2 HNRNPD FRMD4B AGAP3 ATP1…
Red blood	Up_G13	0.595186	1	0.0363711	0.444278	0.887196	13	BPI ABCA4 HP ORM2 ELANE
CD4 CTLs	Up_G10	0.597917	0.978409	0.0122835	0.567792	0.970474	176	GSPT1 SLAMF7 H1FX XBP1 RGS10 MBNL3 PDIA6 SNHG15 RPIA FAM20B FAM210B CYCS BPGM GZMK SLC35D2 CYB5A ARL5B TFDP1 VTI1B XPNPEP1 RIOK3 POMGNT2
CD14 Mono	Up_G5	0.6036	0.941925	0.0116931	0.625528	0.983908	585	VCAN KLF4 CD300E PPP1R15A AHNAK CD83 MAFB ATF3 CD4 S100A10 CDKN1A CSF1R ZFP36 JUN PLAUR EGR1 DUSP1 PLXNB2 LGALS3 PLEK YBX3 HBEGF RNH1 IL10RA TRIB1 CAPN2 HK1 RASGEF1B PPIF CTNNA1 NLRP3 PEA15 LILRB1 RHOB GLUL KYNU COMT EIF4G1 PLIN2 HSP90B1 ATP1A1 SND1 FLNA RIPK2 SPECC1 JUND SLC3A2 SRSF3 DOK2 FBP1 PLXND1 NCOR2 HNRNPD HMOX1 MICAL2 CSRNP1 MYO1G EAF1 HSP90AA1 VEGFA PMAIP1 RPN2 SEC31A SLC2A3 PDIA3 RREB1…
Memory B	Dn_G9	0.605837	0.744486	0.0263712	0.508873	0.895043	42	EPHB6 PTPRT FRMD5 EFHB CLIP3
Naive B	Dn_G17	0.610012	0.90008	0.0290952	0.464603	0.914403	121	SYNPO GPM6A AEBP1 XIST FBLN2 JAM2 MYBPC2 BBS5 ABLIM2 WSCD2
IgG B	Dn_G17	0.610944	0.916416	0.021791	0.449586	0.913975	121	XIST SYNPO BCAS1 GPM6A EPPK1 BBS5 RHOJ CGNL1 MYPN GPC1 AEBP1 WSCD2 LMCD1 PDPN SULF1 GJA5 SLC6A1 ZNF423 LMX1B OLFML3 CASQ1 A4GALT FAM189A2 TRDN THSD4 CDH13 PTRF JPH1 HAS2 TGM1 SIX1
Eosinophils	Dn_G31	0.619783	1	0.0299292	0.47134	0.89448	47	CDH3 ONECUT3 DNAH7 MUC16 TUBB4A TINCR CACNA1B GABRA4 BICC1 RBFOX3 ANGPTL4 MAPK8IP1
Doublets	Up_G16	0.631976	1	0.0112819	0.651908	0.977199	68	ANXA2 FCN2 GNE ARL4D
CD14 Mono	Up_G28	0.648064	0.941925	0.0136641	0.682152	0.953148	19	NOP10 GID8 CLIC2
Platelet	Up_G5	0.648945	1	0.0128783	0.442087	0.92586	585	CCL5 FLNA CDKN1A PIP4K2A DIAPH1 DAB2 HK1 PLEK VCAN DUSP2 FAM46C PCGF5 CD84 CAPN2 PPDPF DNAJB1 CD99 FYN FRMD4B ADIPOR1 SLC2A3 KAT6A DOK2 CD4 ATP1A1 YBX3 ATF3 PPIF PRPF8 ARMCX3 SDC4 HBB RABGAP1L PTBP1 SQSTM1 KLF4 CD83 CD300E C1orf87 EMD IL10RA TAF3 AHNAK CRYL1 CREM RHOC SPECC1 ENO2 MAFB SF3A1 NCKIPSD SLC9A9 RNH1 RASGEF1B PDIA3 SLC2A14 NUCB1 TMEM189 PLIN2 RNF10 STARD8 GNAO1 HSP90B1 RGS1 NLRP3 RRAS S…
CD16 Mono	Up_G22	0.650766	1	0.0120108	0.647838	0.950551	42	SERF2 AP2S1 HPS1 MPP1 GPX1 POP7 HDAC3 BNIP3L RN7SL2
CD14 Mono	Up_G10	0.652046	0.941925	0.0107351	0.61497	0.959855	176	HK2 H1FX XBP1 ARL5B RIOK3 PDIA6 FAM210B RGS10 GSPT1 VTI1B P2RX7 CYCS FUT4 P2RY2 TFDP1 IGF2BP2 SLC35D2 FAM20B XPNPEP1 SNCA
Basophil	Up_G10	0.676539	1	0.0108854	0.487918	0.907485	176	XBP1 ITGA2B HK2 RIOK3 ARL5B TEC TFDP1 PDIA6 FAM210B BPGM SLC35D2 INHBA CYCS P2RY2 IGF2BP2 SPTB FUT6 HIST2H2BE
Prolif lymph	Up_G28	0.686097	1	0.012183	0.646206	0.932227	19	GID8 NOP10 DHODH HRH4 AC099850.1 SMIM22 ANKRD45 SLC6A20
Basophil	Up_G13	0.708042	1	0.0148386	0.560533	0.853507	13	BPI RNASE3 ORM2 PRTN3 PON1 MPO APOA1
Naive CD4 T	Dn_G14	0.709798	0.751551	0.0265359	0.480725	0.827562	30	ITGA3 ITIH5 NPR2 NANOS1 PPL GRIA1 UTS2B KCNK3 VGLL3 CSPG4 RERG OLFML2A PIEZO2
Prolif lymph	Up_G16	0.710093	1	0.0101793	0.574029	0.913572	68	ANXA2 GNE RGS12 RHOBTB3
Neutro Mono transitional cell	Up_G13	0.714079	1	0.0178719	0.568859	0.838715	13	HP BPI MPO APOA1 ORM2
IgG B	Dn_G9	0.720863	0.998118	0.0196328	0.463513	0.824061	42	EPHB6 NOS2 RAPGEF3 KLHL30 PTPRT STOX1 CORO6 SMPDL3B RGSL1 C14orf37
CD4 Treg	Dn_G9	0.725653	1	0.0155016	0.48671	0.837451	42	EPHB6 CLIP3 CORO6 MYOM3 CCL19
Developing neutrophil	Dn_G7	0.732278	0.999351	0.0398947	0.378429	0.872302	133	LIMCH1 FRK PLA2G3 PPP1R14C CXADR PLCXD3 ABI3BP PXDN ANKRD1 CDON LAMA5 GJB4 WIPF3 AQP7 TCTE1 ST6GALNAC1 MFAP2 ZNF521 CAP2 MMRN2 LHFP SLC34A2 GALNT15 MUC15 CAV1 CTCFL FAM161A NTN4 DOK5 LIPG TMEM100 RBM24 SFTA3 CACNA2D1 DSG2 ISM1 GULP1 SERPINB5 CASKIN2 PDZD2 PROM2 MALL KIAA1462 COBL BMP4 CYP2F1 NOS3 NBL1 COL12A1 PLEKHH1
CD16 Mono	EA-DEG	0.737226	1	0.00861329	0.622268	0.971216	1460	CSF1R CYBB NAP1L1 TNFRSF1B CDKN1C WARS FGL2 MAFB MTSS1 PTP4A2 LILRB1 ANXA2 ANXA5 RHOC VIM SLC7A7 GNS MYL6 RPL8 NACA CAPNS1 MAPKAPK3 KLF4 ITGAL PAG1 IRAK3 AGPAT3 FGR MYOF MYD88 HMOX1 AHNAK DMXL2 SEPT9 APLP2 EEF2 OAS1 CD86 CTSC ZEB2 NPC2 LGALS1 RRAS SCIMP RAB31 RPL4 ABI3 SORT1 HSP90AB1 DDX21 TIMP1 TSPO HSPA8 S100A10 PLEK RPS2 GNB2L1 ATP1B3 PLCB2 AKAP13 NAGA TBXAS1 HK3 CX3CR1 CXCL16 TLN1 C1orf162 BC…
CD16 Mono	Up_G28	0.742674	1	0.0111529	0.632338	0.884548	19	GID8 CLIC2 NOP10 DHODH SGCA AC099850.1
Memory B	Dn_G21	0.744027	0.837031	0.0229441	0.460502	0.807304	41	BAIAP3 SPAG1 KLC4 EYS STK33 C1orf56 TNNT3 NHLRC4
Neutrophil	Dn_G14	0.746492	1	0.0324724	0.474193	0.812555	30	PPL ITIH5 ARHGAP44 VGLL3 SEMA6D PITX2 SLIT3 PIEZO2 KCNK3 GRIA1 GPRC5B OLFML2A SLC5A1
Platelet	Up_G16	0.748779	1	0.0156363	0.4645	0.813316	68	ANXA2 EFNB1 ARL4D CD276 FCN2 ID1 RRAD MLF1 CPA4
DC	Up_G5	0.760924	1	0.00808678	0.624687	0.957393	585	VCAN S100A10 KLF4 AHNAK PEA15 CDKN1A CD83 CSF1R CAPN2 HSP90B1 CD4 RNH1 ATF3 PPP1R15A HNRNPD EZR RGS1 IL10RA PDIA3 SRSF3 SPECC1 ZFP36 HSP90AA1 EIF4G1 PLXNB2 CTNNA1 HSPA9 CD300E DUSP2 YBX3 HBEGF HK1 DOK2 LGALS3 FLNA PID1 UCP2 RPN2 ATP1A1 COMT HNRNPA3 HNRNPM FBP1 BHLHE40 CALR SND1 TMEM109 NCOR2 PPIF HNRNPF ARF6 PLEK NBEAL1 NR4A3 RASGEF1B DIAPH1 FNIP2 JUND RRBP1 MYOF EIF4A3 EIF3B MAFB HSPA5 NDRG1 SEC…
Developing neutrophil	Dn_G21	0.773979	0.999351	0.0314062	0.400652	0.795811	41	LETM2 C1orf56 SPAG1 SCN2B LSMEM2 SYNDIG1L UPK3B DKKL1 EYS NRARP AFAP1L1 FERMT2 ALDH1A2 STX1B STK33 FBLN5
CD14 Mono	EA-DEG	0.783122	0.976072	0.00759226	0.609594	0.960959	1460	VCAN CYBB APLP2 VIM S100A8 FGL2 MS4A6A ANXA1 KLF4 GPX1 TSPO AHNAK PLBD1 DMXL2 ANXA2 S100A12 TNFRSF1B SLC7A7 MAFB CTSD EEF2 ANXA5 ATF3 S100A10 CDKN1A FGR KLF6 CSF1R RAB31 IRAK3 MEGF9 PLXDC2 PGD GAS7 AOAH GNS CYP1B1 CD86 RPS13 GNB2L1 PLAUR SERPINB1 RPL4 TPT1 NACA ZEB2 LGALS1 RASSF4 WARS CAST ITGAM CAPNS1 C1orf162 RPL8 NPC2 FBXL5 PLEK CD163 EIF3L TNFSF13B MARCH1 NAGA GLIPR2 CKAP4 EIF2S3 SH3BGRL3 STX…
CD265 NK	Dn_G4	0.792444	1	0.0141515	0.444038	0.804461	68	PAWR DDX3Y CELSR1 RRAS2 COL4A4 ZNF789 AMOTL1 WWC1 PRR4
Developing neutrophil	Dn_G31	0.798838	0.999351	0.0309342	0.392679	0.794505	47	ANO3 SERTM1 GABRA4 CACNA1B ONECUT3 SEMA6A PAMR1 DCLK1 TINCR ANGPTL4
Naive B	Dn_G9	0.802913	0.945058	0.0230747	0.45455	0.775865	42	EPHB6 RAPGEF3 ARPP21 EFHB CDHR2
Doublets	Up_G28	0.804714	1	0.0087623	0.587711	0.839197	19	NOP10 GID8 CLIC2 IL19 SGCA AC099850.1
pDC	Up_G28	0.811395	1	0.0107679	0.5438	0.790259	19	GID8 CLIC2 DHODH NOP10 TEKT3 SLC6A20
Doublets	Up_G5	0.818218	1	0.00680014	0.622523	0.95019	585	VCAN CD83 KLF4 CDKN1A PPP1R15A AHNAK CD300E MAFB ATF3 CSF1R PLAUR ZFP36 CD4 HBEGF YBX3 DUSP1 S100A10 EGR1 RNH1 JUN HNRNPD DUSP2 HSP90B1 IL10RA PLXNB2 PEA15 PLEK EZR KYNU LGALS3 PDIA3 SND1 HK1 COMT CAPN2 ATP1A1 RASGEF1B UCP2 CTNNA1 JUND NLRP3 RIPK2 HSP90AA1 PPIF PMAIP1 BAG6 HNRNPM RHOB CD81 LILRB1 FLNA CSRNP1 SEC31A EAF1 HNRNPUL1 SLC2A3 CYTIP SRSF3 ATP1B3 SLC3A2 NCOR2 EIF4G1 HSPA1B SPECC1 WBP11 MI…
pDC	Dn_G21	0.820429	1	0.00943734	0.507533	0.790062	41	GNA11 KLC4 NHLRC4 PYGM SPAG8 LETM2 SEMA6C APOLD1 UPK3B
MAIT	Dn_G21	0.827001	1	0.0109773	0.470021	0.770974	41	FBLN5 EYS BAIAP3 KLC4 SEMA6C USP21 FERMT2 C1orf56 NHLRC4 NRARP
Naive B	Dn_G14	0.834216	0.945058	0.0220719	0.450037	0.73579	30	SYBU CFL2 RASAL2 TEAD2 UTS2B OLFML2A VASN PITX2 RASGRF1 EPGN
MAIT	Dn_G4	0.838498	1	0.00997815	0.445397	0.771465	68	DDX3Y USP13 RRAS2 CLIC5 TPBG TXLNB COL4A4 KIAA1217 ADAM23 GPAT2 CADM1 CEP112 WWC2 VANGL2 TP63 PRR4 CELSR1 SDR16C5
Doublets	Up_G10	0.854598	1	0.00596723	0.589098	0.894609	176	RIOK3 ARL5B XBP1 H1FX HK2 GSPT1 MBNL3 PDIA6 VTI1B CYCS FAM210B IGHG1 FAM20B RPIA CYB5A SLC35D2 SNHG15 IGHG3 RGS10 IGF2BP2 FUT4 P2RY2 TEC AKR7A3 HIST2H2BE SNCA
Platelet	Dn_G7	0.859279	1	0.0121229	0.408142	0.766429	133	NFIB PDE4DIP PDZD2 LHFP EFNB2 TMEM30B LCA5 CDON ST6GALNAC1 FGD5 KIAA1462 PXDN TPO PPP1R14C NPDC1 CYP2F1 ARSJ LIN28B C4orf47 MXRA5 CNN3 SLC34A2 COBL SHANK3 ISM1 NBL1 TFPI2
Prolif lymph	Dn_G6	0.872749	1	0.00551968	0.528638	0.886969	391	ARHGEF6 TNFAIP8 DSN1 CBX1 LEPROTL1 ITGB3BP RPS4Y1 ZNF75A CHMP7 PKIA KIAA1143 LEF1 RALA CEP97 SAP30L MZB1 UNC119B ZBTB8OS CSTF3 C17orf80 TSPAN2 LCLAT1 NMRK1 NIF3L1 ZKSCAN5 AKTIP TXNDC9 GGPS1 SLC39A9 FAM43A METTL18 GOLPH3L NXPE3 ELMOD2 SAYSD1 PAQR8 TRMT10C ASTE1 ZNF302 MBD4 SUSD3 TNFRSF17 ALG6 LZTFL1 SLC35B3 TSPYL4 C22orf29 JRK CPNE3 SKP2 LRRC37A3 ZNF782 TSFM PIGP VSIG1 ZNF551 SETMAR GSPT2 ATP6V1E2…
pDC	Up_G5	0.8751	1	0.00545258	0.510996	0.888014	585	GZMB HSP90B1 CD4 RRBP1 PLEK UCP2 DAB2 TNFRSF21 RGS1 PLXNB2 EIF4A3 DUSP5 PDIA4 SND1 TMEM109 HSP90AA1 PTGDS NDRG1 HYOU1 PDIA3 RPN2 HSPA5 SEC31A GUK1 SLC20A1 PEA15 HNRNPA3 LILRB1 HNRNPM RABGAP1L CALR COMT SH3BP4 HNRNPD ST6GALNAC4 HNRNPUL1 NUCB1 SLC3A2 EZR BAG6 PPP1R15A RREB1 PRPF8 SH3TC1 MANF HNRNPL SRSF3 RASD1 NCOR2 RASGEF1B PTBP1 EIF3B CDKN1A IL10RA CD99 ACTN4 DDX27 EIF4G1 SLC2A6 DDX24 MAP4 HSPH1 …
DC	Dn_LHA	0.880728	1	0.0053247	0.569274	0.868977	208	RPS8 RPL10A RPS3A RPL3 RPL32 NPM1 ARHGAP5 IPO5 MALT1 SLC9A7 CHML SRSF10 TIAM1 CHD3 IL6ST SUN1 FAM60A WDR82 PMPCB RAB3GAP1 ARL14EP BEX4 INTS10 SESN3 LYRM7 POLD2 TMEM261 TPPP3 SNX9 AKAP1 WDR77 MRPS25 SORBS3 UTP20 QRSL1 TMEM243 BCL7A CYLD RHBDD1 URB1 ANKRD26 WDR6 PCMTD2 MOCS2 RABL3 IQCB1 TTC39C PAN2 CASP6 ZNF354B MPI TAF4B MAGOHB TNFRSF10A BLNK ZNF33B RPP38 ZBTB24 THEM4 NLE1 ZNF512B PDE6B KLF8 UXS1 …
Prolif lymph	Dn_G4	0.881953	1	0.00654734	0.48462	0.771277	68	AMOTL1 GPAT2 RRAS2 DDX3Y USP13 ZNF789 PARM1 NAPSA TP63 PAWR COL4A4 CLIC5 PTPN3 CEP112 PROM1
pDC	Dn_G4	0.882229	1	0.00733234	0.461635	0.748563	68	NAPSA ZNF789 USP13 CRYM DDX3Y PPFIBP1 C11orf95 LNX1 SFTPA1 FILIP1 AMOTL1 CEP112
MAIT	Dn_G7	0.886219	1	0.00803565	0.416445	0.765403	133	PDE4DIP NPDC1 NTN4 RBM24 WWTR1 TMEM30B ARSJ COL5A2 FAM184A SIX4 ST6GALNAC1 SERPINB5 TPO PLEKHH1 WT1 SMARCA1 PLIN1 LIMCH1
CD4 CTLs	Dn_G4	0.897182	1	0.0070934	0.458103	0.73765	68	DDX3Y USP13 CADM1 RRAS2 GPRASP2 GPR15 WWC2 CLIC5 GPAT2 C14orf132 ADAM23 ZNF789 FZD8 PRR4 PPFIBP1 IQCK AMOTL1 C11orf95
Developing neutrophil	Dn_G14	0.901163	0.999351	0.027409	0.366321	0.697705	30	RASAL2 GRIA1 KCNK3 SLIT3 SYBU ITGA3 WNT2 RASGRF1 CFL2 PITX2 GPRC5B OLFML2A
Doublets	Dn_G4	0.904684	1	0.00511562	0.525156	0.7872	68	DDX3Y PAWR PTPRK IGHJ6 RRAS2 WWC2 IGHJ4 CELSR1 CEP112 PPFIBP1 PARM1 PROM1 TXLNB SFTPA1 FZD8 BTNL9 DUOX1 USP13 CLIC5 C11orf95
DC	Dn_G4	0.906138	1	0.00529438	0.512786	0.765398	68	DDX3Y PKIB PARM1 NAPSA USP13 WWC2 CADM1 AMOTL1
Prolif lymph	Dn_G21	0.908125	1	0.00675209	0.470616	0.72156	41	APOLD1 USP21 SPAG1 C1orf56 KLC4 DYX1C1 PYGM FAM3D GNA11 OMG SEMA6C TNNT3 STX1B PRKCG SPAG8
CD265 NK	Dn_G6	0.920037	1	0.00958596	0.377971	0.822998	391	RPS4Y1 ARHGEF6 CAPN12 CPNE3 TNFAIP8 NMRK1 FAM43A GSPT2 CLUAP1 CASP10 RALA SPINK2 ZSCAN30 ZNF211 ZNF512 ZNF551 SLC4A10 ZNF302 TSPYL4 JRK KIAA1143 CSTF3 ZNF814 TCEANC2 ZSCAN18 TMEM204 LRRC37A3 TSPAN2 CCR7 PAQR8 LEF1 ZNF135 ZKSCAN5 ING4 GGPS1 C2orf68 UNC119B ZNF606 ZNF154 C1QTNF6 C2orf49 TXNDC9 SWSAP1 ZNF616 ENO3 LEPROTL1 TSFM FCGBP ZNF780B METTL18 ZNF671 C15orf40 C17orf80 ZNF561 SAYSD1 ITGB3BP LINC…
CD4 Treg	Dn_G21	0.92414	1	0.012068	0.398311	0.682552	41	FBLN5 USP21 TNNT3 APOLD1 EYS PYGM LETM2 STX1B NHLRC4 KCNS1 CRABP2 AKAP4 KLC4
Prolif lymph	Up_G22	0.932282	1	0.00617386	0.447438	0.687484	42	SERF2 AP2S1 POP7 HPS1 HIST1H2AL HDAC3
Naive B	Dn_G21	0.933107	0.945058	0.0205966	0.400064	0.682139	41	USP21 STK33 NRARP EYS C1orf56 GNA11
Doublets	Dn_G6	0.934807	1	0.00380993	0.581351	0.885787	391	IGHM RPS4Y1 TLR10 GAPT ARHGEF6 TNFAIP8 CCR7 GNG7 MBD4 BTLA CPNE3 NXPE3 CYSLTR1 SLC39A9 NT5E CHURC1 CBX1 KLHL14 KBTBD11 SAP30L PMEPA1 CHMP7 DTX4 PAQR8 UNC119B C2orf68 ZNF75A HS3ST1 ELMOD2 UCK1 RALA ZNF211 INTS8 FAM43A CAPS CR2 MZB1 PIGP CRYZL1 ZNF551 ZNF518B FAM216A USP10 ZNF440 LCLAT1 PKIA GIN1 NAT14 DNAL4 AC093627.10 TMEM216 BEND5 RNF170 ZNF512 COCH PCYOX1 SWSAP1 MOCS3 IL23A DDR1 ZNF561 LMO7 KCN…
Platelet	Dn_G6	0.937407	1	0.00822453	0.378872	0.775398	391	RPS4Y1 LEF1 SUSD3 ARHGEF6 ANGPT1 TNFAIP8 PKIA LEPROTL1 CCR7 LINC01003 FAM134B STMN3 CHURC1 TMEM204 PLCL1 PTK7 ITGB3BP ST3GAL6 SLC39A9 LMO7 LCLAT1 NBEA MEST ASTE1 SLC4A10 ING4 CEP97 LDLRAD4 ATP6V1E2 C2orf68 VSIG1 DIXDC1 SOX12 TRIM16L NIF3L1 LGR4 OBSCN STON1 MCF2L UNC119B GIN1 AP001372.2 UCK1 FAM175A HIST1H4I DSEL BBS10 TXNDC9 ZBTB8OS SAYSD1 IL23A ZNF561 MACC1 DNAL4 ATP7B THNSL1 ADAM12 ZNF671 ZNF60…
Eosinophils	Dn_G9	0.937824	1	0.0225987	0.370173	0.692214	42	C14orf37 CORO6 RGSL1 EFHB SMPDL3B GPR87 SRL FGF8 CLIP3 ZMYND10 HEPH CDHR2 PTPRT TRPV6
Naive B	Dn_G34	0.945058	0.945058	0.01856	0.382216	0.560106	11	IRS1 NTNG1 CAPN14
Prolif lymph	Up_LHA	0.950396	1	0.00374703	0.449118	0.742022	159	SLC9A3R1 H2AFY ARHGAP11A SAMD3 HOPX KCNAB2 MTHFD2 GTF3C1 RAP2B CCND3 DNAJC1 PTPRA SURF4 UBE2L6 KEAP1 RNF19A TIMM10 PTPN22 UCK2 SRGAP2 KATNAL1 GSR WSB2 CHST12 SAPCD2 CD160 RBCK1 ABCA2 ITPRIPL1 HDGFRP3 DPY19L1 ITGB2 JAKMIP2 FAM102B SPIN4 SLC1A5 ATP8B3 GCH1 F8 TPMT LIMK1 TESC RNF166 ARHGAP10 RASGEF1A MAP2K1 WDR41 ASL SPTLC2 ACP2 ADAP1 ATOX1 PIAS2 NKIRAS2 DIAPH2 GLB1 GOLIM4 HIRA
Doublets	Up_G13	0.951541	1	0.00651727	0.422699	0.5923	13	BPI HP MPO ELANE
Doublets	Dn_G21	0.961235	1	0.00411374	0.44023	0.64989	41	GNA11 KLC4 NRARP C1orf56 USP21 FERMT2 BAIAP3 STX1B
Developing neutrophil	Dn_G34	0.962238	0.999351	0.0231205	0.317709	0.528611	11	NTNG1 RNF152 GLDC DAW1 HIST1H2AH
CD265 NK	Dn_G21	0.965273	1	0.0114333	0.373193	0.634875	41	BAIAP3 SPAG1 USP21 TNNT3 EYS C1orf56 FBLN5 AFAP1L1 SYNDIG1L OMG LINC00622 STK33
pDC	Dn_G31	0.969644	1	0.00637089	0.397857	0.626703	47	PCDHGC3 LCNL1 TUBB4A SOX15 SEMA6A ANGPTL4 CAMKV DCLK1
IgG B	Dn_G7	0.970746	0.999228	0.0147852	0.350385	0.722815	133	PDE4DIP LAMA5 PLEKHG7 FRK PODXL WWTR1 CASKIN2 FAM161A COL5A2 LIMCH1 PTPRG TSPAN12 TFPI2 PPP1R14C IRX6 WIPF3 GALNT18 LINC00200 ZYG11A COL12A1 ADIPOQ EFNB2 CYP26B1 UCA1 IRX2 EMCN BMP4 FMO1
pDC	Up_G16	0.976246	1	0.00534234	0.388981	0.630751	68	ANXA2 RGS12 GNE ANKRD65 PRLR PLTP LTBP2 ARL4D RRAD SLC35E4 TMEM98 HBE1 PAGE5 MAPK11
CD4 Treg	Dn_G17	0.9772	1	0.0101587	0.359449	0.699622	121	XIST KIAA0391 EPPK1 TPM2 CABP1 GPM6A EYA4 BBS5 LMCD1 PTRF TG GPC1 CYP1A1 MAGEC1 GABRB2 PCDH17 NTN1 NES PFN2 ADAMTS15 CPXM2 TNFRSF11B TRIM31 CASQ1 ABLIM2 SYDE1
CD4 CTLs	Dn_G7	0.980231	1	0.00389364	0.392519	0.661658	133	PDE4DIP NPDC1 ISM1 NBL1 FAM184A TMEM30B ST6GALNAC1 NTN4 CNN3 NOS3 WWTR1 EFNB2 SMARCA1 FAM161A
Neutrophil	Dn_G21	0.989011	1	0.0274899	0.357667	0.644329	41	OMG SPAG1 LETM2 ALDH1A2 PYGM SEMA3B BAIAP3 AFAP1L1 FERMT2 KCNS1 SCN2B STX1B DKKL1 C6orf222 SYNDIG1L LSMEM2 PCP4L1 STK33 FAM3D TNNT3 CRABP2 UPK3B PRKCG
Basophil	Dn_G6	0.989092	1	0.00210256	0.36195	0.687084	391	ARHGEF6 TNFAIP8 GAPT KBTBD11 CEP63 ST3GAL6 LEPROTL1 TSPAN2 ZNF512 TRMT10C TCEANC2 SLC39A9 CHURC1 ZSCAN16 DCBLD2 ZNF140 ZNF211 ABCC5 ZNF613 ZNF844 SAP30L TXNDC9 ING4 SKP2 ALG6 INTS8 AC002310.12 ZNF440 ORC4 RSAD2 RPS4Y1 STON1 ZC3H10 RBM20 TMEM38A UCK1 C15orf40 PLCL1 TMEM216 RALA C2orf49 ZNF518B ZNF561 ZNF763 NXPE3 ZSWIM1 IFT81 RWDD2A KIAA0895 LRRC37A3 SOX12 LINC00094 TRIM16L FAM175A
Eosinophils	Dn_G21	0.990684	1	0.0216073	0.313678	0.585331	41	NRARP C1orf56 BAIAP3 SCN2B KLC4 OMG ALDH1A2 PCP4L1 DYX1C1
MAIT	Dn_G14	0.991285	1	0.00856884	0.339532	0.539724	30	ITGA3 CFL2 ARHGAP44 RASGRF1 SLIT3
Developing neutrophil	Dn_G17	0.993483	0.999351	0.0321461	0.31694	0.724625	121	GPM6A TG CX3CL1 CDH13 CRTAC1 BCAS1 GLYATL2 SYNPO2 FAM107A THSD4 CABP1 CKMT2 SPOCK1 TEX26 AIF1L NDRG4 SMTNL2 PFN2 A4GALT MEDAG USP2 UBE2QL1 HAS2 PDPN
Basophil	EA-DEG	0.9954	1	0.000980693	0.417718	0.795032	1460	BHLHE40 ANXA1 KLF6 PGD MAF ALOX5AP MYL6 RAB31 VCAN ANXA2 GPX1 CKAP4 ITGAM TCN1 AHNAK MAPK14 PAG1 TAGAP VIM CCR2 HK3 RAB27A CD63 CD244 MS4A6A ESYT1 PDCD4 CD84 PLIN2 CTSD SPTBN1 RAB37 TMEM66 TNFAIP8 LINC00152 TBXAS1 GSTO1 APLP2 ANTXR2 LPGAT1 RASSF1 NLRP3 HMGB2 CYBB C1orf162 S100A8 PTP4A2 AKAP13 USP3 CDKN1A DMXL2 TMX4 KLF4 IFIT3 PLBD1 ZEB2 ATF3 IRF1 FGL2 FBXL5 TRAFD1 C3AR1 RNASE2 ABHD5 UBR2 S100A12 …
DC	Dn_G21	0.995744	1	0.00377858	0.369209	0.536997	41	NRARP KLC4 GNA11 EYS SPAG8 SPAG1
DC	Dn_G6	0.9958	1	0.000936896	0.48901	0.748431	391	ARHGEF6 RPS4Y1 CPNE3 LDLRAD4 GAPT RALA PAQR8 SLC39A9 ST3GAL6 TNFAIP8 USP10 SAP30L NXPE3 CSTF3 FAM43A CALCRL KIAA1143 TLR10 C2orf68 GNG7 KBTBD11 GGPS1 INTS8 ING4 SLC35B3 AC093627.10 TXNDC9 SUSD3 CYP2U1 ZNF302 CBX1 DTX4 CRYZL1 LINC01003 ZNF518B ZNF561 SKP2 FAM81A ZBTB8OS CYSLTR1 ZKSCAN5 CEP63 RNF170 LZTFL1 C17orf80 TSFM ELMOD2 ORC4 ZNF551 GSPT2 DNAL4 C2orf49 TRMT10C TCFL5 FAM216A NIF3L1 BEND5 AC025…
Neutrophil	Dn_G9	0.995875	1	0.0273848	0.345356	0.624433	42	SMPDL3B C14orf37 MYO18B RGSL1 HEPH RAPGEF3 ARPP21 TNNT2 PTPRT FRMD5 CCL19 TRPV6 MYOM3 CDRT1
Neutro Mono transitional cell	Up_G10	0.995966	1	0.00631014	0.341331	0.648366	176	HK2 CXCL10 RIOK3 ARL5B HIST2H2BE P2RX7 FAM210B FUT4 RN7SL368P RGS10 P2RY2 VTI1B H1FX TFDP1 IGF2BP2 SLC35D2 GMPR HIST2H2AC PLG TEC SLC25A43 SPTB APOL4 C15orf48
CD265 NK	Dn_G14	0.996665	1	0.0111172	0.306077	0.500055	30	CFL2 SLIT3 ITIH5 CILP NPR2 CSPG4 SLC5A1 PITX2
Basophil	Dn_G21	0.997477	1	0.00742662	0.282419	0.477874	41	FBLN5 SPAG1 STK33 PLLP USP21 NRARP GNA11 EYS CRABP2 DYX1C1 C6orf222 KLC4 TNNT3 SYNDIG1L AFAP1L1 C1orf56
Basophil	Dn_G9	0.99749	1	0.0073301	0.289033	0.490292	42	CORO6 SH2D5 MYOM3
CD4 Treg	Dn_G14	0.999359	1	0.011203	0.274022	0.451488	30	ITGA3 SLC5A1 NANOS1 NPR2 SYBU OLFML2A
CD16 Mono	Dn_LHA	0.999498	1	0.00095904	0.367186	0.569452	208	RPS8 TIAM1 SNX9 SESN3 RPL10A TPPP3 CHML RAB3GAP1 FOXP1 TTC9 RPS3A IPO5 ADD2 RPL32 INTS10 PMPCB MALT1 WDR82 RPL3 SRSF10 MRPS25 QRSL1 FAM60A BBS2 IQCB1
Naive CD4 T	Dn_G4	0.999647	0.999647	0.0229554	0.283155	0.544212	68	ADAM23 CLIC5 USP13 C14orf132 GPR15 ZNF789 HID1 PRR4 KIAA1217 ABO GPAT2 GPRASP2 DUOX1 IQCK TP63
Eosinophils	Dn_G14	0.999678	1	0.0215265	0.251643	0.445609	30	SYBU VGLL3 RASAL2 SLIT3 EPGN GRIA1 KCNK3 PITX2 CILP GPRC5B PIEZO2 ITGA3 RASGRF1 OLFML2A
DC	Dn_G14	0.999782	1	0.00428001	0.302358	0.431995	30	RASAL2 CFL2 NANOS1 OLFML2A RASGRF1 KITLG PIEZO2 SEMA6D
Doublets	Dn_G9	0.999792	1	0.00284753	0.263357	0.389077	42	EPHB6 PTPRT EFHB CORO6
Memory B	Dn_G7	1	1	0.0203839	0.31037	0.636287	133	PDE4DIP LAMA5 PLEKHG7 UACA CAV1 CNN3 PDZD2 LIN28B MMRN2 EMCN SOX7 ISM1
Prolif lymph	Dn_G7	1	1	0.00212823	0.323904	0.531944	133	PDE4DIP FAM161A FMO1 FAM184A CAV1 NBL1 PXDN WWTR1 ST6GALNAC1 EFNB2 NPDC1 GALNT15 PRSS8 BMP4 PODXL FHOD3 SMARCA1 TBX1 ZYG11A PROM2 NOS3 MAGEA3
CD265 NK	Dn_G7	1	1	0.0101358	0.265156	0.52164	133	PDE4DIP ZNF521 WWTR1 ZNF462 CASKIN2 TMEM30B ROR1 CXADR NBL1 LIPG SCNN1B TBX4 PLEKHH1 EMCN RBM24 PLA2G3 GALNT15 PXDN LRRN4 WIPF3 CCDC80 CDH5 AGTR1 ANKRD1
MAIT	Dn_G17	1	1	0.00599828	0.27931	0.509183	121	KIAA0391 TPM2 DKK3 BBS5 TRIM31 JPH1 GPC1 MYPN LINC00839 SPOCK1 ITGA10 RASIP1
Red blood	Up_G10	1	1	0.11479	0.259207	0.507746	176	SNCA DEFA3 MBNL3 FAM210B CYCS RGS10 FGL1 CXCL10 ALAS2 AASS RPIA DEFA1 IGF2BP2 IGHG1 INHBA LINGO2 CTSG FGB NR1H4 ARL5B LGALS4 CXCL12 SLC25A43 CYP1A2 HIST1H2BG G6PC LINC00261 BRDT EPO SERPIND1 APOB CHIT1 ADH4 SERPINA11 HABP2 IGHG3 CYP2C8 UBQLN3 SERPINA6 GPR142 PRSS57
DC	Dn_G17	1	1	0.00125406	0.334873	0.50755	121	FBLN2 TNFRSF10D XIST TNNT1 TMEM132A SPOCK1 KIAA0391 TYRO3
CD4 CTLs	Dn_G17	1	1	0.00338555	0.294807	0.49545	121	KIAA0391 XIST EPPK1 TPM2 TNFRSF10D AEBP1 PFN2
CD16 Mono	Dn_G6	1	1	0	0.310403	0.483232	391	CHURC1 ARHGEF6 CASP10 CPNE3 RPS4Y1 NXPE3 CYSLTR1 SAP30L CYP2U1 SLC39A9 GAPT ING4 LEPROTL1 GGPS1 CBX1 RALA KIAA1143 ZBTB8OS UCK1 ZSCAN16 CEP63 TXNDC9 PCYOX1 NIF3L1 TRMT10C KCTD21 LINC01003 RSAD2 TCEANC2 KBTBD11 FAM134B RNF170 BBS10 ORC4 SLC35B3 CRYZL1 ELMOD2 SAYSD1 AC025171.1 ZKSCAN5 TMEM216 C2orf49 ZNF512 CSTF3 LDLRAD4 KCNH3 PIGP TSFM SKP2 ZNF780B ATP6V1E2 ZSWIM1 DNAL4 FCGBP LZTFL1 PLCL1 FITM2 LI…
Eosinophils	Dn_G7	1	1	0.0235639	0.207913	0.457907	133	EFNB2 KIAA1456 TJP1 PDZD2 CXADR CCDC80 PLIN1 DSG2 WWTR1 CNN3 CTCFL SIX4 COBL PROM2 COL5A2 SHANK3 WT1 TPRXL PLCXD3 PODXL TBX1 EMCN TMEM108 WIPF3 NOS3 LIPG LHFP KIAA1462 GULP1 NCAM2 CDH5 COL4A1 GALNT15 HSPG2 SOX7 STC1 FHOD3 ZNF521 NFIB NTN4
CD4 CTLs	Dn_G9	1	1	0.00579396	0.28181	0.43561	42	EPHB6 RAPGEF3 ZMYND10 CORO6 MDK CDHR2 STOX1 VWDE CYP21A2 PENK
Basophil	Dn_G31	1	1	0.00703226	0.244755	0.418302	47	TUBB4A BICC1 SOX2 THY1 ONECUT3 DNAH7 ID4 OTOF TMEM151A PAMR1 RNF223
CD4 CTLs	Dn_G21	1	1	0.00583507	0.267496	0.412584	41	FBLN5 USP21 KLC4 APOLD1 KCNS1 RAPSN TNNT3 PYGM SPAG8 NHLRC4
CD14 Mono	Dn_G17	1	1	0.00252831	0.263003	0.407791	121	TNFRSF10D TNNT1 TMEM132A SPOCK1 GPM6A
Basophil	Dn_G7	1	1	0.00428289	0.212179	0.390793	133	DSG2 ZNF521 FGD5 LCA5 SLC34A2 PRSS8 COL5A2 CCDC80 PDZD2 CYP26B1 CYP2F1 FHOD3 PXDN GALNT15 MXRA5 MECOM ROR1 FRK TPO TINAGL1 MYO5C ADIPOQ COL4A1 ARSJ LIN28B C4orf47 ZSCAN1 GJA1 COBL SHANK3 FMO1 AGTR1 CASKIN2 TPRXL RBM24 TMEM108 CHST5 LRRN4
Prolif lymph	Dn_G17	1	1	0.00228624	0.229322	0.375322	121	KIAA0391 GPC1 XIST BCAS1 FBLN2 FGFR3 OMD IP6K3 LMCD1 CDH13 NTN1 ADAMTS9 SULF1 ZNF423 CPXM2 KLHL41 ABLIM2 CKMT2 LINC00839 SYNPO2 MRGPRF CABP1 BBS5 SPARCL1 THSD4 IGFN1 GABRB2 PTRF ITGA10 MYPN NOVA2
DC	Dn_G7	1	1	0.00109227	0.228415	0.34674	133	PDE4DIP MYO5C LIMCH1 UACA WWTR1 LHFP FMO1 PDZD2 COL12A1 ROR1 SNX7 CHST5 LIN28B SMARCA1 FAM161A MXRA5
Prolif lymph	Dn_G9	1	1	0.00463039	0.225616	0.346657	42	ZMYND10 FRMD5 STOX1 TRPV6 S100A1 EPHB6 MYOM3 SMPDL3B
CD265 NK	Dn_G31	1	1	0.010883	0.17804	0.308382	47	FRAS1 SEMA6A TUBB4A BICC1 THY1 ENDOU DNAH7 EDN3 TINCR CDH3 GALNT9 RN7SL471P CAMKV RNF223 LOX
CD4 Treg	Dn_G31	1	1	0.0106627	0.17553	0.306561	47	MUC16 MAPK8IP1 TINCR ONECUT3 OTOF CACNA1B SEMA6A TRAV24 ANKRD24 DNAH7 SPINK5 FRAS1 ENDOU GDF6
Eosinophils	EA-DEG	1.1608e-11	2.08944e-10	0.875325	-0.678675	-1.56946	1460	AHNAK RPS6 RPL13 RPS2 RPS4X EEF2 RPL4 RPS18 RPL18 GNB2L1 RPS14 RPL19 RPLP0 RPL5 RPL11 RPS16 RPL8 RPS13 TPT1 GLTSCR2 RPS20 RPL27A RPS23 GNLY RPSAP58 HSP90AB1 NACA CCL5 RPL35 EIF4B PRF1 ETS1 NCL RPSA VCAN HSPA8 HSP90B1 RPL22 EEF1B2 RPS29 CAPN2 FGFBP2 SPOCK2 GZMB UBA52 VIM CAST ITGAL IL10RA GZMH GZMA ITGB1 EIF3H ATM IL7R ZEB2 ANXA2 NKG7 CD3D HNRNPH1 EIF4A2 SLC38A1 LCK LDHB EIF3L RPL36 EIF3G CX3CR1 E…
Neutro Mono transitional cell	Dn_LHA	2.81699e-10	4.78888e-09	0.814036	-0.818889	-1.95101	208	RPL3 RPS8 RPL10A RPL32 CHD3 RPS3A GOLGA8A NPM1 WDR82 BIRC3 RALGPS2 PBXIP1 FOXP1 FCRL1 PAX5 DOCK9 USP53 CYLD TRABD2A SESN3 MGAT5 CDC14A RAB30 CDR2 TMEM63A ARHGAP5 PCMTD2 TTC39C DHRS3 RPA1 INTS10 MLLT3 UXS1 APBB1 MALT1 INADL CNST FCER2 SYNJ2 SNX22 QRSL1 RNF157 TTC9 FAM60A HIP1R MRPS25 SFI1 CCDC64 WDR6 CCDC66 ARL14EP HKR1 NR3C2 UTP20 THEM4 ABI2 ANK3 BCL7A ZNF395 REXO2 ZNF708 ALDH5A1 LINS ING5 IPO5 S…
Developing neutrophil	EA-DEG	4.90099e-08	8.82179e-07	0.719513	-0.636106	-1.3918	1460	AHNAK RPS6 RPL18 RPS2 RPS4X RPL13 RPL4 EEF2 RPL19 RPS14 GNB2L1 GNLY RPS18 RPL8 RPL5 ETS1 RPL11 RPS16 PRF1 RPL27A GLTSCR2 RPS23 CCL5 ITGAL RPLP0 RUNX3 RPS20 EVL HSP90AB1 HSPA8 NCL RPL35 FGFBP2 SPOCK2 RPSAP58 RPS13 PTP4A2 RPSA SLC38A1 CAPN2 SEPT9 SYNE2 ATM ZEB2 ITGB1 GZMB RPS29 NAP1L1 GZMA DIAPH1 AKAP13 EIF4B HSP90B1 EIF4A2 RPL22 EEF1B2 NACA ANXA2 IL10RA EIF3H GZMH LCK SET PPP2R5C S100A10 ATP2B4 SP…
Neutrophil	EA-DEG	6.57067e-08	1.18272e-06	0.704976	-0.699375	-1.40331	1460	AHNAK RPS6 RPS14 RPL4 RPS4X RPS2 RPL19 RPL13 EEF2 RPL18 GNB2L1 RPS18 RPL8 RPL11 RPS16 RPLP0 RPL27A RPL5 RPS20 RPS13 ETS1 TPT1 GLTSCR2 RPS23 GNLY NACA RPS29 HSP90AB1 RPSAP58 RPL35 CCL5 HSPA8 NCL EIF4B HSP90B1 RPL22 RPSA ANXA1 PRF1 UBA52 SLC38A1 NAP1L1 RUNX3 PTP4A2 EEF1B2 FGFBP2 VCAN CAPN2 SPOCK2 ITGB1 ITGAL SYNE2 EVL GZMB IL7R CYBB IL10RA GZMH DIAPH1 ATM GZMA SEPT9 EIF3H EIF3L SET EIF4A2 RPL28 CAS…
Naive CD4 T	Up_LHA	3.71927e-07	3.34734e-06	0.674963	-0.868144	-1.62257	159	ITGB2 FCN1 TYMP KCTD12 EMILIN2 CTSB LRP1 H2AFY NAGK CECR1 AGTRAP CCDC88A FES SPTLC2 TMEM170B HOPX KIAA0930 TPP1 CHP1 RAP2B ALDH3B1 G6PD CRTAP KCNAB2 CAPG ENC1 SAMD3 FAM198B SLC9A3R1 HEXB EPB41L3 ATP6AP1 CD33 SCARB2 SRGAP2 GOLIM4 UBE2L6 ADAP1 C11orf21 LILRB4 PTPN22 RNF166 CD160 GSR KIAA1598 ACER3 DIAPH2 PTPRA RBCK1 GLB1 LTB4R STAB1 S1PR3 NKIRAS2 TESC TNS3 PLCB1 INSR CHST12 GCH1 GALNT3 DNAJC1 GTF3C…
Naive B	Up_G5	4.71601e-06	3.5338e-05	0.610527	-0.739337	-1.55064	585	GLUL PLEK G0S2 VCAN CCL5 FLNA PRF1 PTGS2 DIAPH1 DUSP1 FGFBP2 NEAT1 GZMB PPP1R15A AHNAK SLC25A37 HSPA5 PLAUR GZMH FOSL2 STK10 GZMA CEBPB ZFP36 NKG7 TRIB1 FYN S100A10 CAPN2 IL2RB IL10RA EGR1 CSF1R KLF4 BHLHE40 OSM CD4 DOK2 SLC2A3 PIP4K2A CD300E CTSW MAFB ACTN4 CYTIP ATP1A1 ATF3 RHOB METRNL RARRES3 TBX21 GUK1 CD99 HCAR2 PLXNB2 MATK SYTL3 SLC20A1 LGALS3 MICAL2 PPIF PDIA3 CD244 DNAJB1 RABGAP1L FCRL6 A…
Naive CD4 T	Up_G5	4.90022e-06	2.94013e-05	0.610527	-0.738599	-1.51909	585	PLEK VCAN PRF1 FGFBP2 PPP1R15A GZMB GLUL DUSP1 ZFP36 GZMH NKG7 CCL5 G0S2 GZMA KLF4 CD83 PTGS2 EGR1 PLAUR FOSL2 CSF1R FLNA IL2RB CD300E CTSW TRIB1 RHOB CEBPB LILRB1 MAFB SLC25A37 BHLHE40 CDKN1A ACTN4 METRNL TBX21 ATF3 PMAIP1 YBX3 FCRL6 MATK PRSS23 PLXNB2 HSPA5 NEAT1 MTSS1 CTNNA1 OSM CD244 NCAM1 CSRNP1 RHOC PDIA3 RRBP1 APOBEC3C DOK2 PPIF CCL4 SYTL3 DIAPH1 JUND ADIPOR1 SPECC1 ABI3 PEA15 HCAR2 HBEGF …
Naive B	Up_LHA	5.88967e-06	3.5338e-05	0.610527	-0.856543	-1.59196	159	ITGB2 FCN1 CTSB TYMP SLC9A3R1 EMILIN2 KCTD12 H2AFY KCNAB2 LRP1 AGTRAP CECR1 RAP2B FES CCND3 CCDC88A NAGK SAMD3 TMEM170B HOPX CHP1 RNF166 TPP1 ALDH3B1 CRTAP G6PD ATP6AP1 LTB4R C11orf21 SURF4 KIAA0930 FAM198B HEXB EPB41L3 SCARB2 CD33 UBE2L6 GSR SPTLC2 LILRB4 ADAP1 GCH1 KIAA1598 GLB1 PLCB1 DNAJC1 GTF3C1 CD160 STAB1 ACER3 ENC1 RBCK1 S1PR3 TPMT MAP2K1 NKIRAS2 MTHFD2 TESC SRGAP2 PTPRA TRPS1 COL6A2 INSR…
IgG B	Up_LHA	8.63669e-06	7.94717e-05	0.593325	-0.807746	-1.71406	159	ITGB2 FCN1 CCND3 CTSB TYMP SLC9A3R1 KCTD12 H2AFY EMILIN2 KCNAB2 RAP2B AGTRAP SAMD3 LRP1 CCDC88A CECR1 FES C11orf21 TMEM170B SPTLC2 ALDH3B1 NAGK SURF4 ENC1 GSR G6PD RNF166 SCARB2 HOPX HEXB LTB4R CHP1 EPB41L3 CD33 FAM198B CRTAP PTPRA ADAP1 KIAA1598 TPP1 LILRB4 PTPN22 KIAA0930 UBE2L6 COL6A2 STAB1 S1PR3 PLCB1 JAKMIP2 DNAJC1 ACER3 ABCA2 GCH1 WSB2 RBCK1 NKIRAS2 GLB1 GOLIM4 INSR TPMT ARHGAP10 ZFYVE28 AD…
Memory B	Up_LHA	8.8872e-06	8.20027e-05	0.593325	-0.833513	-1.61272	159	ITGB2 FCN1 SLC9A3R1 CTSB TYMP EMILIN2 KCTD12 H2AFY CCND3 KCNAB2 AGTRAP RAP2B LRP1 SAMD3 CECR1 C11orf21 FES TMEM170B TPP1 G6PD ALDH3B1 HOPX NAGK RNF166 CCDC88A LTB4R SURF4 CHP1 CRTAP ATP6AP1 FAM198B GSR HEXB CD33 KIAA0930 EPB41L3 UBE2L6 RBCK1 SPTLC2 SCARB2 MAP2K1 GLB1 TRPS1 GTF3C1 PTPRA GCH1 CD160 KIAA1598 ADAP1 NKIRAS2 ACER3 PLCB1 LILRB4 SRGAP2 STAB1 ABCA2 TPMT S1PR3 ARHGAP10 DNAJC1 HGSNAT COL6A2…
CD4 Treg	Up_LHA	1.06957e-05	9.6261e-05	0.593325	-0.78855	-1.76341	159	FCN1 ITGB2 TYMP KCTD12 EMILIN2 LRP1 CTSB AGTRAP H2AFY CCDC88A FES TMEM170B HOPX NAGK CECR1 SPTLC2 ALDH3B1 KIAA0930 G6PD FAM198B CHP1 CAPG ENC1 ADAP1 CD33 EPB41L3 CCND3 SCARB2 LILRB4 CD160 TPP1 LTB4R HEXB STAB1 PLCB1 GOLIM4 C11orf21 S1PR3 KIAA1598 ACER3 ATP6AP1 ARSD NKIRAS2 INSR WDR41 RAB34 DIAPH2 TNS3 TESC SLC1A5 SGMS2 CUEDC1 ADAM9 CRTAP TRPM2 FLT3 CTNNBIP1 ITPRIPL2 LIMK1 HS1BP3 SEMA3C SAMD3 SRGA…
Memory B	Up_G5	1.23888e-05	8.20027e-05	0.593325	-0.711591	-1.54963	585	GLUL G0S2 CCL5 DUSP1 VCAN PRF1 FGFBP2 FLNA PLEK GZMB GZMH PTGS2 DIAPH1 SLC2A3 GZMA NKG7 PLAUR ZFP36 IL2RB FYN FOSL2 EGR1 CEBPB STK10 SLC25A37 CD4 DNAJB1 CTSW HSPA5 DUSP2 OSM CSF1R DOK2 IL10RA TRIB1 BHLHE40 KLF4 PPP1R15A CYTIP CD300E PIP4K2A MAFB ACTN4 MATK ATF3 CSRNP1 NEAT1 SYTL3 FCRL6 S100A10 RARRES3 CD99 GUK1 MICAL2 PLXNB2 CD244 ADIPOR1 PDIA3 SLC20A1 PRR5L METRNL KAT6A NDRG1 TBX21 PRSS23 HCAR2 …
IgG B	Up_G5	1.43876e-05	8.63258e-05	0.593325	-0.645566	-1.56098	585	GLUL DUSP1 G0S2 CCL5 VCAN PRF1 FGFBP2 PTGS2 PLEK GZMA SLC2A3 GZMH GZMB FLNA NKG7 FOSL2 PLAUR IL2RB FYN CEBPB IL10RA SLC25A37 STK10 CTSW TRIB1 CD4 OSM KLF4 ZFP36 DIAPH1 BHLHE40 DNAJB1 EGR1 HSPA5 CSF1R DOK2 PIP4K2A PPP1R15A DUSP2 MAFB ACTN4 CD300E CYTIP SYTL3 RHOB PDIA3 TBX21 MATK SLC20A1 HCAR2 FCRL6 KLF2 ATF3 PLXNB2 MICAL2 YBX3 PRR5L CD244 PPIF PRSS23 ADIPOR1 METRNL RRBP1 NCAM1 TIGIT PLXND1 LGALS3…
Developing neutrophil	Dn_LHA	4.71776e-05	0.000424599	0.557332	-0.751888	-1.52355	208	RPL3 RPS8 RPL10A RPS3A RPL32 CHD3 CYLD WDR82 NPM1 BIRC3 GOLGA8A MALT1 SRSF10 PCMTD2 IL6ST SESN3 INTS10 RPA1 PMPCB TIAM1 SUN1 FCRL1 ARL14EP PAX5 IPO5 INADL PBXIP1 DHRS3 LINS CCDC64 QRSL1 UTP20 ZMAT1 ZNF33B ZBTB24 RAB30 SFI1 TTC9 CDC14A FAM60A TRABD2A MPI SAV1 ABI2 IQCB1 BBS2 SNX9 APBB1 LRRC8B ZNF395 ANKRD26 UXS1 SGSM3 DIEXF CHML ARHGAP5 CCDC66 ACSL6 MLLT3 CDR2 CNST GALT MOCS2 DOCK9 FCRL2 AKAP1 PHC…
Basophil	Dn_LHA	0.00018807	0.00338526	0.518848	-0.608579	-1.57809	208	RPL3 RPL10A RPS8 RPS3A GOLGA8A RPL32 CHD3 PAX5 RALGPS2 NPM1 FCRL1 SRSF10 MRPS25 DOCK9 ARHGAP5 TTC9 TTC39C ABI2 SNX9 RAB30 FCER2 INTS10 LINS TRABD2A SNX22 INADL LYRM7 BLNK SYNJ2 GALT PAN2 ALDH5A1 RNF157 DHRS3 QRSL1 SGSM3 TMEM261 ACVR2B ZBTB24 PKIG FOXP1 NR3C2 SFI1 AMIGO1 ZNF793 UTP20 POLD2 ACSL6 TXLNG HIP1R ZNF506 ZNF354B MAP9 APBB1 KIAA1407 SUN1 ZNF202 RIC3 BBS2 PAIP2B ADD2 FCRL2 RPP38 GPRASP1 TS…
Eosinophils	Dn_LHA	0.000435267	0.0039174	0.498493	-0.747404	-1.52743	208	RPL3 RPS8 RPL10A RPS3A RPL32 NPM1 CHD3 WDR82 FOXP1 BIRC3 IL6ST GOLGA8A SRSF10 SESN3 ARHGAP5 IPO5 TTC39C PCMTD2 INTS10 DOCK9 PAX5 RPA1 TIAM1 PMPCB SUN1 SFI1 CNST FCRL1 MALT1 MRPS25 MGAT5 CDR2 ARL14EP TRABD2A ABI2 RALGPS2 SNX9 USP53 TMEM63A APBB1 QRSL1 ZNF506 CHML UTP20 LYRM7 RAB30 MLLT3 SYNJ2 CDC14A BEX4 FCER2 TXLNG LINS RABL3 MKL2 DHRS3 FAM60A ZHX3 UXS1 PAN2 WDR77 RASGRF2 SAV1 SFMBT1 CCDC64 ZNF33…
Developing neutrophil	Up_G5	0.000964741	0.00434134	0.477271	-0.630612	-1.35069	585	AHNAK FLNA PRF1 CCL5 FGFBP2 FYN CAPN2 GZMB PIP4K2A HSP90AA1 GZMA HSPA5 IL2RB DIAPH1 EZR HSP90B1 DUSP2 IL10RA GZMH STK10 S100A10 UCP2 CTSW HNRNPD DOK2 PDIA3 RARRES3 MATK APOBEC3C CD99 RABGAP1L MYO1G ATP1A1 PRKX NKG7 CALR DDX24 GUK1 CD81 MTSS1 HNRNPM CD300E CD4 CSF1R C9orf78 PCGF5 TBX21 HNRNPA3 CDKN1A OPTN KLF4 EIF4G1 PRSS23 SEC31A PYHIN1 FCRL6 EIF3B RHOC PRPF8 MAFB HSPA9 HNRNPUL1 LILRB1 PRDM1 PDZD…
Neutrophil	Dn_LHA	0.00217491	0.0195742	0.335069	-0.761895	-1.39993	208	RPL3 RPS8 RPL10A RPL32 RPS3A NPM1 CHD3 BIRC3 GOLGA8A WDR82 CYLD FOXP1 IL6ST SRSF10 MALT1 IPO5 SESN3 RPA1 TTC39C ARHGAP5 PCMTD2 INTS10 CNST MGAT5 TIAM1 PMPCB PAX5 SUN1 ARL14EP RALGPS2 DOCK9 MRPS25 FCRL1 ZNF395 TRABD2A CHML UXS1 TMEM63A FAM60A CDR2 SFI1 TXLNG CDC14A QRSL1 USP53 DHRS3 RAB30 ABI2 LYRM7 ZBTB24 MLLT3 WDR6 CCDC66 REXO2 ZNF33B SNX9 APBB1 BEX4 SGSM3 PAN2 SAV1 TMEM261 INADL BBS2 UTP20 THEM…
Eosinophils	Up_G5	0.00238239	0.0142943	0.431708	-0.621866	-1.38323	585	AHNAK CCL5 PRF1 VCAN HSP90B1 CAPN2 FGFBP2 FYN GZMB FLNA HSP90AA1 MALAT1 IL10RA GZMH GZMA NKG7 DUSP2 EZR IL2RB JUN CD99 CTSW HNRNPA3 ATP1A1 S100A10 KLF4 HSPA5 CALR SRSF3 HNRNPM CD4 OPTN RARRES3 CD83 MYO1G CD300E HSPA9 EIF4G1 MTSS1 STK10 NBEAL1 TBX21 CSF1R LILRB1 MAFB RPN2 RNH1 SND1 RFTN1 NEAT1 EIF3B YBX3 FCRL6 CDKN1A MATK ATF3 SEC31A DDX24 PIP4K2A MAP4 HNRNPD RHOC YARS HIST1H1D PYHIN1 SLC3A2 SYTL3…
Red blood	EA-DEG	0.00729927	0.131387	0.168819	-0.602091	-1.12209	1460	TLN1 HLA-E CFLAR ACSL1 FGR TNFRSF1B EFHD2 ADAR MYL6 MEGF9 IDS HLA-B STAT3 AKAP13 PLEK CD97 TAGAP LTB MGAM DIAPH1 APLP2 ALOX5AP IRF1 APMAP PARP14 FBXL5 PHC2 ARHGAP26 CD63 S100A8 CLEC4E PSMB9 BCL6 RPL28 LPGAT1 PLAUR RPS6KA1 TMX4 ARHGAP15 SEPT6 HNRNPA0 UBR2 TGFBR2 PLCB2 MAPK14 TNFSF13B FGL2 NIN SRSF5 TRIB1 INPP5D B4GALT5 ANTXR2 EIF4A2 SPOCK2 KLF6 TCIRG1 MAP3K3 TMEM66 SH3BGRL3 NBEAL2 CLIC1 CTSC EIF4A…
CD14 Mono	Dn_LHA	0.0146807	0.124786	0.38073	-0.545191	-1.32854	208	PBXIP1 GOLGA8A CHD3 RALGPS2 PAX5 CYLD FOXP1 FCRL1 DOCK9 WDR82 BIRC3 SFI1 USP53 RAB30 TMEM63A INADL DHRS3 TRABD2A CCDC66 MGAT5 TTC39C ARHGAP5 ABI2 APBB1 SNX22 CDR2 CCDC64 MLLT3 CNST TTC9 HIP1R THEM4 DUSP16 FCER2 FCRL2 ANK3 MAST4 GPRASP1 ZNF506 SYNJ2 BCL7A LINS RNF157 BLNK RASGRF2 PKIG RLTPR ALDH5A1 AMIGO1 HKR1 ANO9 NR3C2 ZNF44 FANCD2 SFMBT1 STAP1 RPL3 SAV1 HABP4 MKL2 ACSL6 REXO2 IFT80 CD40LG TSPAN…
Naive CD4 T	Up_G22	0.0181582	0.0544747	0.12797	-0.855801	-1.38743	42	GPX1 SERF2 BNIP3L MPP1 AP2S1 HIST2H2AA3 HPS1 FOXO4 LHFPL2
MAIT	Up_G22	0.0225499	0.122345	0.200513	-0.789438	-1.53439	42	GPX1 BNIP3L MPP1 HIST2H2AA3 AP2S1 SERF2 LHFPL2 PI3 HPS1
CD8 T	Up_G22	0.0228342	0.137005	0.125463	-0.856747	-1.41111	42	GPX1 BNIP3L MPP1 HIST2H2AA3 AP2S1 PI3 LHFPL2
CD4 Treg	Up_G5	0.0269608	0.104906	0.21826	-0.471731	-1.1951	585	PLEK DUSP1 GLUL VCAN G0S2 PPP1R15A ZFP36 PRF1 CCL5 FGFBP2 PTGS2 GZMB KLF4 EGR1 SLC25A37 CD83 PLAUR CEBPB NKG7 CSF1R FOSL2 GZMA GZMH CD300E RHOB OSM CTSW MAFB BHLHE40 CDKN1A LILRB1 TRIB1 YBX3 METRNL ATF3 PLXNB2 DUSP2 HCAR2 MATK CD244 NCAM1 TBX21 CSRNP1 MTSS1 FCRL6 HBEGF PPIF RRBP1 CCL4 RHOC PRSS23 RASGEF1B CTNNA1 ABI3 HSPA5 PLXND1 EGR3 CXCL1 SYTL3 EOMES HMOX1 RIPK2 PEA15 SLC2A6 SPECC1 KYNU FBP1 EI…
MAIT	Up_LHA	0.0271878	0.122345	0.256635	-0.57664	-1.34088	159	FCN1 TYMP ITGB2 KCTD12 CTSB EMILIN2 NAGK LRP1 FES CECR1 CCDC88A AGTRAP CAPG TMEM170B H2AFY ALDH3B1 KIAA0930 G6PD TPP1 CD33 SPTLC2 FAM198B EPB41L3 LILRB4 CHP1 ARHGAP31 HEXB KIAA1598 SCARB2 STAB1 S1PR3 GLB1 TRPS1 INSR SRGAP2 CRTAP CUEDC1 TESC ADAP1 ACER3 RAB34 DIAPH2 SGMS2 TNS3 ENC1 NKIRAS2 SLC35F6 FBN2 ARSD FLT3 ADAM9 ADPRH GCH1 SLC25A24 ATP6AP1 FZD1 SEMA3C WDR41 SLC39A11 MERTK STS TRPM2 HS1BP3 SL…
Neutrophil	Up_LHA	0.0293427	0.176056	0.0901888	-0.732978	-1.31474	159	CTSB RAP2B CECR1 KCNAB2 CCND3 PTPRA HOPX SAMD3 LRP1 EMILIN2 CCDC88A KCTD12 CRTAP TPP1 EPS15 GTF3C1 PTPN22 KIAA0930 MAP2K1 C11orf21 FCN1 SURF4 ENC1 SPTLC2 SLC9A3R1 SCARB2 DNAJC1 RNF19A CAPG DIAPH2 UBE2L6 GCH1 FAM198B EPB41L3 TMEM170B ARHGAP31 HEXB MTHFD2 TRPS1 CD160 ITGB2 GSR SLC25A24 CHST12 ACER3 GOLIM4 TPMT PLCB1 CD33 COL6A2 KIAA1598 PATL2 GLB1 HGSNAT KEAP1 ABCA2 NAGK H2AFY SRGAP2 STAB1 DPY19L1 …
CD4 CTLs	Up_LHA	0.0438144	0.262887	0.35482	-0.514963	-1.23712	159	FCN1 TYMP KCTD12 EMILIN2 CTSB LRP1 NAGK TMEM170B FES CCDC88A ALDH3B1 KIAA0930 CAPG AGTRAP CECR1 H2AFY FAM198B CD33 CHP1 EPB41L3 SPTLC2 LILRB4 KIAA1598 SRGAP2 INSR STAB1 CRTAP TNS3 S1PR3 HEXB G6PD SCARB2 CUEDC1 SGMS2 GLB1 DIAPH2 ADAM9 GOLIM4 ACER3 FBN2 NKIRAS2 ARHGAP31 RAB34 SEMA3C FLT3 TESC ARSD FZD1 ADPRH HS1BP3 MARVELD1 TRPM2 ITPRIPL2 SLC1A5 TPP1 ADAP1 LTB4R MERTK
CD14 Mono	Dn_G7	0.0602577	0.277886	0.321776	-0.555279	-1.28782	133	PDE4DIP PDZD2 ENAH NFIB NPDC1 WWTR1 LAMA5 PTPRG HSPG2 TMEM30B CNN3 ZNF462 ST6GALNAC1 PCDH7 FGD5 WIPF3 MYO5C FAM184A PXDN PODXL KIAA1456 FAM161A SOX7 MALL CXADR ISM1 TMEM108 DSG2 FRK TJP1 ARSJ PLEKHH1 NBL1 ZYG11A LIN28B PRRX1 NTN4 GRHL2 CYP2F1 COBL SIX4 ABI3BP CACNA2D1 CTCFL CAV1 CCDC80 PLIN1 KIAA1462 CASKIN2 FHOD3 STC1 BMP4 PLEKHG7 ZNF521 CYP26B1 TPO PALMD CDON LHFP SLC34A2 CDH5 IRX2 COL5A2 TBX18…
Naive B	Up_G22	0.0646054	0.166128	0.068945	-0.824547	-1.3251	42	BNIP3L GPX1 SERF2 MPP1 HIST2H2AA3 AP2S1 RN7SL2 PI3 FOXO4 RN7SL3
NK	Dn_G6	0.0703952	0.422371	0.0648554	-0.583112	-1.23268	391	IGHM USP10 GAPT CCR7 LEF1 CEP63 KRT23 CHURC1 CHMP7 TNFAIP8 GNG7 TLR10 LEPROTL1 KBTBD11 ARHGEF6 SUSD3 FAM134B RPS4Y1 MBD4 BTLA STMN3 CYSLTR1 ST3GAL6 DTX4 INTS8 PLCL1 NT5E VSIG1 PKIA MZB1 LDLRAD4 PAQR8 CR2 PMEPA1 LRRN3 KLHL14 SLC4A10 ANGPT1 SH3RF3 COL9A3 CNKSR2 AVIL RALA LTK TMEM204 SLC39A9 PIGB ZNF518B RHPN1 HPCAL4 TMEM38A NBEA HS3ST1 ZSWIM1 DCBLD2 DERL3 LINC00957 OBSCN KCTD21 BEND5 AOC3 KBTBD7 MC…
CD4 Treg	Up_G22	0.0865465	0.259639	0.0804589	-0.741469	-1.35897	42	GPX1 MPP1 HIST2H2AA3 BNIP3L AP2S1 PI3 LHFPL2
Memory B	Up_G22	0.105824	0.238103	0.0544712	-0.779427	-1.30207	42	BNIP3L SERF2 MPP1 GPX1 HIST2H2AA3 FOXO4 PI3 RN7SL2 AP2S1
Neutrophil	Up_G5	0.126315	0.484551	0.038839	-0.587265	-1.15423	585	AHNAK FLNA CCL5 HSP90AA1 HSP90B1 PRF1 EZR FYN FGFBP2 VCAN CAPN2 PIP4K2A GZMB IL10RA GZMH DIAPH1 GZMA PDIA3 NKG7 IL2RB HNRNPM DUSP2 S100A10 UCP2 HNRNPD HNRNPA3 CALR CD99 CD81 CTSW MYO1G SRSF3 ATP1A1 DOK2 APOBEC3C PRPF8 CD4 RARRES3 EIF4G1 OPTN DDX24 GUK1 KLF4 HSPA5 HNRNPUL1 NBEAL1 RPN2 C9orf78 HSPA9 CD83 SEC31A SND1 TBX21 TRAPPC10 MTSS1 MATK RNH1 CD300E CDKN1A PRKX EIF3B BHLHE40 MAP4 HK1 PTBP1 FAM4…
CD16 Mono	Dn_G7	0.132867	0.797203	0.335069	-0.490318	-1.14556	133	PDE4DIP ENAH NPDC1 NFIB WWTR1 LAMA5 PTPRG MYO5C TMEM30B CDON ZNF462 FAM184A LIMCH1 HSPG2 EFNB2 FRK ZNF521 CCDC80 ARSJ TJP1 ST6GALNAC1 CDH5 NTN4 STC1 CXADR IRX2 COL12A1 FGD5 SOX7 PODXL LHFP ISM1 TINAGL1 TMEM108 PXDN DSG2 MALL EMCN SMARCA1 GULP1 TPO CYP26B1 NBL1 WT1 KIAA1456 COBL KIAA1462 GALNT15 SNCAIP CACNA2D1 ART3 PRSS8 SIX4 SERPINB5 PLIN1 SLC34A2 ADIPOQ ROR1 MXRA5 PRRX1 AGTR1 TSPAN12 CYP4B1 MUC…
Neutrophil	Up_G10	0.134597	0.484551	0.0398947	-0.664776	-1.20416	176	XBP1 SLAMF7 GSPT1 H1FX PDIA6 MBNL3 RIOK3 RGS10 CYCS FAM20B SNHG15 VTI1B FAM210B RPIA ARL5B XPNPEP1 IGHG1 GZMK P2RX7 BPGM CYB5A SLC35D2 TFDP1 ITGA2B MGLL IGHG3 FUT4
CD8 T	Dn_G6	0.144032	0.648143	0.0429124	-0.553521	-1.15988	391	IGHM USP10 GAPT CCR7 CEP63 KRT23 LEF1 CYSLTR1 CASP10 MBD4 TLR10 GNG7 KBTBD11 C2orf68 CHMP7 FAM43A ST3GAL6 ZNF844 SUSD3 DTX4 BTLA LDLRAD4 MZB1 FAM134B ZNF814 CR2 SLC4A10 ZNF518B PMEPA1 ZSCAN18 KLHL14 NT5E ZNF154 VSIG1 SH3RF3 RSAD2 CBX1 ANGPT1 CNKSR2 LTK LRRN3 OBSCN INTS8 DCBLD2 NBEA ZIK1 BEND5 COL9A3 PLCL1 LMO7 TMEM38A AVIL CHURC1 TMEM216 ING4 LMOD3 LINC00957 DERL3 HPCAL4 KCTD21 KBTBD7 FGFR1OP ZNF…
NK	Up_G22	0.150107	0.675481	0.0475641	-0.758341	-1.25607	42	GPX1 BNIP3L HIST2H2AA3 MPP1 AP2S1 PI3 LHFPL2
CD265 NK	Up_G22	0.156706	0.705178	0.0587625	-0.681403	-1.25004	42	GPX1 BNIP3L HIST2H2AA3 MPP1 AP2S1 PI3 LHFPL2
IgG B	Up_G22	0.176173	0.453016	0.0457493	-0.69562	-1.2468	42	BNIP3L MPP1 HIST2H2AA3 GPX1 AP2S1 PI3 TCP11L1 FOXO4 SERF2
Prolif lymph	Dn_G14	0.220051	0.926733	0.088564	-0.602593	-1.16783	30	ITIH5 SYBU RASAL2 PPL ARHGAP44 OLFML2A PIEZO2 SLIT3 SEMA6D KCNK3 GPRC5B GRIA1 PITX2 RASGRF1 CILP UTS2B NPR2 KITLG
CD4 CTLs	Up_G13	0.220138	0.745366	0.0668121	-0.767738	-1.24965	13	BPI HP MPO RNASE3 ORM2 ABCA4 ELANE APOA1 C22orf24
Naive CD4 T	Up_G16	0.22946	0.413028	0.0325197	-0.687361	-1.17408	68	ANXA2 FCN2 RHOBTB3 VMO1 BOK OSGIN1 ID1 PPP1R17 PRLR FSCN1 EFNB1 RRAD COLEC12
DC	Dn_G34	0.242252	1	0.072342	-0.763473	-1.25035	11	AQP3 RNF152 NTNG1 RP1L1
Naive B	Up_G16	0.245827	0.553111	0.0328187	-0.687191	-1.16113	68	ANXA2 FCN2 RGS12 VMO1 BOK RHOBTB3 OSGIN1 FSCN1 PRLR EFNB1 LTBP2 ID1
CD4 CTLs	Up_G22	0.252518	0.745366	0.0756978	-0.57536	-1.13044	42	GPX1 HIST2H2AA3 BNIP3L MPP1 AP2S1 PI3 LHFPL2
CD16 Mono	Dn_G34	0.255357	0.994286	0.0585987	-0.767338	-1.23189	11	AQP3 IRS1 RNF152 RP1L1 NTNG1
Prolif lymph	Up_G13	0.257426	0.926733	0.065146	-0.724664	-1.21837	13	BPI HP ORM2 ABCA4 ELANE MPO RNASE3 PON1
CD14 Mono	Dn_G34	0.294595	0.834685	0.0502149	-0.752164	-1.18307	11	AQP3
MAIT	Up_G13	0.295431	0.714581	0.0474412	-0.726268	-1.18235	13	BPI MPO HP ORM2 ABCA4
CD265 NK	Up_G16	0.296919	0.869028	0.0419089	-0.561731	-1.10302	68	ANXA2 FCN2 VMO1 RGS12 OSGIN1 ID1 FSCN1 CDC20B CXCL6 PPP1R17 IL10 COLEC12 GNE
CD8 T	Up_G28	0.314828	0.77991	0.0316151	-0.762285	-1.15399	19	NOP10 GID8 HRH4 CLIC2
Naive CD4 T	Up_G10	0.330242	0.540396	0.0245723	-0.574103	-1.08329	176	SLAMF7 RIOK3 HK2 IGHG1 PDIA6 XBP1 HIST2H2BE ARL5B BPGM ITGA2B MBNL3 MGLL IGHG3 VTI1B P2RX7 FUT4 SPTB P2RY2 SNCA CYCS RN7SL368P IGF2BP2 HES4 GZMK DEFA3 FAM20B IGHG4 XPNPEP1 SLC25A43 DEFA1 XCL1 GMPR L3MBTL4 PRSS57 LINGO2 ANKRD9 TFDP1 TMEM158
Eosinophils	Up_LHA	0.331352	1	0.025309	-0.542762	-1.0801	159	FCN1 CTSB CECR1 EMILIN2 KCTD12 LRP1 HOPX RAP2B H2AFY CRTAP SAMD3 TPP1 CCDC88A PTPRA MAP2K1 DNAJC1 GTF3C1 GCH1 SCARB2 ENC1 EPB41L3 RNF19A CD160 FAM198B ARHGAP31 COL6A2 SRGAP2 EPS15 KIAA1598 LILRB4 ABCA2 PATL2 PLCB1 SLC1A5 KIAA0930 TRPS1 NKIRAS2 GBP3 ITPRIPL2 RAB34 TNS3 TPMT CD33 PIAS2 MTHFD2 STAB1 HGSNAT JAKMIP2 S1PR3 HEXB DPY19L1 SURF4 DIAPH2 ZFYVE28 KATNAL1 SPTLC2 TIMM10 CTNNBIP1 FAM102B KEAP1 C…
NK	Dn_LHA	0.332592	1	0.0280286	-0.529009	-1.0565	208	BIRC3 RPS8 RPL32 IL6ST SESN3 RALGPS2 RPL10A TIAM1 PAX5 PBXIP1 FCRL1 CYLD TRABD2A RAB3GAP1 CDC14A NPM1 MALT1 FOXP1 TTC9 TNFRSF10A SNX9 FCER2 CHML SNX22 TMEM63A SAV1 INADL SUN1 ANK3 FCRL2 QRSL1 BCL7A CDR2 BLNK LRRC8B DUSP16 RAB30 UXS1 SLC9A7 CD40LG TPPP3 ACSL6 CNST TAF4B PKIG ANO9 NR3C2 TTC39C TMEM243 ADD2 FAM60A CCDC64 TSPAN18 CTLA4 PDK1 RHBDD1 GCSAM ZNF33B THEM4 CASP6 IPO5 USP53 CACNA1I FANCD2 RL…
Neutro Mono transitional cell	Dn_G7	0.34	0.835965	0.0541624	-0.461715	-1.04258	133	PDE4DIP WWTR1 TMEM30B PODXL HSPG2 LAMA5 PDZD2 NBL1 FRK NTN4 FAM184A CTCFL FAM161A ISM1 ANKRD1 COBL COL12A1 KIAA1456 MYO5C SOX7 ARSJ PTPRG GRHL2 CACNA2D1 EMCN FGD5 PXDN LIN28B IRX2 CYP2F1 FMO1 DSG2 COL4A1 CNN3 SIX4 NFIB PLCXD3 SFTA3 SERPINB5 TBX18 NPDC1 TPO PRSS8 TJP1 SMARCA1 BMP4 LIPG PLEKHG7 RBM24 ROR1 WT1 GJA1 CDH5 MALL DOK5 CCDC80 CYP26B1 ROBO4 ZNF462 ART3 ST6GALNAC1
MAIT	Up_G16	0.357291	0.714581	0.0529733	-0.500453	-1.04296	68	ANXA2 FCN2 RGS12 VMO1 EFNB1 OSGIN1 PRLR ID1 CYB5R2 CXCL6 CDC20B ZBTB7C PPP1R17 IL10 COLEC12 AKR1C1
Neutro Mono transitional cell	Dn_G6	0.358974	0.835965	0.0924961	-0.397865	-1.01221	391	IGHM TNFAIP8 LEF1 CCR7 RPS4Y1 PCYOX1 CHMP7 ARHGEF6 ZNF75A BTLA OBSCN CEP97 STMN3 LCLAT1 NMRK1 UNC119B CAPS TMEM204 CLUAP1 JRK LEPROTL1 GIN1 PIGP NT5E ZNF518B ZNF814 TLR10 ORC4 ZNF780B TSPYL4 PKIA GNG7 NIF3L1 SKP2 VSIG1 AKTIP GSPT2 MZB1 SLC4A10 TSPAN2 CSTF3 FAM134B NDUFAF6 C22orf29 GOLPH3L CRYZL1 ITGB3BP METTL18 ZNF154 PMEPA1 ZNF286B LINC00094 LRRN3 ASTE1 KLHL14 SAP30L ZNF671 ELMOD2 C17orf80 ZFP82…
CD8 T	Up_LHA	0.359812	0.77991	0.0263936	-0.549285	-1.05779	159	FCN1 CTSB TYMP KCTD12 EMILIN2 H2AFY LRP1 NAGK FES CCDC88A CECR1 TMEM170B AGTRAP CAPG ALDH3B1 SPTLC2 CRTAP KIAA0930 FAM198B CHP1 CD33 EPB41L3 SCARB2 LILRB4 SRGAP2 GLB1 KIAA1598 G6PD TPP1 STAB1 LTB4R S1PR3 HEXB ATP6AP1 TNS3 INSR ARHGAP31 ACER3 GOLIM4 NKIRAS2 MTHFD2 ADAM9 UBE2L6 SGMS2 CUEDC1 FBN2 HS1BP3 DIAPH2 ABCG1 FLT3 RAB34 ARSD SEMA3C TESC HGSNAT FZD1 ADPRH MARVELD1 TRPM2 STS WDR41
CD265 NK	Up_LHA	0.366398	0.869028	0.0394145	-0.46999	-1.03076	159	FCN1 CTSB TYMP KCTD12 EMILIN2 LRP1 NAGK CRTAP TMEM170B AGTRAP CCDC88A H2AFY CECR1 FAM198B TPP1 ALDH3B1 EPB41L3 SCARB2 HEXB LILRB4 SRGAP2 CD33 GLB1 CHP1 KIAA1598 ACER3 STAB1 S1PR3 SLC25A24 TNS3 INSR ATP6AP1 DIAPH2 RAB34 CUEDC1 SGMS2 ITPRIPL2 ADAM9 KIAA0930 ENC1 SEMA3C NSF FLT3 TESC FBN2 NKIRAS2 SLC1A5 FZD1 RBCK1 HGSNAT MARVELD1 HS1BP3 MVB12B FAM102B ADPRH ABCD1 NFIA ADAP1 ARHGAP31 ABCG1 MSR1 MERTK
CD4 Treg	Up_G13	0.369239	0.830787	0.0350399	-0.716347	-1.12102	13	BPI MPO HP ABCA4 ELANE RNASE3 PON1
Basophil	Dn_G4	0.370323	0.95226	0.0579561	-0.462082	-1.03808	68	RRAS2 PAWR GPAT2 COL4A4 TXLNB PRR4 BTNL9 C14orf132 IGHJ6 SLCO5A1 AMOTL1 IQCK CADM1 GPR15 CLIC5 PTPN3 FZD8 HID1 KCNN3 IGHJ4 PTPRK PPFIBP1 SDR16C5 VANGL2 CELSR1 CRYM CD300LG PARM1 PKIB CEP112
CD4 CTLs	Up_G16	0.372683	0.745366	0.0724405	-0.481605	-1.02202	68	ANXA2 FCN2 VMO1 PRLR OSGIN1 PPP1R17 IL10 CXCL6 ENPP3 EFNB1 TFAP2A
CD8 T	Up_G16	0.373478	0.77991	0.027106	-0.611485	-1.06868	68	ANXA2 FCN2 RHOBTB3 VMO1 OSGIN1 ID1 PRLR FSCN1 CXCL6 BOK PPP1R17 GDA COLEC12 RGS12 RRAD
Neutro Mono transitional cell	Dn_G34	0.379408	0.835965	0.0314062	-0.719449	-1.11189	11	AQP3 IRS1 RP1L1 NTNG1
CD16 Mono	Up_G13	0.383773	0.994286	0.0499319	-0.665681	-1.09273	13	BPI HP ORM2 RNASE3 ELANE
CD265 NK	Up_G13	0.386235	0.869028	0.035311	-0.708509	-1.10548	13	BPI HP MPO
pDC	Up_G13	0.388912	0.957391	0.0451751	-0.670784	-1.08968	13	BPI MPO ABCA4 ELANE RNASE3 ORM2 PON1
Naive CD4 T	Up_G28	0.409175	0.56655	0.0240362	-0.731284	-1.09068	19	NOP10 GID8 CLIC2
NK	Dn_G34	0.412037	1	0.0276862	-0.779901	-1.10406	11	AQP3 IRS1
Doublets	Dn_G34	0.419199	1	0.0567771	-0.592336	-1.04539	11	AQP3 RP1L1 NTNG1 IRS1 GLDC IQCA1
Neutrophil	Up_G16	0.420025	1	0.0203017	-0.647785	-1.06179	68	ANXA2
Developing neutrophil	Up_LHA	0.42309	0.991829	0.0191675	-0.522484	-1.03894	159	CTSB ITGB2 RAP2B SAMD3 CECR1 HOPX EMILIN2 LRP1 PTPRA KCTD12 UBE2L6 EPS15 ENC1 SLC9A3R1 KCNAB2 NAGK RBCK1 RNF166 SPTLC2 MAP2K1 ARHGAP31 CCDC88A GTF3C1 JAKMIP2 HEXB DNAJC1 COL6A2 TRPS1 CRTAP PLCB1 SCARB2 CD160 PATL2 CCND3 KIAA1598 ABCA2 EPB41L3 HGSNAT LILRB4 ARHGAP10 FAM198B CHST12 PIAS2 C11orf21 DPY19L1 ZFYVE28 GOLIM4 ACER3 RAB34 RNF19A SURF4 MTHFD2 NKIRAS2 GLB1 CHP1 CRIM1 KATNAL1 ADAP1 HIRA GCH1 …
Naive B	Up_G28	0.43801	0.788418	0.0234987	-0.724323	-1.0718	19	NOP10 CLIC2 GID8 HRH4
CD16 Mono	Dn_G14	0.444624	0.994286	0.05983	-0.529979	-0.992199	30	ITIH5 ARHGAP44 ITGA3 PPL SLIT3 VGLL3 SEMA6D SYBU CILP PITX2 RASGRF1 UTS2B PIEZO2 SLC5A1 OLFML2A NPR2
NK	Up_G13	0.449829	1	0.0259111	-0.747567	-1.0734	13	BPI HP MPO RNASE3 ORM2 ELANE ABCA4
CD8 T	Up_G13	0.458751	0.795294	0.0252001	-0.729157	-1.0612	13	BPI HP MPO ORM2 RNASE3
IgG B	Up_G13	0.470659	0.847187	0.02615	-0.680922	-1.0463	13	BPI HP ORM2 RNASE3 ABCA4 MPO
Eosinophils	Dn_G4	0.474414	1	0.0204713	-0.562048	-1.01391	68	DDX3Y WWC2 RRAS2 PAWR USP13 PRR4 C11orf95 NAPSA PARM1 PPFIBP1 ZNF789 BTNL9 COL4A4 AMOTL1 IGHJ6 SLCO5A1 GPAT2 LNX1 CEP112 GPR15 TXLNB PTPN3 ITGA2 FZD8 IGHJ4 CLIC5 CUZD1 WWC1 SDR16C5 VANGL2 CRYM CELSR1
MAIT	Up_G28	0.487083	0.797046	0.0373137	-0.581846	-0.990897	19	NOP10 CLIC2 DHODH MMP8 EFCAB1
Neutro Mono transitional cell	Dn_G4	0.51585	0.974384	0.0352966	-0.463817	-0.953449	68	RRAS2 PAWR USP13 CADM1 CELSR1 PTPRK C11orf95 CLIC5 COL4A4 PRR4 PPFIBP1 GPAT2 BTNL9 PARM1 IGHJ6 ADAM23 C14orf132 GPR15 ITGA2 TXLNB IGHJ4 WWC1 PROM1 IQCK CD300LG LNX1 CEP112
CD16 Mono	Dn_G9	0.521081	0.994286	0.0641448	-0.481762	-0.94979	42	ARPP21 MDK SMPDL3B PTPRT FRMD5 ZMYND10 RGSL1 VWDE CDRT1 CLIP3 KLHL30 MYO18B STOX1 HEPH CORO6 CCL19 MYOM3 EFHB SRL TRPV6 SH2D5
Memory B	Up_G16	0.521451	0.744486	0.0205315	-0.556072	-0.979009	68	ANXA2 FCN2 RHOBTB3 RGS12 BOK OSGIN1 VMO1 SLC35E4 PRLR EFNB1 ID1 CXCL6 CDC20B AKR1C1 COLEC12 MGP FSCN1 CD276 INMT
NK	Dn_G7	0.523763	1	0.0209996	-0.504861	-0.961876	133	PDE4DIP UACA NPDC1 LAMA5 NFIB ISM1 ENAH FAM184A EFNB2 MYO5C ST6GALNAC1 PDZD2 CXADR NBL1 ZNF521 CNN3 TMEM30B PXDN CTCFL GALNT15 COL12A1 KIAA1456 NOS3 COL5A2 SMARCA1 PLEKHG7 PALMD CAV1 SOX7 NTN4 SFTA3 TPO SLC34A2 LCA5 UCA1 SFTPB PRSS8 ADIPOQ CYP26B1 COL4A1 CHST5 STC1 DSG2 TBX4 CCDC80 LHFP FMO1
IgG B	Up_G28	0.527789	0.863654	0.0238585	-0.608741	-0.98099	19	NOP10 GID8 CLIC2 HRH4 MMP8
CD8 T	Dn_G17	0.536702	0.795294	0.0203017	-0.512582	-0.959697	121	TNFRSF10D GPM6A SYNPO AEBP1 TNNT1 TMEM132A XIST EPPK1 IGF2BP1 FBLN2 SYNPO2 SPOCK1 ARHGEF15 THSD4 MYPN GABRB2 ITGB4 BCAS1 DKK3 TYRO3 ZNF423 CX3CL1 PFN2 SIX1 PCDH17 CABP1 TUSC3 IGFN1 SPARCL1 CMYA5 SLCO1A2 TG CKMT2 NOVA2 USP2 FAM107A SLC6A1 PDE1A EYA4 SULF1 GDNF
Naive CD4 T	Up_G13	0.543045	0.648254	0.0201884	-0.695386	-1.0073	13	BPI HP MPO RNASE3 ELANE ORM2
Memory B	Up_G13	0.545344	0.744486	0.0213021	-0.674332	-0.997387	13	BPI HP MPO ORM2 RNASE3 ELANE ABCA4
Naive B	Up_G13	0.549339	0.898919	0.0202472	-0.701398	-1.00125	13	BPI HP MPO RNASE3 ORM2
CD16 Mono	Dn_G31	0.552381	0.994286	0.0654402	-0.461236	-0.938276	47	MUC16 ONECUT3 SEMA6A DNAH7 DCLK1 ANO3 LCNL1 MCOLN3 LOX THY1 CDH3 GRB7 TINCR RBFOX3 PSORS1C1 SERTM1 TRAV24 PCDHGC3 HSD3B2 GALNT9 SPINK5 CAMKV BICC1 OTOF MMP3 IVL SLC17A1 CACNA1B DNER
Neutrophil	Dn_G6	0.559517	1	0.0138794	-0.506027	-0.975064	391	RPS4Y1 IGHM ARHGEF6 TNFAIP8 CPNE3 LEF1 NXPE3 CCR7 CHMP7 CASP10 LEPROTL1 PCYOX1 SAP30L KIAA1143 RALA STMN3 NMRK1 LDLRAD4 ZNF512 GGPS1 ZNF75A SLC39A9 ZNF302 PAQR8 INTS8 C2orf49 ING4 CSTF3 ZBTB8OS SUSD3 TRMT10C TMEM204 UNC119B RNF170 BTLA CRYZL1 C17orf80 CYP2U1 UCK1 CHURC1 ZNF561 TXNDC9 FAM134B ORC4 JRK ZNF551 MBD4 CEP97 ZSCAN30 OBSCN TSPYL4 FAM43A ZNF518B SAYSD1 GSPT2 PKIA C22orf29 TCEANC2 NT5E ITG…
CD8 T	Dn_G34	0.565978	0.795294	0.0218271	-0.682582	-0.979788	11	AQP3 IRS1 GLDC NTNG1 RP1L1 IQCA1 DAW1
Basophil	Dn_G34	0.566738	1	0.0301461	-0.548309	-0.929358	11	AQP3 IRS1
CD4 CTLs	Up_G28	0.572376	0.978409	0.0424486	-0.5367	-0.919547	19	NOP10 CLIC2 HRH4 MMP8 SLC6A20
CD8 T	Dn_G21	0.574379	0.795294	0.0206433	-0.574397	-0.943019	41	GNA11 NRARP C1orf56 LETM2 SPAG1 BAIAP3 OMG FBLN5 ALDH1A2 PYGM AFAP1L1 KCNS1 KLC4 CRABP2
Basophil	Dn_G14	0.586547	1	0.0362324	-0.459507	-0.901407	30	SYBU RASAL2 PITX2 VASN ITGA3 RASGRF1 CILP UTS2B NANOS1 NPR2 SLIT3 VGLL3 PPL SLC5A1 RERG TEAD2 CSPG4 PIEZO2
Eosinophils	Up_G16	0.588765	1	0.0172408	-0.519624	-0.937378	68	ANXA2
NK	Up_G28	0.612184	1	0.020578	-0.619995	-0.926237	19	NOP10 CLIC2 HRH4 MMP8
Memory B	Up_G28	0.620405	0.744486	0.0189128	-0.605574	-0.924133	19	NOP10 GID8 HRH4 CLIC2 SLC6A20 MMP8
Doublets	Dn_G14	0.620939	1	0.0764929	-0.428812	-0.881783	30	ITGA3 NANOS1 PPL VGLL3 OLFML2A PIEZO2 KCNK3 GRIA1 PITX2 RASGRF1 CILP UTS2B NPR2 KITLG SLC5A1
CD14 Mono	Dn_G14	0.627721	0.941925	0.0468985	-0.47516	-0.876603	30	SYBU ITGA3 ARHGAP44 CFL2 ITIH5 PPL VGLL3 GRIA1 PIEZO2 RASGRF1 NPR2 CILP PITX2 UTS2B SLIT3 KCNK3
Neutrophil	Dn_G4	0.630288	1	0.0143252	-0.568373	-0.931624	68	DDX3Y RRAS2 USP13 WWC2 PAWR C11orf95 CELSR1 PTPRK NAPSA GPAT2 CADM1 PRR4 PARM1 IGHJ6 AMOTL1 COL4A4 PPFIBP1 ZNF789 CLIC5 IGHJ4 BTNL9 GPR15 ADAM23 FZD8
Red blood	Up_LHA	0.632462	1	0.0112508	-0.52955	-0.964268	159	ITGB2 CCND3 H2AFY NAGK PTPRA TPP1 SPTLC2 UBE2L6 KCTD12 RBCK1 RNF166 AGTRAP RAP2B LTB4R HEXB G6PD SRGAP2 SLC9A3R1 TYMP ABCG1 GOLIM4 GCH1 GSR SCARB2 GTF3C1 CHP1 HOPX SLC35F6 NSF KCNAB2 ATP6AP1 ADPRH RNF19A SURF4 DIAPH2 ATOX1 CD33 C11orf21 PATL2 ARHGAP31 EMILIN2 ADAM9 HIRA CRIM1 MAP2K1 CHST12 WSB2 HDGFRP3 F8 MARVELD1 FES ASL SLC39A11 FAM102B EPS15 INSR ABCA2 FBN2 CDKN2B TRPM2 KIAA1598 SAMD3 MTHFD2 T…
NK	Dn_G21	0.649063	1	0.0190806	-0.536843	-0.88607	41	GNA11 SPAG1 FBLN5 NRARP BAIAP3 OMG KLC4 EYS LETM2 STK33 ALDH1A2
pDC	Dn_G34	0.64998	1	0.0326266	-0.535635	-0.849871	11	AQP3 RNF152 GLDC IQCA1
Naive B	Up_G10	0.650058	0.90008	0.0159065	-0.483424	-0.90779	176	SLAMF7 XBP1 HK2 RGS10 HIST2H2BE PDIA6 ITGA2B FAM210B RIOK3 ARL5B MGLL GZMK FUT4 P2RX7 VTI1B SLC35D2 SPTB TFDP1 SNCA IGF2BP2 P2RY2 RN7SL368P BPGM XPNPEP1 DEFA3 HES4
CD265 NK	Dn_G34	0.651454	1	0.0253913	-0.563227	-0.869278	11	AQP3 IRS1 NTNG1 GLDC
CD14 Mono	Dn_G31	0.664888	0.941925	0.055995	-0.439495	-0.874984	47	MUC16 DNAH7 FRAS1 SEMA6A LCNL1 ONECUT3 CDH3 MCOLN3 CACNA1B GABRA4 LOX ANKRD24 ANO3 TINCR ANGPTL4
Neutro Mono transitional cell	Dn_G14	0.665756	1	0.025412	-0.483372	-0.864575	30	CFL2 SYBU ITGA3 VGLL3 RASAL2 KCNK3 OLFML2A RASGRF1 SLIT3 NPR2 SEMA6D ITIH5 KITLG SLC5A1 ARHGAP44 TEAD2 CSPG4
NK	Dn_G9	0.673611	1	0.0184969	-0.525067	-0.869692	42	EPHB6
Red blood	Up_G28	0.674571	1	0.0129279	-0.541001	-0.890804	19	NOP10 GID8
Eosinophils	Up_G10	0.676921	1	0.0143167	-0.446832	-0.897732	176	SLAMF7 XBP1 GSPT1 MBNL3 PDIA6 RGS10 RIOK3 CYCS FAM20B SNHG15 ARL5B IGHG1 XPNPEP1 VTI1B P2RX7
Platelet	Up_G13	0.694036	1	0.0205361	-0.52969	-0.835083	13	BPI RNASE3 HP ORM2 PRTN3 TTC36 UGT2B10 ABCA4 C22orf24
Platelet	Up_G28	0.712934	1	0.0208368	-0.505213	-0.82423	19	NOP10 DHODH HRH4 MMP8 ANKRD45 EFCAB1
Developing neutrophil	Up_G16	0.727353	0.999351	0.012286	-0.464687	-0.85356	68	ANXA2
CD8 T	Dn_G14	0.740053	0.951497	0.017008	-0.517792	-0.821792	30	PPL RASAL2 SLIT3 SYBU PITX2 ITIH5 OLFML2A ARHGAP44 VGLL3 SEMA6D SLC5A1 RASGRF1 GRIA1
CD4 CTLs	Dn_G14	0.740177	1	0.0396816	-0.445987	-0.819073	30	ARHGAP44 RASAL2 ITIH5 OLFML2A PPL VGLL3 KCNK3 SEMA6D UTS2B PIEZO2 SYBU PITX2
CD4 Treg	Up_G28	0.740817	1	0.0227758	-0.48624	-0.800204	19	GID8 CLIC2 NOP10 MMP8 SLC6A20 ANKRD45 SGCA
NK	Up_LHA	0.742475	1	0.0155923	-0.443211	-0.861955	159	FCN1 CTSB TYMP KCTD12 EMILIN2 H2AFY LRP1 NAGK CCDC88A TMEM170B CECR1 CRTAP CAPG ALDH3B1 FAM198B FES EPB41L3 KIAA0930 CD33 CHP1 SCARB2 AGTRAP SRGAP2 HEXB LILRB4 GLB1 KIAA1598 ARHGAP31 TPP1 STAB1 MAP2K1 S1PR3 TNS3 INSR LTB4R RAB34 TRPS1 DIAPH2 ACER3 HGSNAT SGMS2 NKIRAS2 CUEDC1 ATP6AP1 ADAM9 ITPRIPL2 SLC25A24
Red blood	Up_G22	0.766503	1	0.00939015	-0.478034	-0.835738	42	HIST2H2AA3 MPP1 RN7SL3 PI3 BNIP3L HDAC3 HPS1 GPX1 FOXO4 HIST1H3D HIST1H2AE
Eosinophils	Dn_G34	0.801875	1	0.0128913	-0.536164	-0.789126	11	AQP3 IRS1 RNF152
Platelet	Dn_G17	0.804328	1	0.0240981	-0.39754	-0.829801	121	XIST GPM6A SYNPO TPM2 THSD4 AEBP1 ITGA10 DCHS2 BCAS1 TYRO3 GABRB2 LMX1B CDH13 ARHGEF15 TRIM31 JPH1 RHOJ CABP1 EYA4 TMEM132A SYNPO2 ADAMTS15 WSCD2 NDRG4 SULF1 PCDH17 FAM189A2 ANGPTL2 VSTM4 PDE1A TUSC3
IgG B	Up_G10	0.804898	0.999228	0.0177564	-0.394372	-0.846891	176	SLAMF7 XBP1 H1FX ARL5B HIST2H2BE HK2 RGS10 ITGA2B XPNPEP1 FAM210B SPTB FUT4 GZMK P2RX7 PDIA6 BPGM DEFA3 P2RY2 MGLL IGF2BP2 RN7SL368P SNCA POMGNT2 XCL1 DEFA1 ST7 HIST1H2BG GMPR PLG HES4 ANKRD9
CD14 Mono	Dn_G4	0.813099	0.976072	0.06233	-0.398133	-0.836523	68	RRAS2 PAWR CADM1 CELSR1 USP13 PTPRK COL4A4 ZNF789 IGHJ6 PARM1 BTNL9 CLIC5 ITGA2 KCNN3 C11orf95 IGHJ4 KIAA1217 SLCO5A1 ADAM23 WWC1 C14orf132 GPR15 PTPN3 PRR4 IQCK CD300LG CEP112 TP63 SCIN VANGL2 PKIB KDR GPAT2 HID1 PLOD2 GCNT3 CRYM SDR16C5 CUZD1 DUOX1 DCDC2
Neutro Mono transitional cell	Dn_G21	0.831938	1	0.0232414	-0.407784	-0.770001	41	USP21 FBLN5 LETM2 BAIAP3 NRARP PYGM C1orf56 TNNT3 FERMT2
Neutrophil	Up_G22	0.837212	1	0.010479	-0.499701	-0.774287	42	SERF2 GPX1 AP2S1 HPS1
pDC	Dn_G14	0.839585	1	0.0349694	-0.410553	-0.772296	30	RASAL2 ITGA3 PPL VGLL3 ITIH5 SLIT3 SYBU SEMA6D KCNK3 GPRC5B PITX2 OLFML2A KITLG PIEZO2 SLC5A1
Naive B	Dn_G31	0.849328	0.945058	0.0130619	-0.462761	-0.751211	47	BICC1 TUBB4A DNAH7 ONECUT3 SEMA6A CACNA1B ANKRD24 TINCR DCLK1 PCDHGC3 CDH3 THY1 SOX15 LCNL1 HSD3B2 PSORS1C1 MAPK8IP1 GABRA4 EDN3 GDF6 SLC17A1 LOX GRB7 FRAS1 OTOF TRAV24 CA9 PAMR1 ANGPTL4 RBFOX3
CD14 Mono	Dn_G21	0.86124	0.976072	0.0450411	-0.404221	-0.785627	41	FBLN5 BAIAP3 OMG PYGM KLC4 TNNT3 APOLD1 C1orf56 STK33 EYS SEMA3B KCNS1 FERMT2 ALDH1A2 SCN2B AFAP1L1
Neutrophil	Dn_G34	0.862514	1	0.0100261	-0.583332	-0.789344	11	AQP3
CD16 Mono	Dn_G4	0.879406	1	0.0647115	-0.382775	-0.831662	68	RRAS2 PAWR CADM1 CELSR1 USP13 PTPRK ZNF789 COL4A4 PPFIBP1 CLIC5 AMOTL1 WWC1 ADAM23 IGHJ6 SLCO5A1 GPAT2 TXLNB PARD3B HID1 DUOX1 IGHJ4 CEP112 FZD8 BTNL9 KIAA1217 KCNN3 GPR15 C14orf132 PROM1 GPRASP2 TPBG CD300LG CRYM
CD4 Treg	Dn_G4	0.904209	1	0.0214513	-0.381735	-0.758698	68	RRAS2 PAWR WWC2 CELSR1 PARM1 GPAT2 C11orf95 KIAA1217 IGHJ6 PTPRK PRR4 FZD8 USP13 IGHJ4 PROM1 COL4A4 SDR16C5 VANGL2 CRYM SCIN ITGA2 AMOTL1 NAPSA
CD4 Treg	Up_G16	0.912337	1	0.021312	-0.379319	-0.753897	68	FCN2 RHOBTB3 VMO1 ARL4D BOK OSGIN1 PRLR ID1 EFNB1 SLC35E4 AKR1C1 FSCN1 ZBTB7C PPP1R17 CXCL6 TFAP2A CDC20B COLEC12 ENPP3 RRAD
DC	Up_G13	0.920141	1	0.0372972	-0.366161	-0.615141	13	BPI ELANE ORM2 ABCA4 PON1
CD265 NK	Up_G28	0.924447	1	0.0199871	-0.394348	-0.643452	19	NOP10 CLIC2 HRH4
CD8 T	Dn_G7	0.939022	0.999662	0.0120332	-0.394829	-0.746572	133	PDE4DIP UACA LAMA5 ZNF462 ENAH COBL FRK MECOM ST6GALNAC1 ISM1 KIAA1456 HSPG2 MYO5C FAM184A CNN3 FAM161A LIMCH1 WIPF3 WT1 ROR1 TJP1 SOX7 COL12A1 CCDC80 KIAA1462 TMEM108 NFIB ABI3BP CYP26B1 RBM24 TSPAN12 ZNF521 LHFP PROM2 SIX4 ARSJ
CD4 Treg	Up_G10	0.945531	1	0.0236773	-0.361056	-0.814778	176	SLAMF7 XBP1 HK2 IGHG1 HIST2H2BE MBNL3 GZMK ITGA2B IGHG3 MGLL FAM20B SPTB SNCA P2RY2 RN7SL368P DEFA3 HES4 IGF2BP2 TEC VTI1B P2RX7 XPNPEP1 CYCS ME3 L3MBTL4 LINGO2 XCL1 INHBA
Developing neutrophil	Up_G22	0.955932	0.999351	0.00855995	-0.367533	-0.640626	42	GPX1 SERF2 HDAC3 HPS1 AP2S1 POP7 RN7SL2 LHFPL2 PI3 IRAK2 TCP11L1
Platelet	Dn_G21	0.960125	1	0.0176825	-0.355461	-0.641606	41	SPAG1 KLC4 BAIAP3 OMG TNNT3 SEMA3B LETM2 CRABP2 PYGM NHLRC4 ALDH1A2 KCNS1 DKKL1 C1orf56 RAPSN SPAG8 PLLP
IgG B	Dn_G34	0.962453	0.999228	0.0149609	-0.35026	-0.530768	11	AQP3 RNF152
Red blood	Dn_LHA	0.967326	1	0.00319656	-0.398722	-0.728609	208	PBXIP1 FOXP1 CYLD WDR82 NPM1 IL6ST RALGPS2 TMEM63A ARHGAP5 CHML GOLGA8A ARL14EP SESN3 SFMBT1 IPO5 QRSL1 RPL32 ZMAT1 DUSP16 FCER2 FCRL1 TMEM243 RAB30 SRSF10 LRRC8B ZNF134 SUN1 ZC3H8 TMEM261 UTP20 REXO2 TSPAN18 CDR2 SAV1 TUBE1 LZTS2 MRPS25 BLNK TAF4B NR3C2 RNF157 TRABD2A WDR19 CCDC58 KLF8 ZNF202 BDH1 GCSAM LYRM7 SGSM3 FCRL2 ZNF512B PKIG ZFP62 RPP38 ZNF44 PHC1 IL11RA BCL7A ZNF347 LMF1 TIAM1 AMIGO1 C…
CD265 NK	Dn_G9	0.968053	1	0.0195984	-0.361087	-0.662419	42	EPHB6 PTPRT ARPP21 RAPGEF3 FRMD5 SMPDL3B CDHR2 STOX1 CLIP3 CCL19
Red blood	Dn_G21	0.969945	1	0.00513879	-0.332961	-0.581366	41	SPAG1 USP21 BAIAP3 GNA11 LETM2 FBLN5 NRARP STK33 STX1B OMG EYS TNNT3
Doublets	Dn_G31	0.974763	1	0.0808617	-0.328983	-0.715478	47	MUC16 SEMA6A BICC1 ONECUT3 DCLK1 MCOLN3 GABRA4 CACNA1B LCNL1 CDH3 LOX TINCR ANO3 MAPK8IP1 SOX15 PSORS1C1 OTOF PCDHGC3 THY1 GRB7 SOX2
CD4 CTLs	Dn_G31	0.978988	1	0.0380399	-0.362761	-0.721067	47	MUC16 ONECUT3 FRAS1 RBFOX3 BICC1 GABRA4 MAPK8IP1 PCDHGC3 SEMA6A DCLK1 PSORS1C1 HSD3B2 GALNT9 SPINK5 RNF223 PAMR1 CACNA1B MMP3 IVL SLC17A1 GRB7 CDH3 ANO3 SERTM1
MAIT	Dn_G31	0.982743	1	0.027004	-0.337394	-0.667401	47	MUC16 RBFOX3 DNAH7 BICC1 FRAS1 CACNA1B DCLK1 ANO3 PSORS1C1 OTOF PCDHGC3 GRB7 SOX2 TRAV24 GABRA4 DNER GDF6 ONECUT3 LCNL1
Red blood	Up_G5	0.983409	1	0.00244849	-0.404851	-0.746732	585	DUSP1 PPP1R15A G0S2 SLC2A3 KAT6A GLUL ZFP36 PLEK NEAT1 DIAPH1 MALAT1 SLC25A37 PTGS2 CEBPB BRD4 KLF2 STK10 RHOB JUND HSPA5 EGR1 PLAUR HSP90AA1 OSM TRIB1 BAZ2A EIF4A3 SF3A1 HNRNPM CLK3 HCAR2 HNRNPA3 IL10RA PHF20 JUN PMAIP1 NCAM1 CYTIP HNRNPD PIP4K2A FYN CD81 UCP2 RNF10 SEC31A ATF3 RLF CDK11B HK1 SFSWAP ARF6 PRR5L S100A10 FOSL2 CSRNP1 TRAPPC10 CAPN2 SRSF3 PHOSPHO1 MAP4 DDIT3 RNH1 KLF11 SYTL3 EMD CD9…
CD8 T	Dn_G9	0.983441	0.999662	0.0126812	-0.368235	-0.606505	42	EPHB6 SMPDL3B C14orf37 MYOM3 CCL19 RAPGEF3 ZMYND10 MYO18B CDRT1 CD164L2 SH2D5 SRL
Basophil	Dn_G17	0.983731	1	0.0456938	-0.310503	-0.757157	121	XIST GPM6A TPM2 SYNPO2 IGF2BP1 THSD4 BBS5 SYNPO CDH13 TYRO3 ITGA10 GABRB2 SIX1 PFN2 CGNL1 JAM2 ITGB4 PDPN ABLIM2 ADAMTS9 HAS2 JPH1 BCAS1 TGM1 LMX1B EYA4 CLMP DCHS2 AIF1L GPC1 FAM189A2 PDE1A EPPK1 LMCD1 TRIM31 ZNF423 AC079466.1 MEDAG MYBPC2 USP2 NOVA2 OLFML3 ARHGEF15 MYH1 CACNG3 ANGPTL2 SULT2B1 ACTC1 DDN RASIP1 NDRG4 TUSC3
IgG B	Up_G16	0.986749	0.999228	0.0140359	-0.336183	-0.640581	68	RHOBTB3 FCN2 BOK EFNB1 LTBP2 RGS12 VMO1 MLF1 CXCL6 ID1 IL10 COLEC12 ACKR3 GDA PRLR CPA4 INMT
DC	Dn_G9	0.991438	1	0.0582215	-0.324859	-0.669825	42	PTPRT FRMD5 TRPV6 CORO6 MDK MYO18B TNNT2 EFHB HEPH ZMYND10 STOX1 SRL CCL19 RGSL1 SLC12A5 S100A1 VWDE MYOM3 HRC CDHR2 GRIN1 CD164L2 CLIP3 C9orf24
Platelet	Dn_G14	0.993582	1	0.0164942	-0.284668	-0.4918	30	CFL2 PPL PIEZO2 KCNK3 ITIH5 PITX2 SLC5A1 GPRC5B VGLL3 SYBU
MAIT	Dn_G9	0.993929	1	0.0264608	-0.312396	-0.607187	42	PTPRT RAPGEF3 C14orf37 ARPP21 TNNT2 EFHB HEPH STOX1 SRL FGF1 KLHL30 ZMYND10 EPHB6
NK	Dn_G14	0.996021	1	0.0130329	-0.326711	-0.518152	30	RASAL2 ITGA3 PPL OLFML2A GRIA1 SYBU SEMA6D RASGRF1 UTS2B VASN
Red blood	Dn_G6	0.997058	1	0.0019141	-0.353346	-0.647845	391	USP10 CEP63 GAPT CHURC1 INTS8 ARHGEF6 MBD4 LEPROTL1 TSPAN2 SAP30L TXNDC9 TNFAIP8 ING4 CPNE3 C2orf68 ASTE1 GGPS1 RALA CBX1 ZSCAN30 UNC119B CASP10 ZKSCAN5 UCK1 TMEM204 CYSLTR1 ZNF561 NMRK1 KRT23 ABCC5 ZNF577 BTLA PIGB ZNF302 NXPE3 ZSCAN18 ORC4 ZSCAN16 LZTFL1 ZIK1 C15orf40 IGHM LINC00094 LINC00339 PKIA RPS4Y1 ZNF606 BEND5 LEF1 SLC4A10 FITM2 KLHL14 PCYOX1 ANGPT1 TCFL5 ZNF140 ZNF512 LRTOMT FAM175A GIN…
NK	Up_G16	0.997906	1	0.0124812	-0.337687	-0.594121	68	ANXA2 FCN2 VMO1 OSGIN1 RGS12 ID1 EFNB1 CXCL6 FSCN1 PRLR PPP1R17 COLEC12 CYB5R2 IL10 RRAD GNE ENPP3
Neutrophil	Up_G13	0.997953	1	0.0076615	-0.311566	-0.426545	13	BPI MPO RNASE3 HP ELANE
Developing neutrophil	Dn_G4	0.998871	0.999351	0.00730312	-0.291833	-0.536053	68	DDX3Y RRAS2 USP13 WWC2 PAWR AMOTL1 C11orf95 CELSR1 CADM1 PRR4 PARM1 TXLNB WWC1 IGHJ6 ZNF789 PARD3B CEP112 GPR15 NAPSA SCIN PLOD2 FZD8 GPRASP2 IGHJ4 CUZD1 BTNL9 SDR16C5
CD16 Mono	Dn_G21	0.99893	1	0.0449612	-0.297184	-0.583967	41	KLC4 FBLN5 EYS BAIAP3 USP21 PYGM TNNT3 SEMA6C KCNS1 STK33 APOLD1 SCN2B
CD14 Mono	Dn_G9	0.999052	1	0.0420422	-0.298317	-0.5841	42	FRMD5 ARPP21 PTPRT HEPH CORO6 MYO18B RAPGEF3 SMPDL3B RGSL1 CDRT1 SRL C14orf37 STOX1 CLIP3 TRPV6 EFHB ZMYND10 FGF1
IgG B	Dn_G31	0.999228	0.999228	0.0139351	-0.277885	-0.505982	47	RBFOX3 BICC1 DNAH7 FRAS1 DCLK1 TUBB4A LCNL1 CDH3 ANKRD24 MUC16 ANGPTL4 ANO3 MAPK8IP1 PSORS1C1 OTOF THY1 GRB7 SOX2 TRAV24
CD8 T	Dn_G31	0.999306	0.999662	0.012377	-0.297221	-0.496914	47	MUC16 BICC1 SEMA6A RBFOX3 MCOLN3 SOX15 ANO3 DCLK1 ANKRD24 DNER ANGPTL4 SOX2 SPINK5 PCDHGC3 RNF223
Developing neutrophil	Dn_G6	0.999351	0.999351	0.00415794	-0.325071	-0.684139	391	IGHM RPS4Y1 CHMP7 ARHGEF6 CCR7 NXPE3 INTS8 KIAA1143 TNFAIP8 LEPROTL1 ZNF512 STMN3 CBX1 LDLRAD4 C2orf68 ZNF814 LEF1 TLR10 RALA ZKSCAN5 PCYOX1 GGPS1 ZNF551 CYP2U1 ELMOD2 ZNF844 LINC01003 NMRK1 BTLA CHURC1 CSTF3 C2orf49 SLC39A9 ZSCAN30 CLUAP1 NIF3L1 OBSCN ZNF780B CRYZL1 ZNF561 PAQR8 GSPT2 ZNF302 CAPS TSFM ORC4 FAM175A ZNF606 NT5E ASTE1 FAM43A ING4 GIN1 PMEPA1 ZSCAN18 VSIG1 LINC00094 ZNF286B ERP27 ZF…
CD8 T	Dn_G4	0.999662	0.999662	0.0120034	-0.315206	-0.550882	68	PAWR WWC2 CELSR1 COL4A4 PARM1 PTPRK NAPSA AMOTL1 IGHJ6 ITGA2 ADAM23 BTNL9 WWC1 IGHJ4 IQCK ZNF789 PPFIBP1 TPBG DUOX1 C14orf132 TXLNB PKIB KIAA1217 GPR15 KCNN3 CEP112
Neutro Mono transitional cell	Dn_G31	0.999689	1	0.0209611	-0.270478	-0.523924	47	MUC16 CACNA1B LCNL1 CDH3 TINCR ONECUT3 FRAS1 SEMA6A DNAH7 DCLK1 ANGPTL4 ANO3 MAPK8IP1 PSORS1C1 PCDHGC3 THY1 SOX2 TRAV24
Neutrophil	Dn_G7	0.999881	1	0.00632885	-0.345692	-0.608609	133	PDE4DIP
Platelet	Dn_G9	1	1	0.0170851	-0.164184	-0.29763	42	EPHB6 MYOM3 CORO6 RAPGEF3 FRMD5 SMPDL3B CDRT1
Memory B	Dn_G31	1	1	0.0111624	-0.188523	-0.318825	47	ONECUT3 MCOLN3 GABRA4 LOX BICC1 TUBB4A DNAH7 ANO3 SOX15 PSORS1C1 GRB7 SOX2 DNER GDF6 LCNL1 SERTM1 EDN3 CDH3 HSD3B2 SPINK5
Neutro Mono transitional cell	Dn_G9	1	1	0.020564	-0.191173	-0.362552	42	PTPRT CORO6 RGSL1 MYOM3 CLIP3 TNNT2 EFHB CDHR2 SMPDL3B RAPGEF3 VWDE STOX1 FGF1
Platelet	Dn_G31	1	1	0.0172943	-0.213873	-0.394537	47	MUC16 RBFOX3 BICC1 FRAS1 CACNA1B ONECUT3 ANKRD24 PSORS1C1 PCDHGC3 SERTM1 DNAH7 CDH3 ENDOU GALNT9 OTOF SPINK5 SEMA6A RNF223 CAMKV PAMR1
Eosinophils	Dn_G17	1	1	0.00891374	-0.21512	-0.415466	121	XIST TNFRSF10D KIAA0391 TPM2 GPM6A SYNPO EPPK1 AEBP1 IGF2BP1 SPOCK1 FBLN2 CMYA5 DKK3 MYPN VSTM4 DCHS2 IGFN1 XIRP2 ITGB4 USP2 PDPN ADAMTS9 PTRF ARHGEF15 JPH1
NK	Dn_G31	1	1	0.01264	-0.259977	-0.437113	47	TUBB4A BICC1 DNAH7 MCOLN3 TRAV24 PCDHGC3 SOX2 MUC16 PAMR1 GDF6 DNER
Prolif lymph	Dn_G31	1	1	0.047875	-0.21233	-0.442438	47	DNAH7 FRAS1 DCLK1 GABRA4 CACNA1B LCNL1 CDH3 MCOLN3 TINCR ONECUT3 ANGPTL4 ANO3 PSORS1C1 OTOF PCDHGC3 THY1 GRB7 SOX2 TRAV24
CD265 NK	Dn_G17	1	1	0.0204069	-0.224085	-0.475651	121	TNFRSF10D GPM6A SYNPO EPPK1 TMEM132A TNNT1 IGF2BP1 SPOCK1 SIX1 CMYA5 XIRP2 FBLN2 EYA4 AIF1L TRDN USP2 IGFN1 PCDH17 MEDAG NDRG4 MYBPC2 SLC6A1 PTRF NOVA2 OLFML3 GPC1 MYH1 XIRP1 ACTC1 THSD4
Neutrophil	Dn_G17	1	1	0.00640584	-0.301361	-0.525455	121	XIST KIAA0391 TNFRSF10D TPM2 AEBP1 SYNPO TNNT1 FBLN2
NK	Dn_G4	1	1	0.0124507	-0.303624	-0.53419	68	PAWR PPFIBP1 PTPRK COL4A4 NAPSA USP13 PARM1 IGHJ6 ITGA2 ADAM23 BTNL9 CELSR1 TXLNB IGHJ4 KIAA1217 GPR15 WWC1 C14orf132 SCIN PLOD2 PKIB SLCO5A1 FILIP1 CLIC5 HID1 TPBG LNX1 PROM1 IGHJ3 CEP112 TP63
pDC	Dn_G9	1	1	0.0350399	-0.270865	-0.53853	42	EPHB6 ZMYND10 TRPV6 SMPDL3B RGSL1 MYO18B CLIP3 TNNT2 SLC12A5 EFHB HEPH CDHR2 VWDE CDRT1 SRL KLHL30 PTPRT
DC	Dn_G31	1	1	0.0623946	-0.26242	-0.54805	47	MUC16 DNAH7 RBFOX3 GABRA4 CDH3 TINCR LCNL1 DCLK1 CACNA1B MAPK8IP1 MCOLN3 THY1 SOX2 LOX
Doublets	Dn_G17	1	1	0.223479	-0.23599	-0.583881	121	XIST TPM2 BCAS1 IGF2BP1 TG SPOCK1 ABLIM2 ITGA10 PCDH17 CMYA5 NOVA2 CDH13 FAM107A TYRO3 MYPN VSTM4 GABRB2 DCHS2 IGFN1 CGNL1 XIRP2 NDRG4 ITGB4 PDPN ADAMTS9 PTRF ARHGEF15 HAS2 JPH1 SULF1 TGM1 LMX1B EYA4 AIF1L KDELR3 FAM189A2 PDE1A TRDN CKMT2 RHOJ SLCO1A2 PFN2 TRIM31
NK	Dn_G17	1	1	0.0116809	-0.324989	-0.612927	121	TNFRSF10D KIAA0391 SYNPO TNNT1 EPPK1 TMEM132A GPM6A PFN2 SPOCK1 AEBP1 CDH13 FAM107A DKK3 SIX1 JAM2 MEDAG NDRG4 MYPN RHOJ PCDH17 LMCD1 JPH1 WSCD2 DDN ADAMTS15
pDC	Dn_G7	1	1	0.0678549	-0.267764	-0.631868	133	PDE4DIP UACA NFIB FRK PTPRG WWTR1 PDZD2 TMEM30B FAM184A PXDN CXADR LIMCH1 MECOM CTCFL ST6GALNAC1 FGD5 KIAA1456 NBL1 ZNF462 NTN4 EFNB2 CNN3 PCDH7 ABI3BP ISM1 ANKRD1 ENAH COL12A1 NPDC1 PLIN1 SOX7 CCDC80 ARSJ COL5A2 GRHL2 CDH5 CACNA2D1 PRRX1 GULP1 MXRA5 LIN28B CYP2F1 GALNT15 SIX4 PPP1R14C PLCXD3 SFTA3 LCA5 WIPF3 LIPG PLEKHG7 TMEM108 RBM24 SLC34A2 WT1 GJA1 LINC00200 PLEKHH1 CAP2 CHST5 PALMD
Neutro Mono transitional cell	Dn_G17	1	1	0.0282592	-0.287237	-0.639933	121	XIST TPM2 KIAA0391 AEBP1 SYNPO SYNPO2 FBLN2 THSD4 EPPK1 DKK3 MYPN ABLIM2 IGFN1 CGNL1 XIRP2 BBS5 IGF2BP1 ADAMTS9 HAS2 CMYA5 JPH1 ITGB4 BCAS1 LMX1B AIF1L KDELR3 GPC1 FAM189A2 TRDN CKMT2 LMCD1 TRIM31 AC079466.1 MEDAG MYBPC2 PDPN SLC6A1 TYRO3 CABP1 ADAMTS15 GABRB2 IP6K3 WSCD2 GDNF
Eosinophils	Dn_G6	1	1	0.00667639	-0.309489	-0.669598	391	RPS4Y1 IGHM CCR7 PCYOX1 LEF1 CHMP7 CASP10 ZNF302 GGPS1 ZBTB8OS ING4 USP10 LDLRAD4 ZNF75A KIAA1143 UNC119B FAM134B STMN3 TXNDC9 C17orf80 CHURC1 TRMT10C CPNE3 CYP2U1 TLR10 GNG7 JRK ZNF512 BTLA C2orf49 TMEM204 TNFAIP8 RNF170 PAQR8 TCEANC2 NMRK1 SAP30L RALA OBSCN INTS8 ZSCAN30 ELMOD2 UCK1 PKIA ORC4 RSAD2 C2orf68 LINC01003 NXPE3 MZB1 NT5E C15orf40 VSIG1 SLC39A9 SLC35B3 GOLPH3L METTL18 GSPT2 CSTF3 CRYZ…
CD16 Mono	Dn_G17	1	1	0.103804	-0.321011	-0.746905	121	TPM2 AEBP1 BCAS1 SYNPO KIAA0391 NOVA2 SYNPO2 JAM2 SPOCK1 GABRB2 FAM107A IGF2BP1 ABLIM2 ARHGEF15 PCDH17 FBLN2 ITGB4 SIX1 DCHS2 TYRO3 BBS5 HAS2 CLMP NDRG4 PTRF CMYA5 FAM189A2 MYPN VSTM4 MYBPC2 THSD4 DKK3 CABP1 IP6K3 PDPN IGFN1 ADAMTS9 LMCD1 RHOJ XIRP2 MYH1 CACNG3 ANGPTL2 SULT2B1 AIF1L TUSC3 GPC1 SPARCL1 A4GALT MEDAG CX3CL1 PDE1A CGNL1 PFN2 GREM1 TRIM31 SYDE1 SLC6A1 RASIP1 USP2 NTN1 ZNF423 OMD NES W…
Doublets	Dn_G7	1	1	0.260821	-0.338588	-0.841124	133	PDZD2 NFIB PTPRG FAM161A KIAA1456 MYO5C HSPG2 CDON TJP1 PXDN NPDC1 CXADR LIMCH1 MECOM CTCFL TMEM108 FGD5 NBL1 NTN4 EFNB2 CNN3 PCDH7 ISM1 ZNF521 ANKRD1 PALMD BMP4 MALL KIAA1462 COL12A1 DSG2 ZNF462 PLIN1 SOX7 CCDC80 ARSJ NOS3 COL5A2 CDH5 STC1 CACNA2D1 PRRX1 GULP1 FHOD3 EMCN ZYG11A MXRA5 LIN28B IRX2 SNCAIP CYP2F1 GALNT15 COL4A1 CYP26B1 SIX4 PPP1R14C LHFP PLCXD3 TINAGL1 SFTA3 SERPINB5 CAV1 SFTPB TBX1…
Neutro Mono transitional cell	EA-DEG				-0.42423		1460	ETS1 GNLY CCL5 PRF1 SYNE2 SLC38A1 FGFBP2 SPOCK2 RPS6 GZMB GZMH RUNX3 RPS18 IL7R GZMA NKG7 RPS14 EVL RPL13 RPS20 LCK RPL19 RPS29 RPSAP58 SPTBN1 GLTSCR2 RPS4X RPL27A CD3D RPS16 ATM RPL35 RPSA CTSW RPS2 RPL18 GPR56 LBH RBL2 TGFBR3 ITGAL SPON2 LTB RPLP0 CST7 ATP2B4 KLRD1 RASGRP1 ABLIM1 GNPTAB EIF4A2 BCL11B RPL4 RPL8 KLF12 LDHB RPL11 RPS23 FAIM3 RPL5 MS4A1 TCF7 ITK PPP2R5C S1PR5 CD96 CD3E PRKACB APMAP…
CD14 Mono	Dn_G6				-0.327599		391	IGHM CCR7 LEF1 KRT23 TSPAN2 TLR10 GNG7 STMN3 NMRK1 BTLA CEP63 TNFAIP8 ZNF75A TMEM204 NT5E OBSCN ZSCAN30 MZB1 ZSCAN18 PKIA TSPYL4 JRK VSIG1 CEP97 CLUAP1 FCGBP AKTIP LCLAT1 CR2 ZFP82 GOLPH3L KLHL14 GSPT2 LRRC37A3 SUSD3 ZNF154 ZNF518B ZNF814 SLC4A10 ZNF585A PMEPA1 ZNF286B CYP2U1 LMO7 NDUFAF6 ZNF512 STAG3 BEND5 LRRN3 ZNF780B MCF2L ZNF671 CAPS ZNF844 AVIL METTL18 CNKSR2 GIN1 RSAD2 ENO3 HPCAL4 ZNF616 L…
