# Supplementary material for: Enhanced insulin‐regulated phagocytic activities support extreme health span and longevity in multiple populations
Source: Aging Cell. 2023 Mar 8;22(5):e13810. doi: 10.1111/acel.13810 (PMC10186610; doi:10.1111/acel.13810)
Supplement: Supplementary file 21 — Table S9. [file ACEL-22-e13810-s016.xlsx]

## Sheet: Sheet1
Table S9. Details of genes in the four major groups/clusters presented in Fig.2D.
Gene	Cluster
ABCD1	G1
ABCG1	G1
ACER3	G1
ACP2	G1
ADAM9	G1
ADAP1	G1
ADPRH	G1
AGTRAP	G1
ALDH3B1	G1
ARHGAP31	G1
ARSD	G1
ATOX1	G1
ATP6AP1	G1
ATP6V0C	G1
CAPG	G1
CATSPER1	G1
CCDC88A	G1
CD33	G1
CDKN2B	G1
CECR1	G1
CHP1	G1
CRTAP	G1
CTNNBIP1	G1
CTSB	G1
CUEDC1	G1
DIAPH2	G1
ECHDC3	G1
EMILIN2	G1
EPB41L3	G1
FAM102B	G1
FAM198B	G1
FBN2	G1
FCN1	G1
FES	G1
FLT3	G1
FSTL3	G1
FZD1	G1
G6PD	G1
GCH1	G1
GLB1	G1
GOLIM4	G1
H2AFY	G1
HEXB	G1
HGSNAT	G1
HS1BP3	G1
HSD3B7	G1
IL15RA	G1
INSR	G1
ITGB2	G1
ITPRIPL2	G1
KCNMB1	G1
KCTD12	G1
KIAA0930	G1
KIAA1598	G1
LILRB4	G1
LRP1	G1
LTB4R	G1
MAP2K1	G1
MAP3K6	G1
MARVELD1	G1
MERTK	G1
MFSD7	G1
MMP14	G1
MSR1	G1
MTHFD2	G1
NAGK	G1
NKIRAS2	G1
NSF	G1
RAB34	G1
RBCK1	G1
RENBP	G1
RGL1	G1
S1PR3	G1
SAPCD2	G1
SCARB2	G1
SEMA3C	G1
SGMS2	G1
SLC1A5	G1
SLC25A24	G1
SLC35F6	G1
SLC39A11	G1
SNX33	G1
SPTLC2	G1
SRGAP2	G1
STAB1	G1
STAC3	G1
STS	G1
TESC	G1
TIAM1	G1
TMEM144	G1
TMEM170B	G1
TNS3	G1
TPMT	G1
TPP1	G1
TPPP3	G1
TRPM2	G1
TRPS1	G1
TYMP	G1
UBE2L6	G1
WDR41	G1
ABCA2	G2
ARHGAP10	G2
ARHGAP11A	G2
ASL	G2
ATP8B3	G2
BEX4	G2
BMP1	G2
C11orf21	G2
CCND3	G2
CD160	G2
CENPK	G2
CHST12	G2
COL6A2	G2
CRIM1	G2
DHRS3	G2
DNAJC1	G2
DPY19L1	G2
EML2	G2
ENC1	G2
F8	G2
FAM179A	G2
FRMPD3	G2
GALNT3	G2
GBP3	G2
GLB1L2	G2
GSR	G2
GTF3C1	G2
HDGFRP3	G2
HIRA	G2
HOPX	G2
ITGAD	G2
ITPRIPL1	G2
JAKMIP2	G2
KATNAL1	G2
KCNAB2	G2
KEAP1	G2
KIFC3	G2
KIR3DL2	G2
KLRC3	G2
KRT73	G2
LIMK1	G2
MAGOHB	G2
NFIA	G2
NTRK1	G2
PATL2	G2
PLCB1	G2
PTPN22	G2
PTPRA	G2
RAP2B	G2
RASGEF1A	G2
RNF166	G2
RPA1	G2
SAMD3	G2
SLC9A3R1	G2
SLFN12	G2
SNAI3	G2
SPIN4	G2
SURF4	G2
TIMM10	G2
UCK2	G2
WDR82	G2
WSB2	G2
ZFYVE28	G2
ZNF304	G2
ABI2	G3
ACSL6	G3
ACVR2B	G3
ALS2CL	G3
AMIGO1	G3
ANK3	G3
ANKS6	G3
ANO9	G3
APBB1	G3
ARMCX4	G3
BBS2	G3
BDH1	G3
CACNA1I	G3
CASP6	G3
CCDC64	G3
CCDC66	G3
CD40LG	G3
CDC14A	G3
CDK20	G3
CDR2	G3
CHD3	G3
CNST	G3
CTLA4	G3
CYLD	G3
DCHS1	G3
DOCK9	G3
DUSP16	G3
GALT	G3
GGT7	G3
GOLGA7B	G3
GP5	G3
GPRASP1	G3
HABP4	G3
HKR1	G3
IL11RA	G3
IL6ST	G3
INADL	G3
ING5	G3
LINS	G3
LRRC8B	G3
MAST4	G3
MID2	G3
MKL2	G3
MKS1	G3
MLLT3	G3
MORC4	G3
MPI	G3
MVB12B	G3
NLE1	G3
NR1D1	G3
NR3C2	G3
OVGP1	G3
PBXIP1	G3
PCMTD2	G3
PDK1	G3
PHC1	G3
PLEKHG4	G3
PLXNA1	G3
PPP1R3F	G3
RABL3	G3
RASGRF2	G3
REXO2	G3
RNF157	G3
RNF19A	G3
SESN3	G3
SFI1	G3
SLC22A23	G3
SMTNL1	G3
SMYD5	G3
SNPH	G3
SORBS3	G3
SPIN3	G3
SSTR3	G3
THBS4	G3
THEM4	G3
TJP3	G3
TMEM25	G3
TMEM41B	G3
TMEM63A	G3
TNFRSF10A	G3
TNK1	G3
TRABD2A	G3
TSPAN18	G3
TTC39C	G3
TUBE1	G3
USP53	G3
UTP20	G3
UXS1	G3
ZC3H8	G3
ZNF134	G3
ZNF33B	G3
ZNF419	G3
ZNF44	G3
ZNF512B	G3
ZNF862	G3
ADD2	G4
AKAP1	G4
ALDH5A1	G4
ANKRD26	G4
AP4S1	G4
ARHGAP5	G4
ARL14EP	G4
BCL7A	G4
BIRC3	G4
BLNK	G4
C12orf66	G4
C5orf28	G4
C5orf63	G4
CCDC58	G4
CENPV	G4
CHML	G4
DIEXF	G4
EPS15	G4
FAM60A	G4
FANCD2	G4
FCER2	G4
FCRL1	G4
FCRL2	G4
FOXP1	G4
GCSAM	G4
GOLGA8A	G4
GYLTL1B	G4
HIP1R	G4
IFT80	G4
IMMP2L	G4
INTS10	G4
IPO5	G4
IQCB1	G4
IZUMO4	G4
KIAA1407	G4
KLF8	G4
LMF1	G4
LYRM7	G4
LZTS2	G4
MALT1	G4
MAP3K9	G4
MAP9	G4
MGAT5	G4
MOCS2	G4
MRPS25	G4
NPM1	G4
PAIP2B	G4
PAN2	G4
PAX5	G4
PDE6B	G4
PIAS2	G4
PKIG	G4
PMPCB	G4
POLD2	G4
POU6F1	G4
QRSL1	G4
RAB30	G4
RAB3GAP1	G4
RALGPS2	G4
RHBDD1	G4
RIC3	G4
RIMKLB	G4
RLTPR	G4
RPL10A	G4
RPL3	G4
RPL32	G4
RPP38	G4
RPS3A	G4
RPS8	G4
SAV1	G4
SFMBT1	G4
SGK223	G4
SGSM3	G4
SLC29A2	G4
SLC9A7	G4
SNX22	G4
SNX9	G4
SRSF10	G4
STAP1	G4
SUN1	G4
SYNJ2	G4
TAF4B	G4
TFAP4	G4
TMEM243	G4
TMEM261	G4
TMEM38B	G4
TTC9	G4
TXLNG	G4
URB1	G4
WDR19	G4
WDR6	G4
WDR77	G4
ZBTB24	G4
ZC4H2	G4
ZDHHC23	G4
ZFP62	G4
ZHX3	G4
ZMAT1	G4
ZNF202	G4
ZNF248	G4
ZNF347	G4
ZNF354B	G4
ZNF395	G4
ZNF502	G4
ZNF506	G4
ZNF680	G4
ZNF708	G4
ZNF793	G4
