# Supplementary material for: Enhanced insulin‐regulated phagocytic activities support extreme health span and longevity in multiple populations
Source: Aging Cell. 2023 Mar 8;22(5):e13810. doi: 10.1111/acel.13810 (PMC10186610; doi:10.1111/acel.13810)
Supplement: Supplementary file 22 — Table S10. [file ACEL-22-e13810-s002.xlsx]

## Sheet: Sheet1
Table S10. Gene functional characterization genes in Table S9 by the Metascape platform (Fig.2E).
GroupID	Category	Term	Description	LogP	Log(q-value)	InTerm_InList	Genes	Symbols
1_Summary	KEGG Pathway	hsa04142	Lysosome	-9.22106	-5.12433	9/132	53,527,537,950,1200,1508,2720,3074,138050,83871,3643,2322,3689,4481,11261,257364	ACP2,ATP6V0C,ATP6AP1,SCARB2,TPP1,CTSB,GLB1,HEXB,HGSNAT,RAB34,INSR,FLT3,ITGB2,MSR1,CHP1,SNX33
1_Member	KEGG Pathway	hsa04142	Lysosome	-9.22106	-5.12433	9/132	53,527,537,950,1200,1508,2720,3074,138050	ACP2,ATP6V0C,ATP6AP1,SCARB2,TPP1,CTSB,GLB1,HEXB,HGSNAT
1_Member	GO Biological Processes	GO:0007040	lysosome organization	-6.11011	-2.57348	6/95	53,527,537,1200,3074,83871	ACP2,ATP6V0C,ATP6AP1,TPP1,HEXB,RAB34
1_Member	GO Biological Processes	GO:0080171	lytic vacuole organization	-6.11011	-2.57348	6/95	53,527,537,1200,3074,83871	ACP2,ATP6V0C,ATP6AP1,TPP1,HEXB,RAB34
1_Member	GO Biological Processes	GO:0007033	vacuole organization	-4.62066	-1.81666	6/172	53,527,537,1200,3074,83871	ACP2,ATP6V0C,ATP6AP1,TPP1,HEXB,RAB34
1_Member	Reactome Gene Sets	R-HSA-77387	Insulin receptor recycling	-4.06212	-1.53469	3/26	527,537,3643	ATP6V0C,ATP6AP1,INSR
1_Member	Reactome Gene Sets	R-HSA-74752	Signaling by Insulin receptor	-3.87355	-1.40629	4/78	527,537,2322,3643	ATP6V0C,ATP6AP1,FLT3,INSR
1_Member	KEGG Pathway	hsa04145	Phagosome	-2.77901	-0.727607	4/152	527,537,3689,4481	ATP6V0C,ATP6AP1,ITGB2,MSR1
1_Member	GO Biological Processes	GO:0051453	regulation of intracellular pH	-2.57316	-0.594304	3/83	527,537,11261	ATP6V0C,ATP6AP1,CHP1
1_Member	GO Biological Processes	GO:0030641	regulation of cellular pH	-2.50121	-0.557977	3/88	527,537,11261	ATP6V0C,ATP6AP1,CHP1
1_Member	GO Biological Processes	GO:0007032	endosome organization	-2.48736	-0.545827	3/89	527,537,257364	ATP6V0C,ATP6AP1,SNX33
1_Member	KEGG Pathway	hsa05323	Rheumatoid arthritis	-2.43358	-0.503807	3/93	527,537,3689	ATP6V0C,ATP6AP1,ITGB2
1_Member	GO Biological Processes	GO:0006885	regulation of pH	-2.36979	-0.461053	3/98	527,537,11261	ATP6V0C,ATP6AP1,CHP1
1_Member	GO Biological Processes	GO:0030004	cellular monovalent inorganic cation homeostasis	-2.21934	-0.369416	3/111	527,537,11261	ATP6V0C,ATP6AP1,CHP1
2_Summary	GO Biological Processes	GO:0007264	small GTPase mediated signal transduction	-9.20442	-4.85635	19/262	394,1122,3984,5912,5924,7074,10152,11261,23179,23348,27314,27352,28511,55103,55704,57343,57514,57698,221002,141,4914,9824,11033,22930,23380,51429,55255,5361,57326,537,1730,6510,11180,22852,25894,57473,79658,157285,285282,945,7023,9026,10892,64105	ARHGAP5,CHML,LIMK1,RAP2B,RASGRF2,TIAM1,ABI2,CHP1,RGL1,DOCK9,RAB30,SGSM3,NKIRAS2,RALGPS2,CCDC88A,ZNF304,ARHGAP31,SHTN1,RASGEF1A,ADPRH,NTRK1,ARHGAP11A,ADAP1,RAB3GAP1,SRGAP2,SNX9,WDR41,PLXNA1,PBXIP1,ATP6AP1,DIAPH2,SLC1A5,WDR6,ANKRD26,PLEKHG4,ZNF512B,ARHGAP10,PRAG1,RABL3,CD33,TFAP4,HIP1R,MALT1,CENPK
2_Member	GO Biological Processes	GO:0007264	small GTPase mediated signal transduction	-9.20442	-4.85635	19/262	394,1122,3984,5912,5924,7074,10152,11261,23179,23348,27314,27352,28511,55103,55704,57343,57514,57698,221002	ARHGAP5,CHML,LIMK1,RAP2B,RASGRF2,TIAM1,ABI2,CHP1,RGL1,DOCK9,RAB30,SGSM3,NKIRAS2,RALGPS2,CCDC88A,ZNF304,ARHGAP31,SHTN1,RASGEF1A
2_Member	GO Biological Processes	GO:0007265	Ras protein signal transduction	-7.08204	-3.03499	14/188	394,3984,5912,5924,7074,10152,23179,27314,27352,28511,55103,57343,57698,221002	ARHGAP5,LIMK1,RAP2B,RASGRF2,TIAM1,ABI2,RGL1,RAB30,SGSM3,NKIRAS2,RALGPS2,ZNF304,SHTN1,RASGEF1A
2_Member	GO Biological Processes	GO:0043547	positive regulation of GTPase activity	-5.86169	-2.21259	15/272	141,4914,5924,7074,9824,11033,22930,23179,23348,23380,27352,51429,55103,55255,221002	ADPRH,NTRK1,RASGRF2,TIAM1,ARHGAP11A,ADAP1,RAB3GAP1,RGL1,DOCK9,SRGAP2,SGSM3,SNX9,RALGPS2,WDR41,RASGEF1A
2_Member	GO Biological Processes	GO:0043087	regulation of GTPase activity	-5.57202	-2.08315	17/364	141,4914,5361,5924,7074,9824,11033,22930,23179,23348,23380,27352,51429,55103,55255,57326,221002	ADPRH,NTRK1,PLXNA1,RASGRF2,TIAM1,ARHGAP11A,ADAP1,RAB3GAP1,RGL1,DOCK9,SRGAP2,SGSM3,SNX9,RALGPS2,WDR41,PBXIP1,RASGEF1A
2_Member	Reactome Gene Sets	R-HSA-9012999	RHO GTPase cycle	-5.52814	-2.08315	19/449	394,537,1730,5361,5924,6510,7074,9824,10152,11180,22852,23348,23380,25894,55704,57473,57514,79658,157285	ARHGAP5,ATP6AP1,DIAPH2,PLXNA1,RASGRF2,SLC1A5,TIAM1,ARHGAP11A,ABI2,WDR6,ANKRD26,DOCK9,SRGAP2,PLEKHG4,CCDC88A,ZNF512B,ARHGAP31,ARHGAP10,PRAG1
2_Member	GO Biological Processes	GO:0051056	regulation of small GTPase mediated signal transduction	-4.70393	-1.63462	14/299	394,4914,5924,7074,9824,23380,25894,27352,55103,57514,79658,157285,221002,285282	ARHGAP5,NTRK1,RASGRF2,TIAM1,ARHGAP11A,SRGAP2,PLEKHG4,SGSM3,RALGPS2,ARHGAP31,ARHGAP10,PRAG1,RASGEF1A,RABL3
2_Member	GO Biological Processes	GO:0051345	positive regulation of hydrolase activity	-4.0395	-1.18503	19/576	141,945,4914,5924,7023,7074,9026,9824,10892,11033,22930,23179,23348,23380,27352,51429,55103,55255,221002	ADPRH,CD33,NTRK1,RASGRF2,TFAP4,TIAM1,HIP1R,ARHGAP11A,MALT1,ADAP1,RAB3GAP1,RGL1,DOCK9,SRGAP2,SGSM3,SNX9,RALGPS2,WDR41,RASGEF1A
2_Member	Reactome Gene Sets	R-HSA-9013149	RAC1 GTPase cycle	-4.02795	-1.18503	10/185	394,5924,6510,7074,10152,23348,23380,25894,57514,79658	ARHGAP5,RASGRF2,SLC1A5,TIAM1,ABI2,DOCK9,SRGAP2,PLEKHG4,ARHGAP31,ARHGAP10
2_Member	Reactome Gene Sets	R-HSA-194315	Signaling by Rho GTPases	-3.76981	-1.0238	21/707	394,537,1730,3984,5361,5924,6510,7074,9824,10152,11180,22852,23348,23380,25894,55704,57473,57514,64105,79658,157285	ARHGAP5,ATP6AP1,DIAPH2,LIMK1,PLXNA1,RASGRF2,SLC1A5,TIAM1,ARHGAP11A,ABI2,WDR6,ANKRD26,DOCK9,SRGAP2,PLEKHG4,CCDC88A,ZNF512B,ARHGAP31,CENPK,ARHGAP10,PRAG1
3_Summary	Reactome Gene Sets	R-HSA-428157	Sphingolipid metabolism	-9.17137	-5.12433	8/90	221,412,414,2720,3074,9517,55331,166929,215,23179,80270,2643,1508,2539,9619,1200,5973,10797,55577,51816,1903,5604,527	ALDH3B1,STS,ARSD,GLB1,HEXB,SPTLC2,ACER3,SGMS2,ABCD1,RGL1,HSD3B7,GCH1,CTSB,G6PD,ABCG1,TPP1,RENBP,MTHFD2,NAGK,ADA2,S1PR3,MAP2K1,ATP6V0C
3_Member	Reactome Gene Sets	R-HSA-428157	Sphingolipid metabolism	-9.17137	-5.12433	8/90	221,412,414,2720,3074,9517,55331,166929	ALDH3B1,STS,ARSD,GLB1,HEXB,SPTLC2,ACER3,SGMS2
3_Member	KEGG Pathway	hsa00600	Sphingolipid metabolism	-6.04068	-2.57348	5/53	2720,3074,9517,55331,166929	GLB1,HEXB,SPTLC2,ACER3,SGMS2
3_Member	Reactome Gene Sets	R-HSA-1660661	Sphingolipid de novo biosynthesis	-4.85762	-1.81896	4/44	221,9517,55331,166929	ALDH3B1,SPTLC2,ACER3,SGMS2
3_Member	GO Biological Processes	GO:0006665	sphingolipid metabolic process	-4.84481	-1.81896	6/157	221,2720,3074,9517,55331,166929	ALDH3B1,GLB1,HEXB,SPTLC2,ACER3,SGMS2
3_Member	Reactome Gene Sets	R-HSA-556833	Metabolism of lipids	-4.44253	-1.74767	11/743	215,221,412,414,2720,3074,9517,23179,55331,80270,166929	ABCD1,ALDH3B1,STS,ARSD,GLB1,HEXB,SPTLC2,RGL1,ACER3,HSD3B7,SGMS2
3_Member	GO Biological Processes	GO:0034312	diol biosynthetic process	-4.22574	-1.62654	3/23	2643,9517,55331	GCH1,SPTLC2,ACER3
3_Member	GO Biological Processes	GO:0006643	membrane lipid metabolic process	-4.21874	-1.62654	6/203	221,2720,3074,9517,55331,166929	ALDH3B1,GLB1,HEXB,SPTLC2,ACER3,SGMS2
3_Member	GO Biological Processes	GO:0034311	diol metabolic process	-3.82958	-1.37914	3/31	2643,9517,55331	GCH1,SPTLC2,ACER3
3_Member	GO Biological Processes	GO:1901615	organic hydroxy compound metabolic process	-3.76855	-1.32896	8/469	221,1508,2539,2643,9517,9619,55331,80270	ALDH3B1,CTSB,G6PD,GCH1,SPTLC2,ABCG1,ACER3,HSD3B7
3_Member	GO Biological Processes	GO:1901617	organic hydroxy compound biosynthetic process	-3.58393	-1.18897	5/170	2539,2643,9517,55331,80270	G6PD,GCH1,SPTLC2,ACER3,HSD3B7
3_Member	GO Biological Processes	GO:0046165	alcohol biosynthetic process	-3.54357	-1.18204	4/95	2539,2643,9517,55331	G6PD,GCH1,SPTLC2,ACER3
3_Member	GO Biological Processes	GO:0043603	cellular amide metabolic process	-3.52172	-1.16929	10/792	215,1200,2539,3074,5973,9517,10797,55331,55577,166929	ABCD1,TPP1,G6PD,HEXB,RENBP,SPTLC2,MTHFD2,ACER3,NAGK,SGMS2
3_Member	GO Biological Processes	GO:0006672	ceramide metabolic process	-3.49199	-1.15671	4/98	3074,9517,55331,166929	HEXB,SPTLC2,ACER3,SGMS2
3_Member	GO Biological Processes	GO:0030148	sphingolipid biosynthetic process	-3.42582	-1.124	4/102	221,9517,55331,166929	ALDH3B1,SPTLC2,ACER3,SGMS2
3_Member	GO Biological Processes	GO:0046173	polyol biosynthetic process	-3.26209	-1.02796	3/48	2643,9517,55331	GCH1,SPTLC2,ACER3
3_Member	GO Biological Processes	GO:0044283	small molecule biosynthetic process	-3.23627	-1.01511	7/430	215,2539,2643,9517,51816,55331,80270	ABCD1,G6PD,GCH1,SPTLC2,ADA2,ACER3,HSD3B7
3_Member	GO Biological Processes	GO:0008610	lipid biosynthetic process	-3.2047	-0.997333	8/570	215,221,2539,3074,9517,55331,80270,166929	ABCD1,ALDH3B1,G6PD,HEXB,SPTLC2,ACER3,HSD3B7,SGMS2
3_Member	GO Biological Processes	GO:0006066	alcohol metabolic process	-3.18404	-0.997333	6/316	221,2539,2643,9517,9619,55331	ALDH3B1,G6PD,GCH1,SPTLC2,ABCG1,ACER3
3_Member	KEGG Pathway	hsa04071	Sphingolipid signaling pathway	-3.17294	-0.989219	4/119	1903,5604,9517,166929	S1PR3,MAP2K1,SPTLC2,SGMS2
3_Member	GO Biological Processes	GO:0046467	membrane lipid biosynthetic process	-2.91025	-0.812602	4/140	221,9517,55331,166929	ALDH3B1,SPTLC2,ACER3,SGMS2
3_Member	GO Biological Processes	GO:0019751	polyol metabolic process	-2.32127	-0.432594	3/102	2643,9517,55331	GCH1,SPTLC2,ACER3
3_Member	GO Biological Processes	GO:0090407	organophosphate biosynthetic process	-2.04273	-0.258138	6/538	527,2539,2643,3074,9517,166929	ATP6V0C,G6PD,GCH1,HEXB,SPTLC2,SGMS2
4_Summary	GO Biological Processes	GO:0007017	microtubule-based process	-6.8664	-2.99545	29/786	583,1107,2242,3801,4869,8556,8911,9368,10207,11261,23015,23353,23380,24139,25897,50810,51175,51673,55704,57560,57728,79884,84056,84445,89958,92558,117144,165186,285331,6122,9657,54475,54903,64105,83871,125488,197135,440026,57698	BBS2,CHD3,FES,KIFC3,NPM1,CDC14A,CACNA1I,SLC9A3R1,PATJ,CHP1,GOLGA8A,SUN1,SRGAP2,EML2,RNF19A,HDGFL3,TUBE1,TPPP3,CCDC88A,IFT80,WDR19,MAP9,KATNAL1,LZTS2,SAPCD2,BICDL1,CATSPER1,TOGARAM2,CCDC66,RPL3,IQCB1,NLE1,MKS1,CENPK,RAB34,TTC39C,PATL2,TMEM41B,SHTN1
4_Member	GO Biological Processes	GO:0007017	microtubule-based process	-6.8664	-2.99545	29/786	583,1107,2242,3801,4869,8556,8911,9368,10207,11261,23015,23353,23380,24139,25897,50810,51175,51673,55704,57560,57728,79884,84056,84445,89958,92558,117144,165186,285331	BBS2,CHD3,FES,KIFC3,NPM1,CDC14A,CACNA1I,SLC9A3R1,PATJ,CHP1,GOLGA8A,SUN1,SRGAP2,EML2,RNF19A,HDGFL3,TUBE1,TPPP3,CCDC88A,IFT80,WDR19,MAP9,KATNAL1,LZTS2,SAPCD2,BICDL1,CATSPER1,TOGARAM2,CCDC66
4_Member	GO Biological Processes	GO:0000226	microtubule cytoskeleton organization	-6.22578	-2.47977	22/526	583,1107,2242,4869,8556,10207,11261,23015,23353,23380,24139,25897,50810,51175,51673,55704,79884,84056,84445,89958,165186,285331	BBS2,CHD3,FES,NPM1,CDC14A,PATJ,CHP1,GOLGA8A,SUN1,SRGAP2,EML2,RNF19A,HDGFL3,TUBE1,TPPP3,CCDC88A,MAP9,KATNAL1,LZTS2,SAPCD2,TOGARAM2,CCDC66
4_Member	GO Biological Processes	GO:0070925	organelle assembly	-2.45198	-0.224483	19/783	583,4869,6122,8556,9657,23015,54475,54903,57560,57728,64105,79884,83871,84445,125488,165186,197135,285331,440026	BBS2,NPM1,RPL3,CDC14A,IQCB1,GOLGA8A,NLE1,MKS1,IFT80,WDR19,CENPK,MAP9,RAB34,LZTS2,TTC39C,TOGARAM2,PATL2,CCDC66,TMEM41B
4_Member	GO Biological Processes	GO:0120031	plasma membrane bounded cell projection assembly	-2.40347	-0.200719	12/402	583,8556,9368,9657,23380,54903,55704,57560,57698,57728,125488,285331	BBS2,CDC14A,SLC9A3R1,IQCB1,SRGAP2,MKS1,CCDC88A,IFT80,SHTN1,WDR19,TTC39C,CCDC66
5_Summary	Reactome Gene Sets	R-HSA-6798695	Neutrophil degranulation	-6.21913	-2.57348	11/482	221,527,945,1508,2219,2720,3074,3689,7226,51816,138050,412,414,11261,2539,7172	ALDH3B1,ATP6V0C,CD33,CTSB,FCN1,GLB1,HEXB,ITGB2,TRPM2,ADA2,HGSNAT,STS,ARSD,CHP1,G6PD,TPMT
5_Member	Reactome Gene Sets	R-HSA-6798695	Neutrophil degranulation	-6.21913	-2.57348	11/482	221,527,945,1508,2219,2720,3074,3689,7226,51816,138050	ALDH3B1,ATP6V0C,CD33,CTSB,FCN1,GLB1,HEXB,ITGB2,TRPM2,ADA2,HGSNAT
5_Member	Reactome Gene Sets	R-HSA-1660662	Glycosphingolipid metabolism	-4.77989	-1.81666	4/46	412,414,2720,3074	STS,ARSD,GLB1,HEXB
5_Member	WikiPathways	WP4815	Glycosaminoglycan degradation	-4.63518	-1.81666	3/17	2720,3074,138050	GLB1,HEXB,HGSNAT
5_Member	KEGG Pathway	hsa00531	Glycosaminoglycan degradation	-4.48345	-1.75863	3/19	2720,3074,138050	GLB1,HEXB,HGSNAT
5_Member	Reactome Gene Sets	R-HSA-1630316	Glycosaminoglycan metabolism	-3.10601	-0.956601	4/124	2720,3074,11261,138050	GLB1,HEXB,CHP1,HGSNAT
5_Member	Reactome Gene Sets	R-HSA-71387	Metabolism of carbohydrates	-2.51691	-0.565034	5/295	2539,2720,3074,11261,138050	G6PD,GLB1,HEXB,CHP1,HGSNAT
5_Member	Reactome Gene Sets	R-HSA-5668914	Diseases of metabolism	-2.0203	-0.249725	4/249	2720,3074,7172,138050	GLB1,HEXB,TPMT,HGSNAT
6_Summary	GO Biological Processes	GO:0097242	amyloid-beta clearance	-6.02	-2.57348	4/23	3643,3689,4035,4481,950,11006,23166,2219,83871,257364,10461,9619	INSR,ITGB2,LRP1,MSR1,SCARB2,LILRB4,STAB1,FCN1,RAB34,SNX33,MERTK,ABCG1
6_Member	GO Biological Processes	GO:0097242	amyloid-beta clearance	-6.02	-2.57348	4/23	3643,3689,4035,4481	INSR,ITGB2,LRP1,MSR1
6_Member	GO Biological Processes	GO:0006898	receptor-mediated endocytosis	-6.01846	-2.57348	7/157	950,3643,3689,4035,4481,11006,23166	SCARB2,INSR,ITGB2,LRP1,MSR1,LILRB4,STAB1
6_Member	GO Biological Processes	GO:0006897	endocytosis	-5.20404	-2.04084	10/498	950,2219,3643,3689,4035,4481,11006,23166,83871,257364	SCARB2,FCN1,INSR,ITGB2,LRP1,MSR1,LILRB4,STAB1,RAB34,SNX33
6_Member	GO Biological Processes	GO:0006909	phagocytosis	-3.87984	-1.40643	6/234	2219,3689,4035,4481,10461,83871	FCN1,ITGB2,LRP1,MSR1,MERTK,RAB34
6_Member	Reactome Gene Sets	R-HSA-2173782	Binding and Uptake of Ligands by Scavenger Receptors	-3.43384	-1.124	3/42	4035,4481,23166	LRP1,MSR1,STAB1
6_Member	GO Biological Processes	GO:0031623	receptor internalization	-2.85826	-0.782035	3/66	3689,4035,11006	ITGB2,LRP1,LILRB4
6_Member	GO Biological Processes	GO:1905954	positive regulation of lipid localization	-2.20858	-0.364304	3/112	4035,4481,9619	LRP1,MSR1,ABCG1
6_Member	GO Biological Processes	GO:0099024	plasma membrane invagination	-2.09681	-0.292804	3/123	3689,4481,257364	ITGB2,MSR1,SNX33
6_Member	GO Biological Processes	GO:0010324	membrane invagination	-2.03132	-0.251451	3/130	3689,4481,257364	ITGB2,MSR1,SNX33
7_Summary	GO Biological Processes	GO:1901136	carbohydrate derivative catabolic process	-5.78725	-2.43029	7/170	215,1890,2720,3074,5973,51816,55577,221	ABCD1,TYMP,GLB1,HEXB,RENBP,ADA2,NAGK,ALDH3B1
7_Member	GO Biological Processes	GO:1901136	carbohydrate derivative catabolic process	-5.78725	-2.43029	7/170	215,1890,2720,3074,5973,51816,55577	ABCD1,TYMP,GLB1,HEXB,RENBP,ADA2,NAGK
7_Member	GO Biological Processes	GO:0044282	small molecule catabolic process	-2.9421	-0.829557	6/352	215,221,2720,5973,51816,55577	ABCD1,ALDH3B1,GLB1,RENBP,ADA2,NAGK
7_Member	Reactome Gene Sets	R-HSA-446219	Synthesis of substrates in N-glycan biosythesis	-2.91672	-0.814165	3/63	2720,5973,55577	GLB1,RENBP,NAGK
7_Member	Reactome Gene Sets	R-HSA-446193	Biosynthesis of the N-glycan precursor (dolichol lipid-linked oligosaccharide, LLO) and transfer to a nascent protein	-2.64996	-0.640341	3/78	2720,5973,55577	GLB1,RENBP,NAGK
8_Summary	GO Biological Processes	GO:0060627	regulation of vesicle-mediated transport	-5.77836	-2.43029	11/535	2219,2242,3601,3643,3689,4035,4905,5604,10461,55255,257364	FCN1,FES,IL15RA,INSR,ITGB2,LRP1,NSF,MAP2K1,MERTK,WDR41,SNX33
8_Member	GO Biological Processes	GO:0060627	regulation of vesicle-mediated transport	-5.77836	-2.43029	11/535	2219,2242,3601,3643,3689,4035,4905,5604,10461,55255,257364	FCN1,FES,IL15RA,INSR,ITGB2,LRP1,NSF,MAP2K1,MERTK,WDR41,SNX33
8_Member	GO Biological Processes	GO:0017157	regulation of exocytosis	-2.29047	-0.412592	4/208	2242,3689,4905,55255	FES,ITGB2,NSF,WDR41
9_Summary	CORUM	CORUM:3055	Nop56p-associated pre-rRNA complex	-5.68261	-2.37593	6/104	4736,4869,6122,6161,6189,6202,10557,27042,3843,144577,9875,10772,79084,9924,4249,55278,64432,120071,254887,11180,55174,83943,57494	RPL10A,NPM1,RPL3,RPL32,RPS3A,RPS8,RPP38,UTP25,IPO5,KICS2,URB1,SRSF10,WDR77,PAN2,MGAT5,QRSL1,MRPS25,LARGE2,ZDHHC23,WDR6,INTS10,IMMP2L,RIMKLB
9_Member	CORUM	CORUM:3055	Nop56p-associated pre-rRNA complex	-5.68261	-2.37593	6/104	4736,4869,6122,6161,6189,6202	RPL10A,NPM1,RPL3,RPL32,RPS3A,RPS8
9_Member	Reactome Gene Sets	R-HSA-6791226	Major pathway of rRNA processing in the nucleolus and cytosol	-5.33561	-2.10148	7/184	4736,6122,6161,6189,6202,10557,27042	RPL10A,RPL3,RPL32,RPS3A,RPS8,RPP38,UTP25
9_Member	Reactome Gene Sets	R-HSA-8868773	rRNA processing in the nucleus and cytosol	-5.18479	-2.04084	7/194	4736,6122,6161,6189,6202,10557,27042	RPL10A,RPL3,RPL32,RPS3A,RPS8,RPP38,UTP25
9_Member	Reactome Gene Sets	R-HSA-72312	rRNA processing	-5.04232	-1.93406	7/204	4736,6122,6161,6189,6202,10557,27042	RPL10A,RPL3,RPL32,RPS3A,RPS8,RPP38,UTP25
9_Member	Reactome Gene Sets	R-HSA-168273	Influenza Viral RNA Transcription and Replication	-5.02685	-1.93406	6/135	3843,4736,6122,6161,6189,6202	IPO5,RPL10A,RPL3,RPL32,RPS3A,RPS8
9_Member	CORUM	CORUM:306	Ribosome, cytoplasmic	-4.98502	-1.9157	5/80	4736,6122,6161,6189,6202	RPL10A,RPL3,RPL32,RPS3A,RPS8
9_Member	Reactome Gene Sets	R-HSA-156902	Peptide chain elongation	-4.7589	-1.81666	5/89	4736,6122,6161,6189,6202	RPL10A,RPL3,RPL32,RPS3A,RPS8
9_Member	Reactome Gene Sets	R-HSA-192823	Viral mRNA Translation	-4.7589	-1.81666	5/89	4736,6122,6161,6189,6202	RPL10A,RPL3,RPL32,RPS3A,RPS8
9_Member	WikiPathways	WP477	Cytoplasmic ribosomal proteins	-4.73531	-1.81666	5/90	4736,6122,6161,6189,6202	RPL10A,RPL3,RPL32,RPS3A,RPS8
9_Member	Reactome Gene Sets	R-HSA-168255	Influenza Infection	-4.66977	-1.81666	6/156	3843,4736,6122,6161,6189,6202	IPO5,RPL10A,RPL3,RPL32,RPS3A,RPS8
9_Member	Reactome Gene Sets	R-HSA-9711097	Cellular response to starvation	-4.66977	-1.81666	6/156	4736,6122,6161,6189,6202,144577	RPL10A,RPL3,RPL32,RPS3A,RPS8,KICS2
9_Member	Reactome Gene Sets	R-HSA-156842	Eukaryotic Translation Elongation	-4.66619	-1.81666	5/93	4736,6122,6161,6189,6202	RPL10A,RPL3,RPL32,RPS3A,RPS8
9_Member	Reactome Gene Sets	R-HSA-2408557	Selenocysteine synthesis	-4.66619	-1.81666	5/93	4736,6122,6161,6189,6202	RPL10A,RPL3,RPL32,RPS3A,RPS8
9_Member	Reactome Gene Sets	R-HSA-72764	Eukaryotic Translation Termination	-4.66619	-1.81666	5/93	4736,6122,6161,6189,6202	RPL10A,RPL3,RPL32,RPS3A,RPS8
9_Member	Reactome Gene Sets	R-HSA-975956	Nonsense Mediated Decay (NMD) independent of the Exon Junction Complex (EJC)	-4.62143	-1.81666	5/95	4736,6122,6161,6189,6202	RPL10A,RPL3,RPL32,RPS3A,RPS8
9_Member	Reactome Gene Sets	R-HSA-72689	Formation of a pool of free 40S subunits	-4.49302	-1.75863	5/101	4736,6122,6161,6189,6202	RPL10A,RPL3,RPL32,RPS3A,RPS8
9_Member	Reactome Gene Sets	R-HSA-9633012	Response of EIF2AK4 (GCN2) to amino acid deficiency	-4.49302	-1.75863	5/101	4736,6122,6161,6189,6202	RPL10A,RPL3,RPL32,RPS3A,RPS8
9_Member	GO Biological Processes	GO:0022613	ribonucleoprotein complex biogenesis	-4.39691	-1.7116	9/457	4736,4869,6122,6202,9875,10557,10772,27042,79084	RPL10A,NPM1,RPL3,RPS8,URB1,RPP38,SRSF10,UTP25,WDR77
9_Member	Reactome Gene Sets	R-HSA-156827	L13a-mediated translational silencing of Ceruloplasmin expression	-4.29632	-1.64722	5/111	4736,6122,6161,6189,6202	RPL10A,RPL3,RPL32,RPS3A,RPS8
9_Member	Reactome Gene Sets	R-HSA-1799339	SRP-dependent cotranslational protein targeting to membrane	-4.27771	-1.64565	5/112	4736,6122,6161,6189,6202	RPL10A,RPL3,RPL32,RPS3A,RPS8
9_Member	Reactome Gene Sets	R-HSA-72706	GTP hydrolysis and joining of the 60S ribosomal subunit	-4.27771	-1.64565	5/112	4736,6122,6161,6189,6202	RPL10A,RPL3,RPL32,RPS3A,RPS8
9_Member	Reactome Gene Sets	R-HSA-927802	Nonsense-Mediated Decay (NMD)	-4.22296	-1.62654	5/115	4736,6122,6161,6189,6202	RPL10A,RPL3,RPL32,RPS3A,RPS8
9_Member	Reactome Gene Sets	R-HSA-975957	Nonsense Mediated Decay (NMD) enhanced by the Exon Junction Complex (EJC)	-4.22296	-1.62654	5/115	4736,6122,6161,6189,6202	RPL10A,RPL3,RPL32,RPS3A,RPS8
9_Member	Reactome Gene Sets	R-HSA-2408522	Selenoamino acid metabolism	-4.16974	-1.59665	5/118	4736,6122,6161,6189,6202	RPL10A,RPL3,RPL32,RPS3A,RPS8
9_Member	Reactome Gene Sets	R-HSA-72613	Eukaryotic Translation Initiation	-4.15233	-1.59665	5/119	4736,6122,6161,6189,6202	RPL10A,RPL3,RPL32,RPS3A,RPS8
9_Member	Reactome Gene Sets	R-HSA-72737	Cap-dependent Translation Initiation	-4.15233	-1.59665	5/119	4736,6122,6161,6189,6202	RPL10A,RPL3,RPL32,RPS3A,RPS8
9_Member	GO Biological Processes	GO:0002181	cytoplasmic translation	-4.10103	-1.55914	5/122	4736,6122,6161,6189,6202	RPL10A,RPL3,RPL32,RPS3A,RPS8
9_Member	GO Biological Processes	GO:0042254	ribosome biogenesis	-4.03136	-1.51763	7/294	4736,4869,6122,6202,9875,10557,27042	RPL10A,NPM1,RPL3,RPS8,URB1,RPP38,UTP25
9_Member	GO Biological Processes	GO:0042273	ribosomal large subunit biogenesis	-3.87944	-1.40643	4/72	4736,4869,6122,9875	RPL10A,NPM1,RPL3,URB1
9_Member	Reactome Gene Sets	R-HSA-8953854	Metabolism of RNA	-3.80674	-1.36176	10/674	4736,6122,6161,6189,6202,9924,10557,10772,27042,79084	RPL10A,RPL3,RPL32,RPS3A,RPS8,PAN2,RPP38,SRSF10,UTP25,WDR77
9_Member	KEGG Pathway	hsa03010	Ribosome	-3.57542	-1.18897	5/158	4736,6122,6161,6189,6202	RPL10A,RPL3,RPL32,RPS3A,RPS8
9_Member	GO Biological Processes	GO:0034645	cellular macromolecule biosynthetic process	-3.4419	-1.12725	10/749	4249,4736,6122,6161,6189,6202,55278,64432,120071,254887	MGAT5,RPL10A,RPL3,RPL32,RPS3A,RPS8,QRSL1,MRPS25,LARGE2,ZDHHC23
9_Member	GO Biological Processes	GO:0006412	translation	-3.42901	-1.124	7/369	4736,6122,6161,6189,6202,55278,64432	RPL10A,RPL3,RPL32,RPS3A,RPS8,QRSL1,MRPS25
9_Member	Reactome Gene Sets	R-HSA-9010553	Regulation of expression of SLITs and ROBOs	-3.41752	-1.12399	5/171	4736,6122,6161,6189,6202	RPL10A,RPL3,RPL32,RPS3A,RPS8
9_Member	GO Biological Processes	GO:0043043	peptide biosynthetic process	-3.2467	-1.0159	7/396	4736,6122,6161,6189,6202,55278,64432	RPL10A,RPL3,RPL32,RPS3A,RPS8,QRSL1,MRPS25
9_Member	GO Biological Processes	GO:0034660	ncRNA metabolic process	-3.22581	-1.01446	8/523	4736,6202,9875,10557,11180,27042,55174,55278	RPL10A,RPS8,URB1,RPP38,WDR6,UTP25,INTS10,QRSL1
9_Member	GO Biological Processes	GO:0034470	ncRNA processing	-3.20186	-0.997333	7/403	4736,6202,9875,10557,11180,27042,55174	RPL10A,RPS8,URB1,RPP38,WDR6,UTP25,INTS10
9_Member	Reactome Gene Sets	R-HSA-72766	Translation	-3.19411	-0.997333	6/291	4736,6122,6161,6189,6202,64432	RPL10A,RPL3,RPL32,RPS3A,RPS8,MRPS25
9_Member	GO Biological Processes	GO:0006518	peptide metabolic process	-3.19354	-0.997333	8/529	4736,6122,6161,6189,6202,55278,64432,83943	RPL10A,RPL3,RPL32,RPS3A,RPS8,QRSL1,MRPS25,IMMP2L
9_Member	CORUM	CORUM:308	60S ribosomal subunit, cytoplasmic	-3.1916	-0.997333	3/47	4736,6122,6161	RPL10A,RPL3,RPL32
9_Member	Reactome Gene Sets	R-HSA-376176	Signaling by ROBO receptors	-2.94212	-0.829557	5/218	4736,6122,6161,6189,6202	RPL10A,RPL3,RPL32,RPS3A,RPS8
9_Member	GO Biological Processes	GO:0006364	rRNA processing	-2.93331	-0.825788	5/219	4736,6202,9875,10557,27042	RPL10A,RPS8,URB1,RPP38,UTP25
9_Member	KEGG Pathway	hsa05171	Coronavirus disease - COVID-19	-2.82283	-0.753509	5/232	4736,6122,6161,6189,6202	RPL10A,RPL3,RPL32,RPS3A,RPS8
9_Member	GO Biological Processes	GO:0016072	rRNA metabolic process	-2.6887	-0.664908	5/249	4736,6202,9875,10557,27042	RPL10A,RPS8,URB1,RPP38,UTP25
9_Member	Reactome Gene Sets	R-HSA-71291	Metabolism of amino acids and derivatives	-2.63843	-0.63278	6/374	4736,6122,6161,6189,6202,57494	RPL10A,RPL3,RPL32,RPS3A,RPS8,RIMKLB
9_Member	GO Biological Processes	GO:0042274	ribosomal small subunit biogenesis	-2.62014	-0.622318	3/74	4869,6202,27042	NPM1,RPS8,UTP25
9_Member	GO Biological Processes	GO:0043604	amide biosynthetic process	-2.6112	-0.61724	7/511	4736,6122,6161,6189,6202,55278,64432	RPL10A,RPL3,RPL32,RPS3A,RPS8,QRSL1,MRPS25
10_Summary	GO Biological Processes	GO:0045859	regulation of protein kinase activity	-5.66593	-2.09601	24/660	93,896,959,1030,2322,3643,3843,4869,5604,5912,7023,8754,8797,9368,9555,10892,11006,11142,11261,26191,51429,55704,57732,80824,4914,10461,2539,3984,4035,4249,5079,10491,56271,26228,330,1508,5973,51232,54475,54997	ACVR2B,CCND3,CD40LG,CDKN2B,FLT3,INSR,IPO5,NPM1,MAP2K1,RAP2B,TFAP4,ADAM9,TNFRSF10A,SLC9A3R1,MACROH2A1,MALT1,LILRB4,PKIG,CHP1,PTPN22,SNX9,CCDC88A,ZFYVE28,DUSP16,NTRK1,MERTK,G6PD,LIMK1,LRP1,MGAT5,PAX5,CRTAP,BEX4,STAP1,BIRC3,CTSB,RENBP,CRIM1,NLE1,TESC
10_Member	GO Biological Processes	GO:0045859	regulation of protein kinase activity	-5.66593	-2.09601	24/660	93,896,959,1030,2322,3643,3843,4869,5604,5912,7023,8754,8797,9368,9555,10892,11006,11142,11261,26191,51429,55704,57732,80824	ACVR2B,CCND3,CD40LG,CDKN2B,FLT3,INSR,IPO5,NPM1,MAP2K1,RAP2B,TFAP4,ADAM9,TNFRSF10A,SLC9A3R1,MACROH2A1,MALT1,LILRB4,PKIG,CHP1,PTPN22,SNX9,CCDC88A,ZFYVE28,DUSP16
10_Member	GO Biological Processes	GO:0043549	regulation of kinase activity	-5.42362	-2.02979	26/778	93,896,959,1030,2322,3643,3843,4869,4914,5604,5912,7023,8754,8797,9368,9555,10461,10892,11006,11142,11261,26191,51429,55704,57732,80824	ACVR2B,CCND3,CD40LG,CDKN2B,FLT3,INSR,IPO5,NPM1,NTRK1,MAP2K1,RAP2B,TFAP4,ADAM9,TNFRSF10A,SLC9A3R1,MACROH2A1,MERTK,MALT1,LILRB4,PKIG,CHP1,PTPN22,SNX9,CCDC88A,ZFYVE28,DUSP16
10_Member	GO Biological Processes	GO:0006469	negative regulation of protein kinase activity	-4.1952	-1.27849	11/213	1030,3843,4869,7023,9555,11006,11142,11261,26191,57732,80824	CDKN2B,IPO5,NPM1,TFAP4,MACROH2A1,LILRB4,PKIG,CHP1,PTPN22,ZFYVE28,DUSP16
10_Member	GO Biological Processes	GO:0031400	negative regulation of protein modification process	-4.11775	-1.23208	18/520	1030,2539,3843,3984,4035,4249,4869,5079,7023,9555,10491,11006,11142,11261,26191,56271,57732,80824	CDKN2B,G6PD,IPO5,LIMK1,LRP1,MGAT5,NPM1,PAX5,TFAP4,MACROH2A1,CRTAP,LILRB4,PKIG,CHP1,PTPN22,BEX4,ZFYVE28,DUSP16
10_Member	GO Biological Processes	GO:0033673	negative regulation of kinase activity	-3.78493	-1.0238	11/237	1030,3843,4869,7023,9555,11006,11142,11261,26191,57732,80824	CDKN2B,IPO5,NPM1,TFAP4,MACROH2A1,LILRB4,PKIG,CHP1,PTPN22,ZFYVE28,DUSP16
10_Member	GO Biological Processes	GO:0071901	negative regulation of protein serine/threonine kinase activity	-3.13214	-0.603614	7/122	1030,3843,7023,9555,11142,26191,80824	CDKN2B,IPO5,TFAP4,MACROH2A1,PKIG,PTPN22,DUSP16
10_Member	GO Biological Processes	GO:0042326	negative regulation of phosphorylation	-3.0619	-0.552679	13/382	1030,3843,4035,4869,7023,9555,11006,11142,11261,26191,26228,57732,80824	CDKN2B,IPO5,LRP1,NPM1,TFAP4,MACROH2A1,LILRB4,PKIG,CHP1,PTPN22,STAP1,ZFYVE28,DUSP16
10_Member	GO Biological Processes	GO:0001933	negative regulation of protein phosphorylation	-3.00258	-0.524937	12/340	1030,3843,4035,4869,7023,9555,11006,11142,11261,26191,57732,80824	CDKN2B,IPO5,LRP1,NPM1,TFAP4,MACROH2A1,LILRB4,PKIG,CHP1,PTPN22,ZFYVE28,DUSP16
10_Member	GO Biological Processes	GO:0071900	regulation of protein serine/threonine kinase activity	-3.0005	-0.524937	13/388	896,959,1030,2322,3643,3843,5604,7023,8754,9555,11142,26191,80824	CCND3,CD40LG,CDKN2B,FLT3,INSR,IPO5,MAP2K1,TFAP4,ADAM9,MACROH2A1,PKIG,PTPN22,DUSP16
10_Member	GO Biological Processes	GO:0045936	negative regulation of phosphate metabolic process	-2.97385	-0.524937	14/440	1030,3843,4035,4249,4869,7023,9555,11006,11142,11261,26191,26228,57732,80824	CDKN2B,IPO5,LRP1,MGAT5,NPM1,TFAP4,MACROH2A1,LILRB4,PKIG,CHP1,PTPN22,STAP1,ZFYVE28,DUSP16
10_Member	GO Biological Processes	GO:0010563	negative regulation of phosphorus metabolic process	-2.96452	-0.524937	14/441	1030,3843,4035,4249,4869,7023,9555,11006,11142,11261,26191,26228,57732,80824	CDKN2B,IPO5,LRP1,MGAT5,NPM1,TFAP4,MACROH2A1,LILRB4,PKIG,CHP1,PTPN22,STAP1,ZFYVE28,DUSP16
10_Member	GO Biological Processes	GO:0043086	negative regulation of catalytic activity	-2.78958	-0.432739	20/786	330,1030,1508,3843,3984,4035,4249,4869,5973,7023,9555,11006,11142,11261,26191,51232,54475,54997,57732,80824	BIRC3,CDKN2B,CTSB,IPO5,LIMK1,LRP1,MGAT5,NPM1,RENBP,TFAP4,MACROH2A1,LILRB4,PKIG,CHP1,PTPN22,CRIM1,NLE1,TESC,ZFYVE28,DUSP16
11_Summary	GO Biological Processes	GO:1903829	positive regulation of protein localization	-5.60892	-2.34003	10/448	945,3689,4035,7226,8754,9619,11261,55704,246329,257364,84034,7074,10461,23380,2242,4905,55255,959,3681,5786,57343	CD33,ITGB2,LRP1,TRPM2,ADAM9,ABCG1,CHP1,CCDC88A,STAC3,SNX33,EMILIN2,TIAM1,MERTK,SRGAP2,FES,NSF,WDR41,CD40LG,ITGAD,PTPRA,ZNF304
11_Member	GO Biological Processes	GO:1903829	positive regulation of protein localization	-5.60892	-2.34003	10/448	945,3689,4035,7226,8754,9619,11261,55704,246329,257364	CD33,ITGB2,LRP1,TRPM2,ADAM9,ABCG1,CHP1,CCDC88A,STAC3,SNX33
11_Member	GO Biological Processes	GO:0033627	cell adhesion mediated by integrin	-3.46498	-1.1381	3/41	3689,8754,84034	ITGB2,ADAM9,EMILIN2
11_Member	GO Biological Processes	GO:0031589	cell-substrate adhesion	-3.37272	-1.09653	5/189	3689,7074,8754,10461,23380	ITGB2,TIAM1,ADAM9,MERTK,SRGAP2
11_Member	GO Biological Processes	GO:0051222	positive regulation of protein transport	-3.35616	-1.08727	6/293	945,3689,7226,8754,9619,11261	CD33,ITGB2,TRPM2,ADAM9,ABCG1,CHP1
11_Member	GO Biological Processes	GO:1903530	regulation of secretion by cell	-3.28549	-1.03433	8/554	945,2242,3689,4905,7226,8754,9619,55255	CD33,FES,ITGB2,NSF,TRPM2,ADAM9,ABCG1,WDR41
11_Member	GO Biological Processes	GO:1904951	positive regulation of establishment of protein localization	-3.23484	-1.01511	6/309	945,3689,7226,8754,9619,11261	CD33,ITGB2,TRPM2,ADAM9,ABCG1,CHP1
11_Member	GO Biological Processes	GO:0050714	positive regulation of protein secretion	-3.05457	-0.916016	4/128	945,7226,8754,9619	CD33,TRPM2,ADAM9,ABCG1
11_Member	GO Biological Processes	GO:0007229	integrin-mediated signaling pathway	-3.01937	-0.524937	6/93	959,3681,3689,5786,8754,57343	CD40LG,ITGAD,ITGB2,PTPRA,ADAM9,ZNF304
11_Member	GO Biological Processes	GO:0051046	regulation of secretion	-3.01448	-0.883898	8/610	945,2242,3689,4905,7226,8754,9619,55255	CD33,FES,ITGB2,NSF,TRPM2,ADAM9,ABCG1,WDR41
11_Member	GO Biological Processes	GO:1903532	positive regulation of secretion by cell	-2.64116	-0.633531	5/276	945,3689,7226,8754,9619	CD33,ITGB2,TRPM2,ADAM9,ABCG1
11_Member	GO Biological Processes	GO:0051047	positive regulation of secretion	-2.46739	-0.529248	5/303	945,3689,7226,8754,9619	CD33,ITGB2,TRPM2,ADAM9,ABCG1
11_Member	GO Biological Processes	GO:0051223	regulation of protein transport	-2.21188	-0.366235	6/495	945,3689,7226,8754,9619,11261	CD33,ITGB2,TRPM2,ADAM9,ABCG1,CHP1
11_Member	GO Biological Processes	GO:0070201	regulation of establishment of protein localization	-2.11134	-0.302342	6/520	945,3689,7226,8754,9619,11261	CD33,ITGB2,TRPM2,ADAM9,ABCG1,CHP1
11_Member	GO Biological Processes	GO:0007160	cell-matrix adhesion	-2.00445	-0.23958	3/133	3689,7074,8754	ITGB2,TIAM1,ADAM9
11_Member	GO Biological Processes	GO:0050708	regulation of protein secretion	-2.00262	-0.23888	4/252	945,7226,8754,9619	CD33,TRPM2,ADAM9,ABCG1
12_Summary	GO Biological Processes	GO:0001501	skeletal system development	-5.35613	-2.02385	20/505	93,537,649,2201,2814,3074,4323,5079,7227,8642,9249,23508,23552,27086,54475,54903,55151,57326,57560,57728	ACVR2B,ATP6AP1,BMP1,FBN2,GP5,HEXB,MMP14,PAX5,TRPS1,DCHS1,DHRS3,TTC9,CDK20,FOXP1,NLE1,MKS1,TMEM38B,PBXIP1,IFT80,WDR19
12_Member	GO Biological Processes	GO:0001501	skeletal system development	-5.35613	-2.02385	20/505	93,537,649,2201,2814,3074,4323,5079,7227,8642,9249,23508,23552,27086,54475,54903,55151,57326,57560,57728	ACVR2B,ATP6AP1,BMP1,FBN2,GP5,HEXB,MMP14,PAX5,TRPS1,DCHS1,DHRS3,TTC9,CDK20,FOXP1,NLE1,MKS1,TMEM38B,PBXIP1,IFT80,WDR19
12_Member	GO Biological Processes	GO:0060348	bone development	-2.9661	-0.524937	9/209	537,2814,4323,8642,9249,23508,27086,55151,57560	ATP6AP1,GP5,MMP14,DCHS1,DHRS3,TTC9,FOXP1,TMEM38B,IFT80
13_Summary	GO Biological Processes	GO:1990778	protein localization to cell periphery	-5.3155	-2.02385	13/228	288,537,583,4905,8642,9368,23136,54997,55704,57560,57728,83871,254887,3689,22930,26519,60485,401647,2060	ANK3,ATP6AP1,BBS2,NSF,DCHS1,SLC9A3R1,EPB41L3,TESC,CCDC88A,IFT80,WDR19,RAB34,ZDHHC23,ITGB2,RAB3GAP1,TIMM10,SAV1,GOLGA7B,EPS15
13_Member	GO Biological Processes	GO:1990778	protein localization to cell periphery	-5.3155	-2.02385	13/228	288,537,583,4905,8642,9368,23136,54997,55704,57560,57728,83871,254887	ANK3,ATP6AP1,BBS2,NSF,DCHS1,SLC9A3R1,EPB41L3,TESC,CCDC88A,IFT80,WDR19,RAB34,ZDHHC23
13_Member	GO Biological Processes	GO:0072657	protein localization to membrane	-4.97497	-1.77302	18/447	288,537,583,3689,4905,8642,9368,22930,23136,26519,54997,55704,57560,57728,60485,83871,254887,401647	ANK3,ATP6AP1,BBS2,ITGB2,NSF,DCHS1,SLC9A3R1,RAB3GAP1,EPB41L3,TIMM10,TESC,CCDC88A,IFT80,WDR19,SAV1,RAB34,ZDHHC23,GOLGA7B
13_Member	GO Biological Processes	GO:0051668	localization within membrane	-4.62009	-1.59424	19/521	288,537,583,2060,3689,4905,8642,9368,22930,23136,26519,54997,55704,57560,57728,60485,83871,254887,401647	ANK3,ATP6AP1,BBS2,EPS15,ITGB2,NSF,DCHS1,SLC9A3R1,RAB3GAP1,EPB41L3,TIMM10,TESC,CCDC88A,IFT80,WDR19,SAV1,RAB34,ZDHHC23,GOLGA7B
13_Member	GO Biological Processes	GO:0072659	protein localization to plasma membrane	-4.54395	-1.5576	11/195	288,537,583,4905,8642,9368,23136,54997,55704,83871,254887	ANK3,ATP6AP1,BBS2,NSF,DCHS1,SLC9A3R1,EPB41L3,TESC,CCDC88A,RAB34,ZDHHC23
13_Member	GO Biological Processes	GO:0061951	establishment of protein localization to plasma membrane	-3.54662	-0.87979	5/48	288,537,583,4905,83871	ANK3,ATP6AP1,BBS2,NSF,RAB34
13_Member	GO Biological Processes	GO:0098876	vesicle-mediated transport to the plasma membrane	-2.51111	-0.249395	6/117	288,537,583,2060,4905,83871	ANK3,ATP6AP1,BBS2,EPS15,NSF,RAB34
14_Summary	GO Biological Processes	GO:0060341	regulation of cellular localization	-5.24321	-2.04127	12/733	2242,3689,4035,4323,5604,9555,11006,11261,55704,89958,246329,257364	FES,ITGB2,LRP1,MMP14,MAP2K1,MACROH2A1,LILRB4,CHP1,CCDC88A,SAPCD2,STAC3,SNX33
14_Member	GO Biological Processes	GO:0060341	regulation of cellular localization	-5.24321	-2.04127	12/733	2242,3689,4035,4323,5604,9555,11006,11261,55704,89958,246329,257364	FES,ITGB2,LRP1,MMP14,MAP2K1,MACROH2A1,LILRB4,CHP1,CCDC88A,SAPCD2,STAC3,SNX33
14_Member	GO Biological Processes	GO:1905475	regulation of protein localization to membrane	-3.56049	-1.18897	5/172	3689,4035,4323,11261,246329	ITGB2,LRP1,MMP14,CHP1,STAC3
14_Member	GO Biological Processes	GO:1905477	positive regulation of protein localization to membrane	-3.40971	-1.12234	4/103	3689,4035,11261,246329	ITGB2,LRP1,CHP1,STAC3
14_Member	GO Biological Processes	GO:1903828	negative regulation of protein localization	-3.27088	-1.02796	5/199	9555,11006,11261,89958,257364	MACROH2A1,LILRB4,CHP1,SAPCD2,SNX33
14_Member	GO Biological Processes	GO:1904375	regulation of protein localization to cell periphery	-3.10601	-0.956601	4/124	4035,4323,89958,246329	LRP1,MMP14,SAPCD2,STAC3
14_Member	GO Biological Processes	GO:1903076	regulation of protein localization to plasma membrane	-2.30947	-0.42529	3/103	4035,4323,246329	LRP1,MMP14,STAC3
15_Summary	GO Biological Processes	GO:0010256	endomembrane system organization	-4.97665	-1.77302	20/536	215,288,527,537,3801,4905,6836,9368,23015,23136,23353,27314,51429,55151,57698,148229,257364,259173,338440,440026	ABCD1,ANK3,ATP6V0C,ATP6AP1,KIFC3,NSF,SURF4,SLC9A3R1,GOLGA8A,EPB41L3,SUN1,RAB30,SNX9,TMEM38B,SHTN1,ATP8B3,SNX33,ALS2CL,ANO9,TMEM41B
15_Member	GO Biological Processes	GO:0010256	endomembrane system organization	-4.97665	-1.77302	20/536	215,288,527,537,3801,4905,6836,9368,23015,23136,23353,27314,51429,55151,57698,148229,257364,259173,338440,440026	ABCD1,ANK3,ATP6V0C,ATP6AP1,KIFC3,NSF,SURF4,SLC9A3R1,GOLGA8A,EPB41L3,SUN1,RAB30,SNX9,TMEM38B,SHTN1,ATP8B3,SNX33,ALS2CL,ANO9,TMEM41B
15_Member	GO Biological Processes	GO:0007009	plasma membrane organization	-4.15992	-1.25901	9/144	215,288,4905,9368,23136,51429,257364,338440,440026	ABCD1,ANK3,NSF,SLC9A3R1,EPB41L3,SNX9,SNX33,ANO9,TMEM41B
16_Summary	GO Biological Processes	GO:0050854	regulation of antigen receptor-mediated signaling pathway	-4.8157	-1.67175	7/66	10892,11006,11126,26191,26228,27086,257144	MALT1,LILRB4,CD160,PTPN22,STAP1,FOXP1,GCSAM
16_Member	GO Biological Processes	GO:0050854	regulation of antigen receptor-mediated signaling pathway	-4.8157	-1.67175	7/66	10892,11006,11126,26191,26228,27086,257144	MALT1,LILRB4,CD160,PTPN22,STAP1,FOXP1,GCSAM
16_Member	GO Biological Processes	GO:0050855	regulation of B cell receptor signaling pathway	-4.06935	-1.53469	3/24	26228,27086,257144	STAP1,FOXP1,GCSAM
17_Summary	Reactome Gene Sets	R-HSA-9696270	RND2 GTPase cycle	-4.76583	-1.81666	4/43	394,11180,22852,157285,5361,55704	ARHGAP5,WDR6,ANKRD26,PRAG1,PLXNA1,CCDC88A
17_Member	Reactome Gene Sets	R-HSA-9696270	RND2 GTPase cycle	-4.76583	-1.81666	4/43	394,11180,22852,157285	ARHGAP5,WDR6,ANKRD26,PRAG1
17_Member	Reactome Gene Sets	R-HSA-9696273	RND1 GTPase cycle	-3.82463	-1.03286	5/42	394,5361,11180,22852,55704	ARHGAP5,PLXNA1,WDR6,ANKRD26,CCDC88A
17_Member	Reactome Gene Sets	R-HSA-9696264	RND3 GTPase cycle	-3.33594	-1.07423	3/42	394,11180,22852	ARHGAP5,WDR6,ANKRD26
18_Summary	GO Biological Processes	GO:0030111	regulation of Wnt signaling pathway	-4.75493	-1.63731	15/336	527,1540,4035,4300,7074,8321,9368,54475,54903,56998,57326,57560,84445,129293,100113407	ATP6V0C,CYLD,LRP1,MLLT3,TIAM1,FZD1,SLC9A3R1,NLE1,MKS1,CTNNBIP1,PBXIP1,IFT80,LZTS2,TRABD2A,TMEM170B
18_Member	GO Biological Processes	GO:0030111	regulation of Wnt signaling pathway	-4.75493	-1.63731	15/336	527,1540,4035,4300,7074,8321,9368,54475,54903,56998,57326,57560,84445,129293,100113407	ATP6V0C,CYLD,LRP1,MLLT3,TIAM1,FZD1,SLC9A3R1,NLE1,MKS1,CTNNBIP1,PBXIP1,IFT80,LZTS2,TRABD2A,TMEM170B
18_Member	GO Biological Processes	GO:0030178	negative regulation of Wnt signaling pathway	-4.25026	-1.31716	10/174	1540,4035,4300,8321,9368,56998,57560,84445,129293,100113407	CYLD,LRP1,MLLT3,FZD1,SLC9A3R1,CTNNBIP1,IFT80,LZTS2,TRABD2A,TMEM170B
18_Member	GO Biological Processes	GO:0060828	regulation of canonical Wnt signaling pathway	-2.31835	-0.135884	9/261	1540,4300,8321,9368,54475,54903,56998,84445,100113407	CYLD,MLLT3,FZD1,SLC9A3R1,NLE1,MKS1,CTNNBIP1,LZTS2,TMEM170B
19_Summary	GO Biological Processes	GO:0010942	positive regulation of cell death	-4.7272	-1.63462	21/605	322,839,959,1493,1540,2208,3689,4035,4293,4914,7023,7226,8797,9026,9368,10616,11126,60485,84034,84289,84524	APBB1,CASP6,CD40LG,CTLA4,CYLD,FCER2,ITGB2,LRP1,MAP3K9,NTRK1,TFAP4,TRPM2,TNFRSF10A,HIP1R,SLC9A3R1,RBCK1,CD160,SAV1,EMILIN2,ING5,ZC3H8
19_Member	GO Biological Processes	GO:0010942	positive regulation of cell death	-4.7272	-1.63462	21/605	322,839,959,1493,1540,2208,3689,4035,4293,4914,7023,7226,8797,9026,9368,10616,11126,60485,84034,84289,84524	APBB1,CASP6,CD40LG,CTLA4,CYLD,FCER2,ITGB2,LRP1,MAP3K9,NTRK1,TFAP4,TRPM2,TNFRSF10A,HIP1R,SLC9A3R1,RBCK1,CD160,SAV1,EMILIN2,ING5,ZC3H8
19_Member	GO Biological Processes	GO:0043068	positive regulation of programmed cell death	-3.88298	-1.06639	18/543	322,839,959,1493,1540,2208,4293,4914,7023,8797,9026,9368,10616,11126,60485,84034,84289,84524	APBB1,CASP6,CD40LG,CTLA4,CYLD,FCER2,MAP3K9,NTRK1,TFAP4,TNFRSF10A,HIP1R,SLC9A3R1,RBCK1,CD160,SAV1,EMILIN2,ING5,ZC3H8
19_Member	GO Biological Processes	GO:0043065	positive regulation of apoptotic process	-3.56964	-1.18897	8/529	322,839,959,1493,1540,8797,84289,84524	APBB1,CASP6,CD40LG,CTLA4,CYLD,TNFRSF10A,ING5,ZC3H8
20_Summary	GO Biological Processes	GO:1902882	regulation of response to oxidative stress	-4.63359	-1.81666	5/102	215,2643,7226,8321,9555,2539,3689,11261	ABCD1,GCH1,TRPM2,FZD1,MACROH2A1,G6PD,ITGB2,CHP1
20_Member	GO Biological Processes	GO:1902882	regulation of response to oxidative stress	-4.63359	-1.81666	5/102	215,2643,7226,8321,9555	ABCD1,GCH1,TRPM2,FZD1,MACROH2A1
20_Member	GO Biological Processes	GO:1900407	regulation of cellular response to oxidative stress	-3.57894	-1.18897	4/93	215,2643,7226,8321	ABCD1,GCH1,TRPM2,FZD1
20_Member	GO Biological Processes	GO:1901214	regulation of neuron death	-2.40178	-0.485071	5/314	2539,3689,7226,8321,11261	G6PD,ITGB2,TRPM2,FZD1,CHP1
