# Supplementary material for: Enhanced insulin‐regulated phagocytic activities support extreme health span and longevity in multiple populations
Source: Aging Cell. 2023 Mar 8;22(5):e13810. doi: 10.1111/acel.13810 (PMC10186610; doi:10.1111/acel.13810)
Supplement: Supplementary file 23 — Table S11. [file ACEL-22-e13810-s001.xlsx]

## Sheet: Sheet1
Table S11-Metabolic enrichment analysis in different immune cell lineages
CellType	Metabolic pathway	pval	padj	log2err	ES	NES	size	leadingEdge
Basophil	Pentose phosphate pathway	0.00983819	0.56791	0.165406	0.887827	1.46584	30	PGD TALDO1 ALDOA TKT GPI G6PD FBP1 PFKP PGLS H6PD RBKS PGM2
Basophil	Glycolysis Gluconeogenesis	0.0266318	0.56791	0.0954174	0.796253	1.3929	64	HK3 ALDOA TPI1 GAPDH PGK1 GPI ALDH3B1 ALDH2 HK2 PKM FBP1 PFKP ADPGK HK1 PGM2 DLD LDHB ENO1 BPGM ACSS2 PDHA1 ALDH3A2 LDHA
Basophil	Fructose and mannose metabolism	0.0301887	0.56791	0.0937158	0.853975	1.40436	29	HK3 ALDOA TPI1 HK2 FBP1 PFKP HK1 GMPPA
Basophil	Histidine metabolism	0.0339832	0.56791	0.090004	0.874152	1.39471	21	HDC ALDH3B1 ALDH2 HAL
Basophil	Glutathione metabolism	0.0395166	0.56791	0.0785281	0.791622	1.36949	57	PGD GPX1 GSTO1 GSR ANPEP G6PD HPGDS PRDX6 TXNDC12 GPX4 GSTK1 RRM2B MGST1 MGST3 GSTP1 GCLC SMS
Basophil	Amino sugar and nucleotide sugar metabolism	0.0423614	0.56791	0.0766085	0.804385	1.37114	46	HK3 UGP2 NAGK GPI CYB5R4 HK2 HEXB HK1 PGM2 CYB5R3 GMPPA CYB5R1 GFPT1 UGDH AMDHD2 UAP1L1
CD14 Mono	Oxidative phosphorylation	0.00060362	0.052515	0.477271	0.86605	1.33967	104	ATP6V1B2 COX4I1 ATP6V0B UQCRC1 ATP6V0E1 COX5B ATP6V1A COX7C CYC1 NDUFA4 UQCRC2 UQCRH ATP6V0D1 ATP6AP1 ATP6V1G1 ATP6V1F COX8A COX6B1 UQCR11 UQCRB NDUFB10 UQCRFS1 COX5A SDHB COX7A2L UQCRQ COX7A2 COX7B NDUFS2 NDUFB5 ATP6V1E1 NDUFB9 NDUFA2 TCIRG1 NDUFS5 NDUFA1 NDUFV3 UQCR10 NDUFA12 NDUFB8 NDUFA10 NDUFB1 NDUFB2 ATP6V0A1 PPA1 ATP6V1C1 NDUFAB1 NDUFS6 SDHD NDUFB4 CYCS NDUFS3 NDUFS1 NDUFB7 COX6A1 NDUFB11 …
CD14 Mono	Metabolism of xenobiotics by cytochrome P450	0.00321474	0.139841	0.265217	0.877622	1.3337	68	GSTP1 CYP1B1 ALDH3B1 GSTK1 GSTO1 MGST1 CBR1 MGST3 MGST2 AKR7A2
CD14 Mono	Drug metabolism - cytochrome P450	0.00485909	0.140914	0.215783	0.876944	1.32702	63	GSTP1 ALDH3B1 GSTK1 GSTO1 MGST1 MGST3 MGST2 FMO5
CD14 Mono	Glycolysis Gluconeogenesis	0.00905953	0.187623	0.15722	0.866985	1.31297	64	PKM ALDH2 ENO1 GAPDH ALDOA PGK1 TPI1 HK1 ALDH3B1 HK3 LDHA FBP1 ADPGK HK2 AKR1A1 PFKL PGAM1 ALDH3A2 GPI PDHB PGM2 DLD ACSS2 PCK2
CD14 Mono	Drug metabolism - other enzymes	0.0114881	0.187623	0.138395	0.84943	1.29601	74	GSTP1 TYMP DPYD GSTO1 UPP1 IMPDH1 MGST1 CDA GUSB CES1 TK2 CES2 MGST3 TPMT MGST2 ITPA NME3 CMPK1 RRM2B
CD14 Mono	Tryptophan metabolism	0.0144404	0.187623	0.12695	0.889672	1.3095	40	ALDH2 CYP1B1 HADHA CAT KYNU ALDH3A2 ECHS1 DLD
CD14 Mono	Ascorbate and aldarate metabolism	0.0150961	0.187623	0.12695	0.917536	1.30637	25	ALDH2 AKR1A1 ALDH3A2 GUSB ALDH9A1
CD14 Mono	Glutathione metabolism	0.0178825	0.194472	0.111901	0.858478	1.29121	57	GPX1 GSTP1 PGD GSTK1 GPX4 GSTO1 LAP3 MGST1 ANPEP PRDX6 IDH1 GSR TXNDC12 G6PD SMS MGST3 MGST2 IDH2 RRM2B GSS
CD14 Mono	Sphingolipid metabolism	0.0278645	0.269357	0.0901888	0.861759	1.28066	46	PSAP ASAH1 SPTLC2 GLB1 ACER3 SGMS2 CERS6 NEU1 DEGS1 GBA SGPL1 GLA SGMS1 CERS2 SPTLC1 GALC GBA2 KDSR SPHK1
CD14 Mono	beta-Alanine metabolism	0.0383549	0.314413	0.0779135	0.881066	1.27387	31	ALDH2 HADHA DPYD ALDH3B1 CNDP2 ALDH3A2 ECHS1 ACOX1
CD14 Mono	Pentose phosphate pathway	0.0438962	0.314413	0.0727383	0.879174	1.26877	30	TKT ALDOA PGD TALDO1 FBP1 PGLS PFKL GPI H6PD G6PD RBKS PGM2
CD14 Mono	Pantothenate and CoA biosynthesis	0.0449748	0.314413	0.0731409	0.90051	1.26728	21	ALDH2 DPYD ALDH3A2 PPCS VNN2 VNN1 PANK3 BCAT1 COASY PANK2
CD14 Mono	Histidine metabolism	0.0478532	0.314413	0.0708158	0.897718	1.26335	21	ALDH2 ALDH3B1 HNMT CNDP2 ALDH3A2 HAL
CD16 Mono	Oxidative phosphorylation	0.00120086	0.104475	0.45506	0.853149	1.30359	104	TCIRG1 COX4I1 UQCRB ATP6V1B2 NDUFA4 COX5B COX7C CYC1 UQCRC1 COX6B1 ATP6V0B COX7A2 ATP6V1G1 UQCRC2 COX8A SDHB COX5A COX6C NDUFB5 COX7B UQCRFS1 NDUFB2 UQCRH ATP6V0E1 ATP6V0D1 NDUFB7 NDUFS2 COX7A2L ATP6V1E1 NDUFA6 NDUFA1 UQCRQ NDUFS6 NDUFS1 CYCS UQCR11 UQCR10 NDUFA10 NDUFA12 ATP6AP1 COX6A1 NDUFAB1 NDUFB10 COX15 NDUFS3 NDUFS5 NDUFB8 NDUFV3 ATP6V1F NDUFA13 NDUFA2 NDUFA5 NDUFB3 NDUFB4 NDUFA7 NDUFB6 ATP…
CD16 Mono	Drug metabolism - cytochrome P450	0.00870396	0.378622	0.159153	0.856331	1.2816	63	ALDH3B1 GSTP1 GSTK1 GSTO1 MGST3
CD16 Mono	Glycolysis Gluconeogenesis	0.0137785	0.399576	0.125953	0.847306	1.269	64	PGK1 ALDOA ENO1 TPI1 HK1 HK3 ALDH3B1 PKM PFKL LDHA FBP1 GPI AKR1A1 GAPDH DLD ADPGK PGAM1 ALDH9A1 ALDH3A2 PDHB PCK2 PDHA1
CD16 Mono	Metabolism of xenobiotics by cytochrome P450	0.0222457	0.483843	0.0983849	0.833746	1.25308	68	ALDH3B1 GSTP1 GSTK1 GSTO1 CBR1 MGST3
CD16 Mono	Neomycin, kanamycin and gentamicin biosynthesis	0.0439712	0.735525	0.084004	0.970763	1.2629	5	HK1 HK3 HK2
CD4 Treg	Cysteine and methionine metabolism	0.0241836	0.946842	0.114417	0.812302	1.41175	47	LDHB DNMT1 LDHA MAT2B DNMT3A MTR GOT2 MDH1 SRM MDH2 ENOPH1 GSS MRI1 ADI1 AHCYL2 SMS MTAP
DC	Oxidative phosphorylation	2.04999e-05	0.00178349	0.57561	0.870658	1.31488	104	COX4I1 PPA1 NDUFA4 COX7C CYC1 UQCRH COX5B ATP6V0B COX5A COX7A2 COX8A UQCRB UQCRC1 ATP6AP1 UQCRC2 NDUFB10 ATP6V1A NDUFB5 COX6B1 COX6C NDUFS2 ATP6V1B2 NDUFA12 NDUFV1 UQCRFS1 UQCR11 NDUFA1 SDHB ATP6V1F COX7A2L COX7B ATP6V1G1 CYCS ATP6V0E1 UQCRQ NDUFB8 NDUFB2 NDUFAB1 NDUFS1 ATP6V0D1 NDUFB11 UQCR10 NDUFS6 NDUFS5 PPA2 COX6A1 NDUFV3 NDUFA10 NDUFB4 NDUFS4 NDUFS3 NDUFA6 NDUFA13 NDUFS8 NDUFB9 NDUFA11 NDUFA…
DC	Glycolysis Gluconeogenesis	0.0015897	0.0691518	0.45506	0.87093	1.29321	64	ALDH2 ENO1 PKM GAPDH TPI1 PGK1 LDHA ALDOA HK1 FBP1 AKR1A1 PFKL ALDH3B1 ADPGK GPI LDHB PDHB DLD HK2 PDHA1 ALDH3A2 PGM2 PGAM1 ALDH9A1 PGM1 PCK2 ACSS2 ADH5
DC	Metabolism of xenobiotics by cytochrome P450	0.0207067	0.426388	0.10086	0.823948	1.22711	68	GSTP1 GSTK1 GSTO1 ALDH3B1 CYP2S1 MGST2 CBR1 AKR7A2 ADH5 MGST1 MGST3 GSTM2
DC	Pyruvate metabolism	0.0212274	0.426388	0.100604	0.848764	1.24385	46	ALDH2 PKM LDHA MDH2 AKR1A1 LDHB PDHB ME2 GRHPR GLO1 DLD PDHA1 ALDH3A2 MDH1 ALDH9A1 PCK2 ACSS2 ADH5 FH ACAT1 DLAT
DC	Ascorbate and aldarate metabolism	0.0277014	0.426388	0.0898203	0.88695	1.25635	25	ALDH2 AKR1A1 GUSB ALDH3A2 ALDH9A1
DC	Drug metabolism - cytochrome P450	0.0322146	0.426388	0.0805925	0.81953	1.21571	63	GSTP1 GSTK1 GSTO1 ALDH3B1 MGST2 ADH5 MGST1 MGST3 GSTM2
DC	Glutathione metabolism	0.0343071	0.426388	0.0781576	0.824167	1.21855	57	GSTP1 GPX1 LAP3 GSTK1 GPX4 GSTO1 PRDX6 GCLC PGD IDH2 MGST2 TXNDC12 IDH1 GSS RRM2B SRM MGST1 SMS MGST3 GSTM2 GSR GGCT GSTM4 LANCL1
DC	Drug metabolism - other enzymes	0.0398644	0.433134	0.071855	0.805758	1.20395	74	GSTP1 TYMP DPYD GSTO1 GUSB TPMT CMPK1 NME1 IMPDH1 MGST2 DUT IMPDH2 GMPS ITPA TK2 CES1 RRM2B MGST1 CES2 MGST3 HPRT1 GSTM2 NME4 UCK2
DC	Citrate cycle (TCA cycle)	0.044807	0.433134	0.069641	0.859105	1.22934	30	MDH2 CS SDHB IDH3B PDHB IDH2 IDH3G DLD ACLY SUCLG1 PDHA1 MDH1 SDHA IDH1 OGDH PCK2 SDHD ACO2 FH SDHC DLAT SUCLA2 IDH3A
Developing neutrophil	Pentose phosphate pathway	0.0449163	0.984198	0.137112	0.793482	1.5045	30	TALDO1 TKT PGD G6PD GPI ALDOA RPIA PGM2
Doublets	Glycolysis Gluconeogenesis	0.000668155	0.0581295	0.477271	0.867135	1.29797	64	PKM ENO1 ALDH2 ALDOA PGK1 GAPDH LDHA HK1 TPI1 PFKL GPI ALDH3B1 HK3 AKR1A1 PGAM1 HK2 PDHA1 FBP1 LDHB ADPGK PDHB ALDH9A1 PGAM4 PGM2 PCK2 DLD ALDH3A2
Doublets	Oxidative phosphorylation	0.00201288	0.0875604	0.326352	0.824418	1.24409	104	COX4I1 ATP6V0B ATP6V1B2 ATP6V0E1 COX7C CYC1 UQCRC2 ATP6V0D1 COX7A2 COX5B NDUFB5 SDHB COX6B1 UQCRB UQCRH UQCRC1 NDUFA4 COX5A COX8A ATP6V1G1 ATP6AP1 NDUFB10 NDUFB9 ATP6V1F NDUFV1 COX7A2L NDUFA10 NDUFA2 UQCRQ NDUFS5 NDUFA12 UQCR11 PPA1 UQCRFS1 ATP6V1A NDUFS1 NDUFS2 COX7B COX15 CYCS UQCR10 NDUFB8 COX6A1 NDUFS6 NDUFB4 NDUFB2 NDUFB1 ATP6V0A1 NDUFB11 NDUFAB1 NDUFA7 ATP6V1C1 NDUFA11 LHPP SDHC NDUFA1 NDUF…
Doublets	Pyruvate metabolism	0.016909	0.49036	0.111901	0.842031	1.25122	46	PKM ALDH2 LDHA AKR1A1 PDHA1 MDH2 LDHB GRHPR PDHB ALDH9A1 MDH1 ME2 GLO1 PCK2 DLD ALDH3A2
Doublets	Metabolism of xenobiotics by cytochrome P450	0.0295346	0.505969	0.0835548	0.80625	1.20912	68	GSTP1 CYP1B1 GSTK1 ALDH3B1 GSTO1 CBR1 MGST1 MGST3 AKR7A2 MGST2
Doublets	Glutathione metabolism	0.0352725	0.505969	0.0763779	0.813167	1.21498	57	GPX1 GSTP1 PGD GSTK1 GPX4 GSTO1 IDH1 LAP3 PRDX6 RRM2B MGST1 IDH2 TXNDC12 MGST3 SMS G6PD GSR MGST2 SRM ODC1 RRM1 LANCL1 GSTM4
Doublets	Drug metabolism - other enzymes	0.0407562	0.505969	0.0706314	0.794432	1.19361	74	GSTP1 TYMP DPYD GSTO1 GUSB UPP1 CDA RRM2B MGST1 ITPA TK2 MGST3 IMPDH2 IMPDH1 CES2 CMPK1 UCK1 NME4 TPMT MGST2 DUT RRM1 NME3 GSTM4 CES1
Doublets	Ascorbate and aldarate metabolism	0.043394	0.505969	0.0704484	0.863345	1.24971	25	ALDH2 AKR1A1 GUSB ALDH9A1 ALDH3A2
Eosinophils	Linoleic acid metabolism	0.0251847	0.862831	0.166521	0.843297	1.49156	28	ALOX15 PLB1 CYP2C9 CYP1A2 PLA2G4A
Eosinophils	Glyoxylate and dicarboxylate metabolism	0.0429926	0.862831	0.127457	0.814685	1.4447	29	CAT GLUL CS ACSS2
MAIT	N-Glycan biosynthesis	0.0448483	0.962431	0.0766085	0.79269	1.33209	49	MGAT4A MAN1A2 B4GALT1 MAN1A1 ST6GAL1 STT3B RPN2 MGAT5 DAD1 DDOST MOGS GANAB MGAT1 ALG5 ALG2 ALG13 B4GALT3 DPM3 MAN1B1 MAN2A1 ALG9 FUT8 MAN2A2 STT3A DPM2 DOLPP1 DPAGT1
Neutro Mono transitional cell	Arachidonic acid metabolism	0.0191155	0.572744	0.124027	0.828707	1.4217	58	GPX1 PTGS2 LTA4H TBXAS1 ALOX5 CBR1 CYP4F3 PLB1
Neutro Mono transitional cell	Metabolism of xenobiotics by cytochrome P450	0.0206314	0.572744	0.117506	0.809473	1.41172	68	GSTP1 CYP1B1 GSTO1 ALDH3B1 GSTK1 CBR1 MGST1 GSTO2 MGST2 CYP2S1
Neutro Mono transitional cell	Glutathione metabolism	0.0288819	0.572744	0.100604	0.817436	1.40042	57	GPX1 LAP3 GSTP1 PGD ANPEP GSTO1 GSTK1 GPX4 G6PD IDH1 MGST1 RRM2B PRDX6 SMS GSR GSTO2 MGST2
Neutro Mono transitional cell	Oxidative phosphorylation	0.0337847	0.572744	0.088041	0.753489	1.36777	104	ATP6V1B2 ATP6V0B ATP6V1A ATP6V0D1 COX5B UQCRC1 ATP6V1G1 ATP6V0E1 COX6B1 SDHB TCIRG1 UQCR11 ATP6V1F ATP6AP1 COX8A CYC1 ATP6V1E1 UQCRQ NDUFB3 COX4I1 NDUFB6 NDUFB1 ATP6V0A1 NDUFB5 NDUFA11 UQCRC2 NDUFV3 COX5A ATP6V1C1 ATP6V1D COX7A2 NDUFS4 NDUFB10 NDUFA8 SDHD COX17 UQCRFS1 NDUFS6 NDUFS7 NDUFS2 NDUFA10 NDUFA3 NDUFA13 NDUFA6 PPA2 COX7A2L NDUFA1 NDUFB4 COX7C COX15 NDUFC2 NDUFC1
Neutro Mono transitional cell	Drug metabolism - other enzymes	0.0357046	0.572744	0.088041	0.782758	1.37556	74	TYMP GSTP1 DPYD GSTO1 IMPDH1 CDA UPP1 CES2 TK2 CES1 MGST1 RRM2B GSTO2 MGST2
Neutro Mono transitional cell	Drug metabolism - cytochrome P450	0.0394996	0.572744	0.0849239	0.79539	1.37499	63	GSTP1 GSTO1 ALDH3B1 GSTK1 MGST1 GSTO2 MGST2 FMO5
pDC	Oxidative phosphorylation	0.000552092	0.048032	0.477271	0.842247	1.40727	104	COX4I1 NDUFA4 UQCRC2 ATP6V0B COX7A2 NDUFB10 CYC1 ATP6V1G1 COX7C COX5B NDUFS3 ATP6V0E1 COX5A COX6B1 COX7A2L COX6C NDUFB8 UQCRB NDUFA7 NDUFB4 NDUFV1 NDUFA1 NDUFB6 COX6A1 NDUFS2 ATP6V1E1 ATP6AP1 UQCRQ ATP6V0A1 COX7B NDUFAB1 NDUFB5 NDUFA12 UQCR10 CYCS NDUFC2 UQCR11 NDUFA2 NDUFB11 NDUFA5 NDUFA10 UQCRH UQCRC1 SDHB SDHA NDUFA11 NDUFA13 NDUFA9 COX8A NDUFS8 NDUFS5 ATP6V0A2 NDUFS1 NDUFS4 SDHD NDUFA8 ATP6V1…
pDC	Various types of N-glycan biosynthesis	0.0106446	0.46304	0.151813	0.876227	1.35485	37	B4GALT1 RPN2 MAN1A1 MGAT1 STT3A RPN1 DDOST STT3B DAD1 MAN1A2 HEXB ALG2 MGAT4A MAN2A1 B4GALT3 ALG13 MAN1B1
pDC	N-Glycan biosynthesis	0.0295241	0.796084	0.0892756	0.831255	1.31382	49	B4GALT1 RPN2 MAN1A1 MGAT1 STT3A RPN1 DDOST STT3B DAD1 MAN1A2 ALG5 ALG2 MGAT4A MAN2A1 B4GALT3 SRD5A3 ALG13 MAN1B1 ALG8 GANAB MOGS
pDC	Cysteine and methionine metabolism	0.0391997	0.796084	0.0773125	0.824885	1.29982	47	AHCY LDHB ADI1 MDH2 BCAT1 AHCYL1 MDH1 MTR MAT2B GOT2 GCLC LDHA ENOPH1 MAT2A AMD1 SRM DNMT1 GOT1 GSS MTAP BCAT2 DNMT3A APIP MRI1
Platelet	Glutathione metabolism	0.0318219	0.932782	0.102976	0.837558	1.44167	57	GPX1 ODC1 PRDX6 GSTO1 GPX4 GCLM GSTK1 PGD GSR GSTP1 GSS MGST1 GSTM3 RRM1
Prolif lymph	Oxidative phosphorylation	0.00341332	0.296959	0.252644	0.796306	1.29237	104	COX8A UQCRH COX6C COX5A COX7C COX6B1 NDUFB2 NDUFB9 COX7A2 NDUFA4 NDUFB10 COX4I1 CYC1 UQCRFS1 COX5B SDHA UQCRC1 NDUFV1 UQCRB UQCRQ NDUFA6 NDUFB7 NDUFA12 COX7B PPA1 NDUFAB1 UQCRC2 NDUFB8 NDUFS8 COX6A1 NDUFB11 UQCR10 UQCR11 NDUFA1 NDUFA2 COX15 NDUFB6 NDUFS1 NDUFS5 CYCS NDUFS3 NDUFB3 NDUFS2 NDUFS6 NDUFA10 COX7A2L NDUFA13 NDUFC2 NDUFA9 NDUFA11 SDHB NDUFA3 NDUFB5 ATP6V1G1 NDUFA7 NDUFA5 ATP6V1F NDUFB4 N…
Prolif lymph	One carbon pool by folate	0.00799718	0.347877	0.175004	0.923495	1.32432	18	TYMS DHFR MTHFD1 SHMT2 MTR MTHFD2 GART ATIC SHMT1
Prolif lymph	Cysteine and methionine metabolism	0.0248474	0.711607	0.0945555	0.817586	1.26767	47	DNMT1 LDHA LDHB MDH2 MTR MDH1 ADI1 MAT2B AHCY PHGDH SMS SRM GOT2 ENOPH1 AHCYL1 GSS MPST GOT1 DNMT3A AMD1 GCLM MTAP APIP PSAT1
Prolif lymph	Pyruvate metabolism	0.0388148	0.711607	0.0752539	0.808586	1.25079	46	LDHA LDHB PKM MDH2 GLO1 ADH5 MDH1 PDHA1 ACYP1 DLD PDHB ACAT1 FH ALDH9A1 DLAT PCK2 ACAT2 GRHPR AKR1A1 ACSS1 ALDH3A2 ME2
Prolif lymph	Glycolysis Gluconeogenesis	0.040897	0.711607	0.072342	0.78611	1.24465	64	LDHA GAPDH ENO1 LDHB TPI1 PKM PFKL GPI PFKP ADH5 PDHA1 PGK1 PGAM1 DLD PDHB PGM1 ALDH9A1 ALDOA GALM HK1 DLAT BPGM PCK2 AKR1A1 ACSS1 ALDH3A2 PGAM4
Neutrophil	Glycolysis Gluconeogenesis	0.0300202	0.866003	0.0924961	-0.801625	-1.30708	64	ENO1 PKM LDHB LDHA GAPDH TPI1 HK1 ALDH2 PFKL GPI PFKP AKR1A1 ADH5 ACSS1 ALDH3A2 PDHB PDHA1 ALDH9A1 ADPGK DLD FBP1 PGK1
Naive B	Metabolism of xenobiotics by cytochrome P450	0.0392674	0.857745	0.0896376	-0.798586	-1.35281	68	GSTP1 GSTK1 CYP1B1 ALDH3B1 GSTO1 CBR1 MGST1 MGST2 MGST3
CD265 NK	Neomycin, kanamycin and gentamicin biosynthesis	0.0467244	0.952175	0.104085	-0.966452	-1.40266	5	HK3 HK2 HK1
CD4 CTLs	Arachidonic acid metabolism	0.0300546	0.998216	0.252644	-0.699483	-1.44463	58	PTGS2 ALOX5 GPX1 TBXAS1 CYP4F3 LTA4H PTGS1 PLB1
CD8 T	Arachidonic acid metabolism	0.0120421	0.904118	0.171214	-0.850919	-1.45154	58	PTGS2 GPX1 ALOX5 LTA4H TBXAS1 CYP4F3 PTGS1 PLB1
CD265 NK	Arachidonic acid metabolism	0.0144967	0.952175	0.198584	-0.785281	-1.50909	58	PTGS2 ALOX5 GPX1 CYP4F3 TBXAS1 LTA4H PTGS1 PLB1
CD4 Treg	Arachidonic acid metabolism	0.00669578	0.582533	0.303779	-0.801659	-1.55196	58	PTGS2 ALOX5 LTA4H TBXAS1 GPX1 CYP4F3 PTGS1 AKR1C3 PLB1 PTGDS CBR1 CYP4F2 CYP2U1
MAIT	Arachidonic acid metabolism	0.00940018	0.817816	0.31828	-0.775738	-1.57832	58	PTGS2 ALOX5 GPX1 TBXAS1 LTA4H CYP4F3 PTGS1 PLB1
Neutrophil	Pyruvate metabolism	0.0502493	0.866003	0.0713773	-0.810027	-1.26973	46	PKM LDHB LDHA ALDH2 MDH2 GLO1 AKR1A1 MDH1 ADH5 ACSS1 ALDH3A2 PDHB PDHA1 GRHPR ALDH9A1 DLD DLAT ME2 HAGH FH ACAT1 PCK2
Basophil	Oxidative phosphorylation	0.050325	0.56791	0.0665778	0.733173	1.32557	104	ATP6V0E1 ATP6V1B2 ATP6V0A2 COX7A2 ATP6V0B COX5B UQCR11 NDUFA2 COX6B1 COX8A UQCRC2 SDHB COX6C UQCRC1 ATP6V0D1 ATP6V1E1 ATP6V0A1 NDUFS1 UQCRQ NDUFB9 NDUFA1 NDUFV3 CYC1 NDUFB4 COX5A COX7B NDUFB5 COX17 SDHD COX15 NDUFA4 NDUFS3 UQCR10 CYCS ATP6V1H COX7C NDUFB2 NDUFB8 COX6A1 ATP6V1G1 NDUFB3 NDUFA3 ATP6AP1 ATP6V1F NDUFS5 ATP6V1D ATP6V0E2 NDUFA12 ATP6V1A
CD14 Mono	Neomycin, kanamycin and gentamicin biosynthesis	0.0505952	0.314413	0.0790299	0.972441	1.24881	5	HK1 HK3 HK2
Doublets	Pentose phosphate pathway	0.0509284	0.505969	0.0642851	0.844226	1.23309	30	TKT ALDOA PGD TALDO1 PFKL GPI FBP1 PGLS DERA PRPS2 G6PD RBKS PGM2 PGM1 RPIA RPE PRPS1
CD265 NK	Arginine and proline metabolism	0.0511364	0.952175	0.104085	-0.75159	-1.40788	47	SAT1 ALDH2 ODC1 AMD1 LAP3 P4HA1
Basophil	Starch and sucrose metabolism	0.0522217	0.56791	0.0699072	0.819784	1.36557	33	HK3 UGP2 PYGL ENPP3 GPI HK2 GAA GYG1 HK1 PGM2
pDC	Sphingolipid metabolism	0.0529932	0.796084	0.0661161	0.817037	1.28511	46	UGCG PSAP SMPD3 CERS6 SPTLC2 SPHK1 DEGS1 ACER3 SGPL1 GLB1 SPTLC1 CERS5
NK	Arginine and proline metabolism	0.0538621	0.922989	0.0805925	-0.814645	-1.36192	47	SAT1 ALDH2 AMD1 ODC1 LAP3 SMS CKB ARG1 P4HA1 OAT SAT2 SMOX AGMAT SRM
Prolif lymph	Citrate cycle (TCA cycle)	0.0544672	0.789775	0.0642148	0.829977	1.23994	30	IDH2 ACLY MDH2 SDHA MDH1 PDHA1 SUCLG1 OGDH IDH3B CS DLD DLST PDHB FH SUCLA2 SDHB DLAT PCK2 IDH3G SUCLG2 SDHD ACO1 SDHC
CD16 Mono	Sphingolipid metabolism	0.05526	0.735525	0.06233	0.836783	1.23345	46	PSAP ASAH1 SPTLC2 CERK SGPL1 SGPP1 ACER3 GLB1 GLA GBA2 CERS5 SPTLC1 CERS6 GALC NEU1
Developing neutrophil	Starch and sucrose metabolism	0.0568182	0.984198	0.123558	0.761761	1.46635	33	PYGL MGAM GYG1 GPI HK2 GYS1 HK3 GBE1 ENPP1 PGM2 AGL
Neutro Mono transitional cell	Sphingolipid metabolism	0.0575762	0.594328	0.0715673	0.809924	1.3627	46	PSAP ASAH1 SPTLC2 GLB1 ACER3 NEU1 SGMS2 GBA CERS6 GLA SGPL1 DEGS1 SGMS1
CD265 NK	Glutathione metabolism	0.058454	0.952175	0.0976763	-0.717874	-1.37739	57	PGD GPX1 ANPEP GSTK1 ODC1 GPX4 RRM2B TXNDC12 LAP3 MGST1 GSTO1 IDH1 MGST3 GGT1 GSR
CD8 T	Pantothenate and CoA biosynthesis	0.0586758	0.904118	0.0785281	-0.890367	-1.3497	21	VNN2 ALDH2 DPYD PPCDC BCAT1 VNN1 ALDH3A2 PPCS COASY CSAD PANK2
Naive B	Drug metabolism - cytochrome P450	0.0588784	0.857745	0.0727383	-0.789289	-1.32634	63	GSTP1 GSTK1 ALDH3B1 GSTO1 MGST1 MGST2 MGST3
Developing neutrophil	Lysine degradation	0.0608331	0.984198	0.0643557	-0.726313	-1.3061	58	KMT2A SETD2 KMT2E HADHA NSD1 ALDH9A1 ASH1L EHMT1 ECHS1 DLD KMT2D SETD7 SETD1A KMT2C SETDB2 DLST PRDM2 DOT1L SETDB1 EHMT2 COLGALT2 EZH2 EZH1 ALDH3A2
CD16 Mono	Citrate cycle (TCA cycle)	0.0608588	0.735525	0.0604138	0.861674	1.23995	30	OGDH IDH2 SDHB MDH2 CS DLD IDH3G SUCLG1 IDH3B PDHB MDH1 PCK2 ACLY PDHA1 ACO2 SUCLG2 DLST SDHD DLAT FH IDH3A SUCLA2 SDHC
Memory B	Pentose phosphate pathway	0.0613291	0.906933	0.072342	-0.837447	-1.34586	30	TKT TALDO1 ALDOA PGD G6PD FBP1 RBKS PGM2 PGM1
Doublets	Fructose and mannose metabolism	0.0618612	0.505969	0.058115	0.840695	1.22481	29	ALDOA HK1 TPI1 PFKL HK3 HK2 FBP1 AKR1B1 PFKFB3
Naive CD4 T	Arachidonic acid metabolism	0.0618906	0.877456	0.0674484	-0.786061	-1.32158	58	GPX1 PTGS2 ALOX5 LTA4H TBXAS1 CYP4F3 PTGS1 AKR1C3
Doublets	Neomycin, kanamycin and gentamicin biosynthesis	0.0624738	0.505969	0.0667337	0.951564	1.266	5	HK1 HK3 HK2
pDC	Citrate cycle (TCA cycle)	0.0633446	0.796084	0.0613202	0.842426	1.27964	30	IDH3A MDH2 ACLY DLST MDH1 IDH2 CS FH PDHA1 PDHB SDHB SDHA DLAT IDH3G IDH3B SDHD SDHC SUCLG1 DLD IDH1 SUCLA2 OGDH
Neutrophil	Metabolism of xenobiotics by cytochrome P450	0.0634661	0.866003	0.0625898	-0.775177	-1.27405	68	GSTP1 GSTK1 GSTO1 ADH5 CYP1B1 CBR1 MGST3 AKR7A2 ALDH3B1 GSTM2
pDC	Tryptophan metabolism	0.0640527	0.796084	0.0601784	0.820485	1.27524	40	CAT ALDH2 HADHA DHTKD1 DLST KMO HADH ECHS1 KYNU
CD14 Mono	Arginine and proline metabolism	0.0642294	0.37253	0.058275	0.835235	1.24321	47	ALDH2 SAT1 LAP3 SAT2 CNDP2 ALDH3A2 AMD1 SMS OAT P4HA1
IgG B	Glycosaminoglycan degradation	0.0650839	0.942018	0.0796703	-0.856291	-1.37882	19	IDS GNS HEXB HPSE GLB1 ARSB GALNS HGSNAT GUSB SGSH
Naive B	Glycolysis Gluconeogenesis	0.0657262	0.857745	0.0686043	-0.783221	-1.3184	64	ALDOA PGK1 GAPDH ENO1 ALDH2 TPI1 PKM LDHA ALDH3B1 HK1 HK3 FBP1 HK2 PGAM1 PGM2 GPI DLD PGM1 LDHB ALDH3A2 ACSS2 PGAM4 BPGM
CD4 Treg	Steroid hormone biosynthesis	0.0662808	0.946842	0.0943435	-0.709843	-1.36178	55	CYP1B1 AKR1C3 COMT HSD17B12 STS
Doublets	Sphingolipid metabolism	0.0666048	0.505969	0.0549209	0.808175	1.20092	46	PSAP ASAH1 SPTLC2 ACER3 GLB1 SGMS2 UGCG DEGS1 KDSR CERS6 SGMS1 CERS5 SGPP1 NEU1 CERK SMPD2 SGPL1 GALC CERS2 SMPD4 GLA SPHK1 GBA2 GBA UGT8
CD16 Mono	Ascorbate and aldarate metabolism	0.0676345	0.735525	0.0577985	0.870562	1.23535	25	GUSB AKR1A1 ALDH9A1 ALDH3A2 ALDH2
IgG B	Neomycin, kanamycin and gentamicin biosynthesis	0.0684318	0.942018	0.0774316	-0.945799	-1.35001	5	HK3 HK2 HK1
Neutro Mono transitional cell	Arginine and proline metabolism	0.069365	0.594328	0.0647834	0.799119	1.34721	47	SAT1 LAP3 ALDH2 SAT2 CNDP2 SMS AMD1
CD8 T	Nicotinate and nicotinamide metabolism	0.0694056	0.904118	0.0710016	-0.841511	-1.34039	33	NAMPT NADK BST1 CD38 NT5C2
DC	beta-Alanine metabolism	0.06947	0.483601	0.0551496	0.842767	1.20771	31	ALDH2 HADHA CNDP2 DPYD ALDH3B1 ECHS1 ALDH3A2 ALDH9A1
Eosinophils	Glycerophospholipid metabolism	0.0697089	0.862831	0.102705	0.640622	1.33048	88	MBOAT7 LPCAT2 LPGAT1 CHPT1 PISD LPIN2 PHOSPHO1 DGKD PNPLA6 MBOAT1 MBOAT2 AGPAT2 PGS1 PLD3 PLD4 CDIPT PLB1 LYPLA2 LCLAT1
NK	Neomycin, kanamycin and gentamicin biosynthesis	0.0710469	0.922989	0.0748174	-0.961191	-1.29974	5	HK3 HK1 HK2
Developing neutrophil	Arachidonic acid metabolism	0.0718985	0.984198	0.115932	0.654559	1.36477	58	PTGS2 CYP4F3 ALOX5 LTA4H PLB1 CYP4F2 PTGES PLA2G4C PLA2G3 ALOX15 GGT1
CD265 NK	Other types of O-glycan biosynthesis	0.0729777	0.952175	0.0656633	0.775313	1.32993	43	OGT B4GALT1 GALNT10 ST6GAL1 GALNT11 GALNT1 MFNG C1GALT1 POFUT2 GXYLT1 POGLUT1 COLGALT2 XXYLT1 GALNT6 GALNT3 POMT1 LFNG RFNG
CD4 Treg	Glycosaminoglycan degradation	0.0730906	0.946842	0.0871888	-0.851939	-1.39835	19	GNS IDS HEXB HPSE ARSB HEXA HGSNAT GUSB
Doublets	Tryptophan metabolism	0.0733278	0.505969	0.0523648	0.814003	1.20328	40	ALDH2 HADHA CYP1B1 KYNU CAT ALDH9A1 ECHS1 DLD ALDH3A2
Platelet	Cysteine and methionine metabolism	0.0735467	0.932782	0.0673679	0.816258	1.3772	47	AMD1 LDHB TST GCLM MPST MTR ADI1 PHGDH MAT2B GSS MAT2A MDH1 LDHA BCAT2 APIP SRM MTAP
Memory B	Nitrogen metabolism	0.0737705	0.906933	0.0665002	-0.8804	-1.33312	17	GLUL GLUD1 CA5B
DC	Pentose phosphate pathway	0.074497	0.483601	0.0532221	0.842704	1.20587	30	TKT ALDOA FBP1 PGLS PFKL GPI PGD PGM2 TALDO1 PGM1 RPE DERA RPIA
Developing neutrophil	N-Glycan biosynthesis	0.0746077	0.984198	0.0581682	-0.734961	-1.29708	49	MAN1A2 ST6GAL1 MAN2A1 RPN2 B4GALT1 RPN1 DDOST GANAB MGAT1 STT3B MAN1A1 MGAT4A DPM2 DAD1 ALG2 MAN1B1 MOGS B4GALT3 STT3A MAN1C1 ALG13 ALG8
Doublets	Drug metabolism - cytochrome P450	0.0756045	0.505969	0.051016	0.786451	1.1773	63	GSTP1 GSTK1 ALDH3B1 GSTO1 MGST1 MGST3 MGST2
pDC	Pyruvate metabolism	0.0757046	0.816017	0.0547398	0.802691	1.26254	46	ALDH2 LDHB AKR1A1 GLO1 MDH2 ME2 MDH1 LDHA GRHPR FH PKM PDHA1 PDHB DLAT ADH5 HAGH
CD265 NK	Glycosaminoglycan biosynthesis - keratan sulfate	0.075818	0.952175	0.0646399	0.883134	1.31439	14	B4GALT1 CHST2 ST3GAL1 B3GNT7 B3GNT2 FUT8 B4GALT4
Memory B	Metabolism of xenobiotics by cytochrome P450	0.0758449	0.906933	0.0637975	-0.750861	-1.32156	68	GSTP1 ALDH3B1 CYP1B1 GSTK1 GSTO1 MGST1 CBR1 MGST2 MGST3
Eosinophils	Pentose phosphate pathway	0.076274	0.862831	0.0949836	0.77921	1.3875	30	PGD TALDO1 TKT FBP1 G6PD GPI ALDOA PGLS PGM2 TKTL1
CD14 Mono	Primary bile acid biosynthesis	0.0762899	0.414826	0.0560911	0.897318	1.24233	17	CYP27A1 HSD17B4 SCP2 ACOT8
CD265 NK	Sphingolipid metabolism	0.0766118	0.952175	0.0844604	-0.727206	-1.35578	46	PSAP ASAH1 CERK GLB1 ACER3 GLA DEGS1 UGCG NEU1 SGMS2
Neutro Mono transitional cell	Tryptophan metabolism	0.0775627	0.594328	0.0620732	0.80779	1.34022	40	ALDH2 HADHA CYP1B1 KYNU CAT ECHS1 DLD AFMID IL4I1 HAAO ALDH3A2 IDO1
Naive CD4 T	Pantothenate and CoA biosynthesis	0.0778071	0.877456	0.0628526	-0.868705	-1.29708	21	VNN2 ALDH2 DPYD PPCS VNN1 PPCDC BCAT1 PANK2 PANK3 COASY ALDH3A2
Eosinophils	Starch and sucrose metabolism	0.0782347	0.862831	0.093304	0.76292	1.37954	33	MGAM PYGL HK2 GPI HK3 GAA PGM2
DC	Tryptophan metabolism	0.0788046	0.483601	0.051016	0.822243	1.19636	40	ALDH2 HADHA CAT ECHS1 KYNU DLD ALDH3A2 ALDH9A1 IDO1 HADH DHTKD1 ACAT1
Platelet	Metabolism of xenobiotics by cytochrome P450	0.0788755	0.932782	0.0635235	0.771986	1.35717	68	GSTO1 GSTK1 ADH5 CYP1B1 GSTP1 MGST1 GSTM3 CBR1 MGST3 ALDH3B1 AKR7A2
Basophil	Neomycin, kanamycin and gentamicin biosynthesis	0.0793941	0.620921	0.0644973	0.938215	1.31883	5	HK3 HK2 HK1
CD16 Mono	Fructose and mannose metabolism	0.0799819	0.773158	0.0523648	0.854015	1.22682	29	ALDOA TPI1 HK1 HK3 PFKL FBP1 PFKFB3 PFKFB4
CD8 T	Sphingolipid metabolism	0.0805728	0.904118	0.0652192	-0.800834	-1.32454	46	PSAP ASAH1 SPTLC2 GLB1 CERS6 GLA NEU1 ACER3 UGCG SGMS2 DEGS1 GBA SGMS1
DC	Arginine and proline metabolism	0.0807519	0.483601	0.0500023	0.811742	1.1908	47	ALDH2 CNDP2 LAP3 AMD1 SAT1 ALDH3A2 SAT2 ALDH9A1 P4HA1 GOT2 SRM SMS
Platelet	Glycolysis Gluconeogenesis	0.0807885	0.932782	0.0629188	0.777627	1.35774	64	PKM HK1 GAPDH LDHB ALDOA ENO1 ALDH2 ENO2 PFKP ADH5 PGK1 PFKL PGM1 GPI LDHA TPI1
Basophil	Other glycan degradation	0.0811865	0.620921	0.0580089	0.852504	1.3327	17	HEXB GLB1 MANBA GBA2 FUCA1 AGA FUCA2 ENGASE MAN2C1 GBA MAN2B1 NEU1
DC	Cysteine and methionine metabolism	0.082537	0.483601	0.0494127	0.811099	1.18986	47	LDHA AHCYL1 MDH2 MAT2A AMD1 AHCY GCLC LDHB ADI1 BCAT1 DNMT1 MDH1 MPST AHCYL2 GSS GOT2 SRM APIP SMS TST
Red blood	Lysine degradation	0.0830256	0.983106	0.0493786	-0.710773	-1.26268	58	KMT2E KMT2C SETD2 NSD1 HADHA ALDH2 COLGALT1 PRDM2 SETD1B DHTKD1 KMT2D KMT2B DOT1L ACAT1 EZH1 ALDH3A2 SETD1A KMT2A ALDH9A1
DC	Fatty acid elongation	0.0833794	0.483601	0.0505385	0.855208	1.20561	23	PPT1 HADHA HADHB ECHS1 ELOVL5 HSD17B12 ACAA2 ELOVL1 TECR HADH
Neutro Mono transitional cell	beta-Alanine metabolism	0.0836997	0.594328	0.0608321	0.829511	1.33893	31	ALDH2 DPYD HADHA ALDH3B1 CNDP2 ACOX1 ECHS1
Red blood	Inositol phosphate metabolism	0.0838609	0.983106	0.0486767	-0.69435	-1.24347	73	PTEN PLCB2 INPP5D ITPK1 PIK3CD PIP4K2A IPMK IMPA2 MTMR6 MTMR1 MTMR3 PIK3CB PIK3C3 SACM1L INPP4A PIP4K2B INPP5K MTMR4 IMPA1 TPI1 PI4KA INPP5F INPPL1 PLCG2
Neutro Mono transitional cell	Neomycin, kanamycin and gentamicin biosynthesis	0.0838884	0.594328	0.0704484	0.953965	1.33487	5	HK3 HK1 HK2
pDC	Neomycin, kanamycin and gentamicin biosynthesis	0.0844156	0.816017	0.0841554	-0.93921	-1.39751	5	HK1 HK2 HK3
Developing neutrophil	Nicotinate and nicotinamide metabolism	0.0850168	0.984198	0.100604	0.726316	1.39812	33	NAMPT NADK BST1 NT5C2 ENPP1 AOX1 SIRT7 NUDT12
IgG B	Pantothenate and CoA biosynthesis	0.0863016	0.942018	0.0686043	-0.829999	-1.35503	21	VNN2 ALDH2 DPYD VNN1 PANK2 PPCDC ALDH3A2 PPCS
Naive CD4 T	Tryptophan metabolism	0.0868116	0.877456	0.0571797	-0.804063	-1.29655	40	ALDH2 CAT CYP1B1 KYNU HADHA DHTKD1 ALDH9A1 ECHS1 DLD KMO ALDH3A2
Memory B	Glycosaminoglycan degradation	0.0880013	0.906933	0.0602958	-0.862745	-1.32638	19	IDS GNS HEXB HPSE GLB1 HGSNAT GALNS ARSB GUSB SGSH
CD8 T	Pentose phosphate pathway	0.0881634	0.904118	0.0625898	-0.838704	-1.32256	30	TKT TALDO1 PGD ALDOA FBP1 PGLS G6PD PFKL RBKS PGM2
Developing neutrophil	Various types of N-glycan biosynthesis	0.0885614	0.984198	0.0534741	-0.751376	-1.28714	37	MAN1A2 MAN2A1 RPN2 B4GALT1 RPN1 DDOST HEXB MGAT1 STT3B MAN1A1 MGAT4A DAD1 ALG2 MAN1B1 B4GALT3 STT3A MAN1C1 ALG13
NK	Glycolysis Gluconeogenesis	0.0887564	0.922989	0.0615683	-0.753906	-1.31144	64	ALDOA PGK1 PKM ALDH2 LDHB GAPDH ALDH3B1 HK3 HK1 HK2 ADPGK FBP1 PFKL ENO1 AKR1A1 ACSS2 GPI PCK2 PGM2
DC	Histidine metabolism	0.0889953	0.483912	0.0489742	0.857978	1.20366	21	ALDH2 CNDP2 ALDH3B1 HNMT ALDH3A2 ALDH9A1
Platelet	Arginine and proline metabolism	0.0896298	0.932782	0.0607118	0.800838	1.35118	47	ODC1 SMOX AMD1 PYCR2 ALDH2
Prolif lymph	Pentose and glucuronate interconversions	0.0898544	0.992265	0.0492766	0.818354	1.21567	28	DCXR UGP2 AKR1B1 GUSB AKR1A1 RPE UGDH
Eosinophils	Lysine degradation	0.09	0.862831	0.0552418	-0.729251	-1.29773	58	HADHA SETD2 KMT2A PRDM2 KMT2E ALDH2 NSD1 KMT2C EHMT1 ASH1L EHMT2 ECHS1 SETD7 SETD1A PLOD1 DOT1L ALDH3A2 EZH1 KMT2B HADH COLGALT2 COLGALT1 ALDH9A1 SETDB2 PLOD3 GCDH
CD14 Mono	Amino sugar and nucleotide sugar metabolism	0.0902809	0.462026	0.0486112	0.825938	1.22743	46	NAGK HK1 HEXB HK3 HK2 CYB5R4 GPI NPL HEXA NANS GALK1 PGM2 GNPDA1 CYB5R3 CMAS CYB5R1 GMPPA PGM1 UAP1L1 UXS1 GMDS
CD4 CTLs	N-Glycan biosynthesis	0.0914676	0.998216	0.0488083	0.785688	1.2314	49	MGAT4A MAN1A2 ST6GAL1 STT3B MAN2A1 DAD1 RPN2 DDOST MOGS MGAT5 GANAB B4GALT3 MAN1B1 MAN1A1 MAN1C1 ALG5 FUT8 STT3A DPM3 ALG13 DPM1 ALG2 RPN1 B4GALT1 ALG3 MGAT4B ALG6 ALG9 ALG8 DPM2
Doublets	Histidine metabolism	0.0918546	0.570811	0.0476878	0.846647	1.21601	21	ALDH2 ALDH3B1 CNDP2 HNMT ALDH9A1 ALDH3A2
CD8 T	Tryptophan metabolism	0.0928299	0.904118	0.0606519	-0.806684	-1.31466	40	ALDH2 CAT CYP1B1 HADHA KYNU DHTKD1 ALDH3A2 KMO DLD ECHS1 AFMID HAAO
Neutrophil	Lysine degradation	0.0930174	0.866003	0.0512782	-0.77448	-1.24757	58	KMT2A HADHA SETD2 NSD1 KMT2E PRDM2 ALDH2 ASH1L EHMT1 ECHS1 COLGALT1 ALDH3A2 EHMT2 PHYKPL SETDB2 ALDH9A1 DLD SETD7 SETD1A DLST DOT1L SMYD2 PLOD3 SETDB1 HADH ACAT1 EZH2 KMT2B COLGALT2
Platelet	Drug metabolism - cytochrome P450	0.0931213	0.932782	0.0584903	0.768451	1.33899	63	GSTO1 GSTK1 ADH5 GSTP1 MGST1 GSTM3 MGST3 MAOB ALDH3B1
Naive CD4 T	Oxidative phosphorylation	0.0953155	0.877456	0.0524449	-0.712226	-1.26778	104	ATP6V0B ATP6V1B2 TCIRG1 ATP6V0E1 ATP6V1A ATP6V0D1 COX5B UQCRC1 CYC1 ATP6AP1 COX8A COX6B1 SDHB COX7B UQCRH ATP6V1F ATP6V1E1 NDUFB7 COX5A UQCR11 NDUFA1 NDUFA6 NDUFB2 NDUFA2 NDUFB10 UQCRFS1 ATP6V0A1 UQCRQ COX6A1 ATP6V1D ATP6V1C1 COX7A2 NDUFS2 NDUFS6 NDUFB6 UQCR10 NDUFA13 NDUFB3 NDUFB1 COX7A2L NDUFS3 ATP6V1G1 CYCS NDUFA8 COX17 COX15 NDUFV3 NDUFA7 SDHD NDUFA10
Neutro Mono transitional cell	Pantothenate and CoA biosynthesis	0.0955308	0.594328	0.0584362	0.857627	1.33142	21	ALDH2 VNN2 DPYD BCAT1 PPCDC PANK2 VNN1 PPCS COASY
CD8 T	Neomycin, kanamycin and gentamicin biosynthesis	0.0958724	0.904118	0.0622012	-0.948205	-1.30458	5	HK3 HK2 HK1
CD14 Mono	Pyruvate metabolism	0.0962996	0.465448	0.0469282	0.823565	1.2239	46	PKM ALDH2 LDHA AKR1A1 ME2 MDH2 ALDH3A2 GRHPR PDHB DLD ACSS2 MDH1 PCK2 PDHA1 HAGH
Naive CD4 T	Arginine and proline metabolism	0.0969914	0.877456	0.0535588	-0.784017	-1.29023	47	SAT1 ALDH2 LAP3 CNDP2 AMD1 SAT2 ODC1 SMS OAT ALDH9A1 CKB P4HA1 SMOX ALDH3A2
MAIT	Pentose phosphate pathway	0.0972807	0.962431	0.0894561	-0.741945	-1.35782	30	TKT TALDO1 PGD ALDOA G6PD FBP1 PFKL RBKS
Neutro Mono transitional cell	Glycosaminoglycan degradation	0.0975114	0.594328	0.0583824	0.864703	1.3287	19	GNS HPSE HEXB GLB1 ARSB HGSNAT HEXA GALNS GUSB
Platelet	Linoleic acid metabolism	0.0975523	0.932782	0.0600616	0.842812	1.34652	28	PLA2G12A PLA2G4C PLA2G4A
Naive CD4 T	beta-Alanine metabolism	0.0979062	0.877456	0.0541186	-0.821187	-1.28654	31	ALDH2 ALDH3B1 CNDP2 DPYD ACOX1 HADHA ALDH9A1 ECHS1 ABAT SMOX ALDH3A2
Neutro Mono transitional cell	Pentose phosphate pathway	0.0988335	0.594328	0.055804	0.82153	1.32027	30	TKT TALDO1 ALDOA PGD FBP1 PGLS G6PD H6PD PFKL DERA
Platelet	Purine metabolism	0.0988565	0.932782	0.0544268	0.702624	1.30289	119	PKM PDE5A NT5C3A PDE4D GMPR NT5M PDE3A PDE3B AK3 PNP PAPSS1 APRT AK2 ADCY3 NME4 PGM1 PRPS2 DCK GUK1 RRM1 ADCY6
DC	Sphingolipid metabolism	0.0993064	0.508215	0.0446715	0.806793	1.18234	46	PSAP SPTLC2 ACER3 GLB1 DEGS1 CERK ASAH1 CERS6 SGMS2 KDSR SGPL1 UGCG GBA2 GLA SPTLC1 NEU1 SPHK1 SMPD2 CERS2 SMPD4
Platelet	Arachidonic acid metabolism	0.100789	0.932782	0.0564803	0.769378	1.32814	58	GPX1 PTGS1 PLA2G12A ALOX12 PTGES3 PLA2G4C CBR1 PLA2G4A PTGES2
Naive B	Glycosaminoglycan degradation	0.100832	0.857745	0.0562362	-0.873816	-1.28228	19	IDS GNS HEXB HPSE GLB1 GUSB ARSB GALNS HGSNAT
MAIT	Nicotinate and nicotinamide metabolism	0.10133	0.962431	0.088564	-0.727608	-1.34943	33	NAMPT NADK BST1 CD38 NT5C2 SIRT7
CD265 NK	Pentose phosphate pathway	0.102233	0.973651	0.0726387	-0.768567	-1.33959	30	TKT TALDO1 PGD ALDOA FBP1 RBKS PFKL
CD14 Mono	Fatty acid degradation	0.102532	0.46949	0.0455833	0.826673	1.22016	42	ALDH2 HADHA ACSL4 ACADVL HADHB CPT1A ALDH3A2 ECHS1 ECI1 ACOX1 ACAA2 ACAA1 ACSL3
Memory B	Drug metabolism - cytochrome P450	0.102612	0.906933	0.0544712	-0.741791	-1.29394	63	GSTP1 ALDH3B1 GSTK1 GSTO1 MGST1 MGST2 MGST3
Neutrophil	Ascorbate and aldarate metabolism	0.103636	0.866003	0.0489077	-0.82963	-1.21161	25	ALDH2 AKR1A1 GUSB ALDH3A2 ALDH9A1 UGDH
Neutrophil	Various types of N-glycan biosynthesis	0.103789	0.866003	0.0486767	-0.801688	-1.22551	37	MAN1A2 RPN2 STT3B MGAT4A DDOST MAN2A1 MGAT1 DAD1 B4GALT1 HEXA HEXB MAN1B1 MGAT4B ALG13 B4GALT3 STT3A RPN1 ALG2 ALG3 FUT8
Neutrophil	Other types of O-glycan biosynthesis	0.105001	0.866003	0.0482554	-0.788428	-1.22816	43	OGT ST6GAL1 GALNT10 MFNG C1GALT1 COLGALT1 GALNT1 B4GALT1 GALNT6 GALNT11 GALNT2 B4GALT3 POGLUT1 POFUT1 LFNG PLOD3 GXYLT1
Naive CD4 T	Glycosaminoglycan degradation	0.105181	0.877456	0.0537722	-0.861458	-1.27389	19	GNS IDS HEXB GUSB GLB1 HEXA HPSE HGSNAT ARSB
NK	Sphingolipid metabolism	0.105895	0.922989	0.0566777	-0.780219	-1.29915	46	PSAP ASAH1 GLB1 UGCG DEGS1 GLA CERK KDSR ACER3 SGMS2 SGMS1 NEU1 CERS6 CERS2 SPTLC1 SPTLC2
Neutro Mono transitional cell	Other glycan degradation	0.107205	0.594328	0.0561877	0.870079	1.32205	17	HEXB GLB1 MAN2B1 FUCA2 MANBA NEU1 GBA FUCA1 HEXA MAN2B2 GBA2 MAN2C1
Red blood	Glycolysis Gluconeogenesis	0.107715	0.983106	0.0426095	-0.691568	-1.23384	64	ALDOA GAPDH PGK1 ALDH2 LDHA ACSS1 HK1 ENO1 PGAM1 HK2 ADPGK ADH5 PFKL HK3 TPI1 LDHB PDHB FBP1 ALDH3A2 ALDH9A1 PGM1 AKR1A1 BPGM ENO2 MINPP1 PCK2 ACSS2 DLAT PGM2
Developing neutrophil	D-Glutamine and D-glutamate metabolism	0.107717	0.984198	0.0532638	-0.916207	-1.26762	4	GLS GLUD1 GLUD2
Doublets	Citrate cycle (TCA cycle)	0.107798	0.625231	0.0429124	0.81643	1.19249	30	SDHB CS ACLY PDHA1 IDH1 MDH2 IDH2 IDH3G PDHB IDH3B MDH1 SUCLG1 PCK2 SUCLG2 DLD SDHC SDHA FH ACO1 DLST OGDH DLAT ACO2
Prolif lymph	Arachidonic acid metabolism	0.107843	0.992265	0.164313	-0.60061	-1.27321	58	PTGS2 ALOX5 CYP4F3 GPX1 LTA4H TBXAS1 PTGS1
Neutrophil	Nicotinate and nicotinamide metabolism	0.108355	0.866003	0.0903747	0.757696	1.33359	33	NAMPT NADK BST1 NT5C2
CD265 NK	Glycosaminoglycan degradation	0.108597	0.973651	0.0699966	-0.822677	-1.34519	19	GNS IDS HPSE HEXB GLB1 ARSB HGSNAT GUSB GALNS HYAL2
Neutrophil	Porphyrin and chlorophyll metabolism	0.108927	0.866003	0.0474106	-0.799496	-1.22216	37	BLVRA BLVRB GUSB ALAD HMOX2 UROS UROD COX15 HMOX1 FECH COX10 PPOX CPOX FXN HCCS HMBS MMAB
Memory B	Neomycin, kanamycin and gentamicin biosynthesis	0.10941	0.906933	0.0574868	-0.934579	-1.29774	5	HK3 HK1 HK2
Basophil	Glycerophospholipid metabolism	0.110832	0.620921	0.0440309	0.703621	1.26024	88	LPCAT2 PLD3 MBOAT7 LPGAT1 PNPLA6 CHPT1 DGKD LYPLA1 CDIPT DGKZ MBOAT2 CDS2 LPIN1 ETNK1 PLA2G6 LYPLA2 MBOAT1 PCYT1A AGPAT3 PLD1 GPD2 CRLS1 LPCAT3 LPIN2 PLA2G4A PLA2G15 PLB1 PISD PEMT
CD4 CTLs	Cysteine and methionine metabolism	0.111276	0.998216	0.0439556	0.780062	1.21814	47	LDHB DNMT1 LDHA MAT2B MTR MDH2 DNMT3A MDH1 ENOPH1 GCLC AMD1 GCLM GOT2 GSS SRM
Neutro Mono transitional cell	Nitrogen metabolism	0.112054	0.594328	0.0548754	0.867934	1.31879	17	GLUL GLUD1 CA4
Neutrophil	Pentose and glucuronate interconversions	0.112117	0.866003	0.0468392	-0.818116	-1.21083	28	UGP2 AKR1A1 AKR1B1 DCXR GUSB UGDH CRYL1 RPE
Red blood	Pyruvate metabolism	0.112212	0.983106	0.042312	-0.71112	-1.24917	46	ME2 ALDH2 LDHA ACSS1 GRHPR HAGH ACAT1 MDH2 ADH5 ACYP1 LDHB PDHB ALDH3A2 ALDH9A1 AKR1A1 ACACA PCK2 ACSS2 DLAT ACAT2 GLO1 ACACB ALDH7A1 ME3 PDHA1
CD14 Mono	Fructose and mannose metabolism	0.112426	0.482614	0.0440561	0.846363	1.21927	29	ALDOA TPI1 HK1 HK3 FBP1 HK2 PFKL PFKFB3 AKR1B1 PFKFB4 GMPPA
Basophil	Arachidonic acid metabolism	0.112489	0.620921	0.0449612	0.733202	1.27042	58	ALOX5 GPX1 TBXAS1 HPGDS LTA4H PLA2G6 AKR1C3 PLA2G4A PLB1
Eosinophils	Citrate cycle (TCA cycle)	0.112516	0.862831	0.049209	-0.775988	-1.27566	30	MDH2 SDHA IDH3B ACLY SUCLG2 IDH2 SUCLG1 MDH1 OGDH PDHA1 IDH1 SDHD DLAT IDH3G PCK2 ACO2 SUCLA2 SDHB FH DLD DLST ACO1 IDH3A
Naive B	Sphingolipid metabolism	0.112808	0.857745	0.0516593	-0.787344	-1.2762	46	PSAP ASAH1 CERK GALC SPTLC2 GLB1 NEU1 ACER3 GLA GBA SGPL1 CERS2 SGMS2 ARSA SPTLC1 CERS5 SPHK1 B4GALT6 CERS6 GBA2 SGMS1 DEGS1
Naive B	Nitrogen metabolism	0.113127	0.857745	0.0529321	-0.875655	-1.27069	17	GLUL
Basophil	Ether lipid metabolism	0.113518	0.620921	0.0455558	0.75665	1.28328	42	LPCAT2 PLD3 CHPT1 ENPP2 PAFAH1B1 PLA2G6 PAFAH2 PAFAH1B2 PLD1 PLA2G7 PLA2G4A PLB1
CD16 Mono	Arginine and proline metabolism	0.113604	0.845071	0.0421765	0.812024	1.1987	47	SAT1 CKB CNDP2 LAP3 AMD1 ALDH9A1 ALDH3A2 P4HA1 SMS OAT SAT2
Basophil	Glyoxylate and dicarboxylate metabolism	0.114118	0.620921	0.0465458	0.785658	1.29201	29	GLUL CAT ACO1 CS GRHPR DLD ACSS2 MCEE
Developing neutrophil	Other types of O-glycan biosynthesis	0.114418	0.984198	0.0462285	-0.723386	-1.26098	43	OGT ST6GAL1 GALNT10 MFNG B4GALT1 C1GALT1 POGLUT1 LFNG GALNT6 GXYLT1 POFUT1 B4GALT3 COLGALT2 POFUT2 XXYLT1 GALNT11 GALNT1
Naive B	Neomycin, kanamycin and gentamicin biosynthesis	0.114763	0.857745	0.0549209	-0.9409	-1.26836	5	HK1 HK3 HK2
NK	Arachidonic acid metabolism	0.114909	0.922989	0.0534741	-0.74613	-1.28419	58	PTGS2 GPX1 ALOX5 LTA4H CYP4F3 TBXAS1 PTGS1
Naive B	Arachidonic acid metabolism	0.115558	0.857745	0.0508678	-0.762113	-1.26909	58	PTGS2 TBXAS1 CYP4F3 GPX1 AKR1C3 CBR1 PLB1 ALOX5 PTGS1 CYP4F2 PLA2G12A PTGDS GGT1 PLA2G4A ALOX15 PTGES3 GPX3
IgG B	Pentose phosphate pathway	0.115762	0.942018	0.058275	-0.764119	-1.31536	30	TALDO1 TKT PGD ALDOA G6PD FBP1 RBKS H6PD PGM2
Neutrophil	Drug metabolism - cytochrome P450	0.116361	0.866003	0.0453101	-0.7584	-1.23432	63	GSTP1 GSTK1 GSTO1 ADH5 MGST3 ALDH3B1 GSTM2 MGST1
CD14 Mono	Steroid hormone biosynthesis	0.116493	0.482614	0.0418427	0.804122	1.20659	55	CYP1B1 COMT HSD17B12 STS SRD5A1
Naive CD4 T	Pentose phosphate pathway	0.116526	0.877456	0.0493105	-0.815806	-1.27398	30	TKT TALDO1 PGD ALDOA G6PD FBP1 PGLS PGM2 RBKS PGM1 H6PD GPI DERA RPE
CD8 T	Arginine and proline metabolism	0.116796	0.904118	0.0535164	-0.774492	-1.28453	47	SAT1 ALDH2 AMD1 LAP3 P4HA1 CNDP2 SAT2 ALDH3A2 ARG1 SMS CKB SMOX
CD4 Treg	Nicotinate and nicotinamide metabolism	0.116944	0.946842	0.0688594	-0.739698	-1.31434	33	NAMPT NADK BST1 NT5C2 CD38
Basophil	Sphingolipid metabolism	0.118562	0.620921	0.0442843	0.747436	1.27407	46	ASAH1 PSAP SGPP1 SPTLC2 GALC CERS2 GLB1 DEGS1 SGMS1 GBA2 SGMS2 CERS6 SPHK1 ACER3 GBA SMPD1 CERK GLA SMPD2 CERS5 NEU1
Neutro Mono transitional cell	Pyrimidine metabolism	0.118571	0.594328	0.0481914	0.754241	1.28531	54	TYMP DPYD CMPK2 ENTPD1 CDA NT5C3A UPP1 NT5C2 TK2 CANT1 RRM2B PNP
IgG B	One carbon pool by folate	0.121537	0.942018	0.055995	0.828375	1.32829	18	SHMT2 ATIC MTHFD1 GART MTHFR MTR DHFR MTHFD1L MTHFD2L TYMS
Neutrophil	N-Glycan biosynthesis	0.121653	0.866003	0.0444381	-0.773364	-1.22077	49	MAN1A2 ST6GAL1 RPN2 STT3B MGAT4A DDOST MAN2A1 MGAT1 MGAT5 DAD1 MOGS GANAB B4GALT1 MAN1B1 MGAT4B ALG5 ALG13 B4GALT3 STT3A DPM3 RPN1 ALG2 ALG3 DPM2
Doublets	beta-Alanine metabolism	0.122471	0.665934	0.0399142	0.809643	1.18335	31	ALDH2 HADHA DPYD ALDH3B1 CNDP2 ALDH9A1 ECHS1 ALDH3A2 ACOX1
Developing neutrophil	Citrate cycle (TCA cycle)	0.123262	0.984198	0.0450411	-0.753238	-1.25878	30	MDH2 ACLY MDH1 PDHB DLD SUCLG2 SDHA IDH3B DLST PCK2 SDHB ACO2 ACO1 IDH3G DLAT SDHD IDH2 OGDH FH IDH3A SDHC IDH1
Naive CD4 T	Histidine metabolism	0.124864	0.877456	0.0488083	-0.843892	-1.26003	21	ALDH2 ALDH3B1 CNDP2 HAL HNMT ALDH9A1 ALDH3A2
Memory B	Pantothenate and CoA biosynthesis	0.124879	0.906933	0.0498968	-0.833205	-1.29107	21	VNN2 DPYD ALDH2 PANK2 VNN1 ALDH3A2 PPCDC
Naive CD4 T	Sphingolipid metabolism	0.126716	0.877456	0.0462858	-0.769487	-1.2634	46	PSAP ASAH1 SPTLC2 ACER3 GALC GLB1 SGPL1 GLA GBA2 NEU1 SGMS2 GBA
Red blood	Oxidative phosphorylation	0.12689	0.983106	0.0383193	-0.65583	-1.18655	104	ATP6V0B ATP6V1B2 TCIRG1 ATP6V0E1 ATP6V1A UQCRH NDUFV1 COX7A2 NDUFS2 COX6B1 NDUFA2 ATP6V1E1 COX8A NDUFB4 NDUFB6 PPA2 NDUFB10 UQCRFS1 NDUFS3 UQCRC2 UQCR10 ATP6V1C1 UQCR11 NDUFA1 SDHA NDUFS1 NDUFB2 UQCRQ CYC1 PPA1 NDUFB3 ATP6AP1 NDUFAB1 NDUFB8 COX5A NDUFA6 SDHB NDUFC2 NDUFA12 NDUFS8 UQCRB COX7B NDUFA10 ATP6V0A1 ATP6V0A2 ATP6V0D1
CD16 Mono	Tryptophan metabolism	0.127115	0.845071	0.0398947	0.816444	1.19356	40	HADHA CAT KYNU DLD ECHS1 ALDH9A1 ALDH3A2 DLST KMO ACAT1 AFMID
CD4 Treg	Nitrogen metabolism	0.127204	0.946842	0.065073	-0.824472	-1.33023	17	GLUL
MAIT	Glyoxylate and dicarboxylate metabolism	0.128	0.962431	0.0774316	-0.719353	-1.30618	29	GLUL CAT
MAIT	Various types of N-glycan biosynthesis	0.128727	0.962431	0.0441065	0.768993	1.25496	37	MGAT4A MAN1A2 B4GALT1 MAN1A1 STT3B RPN2 DAD1 DDOST MGAT1 ALG2 ALG13 B4GALT3 MAN1B1 MAN2A1 ALG9 FUT8 ST3GAL3 MAN2A2 STT3A
Basophil	alpha-Linolenic acid metabolism	0.128783	0.620921	0.0441318	0.796881	1.28765	24	ACOX1 PLA2G6 ACAA1 PLA2G4A PLB1
Eosinophils	Arachidonic acid metabolism	0.128877	0.862831	0.0732426	0.647798	1.2733	58	ALOX15 ALOX5 PTGS2 TBXAS1 CYP4F3 PTGS1 CYP4F2 PLB1
Eosinophils	Pyruvate metabolism	0.129422	0.862831	0.0455833	-0.729926	-1.25754	46	PKM LDHB LDHA ALDH2 MDH2 AKR1A1 GLO1 GRHPR MDH1 ADH5 PDHA1 ALDH3A2 DLAT
pDC	Valine, leucine and isoleucine degradation	0.129696	0.916848	0.0407359	0.777736	1.22553	47	ALDH2 IVD HADHA ACADM BCAT1 HADH AACS ECHS1 MCCC1 HSD17B10 BCKDHB MCCC2 PCCB ACAA2 ACAA1 MCEE DLD BCAT2 HADHB ACSF3 ALDH6A1 DBT ALDH7A1 ACADSB ACAD8 AUH ACAT1 ALDH9A1
NK	Pentose phosphate pathway	0.129723	0.922989	0.0517751	-0.811292	-1.2786	30	TKT TALDO1 ALDOA PGD FBP1 PFKL PGLS RBKS
IgG B	D-Glutamine and D-glutamate metabolism	0.130183	0.942018	0.054605	0.926467	1.29601	4	GLS GLUD1 GLUD2 GLS2
Basophil	Nitrogen metabolism	0.131458	0.620921	0.0446977	0.823148	1.28681	17	GLUL CA8 CA2
Memory B	Glycolysis Gluconeogenesis	0.131558	0.906933	0.0476568	-0.724444	-1.2656	64	ALDOA PGK1 GAPDH ALDH2 ENO1 ALDH3B1 LDHA HK3 HK1 HK2 FBP1 TPI1 PGAM1 PGM2 PGM1 ALDH3A2 DLD ACSS2 GALM
Eosinophils	Nicotinate and nicotinamide metabolism	0.133066	0.862831	0.0709085	0.717057	1.29661	33	NAMPT NADK NT5C2 SIRT6 SIRT7
Developing neutrophil	Oxidative phosphorylation	0.133188	0.984198	0.0411315	-0.641475	-1.22163	104	COX4I1 UQCRB COX7C ATP6V1G1 UQCRC2 NDUFS2 NDUFB7 NDUFA4 UQCRQ COX5A COX6C UQCR11 CYC1 UQCRH NDUFA12 NDUFB2 NDUFA10 CYCS COX8A NDUFS3 ATP6V1F PPA1 NDUFA6 COX6B1 SDHA NDUFS1 NDUFS8 COX7B COX11 NDUFB8 COX5B NDUFB9 UQCR10 SDHB NDUFS5 NDUFS6 NDUFB10 NDUFA8 NDUFA13 ATP6V1H NDUFAB1 NDUFB5 NDUFA1 COX10 NDUFA11 ATP6V0E2 NDUFB11 LHPP NDUFV1 NDUFA3 SDHD
Neutro Mono transitional cell	Glycolysis Gluconeogenesis	0.133669	0.594328	0.0443867	0.728486	1.2633	64	ALDH2 PKM ALDOA GAPDH ENO1 PGK1 TPI1 HK3 ALDH3B1 HK1 HK2 AKR1A1 ADPGK FBP1 PGAM1 PCK2 ACSS2
Naive B	Pentose phosphate pathway	0.134086	0.857745	0.0475641	-0.819641	-1.26294	30	TKT TALDO1 ALDOA PGD G6PD FBP1 PGLS PGM2 RBKS GPI
CD16 Mono	Phenylalanine metabolism	0.135099	0.845071	0.0404909	0.866778	1.20046	17	ALDH3B1 GOT1
Eosinophils	Valine, leucine and isoleucine degradation	0.135185	0.862831	0.0445674	-0.725638	-1.25245	47	HADHA ALDH2 HSD17B10 ACAA2 ECHS1 OXCT1 ACADSB HADHB ALDH3A2 ACADM DBT IVD PCCB HIBADH HADH PCCA MCCC2 ALDH9A1 HMGCS1 BCAT1 BCAT2 ACSF3 BCKDHB AUH ACAD8 ALDH1B1 ACADS DLD
Naive CD4 T	Ascorbate and aldarate metabolism	0.136557	0.877456	0.0458609	-0.824662	-1.25764	25	ALDH2 GUSB AKR1A1 ALDH9A1 ALDH3A2 UGDH
IgG B	Starch and sucrose metabolism	0.137161	0.942018	0.0530973	-0.740397	-1.289	33	MGAM PYGL GAA HK3 HK2 HK1 GYG1 PGM2
Naive B	Glutathione metabolism	0.13731	0.857745	0.0463432	-0.754107	-1.25179	57	PGD ANPEP GSTP1 GSTK1 GPX1 G6PD GSTO1 LAP3 GSR IDH2 TXNDC12 PRDX6 GSS MGST1 GPX4 MGST2 GCLC MGST3 GCLM IDH1 SMS
MAIT	alpha-Linolenic acid metabolism	0.13829	0.962431	0.0734471	-0.739659	-1.30425	24	ACOX1 PLB1 ACAA1 PLA2G4A PLA2G4C FADS2
Naive B	Starch and sucrose metabolism	0.138562	0.857745	0.0467213	-0.810207	-1.25979	33	PYGL MGAM GAA HK1 HK3 GYG1 HK2 PGM2 GPI PYGB UGP2 PGM1
Platelet	Retinol metabolism	0.13858	0.932782	0.0474412	0.737491	1.27896	60	RDH11 DHRS3 ADH5 DHRS4 DHRS4L2 ALDH1A1 RDH10 UGT1A8 RDH5 ADH6
Neutro Mono transitional cell	Fructose and mannose metabolism	0.139064	0.594328	0.0464587	0.802599	1.28658	29	ALDOA TPI1 HK3 HK1 PFKFB3 HK2 FBP1 PFKFB4 PFKL
Neutro Mono transitional cell	Fatty acid degradation	0.139159	0.594328	0.0450678	0.76709	1.27914	42	ALDH2 ACSL1 HADHA ACSL4 ACADVL HADHB ACOX1 ECI1 CPT1A ACAA1 ECHS1
MAIT	Pantothenate and CoA biosynthesis	0.139568	0.962431	0.071855	-0.759441	-1.31384	21	VNN2 ALDH2 DPYD PPCDC PANK2 BCAT1 VNN1 CSAD
Neutrophil	Cysteine and methionine metabolism	0.13974	0.866003	0.0411526	-0.770487	-1.21112	47	LDHB LDHA DNMT1 MTR MDH2 MAT2B MDH1 AHCYL1 MAT2A GCLC ADI1 AHCY ENOPH1 GSS GOT2 SRM GCLM MTAP AHCYL2 APIP SMS BCAT1 GOT1
NK	Tryptophan metabolism	0.139929	0.922989	0.049209	-0.773392	-1.26611	40	ALDH2 CAT CYP1B1 HADHA KYNU DHTKD1
Prolif lymph	Propanoate metabolism	0.140518	0.992265	0.0381267	0.788116	1.18592	33	LDHA LDHB SUCLG1 HADHA DLD ECHS1 ACAT1 SUCLA2 ECHDC1 ACAT2 HIBCH ACSS1 ACADS PCCB BCKDHB SUCLG2
DC	Lysine degradation	0.140841	0.677053	0.0364176	0.781909	1.15689	58	ALDH2 HADHA NSD1 SETD2 COLGALT1 KMT2C ECHS1 SETD7 DLD ALDH3A2 ALDH9A1 PLOD1 PHYKPL SETDB2 HADH DHTKD1 DOT1L ACAT1 KMT2E PLOD3 EHMT1 EZH2 SETDB1 TMLHE
Memory B	Starch and sucrose metabolism	0.141218	0.906933	0.0462858	-0.783926	-1.2707	33	MGAM PYGL GAA HK3 HK1 HK2 GYG1 PGM2 PGM1
Eosinophils	Oxidative phosphorylation	0.141795	0.862831	0.0425864	-0.646753	-1.23017	104	COX4I1 UQCRB COX7C NDUFB2 CYC1 NDUFB9 COX5A COX6C SDHA UQCRH COX7A2 PPA1 NDUFB7 NDUFS2 UQCRFS1 UQCRC2 NDUFB10 COX5B NDUFA4 NDUFA5 NDUFS3 NDUFV1 ATP6V1G1 NDUFB5 NDUFA10 CYCS UQCRC1 COX7A2L NDUFS5 NDUFS8 UQCR10 NDUFAB1 NDUFB11 COX8A NDUFB8 NDUFA9 NDUFS4 NDUFS1 NDUFA6 NDUFS6 SDHD NDUFA12 UQCRQ NDUFA13 NDUFA11 NDUFA3 COX10 COX7B NDUFS7 NDUFV3 COX11 PPA2
Eosinophils	N-Glycan biosynthesis	0.142126	0.862831	0.043293	-0.718072	-1.24583	49	MAN1A2 ST6GAL1 RPN2 MGAT4A MAN2A1 B4GALT1 DDOST MGAT5 DAD1 ALG5 MGAT1 B4GALT3 MOGS RPN1 STT3A DPM2 ALG13 FUT8 DPM3 GANAB ALG3 DPM1 DPAGT1 ALG8 ALG2 ALG6 ALG9 MAN1B1
pDC	Glycosphingolipid biosynthesis - globo and isoglobo series	0.142288	0.916848	0.0409012	0.857122	1.22179	15	ST3GAL2 NAGA HEXB HEXA
pDC	Histidine metabolism	0.142804	0.916848	0.0401701	0.831177	1.22065	21	CNDP2 ALDH2 ALDH7A1 ALDH9A1
CD4 Treg	Sphingolipid metabolism	0.143061	0.946842	0.0627866	-0.673402	-1.25908	46	PSAP ASAH1 SPTLC2 GALC ACER3 SGPL1 GLA GBA2 SGMS2 CERS6 NEU1 ARSA B4GALT6 SPHK1 CERS2
Memory B	Sphingolipid metabolism	0.143151	0.906933	0.0457215	-0.750188	-1.26153	46	PSAP ASAH1 CERK SPTLC2 SGPL1 GLB1 GALC ACER3 GLA GBA CERS6 SMPD1 SGMS2 CERS5 SPTLC1 NEU1 SPHK1 CERS2 B4GALT6
Naive B	Drug metabolism - other enzymes	0.143345	0.857745	0.0452289	-0.723649	-1.23804	74	TYMP GSTP1 DPYD CDA IMPDH1 UPP1 GSTO1 GUSB TPMT TK2 MGST1 MGST2 MGST3 CES1
Neutro Mono transitional cell	Ascorbate and aldarate metabolism	0.143459	0.594328	0.0462858	0.815131	1.28765	25	ALDH2 AKR1A1 GUSB ALDH3A2
CD16 Mono	Drug metabolism - other enzymes	0.143635	0.845071	0.0361865	0.77458	1.16941	74	TYMP GSTP1 GSTO1 IMPDH1 TPMT GUSB UPP1 MGST3 HPRT1 DUT DPYD GMPS TK2 RRM2B ITPA IMPDH2 UCK1 NME3 GSTA4
Eosinophils	D-Glutamine and D-glutamate metabolism	0.143977	0.862831	0.0453916	-0.907994	-1.24887	4	GLUD1 GLS GLUD2
CD14 Mono	Citrate cycle (TCA cycle)	0.145819	0.54717	0.0380227	0.831552	1.20004	30	SDHB IDH1 MDH2 IDH3G CS IDH3B PDHB SUCLG1 ACLY SDHD OGDH DLD MDH1 PCK2 IDH2 PDHA1 SDHC FH SUCLA2 ACO1 ACO2 SDHA IDH3A SUCLG2
Red blood	Pentose phosphate pathway	0.146093	0.983106	0.0374962	-0.728067	-1.24479	30	TKT TALDO1 ALDOA PGD G6PD PGLS PFKL FBP1 PRPS1 PRPS2 PGM1 H6PD
Neutrophil	Citrate cycle (TCA cycle)	0.146392	0.866003	0.0404303	-0.802826	-1.1959	30	IDH2 ACLY MDH2 SDHA MDH1 IDH3B CS OGDH IDH3G SUCLG2 PDHB PDHA1 SUCLG1 DLD DLST DLAT SDHB FH PCK2 SDHC IDH1 ACO2 SDHD
Basophil	Glycosaminoglycan degradation	0.147095	0.620921	0.0416674	0.806149	1.27289	19	IDS GNS HEXB GLB1 HPSE ARSB HGSNAT GUSB
IgG B	Arachidonic acid metabolism	0.147147	0.942018	0.0512406	-0.671269	-1.25517	58	PTGS2 CYP4F3 TBXAS1 GPX1 LTA4H AKR1C3 PLB1 ALOX5 PTGS1 CYP4F2
CD16 Mono	Vitamin B6 metabolism	0.147344	0.845071	0.043197	0.922904	1.20799	6	PDXK PNPO
Prolif lymph	Terpenoid backbone biosynthesis	0.14905	0.992265	0.0375631	0.814208	1.18506	22	ICMT PMVK NUS1 MVD FDPS ACAT1 FNTA IDI1 ACAT2 ZMPSTE24 HMGCR GGPS1 HMGCS1 DHDDS
Red blood	Fatty acid degradation	0.149091	0.983106	0.0362171	-0.701743	-1.22572	42	ACSL1 HADHA ALDH2 ACSL4 ACOX1 ACSL3 ACADVL CPT1A ACAT1 ECI1 ADH5 ACSL5 ECI2 ACAA1 ALDH3A2 ALDH9A1
Prolif lymph	N-Glycan biosynthesis	0.149228	0.992265	0.0361865	0.759358	1.18109	49	RPN2 DDOST RPN1 STT3B MAN1A2 MAN2A1 DAD1 GANAB STT3A MGAT4A DPM2 FUT8 ALG5 ST6GAL1 MGAT5 DPM1 ALG9 ALG8 SRD5A3 DPM3 ALG6 DPAGT1 B4GALT2 B4GALT3 ALG3
Neutrophil	Valine, leucine and isoleucine degradation	0.149311	0.866003	0.0396432	-0.767725	-1.20678	47	HADHA ALDH2 HSD17B10 ACAA2 ECHS1 IVD ALDH3A2 ACADM HADHB ACADSB ALDH9A1 DLD OXCT1 ACSF3 MCCC2 DBT HADH ACAT1 HIBADH ACAD8 MCCC1 PCCB ALDH6A1 PCCA HMGCS1 BCAT1 HMGCL ACADS BCKDHB HIBCH AUH
Basophil	Galactose metabolism	0.149512	0.620921	0.0400515	0.766634	1.26072	29	HK3 UGP2 HK2 GAA PFKP HK1 GLB1 PGM2
Eosinophils	Cysteine and methionine metabolism	0.149573	0.862831	0.0421316	-0.718084	-1.23941	47	LDHB LDHA DNMT1 MTR MDH2 AHCYL1 MAT2A MDH1 GCLM GCLC AHCY GSS MTAP SRM ENOPH1 GOT2 AMD1 APIP
Prolif lymph	Butanoate metabolism	0.149909	0.992265	0.0371334	0.800009	1.18457	27	OXCT1 HADH HADHA ECHS1 ACAT1 ACAT2 BDH1 ACADS HMGCS1 HMGCL
Naive B	Other glycan degradation	0.150237	0.857745	0.0453644	-0.860147	-1.24819	17	HEXB GLB1 NEU1 GBA MAN2B1 FUCA2 MAN2B2 MAN2C1 FUCA1 MANBA GBA2
CD14 Mono	Phenylalanine metabolism	0.150491	0.54717	0.0386218	0.867622	1.20122	17	ALDH3B1 IL4I1 GOT2
Naive B	Fatty acid biosynthesis	0.151218	0.857745	0.045202	-0.859679	-1.24751	17	ACSL1 ACSL4
CD4 CTLs	Various types of N-glycan biosynthesis	0.151798	0.998216	0.0373302	0.784158	1.19433	37	MGAT4A MAN1A2 STT3B MAN2A1 DAD1 RPN2 DDOST B4GALT3 MAN1B1 MAN1A1 MAN1C1 FUT8 STT3A ALG13 ALG2 RPN1 B4GALT1 ALG3 MGAT4B
Memory B	Glycerophospholipid metabolism	0.152699	0.906933	0.0434623	-0.677202	-1.22769	88	MBOAT7 LPIN2 DGKZ LPCAT2 GPCPD1 LPGAT1 AGPAT3 PISD CDIPT PHOSPHO1 PCYT1A CDS2 AGPAT4 MBOAT1 LPCAT1 MBOAT2 DGKQ LPIN1 PLB1 PGS1 AGPAT2 PLD3 DGKK DGKH PCYT2 LPCAT3 GPD2 PEMT PLD1 LYPLA1 PTDSS1 PLA2G6 GPD1L LYPLA2 PLA2G4A PLD2 PLA2G15
DC	Valine, leucine and isoleucine degradation	0.152788	0.677053	0.0349694	0.789295	1.15787	47	ALDH2 HADHA HADHB HSD17B10 ECHS1 BCAT1 DLD ALDH3A2 MCCC2 IVD ACAA1 ALDH9A1 ACAA2 ACADM HADH MCCC1 PCCB ACAT1 HMGCS1 PCCA ACSF3
Basophil	Drug metabolism - other enzymes	0.153351	0.620921	0.0371497	0.694779	1.22625	74	GSTO1 TYMP UPP1 DPYD CMPK1 CDA RRM2B TK2 MGST1 MGST3 GSTP1 TPMT CES2 ITPA MGST2 GUSB DUT UCK1 CES1 UGT2B11 GSTM4
Naive B	Pantothenate and CoA biosynthesis	0.153958	0.857745	0.0445156	-0.842599	-1.25211	21	VNN2 ALDH2 DPYD PPCDC PANK2 VNN1 ALDH3A2 BCAT1 CSAD COASY
CD16 Mono	Glutathione metabolism	0.154019	0.845071	0.0351677	0.786661	1.17107	57	GSTP1 GSTK1 GPX4 GSTO1 LAP3 IDH2 GSR MGST3 GCLC TXNDC12 SMS PGD PRDX6 GPX1 RRM2B GSS
Basophil	Mannose type O-glycan biosynthesis	0.154124	0.620921	0.0684358	-0.722954	-1.32147	18	B3GAT1 B4GALT1 POMT1 POMGNT1 FUT4 B4GALT3 POMGNT2 FKRP FUT9 POMK POMT2
CD16 Mono	Pentose phosphate pathway	0.155415	0.845071	0.0360798	0.824766	1.18684	30	TKT ALDOA PFKL FBP1 GPI PGLS H6PD PGD RPIA DERA
CD14 Mono	Glycosphingolipid biosynthesis - globo and isoglobo series	0.155472	0.54717	0.0383017	0.874588	1.19909	15	NAGA HEXB HEXA GBGT1 GLA
NK	Pantothenate and CoA biosynthesis	0.155498	0.922989	0.0474412	-0.83469	-1.26398	21	VNN2 ALDH2 DPYD VNN1 PPCDC BCAT1
Doublets	Arginine and proline metabolism	0.15587	0.721456	0.0342024	0.775841	1.15238	47	ALDH2 SAT1 CNDP2 AMD1 LAP3 SAT2 ALDH9A1 P4HA1 SMS ALDH3A2 SRM ODC1 OAT PYCR2 L3HYPDH
Basophil	Tryptophan metabolism	0.157014	0.620921	0.0380399	0.737183	1.24587	40	ALDH2 CAT CYP1B1 KYNU DLST DLD HADHA HAAO ALDH3A2 ECHS1 IDO1 DHTKD1 ALDH9A1
CD8 T	beta-Alanine metabolism	0.158189	0.904118	0.0457493	-0.794153	-1.25545	31	ALDH2 DPYD ALDH3B1 ACOX1 HADHA CNDP2 ALDH3A2 CSAD ABAT SMOX ECHS1
Eosinophils	Ether lipid metabolism	0.158682	0.862831	0.0652192	0.664128	1.24877	42	LPCAT2 CHPT1 PLD3 PLD4 PLB1 GDPD3 ENPP2 PAFAH1B2 PAFAH2 ENPP6
Doublets	Pantothenate and CoA biosynthesis	0.160061	0.721456	0.0348713	0.820297	1.17816	21	ALDH2 DPYD PANK3 PPCS AASDHPPT COASY BCAT1 ALDH3A2 PANK2
CD8 T	Drug metabolism - other enzymes	0.160317	0.904118	0.0439807	-0.697914	-1.23175	74	TYMP CDA DPYD GSTP1 IMPDH1 GSTO1 RRM2B MGST1 TK2 CES1 MGST2 GUSB CES2
CD14 Mono	Arachidonic acid metabolism	0.160872	0.54717	0.034677	0.784023	1.18018	58	GPX1 LTA4H TBXAS1 ALOX5 PTGS2 CBR1 PTGES3 PLB1 PTGS1
DC	Fructose and mannose metabolism	0.161199	0.677053	0.0346357	0.812456	1.16019	29	TPI1 ALDOA HK1 FBP1 PFKL HK2 AKR1B1 PFKFB3 GMPPA PMM1 MPI PFKFB2 HK3 GMDS SORD PFKP PFKM PMM2 FPGT
pDC	Glutathione metabolism	0.162294	0.916848	0.0353398	0.750258	1.20345	57	GPX1 ODC1 GSTP1 PRDX6 LAP3 PGD GPX7 LANCL1 IDH2 MGST2 GCLC GPX4 TXNDC12 SRM GSS GGCT GSTM2 IDH1 MGST3 RRM2B GSTK1 GSTM4 GSR
DC	Porphyrin and chlorophyll metabolism	0.163427	0.677053	0.0339513	0.799727	1.15905	37	BLVRB GUSB BLVRA ALAD UROD COX15 UROS HMOX1 HCCS HMBS COX10 FECH HMOX2 MMAB EARS2 ALAS1 CPOX
Prolif lymph	Synthesis and degradation of ketone bodies	0.163499	0.992265	0.0370683	0.86351	1.18502	10	OXCT1 ACAT1 ACAT2 BDH1 HMGCS1 HMGCL
Red blood	Steroid hormone biosynthesis	0.163993	0.983106	0.150129	0.494506	1.20056	55	COMT CYP1B1 SRD5A3 CYP1A1 HSD17B7 CYP17A1 HSD17B8 CYP1A2 CYP3A5 CYP7A1 CYP2E1 CYP11B1 HSD17B2 CYP3A4 SULT2B1 UGT1A6 HSD11B1L UGT2B15 CYP19A1 SRD5A1 AKR1C3
Doublets	Lysine degradation	0.164896	0.721456	0.0328914	0.763702	1.14168	58	ALDH2 HADHA SETD2 COLGALT1 NSD1 PRDM2 ASH1L PLOD1 ALDH9A1 ECHS1 KMT2A SETD7 KMT2C SETDB2 DLD PHYKPL ALDH3A2 SETDB1 DOT1L KMT2D KMT2E PLOD3 DLST KMT2B TMLHE HADH
pDC	Glycosphingolipid biosynthesis - lacto and neolacto series	0.165811	0.916848	0.0364331	0.803664	1.20784	27	B4GALT1 ST3GAL4 FUT7 B4GALT3 FUT4
Doublets	Pyrimidine metabolism	0.166052	0.721456	0.0328066	0.765613	1.14312	54	TYMP DPYD ENTPD1 UPP1 CDA RRM2B PNP NT5E TK2 NT5C NT5C2 ENTPD6 NUDT2 CMPK1 UCK1 NME4 NT5C3A DUT DCTD DCK RRM1 ENTPD4 NME3 CAD DTYMK CTPS1 UMPS
CD14 Mono	Valine, leucine and isoleucine degradation	0.166241	0.54717	0.0344039	0.79773	1.18739	47	ALDH2 HADHA HADHB ALDH3A2 ECHS1 HSD17B10 DLD BCAT1 ACAA2 ACAA1 HMGCL ABAT ALDH9A1 IVD ACSF3 HIBADH ACADM MCCC2 PCCB ACADS MCCC1 ACAT1
CD8 T	D-Glutamine and D-glutamate metabolism	0.167897	0.904118	0.0490745	0.922351	1.27853	4	GLS GLS2
IgG B	Glycerophospholipid metabolism	0.16868	0.942018	0.0477189	-0.609885	-1.20886	88	MBOAT7 LPIN2 DGKZ LPCAT2 GPCPD1 LPGAT1 PISD LPCAT1 CDIPT GPD2 PLD3 PHOSPHO1 MBOAT2 PGS1 AGPAT2 DGKQ PLB1 PCYT1A MBOAT1 DGKH PLD1 GPD1L
Neutro Mono transitional cell	Histidine metabolism	0.169131	0.668837	0.0428654	0.816583	1.2677	21	ALDH2 ALDH3B1 CNDP2 HNMT HAL
CD4 CTLs	Sphingolipid metabolism	0.169782	0.998216	0.0967542	-0.597101	-1.19716	46	PSAP ASAH1 SPTLC2 SGMS2 GLB1 GLA ACER3 NEU1 SPHK1 ARSA
CD14 Mono	Fatty acid elongation	0.169811	0.54717	0.035311	0.841016	1.19011	23	PPT1 HADHA HADHB ECHS1 HSD17B12 ACAA2 ELOVL1
CD16 Mono	Porphyrin and chlorophyll metabolism	0.170255	0.871305	0.0337949	0.807138	1.17543	37	HMOX1 BLVRA GUSB BLVRB COX15 ALAD UROS HCCS UROD COX10 ALAS1
Memory B	Other glycan degradation	0.170328	0.906933	0.0423802	-0.828494	-1.25452	17	HEXB GLB1 MANBA MAN2B1 GBA FUCA2 MAN2B2 NEU1 MAN2C1 FUCA1 NEU3
CD8 T	Nitrogen metabolism	0.170509	0.904118	0.0450144	-0.847924	-1.25917	17	GLUL
CD8 T	Glyoxylate and dicarboxylate metabolism	0.171299	0.904118	0.0437813	-0.793556	-1.24564	29	GLUL CAT ACSS2 SHMT2 CS DLD GRHPR AFMID
NK	Nitrogen metabolism	0.172239	0.922989	0.0454188	-0.847818	-1.24779	17	GLUL
MAIT	Cysteine and methionine metabolism	0.172342	0.962431	0.0370683	0.727003	1.21632	47	LDHB DNMT1 LDHA MTR MAT2B GCLC GOT2 MDH1 AMD1 GCLM DNMT3A MAT2A ENOPH1 MDH2 AHCYL2 BCAT2 SRM GSS IL4I1 MRI1 MTAP
CD265 NK	Starch and sucrose metabolism	0.172582	0.973651	0.0553344	-0.708744	-1.24971	33	PYGL MGAM GAA HK3 HK2 HK1
Memory B	Glycosphingolipid biosynthesis - globo and isoglobo series	0.173632	0.906933	0.042199	-0.837114	-1.25008	15	NAGA HEXB ST3GAL1 GLA ST3GAL2
Memory B	Arachidonic acid metabolism	0.173981	0.906933	0.0407564	-0.711835	-1.23149	58	PTGS2 TBXAS1 CYP4F3 LTA4H GPX1 AKR1C3 ALOX5 PLB1 CBR1 PTGS1 PTGDS
NK	Fructose and mannose metabolism	0.174164	0.922989	0.0441825	-0.791593	-1.2443	29	ALDOA PFKFB3 HK3 HK1 HK2 PFKFB4 FBP1 PFKL
MAIT	D-Glutamine and D-glutamate metabolism	0.174553	0.962431	0.0422667	0.908004	1.21985	4	GLS GLUD1 GLUD2
Platelet	Neomycin, kanamycin and gentamicin biosynthesis	0.176015	0.932782	0.046958	0.905841	1.30298	5	HK1 HKDC1 HK3
Naive CD4 T	Nicotinate and nicotinamide metabolism	0.177739	0.877456	0.0388572	-0.778632	-1.2289	33	NAMPT NADK BST1 CD38 SIRT2 NT5C2
MAIT	Glutathione metabolism	0.177748	0.962431	0.0706314	-0.59175	-1.20176	57	PGD GPX1 GSTP1 ANPEP G6PD LAP3 MGST1 RRM2B MGST2 SMS IDH1 GPX3 GSTO1 GPX4 RRM2
Neutrophil	Oxidative phosphorylation	0.179362	0.975283	0.0347046	-0.692253	-1.19542	104	COX4I1 COX7C UQCRB NDUFA4 UQCRH COX6C CYC1 UQCRC2 NDUFB2 NDUFV1 NDUFB10 ATP6V1G1 NDUFB8 NDUFB9 COX7A2 UQCRC1 NDUFB7 SDHA COX5A UQCRFS1 NDUFS5 PPA1 NDUFA12 COX7A2L CYCS UQCRQ NDUFA10 COX5B UQCR11 NDUFS1 NDUFB5 NDUFA6 NDUFB11 COX8A COX6B1 ATP6V1F UQCR10 NDUFAB1 NDUFS2 NDUFS3 NDUFA5 NDUFS6 NDUFS8 NDUFA1 NDUFB4 COX7B ATP6V0A2 NDUFA13 NDUFV3 COX6A1 NDUFS4 NDUFA11 NDUFC2 NDUFA2 NDUFA8 NDUFA3 COX15 NDUF…
IgG B	Sphingolipid metabolism	0.180168	0.942018	0.045805	-0.678858	-1.2307	46	PSAP ASAH1 CERK SPTLC2 GALC ACER3 CERS2 SGPL1 NEU1 CERS6 GLB1 SGMS2 GLA CERS5
Doublets	Valine, leucine and isoleucine degradation	0.18073	0.721456	0.0313083	0.768883	1.14205	47	ALDH2 HADHA HADHB HSD17B10 ALDH9A1 ECHS1 ACADM BCAT1 DLD ALDH3A2 ACSF3 ACAA1 ACADSB HMGCS1 ACAA2 HIBADH AUH HADH HMGCL ABAT AACS
NK	Arginine biosynthesis	0.181085	0.922989	0.0435843	-0.816354	-1.24366	22	GLUL
CD4 Treg	Pyruvate metabolism	0.181426	0.946842	0.0394904	0.7057	1.22355	46	LDHB LDHA PKM ADH5 MDH1 ALDH9A1 MDH2 PDHA1 ACYP1 GLO1 DLAT ALDH3A2 ACAT1
CD14 Mono	Other glycan degradation	0.181941	0.565317	0.0346082	0.855801	1.18486	17	HEXB MAN2B1 GLB1 FUCA2 MANBA FUCA1 HEXA NEU1 GBA MAN2C1 GBA2 MAN2B2 AGA ENGASE NEU3
Neutro Mono transitional cell	Nicotinate and nicotinamide metabolism	0.182016	0.688495	0.0396048	0.766997	1.24797	33	NAMPT NADK BST1 NT5C2 PNP
CD8 T	Steroid hormone biosynthesis	0.182145	0.904118	0.0418427	-0.719749	-1.21747	55	CYP1B1 COMT AKR1C3 HSD17B12 STS
CD4 Treg	Pantothenate and CoA biosynthesis	0.184253	0.946842	0.0533897	-0.765368	-1.26986	21	VNN2 ALDH2 DPYD VNN1 PPCDC
Prolif lymph	Purine metabolism	0.184779	0.992265	0.0307562	0.699607	1.14411	119	RRM2 RRM1 PKM GUK1 GMPS PAICS NME1 ADA DCK GART ATIC PRPS1 HPRT1 ADSL APRT PRPS2 IMPDH2 AK2 PGM1 DGUOK ITPA NUDT5 NT5C PDE4D AK3 PPAT NT5C3A ADCY3 PFAS ADK PAPSS1 NTPCR PDE7A NUDT9 NME6 AK5 NUDT2
Platelet	Pyruvate metabolism	0.185198	0.932782	0.0410264	0.738257	1.2423	46	PKM LDHB ALDH2 ADH5 MDH1 LDHA ME1 ACACB ACSS2 GLO1 ALDH9A1 ACAT2 ACACA GRHPR
Platelet	Sulfur metabolism	0.186901	0.932782	0.0449082	0.880932	1.29048	8	TST MPST PAPSS1 ETHE1 PAPSS2
Eosinophils	Caffeine metabolism	0.187142	0.911509	0.0561394	0.876012	1.32543	6	NAT1 XDH CYP1A2
Red blood	Starch and sucrose metabolism	0.188127	0.983106	0.0320085	-0.702576	-1.21024	33	MGAM PYGL HK1 UGP2 HK2 PYGB GYG1 HK3 GAA GANC GYS1 PGM1
Eosinophils	Riboflavin metabolism	0.188588	0.911509	0.0375129	-0.845381	-1.21656	8	BLVRB ACP1 FLAD1 RFK
NK	Oxidative phosphorylation	0.190061	0.922989	0.0399338	-0.641245	-1.18678	104	ATP6V0B ATP6V1B2 ATP6V0E1 ATP6V1A ATP6V1G1 ATP6V0D1 COX7C COX5B TCIRG1 COX6B1 PPA1 SDHB NDUFB5 ATP6V0A1 ATP6V1E1 COX4I1 COX7A2 UQCRC2 COX7B UQCRB NDUFA4 ATP6AP1 ATP6V1C1 NDUFB3 NDUFB6 NDUFB1 UQCRC1 COX7A2L SDHD NDUFA1 COX8A NDUFC1 COX5A NDUFB4
Platelet	Riboflavin metabolism	0.190096	0.932782	0.0444897	0.878908	1.28752	8	ACP1 BLVRB RFK
Memory B	Fructose and mannose metabolism	0.190385	0.906933	0.0393015	-0.770594	-1.23563	29	ALDOA HK3 PFKFB3 HK1 HK2 FBP1 TPI1 PFKFB4
NK	Glutathione metabolism	0.190943	0.922989	0.0404303	-0.703803	-1.20806	57	GPX1 PGD ANPEP GSTK1 GPX4 GSTO1 RRM2B ODC1 TXNDC12 LAP3 MGST1 SMS PRDX6
Doublets	Fatty acid degradation	0.191395	0.721456	0.0303262	0.772018	1.14296	42	ALDH2 HADHA ACADVL ACSL4 HADHB ALDH9A1 ACSL3 ECHS1 CPT1A ACADM ECI1 ALDH3A2 ACOX1 ACAA1 ACADSB ACAA2 ACOX3 HADH
Basophil	Arginine biosynthesis	0.191956	0.672	0.0353687	0.772093	1.23847	22	GLUL ASL GLUD1 ARG1 ARG2
CD265 NK	D-Glutamine and D-glutamate metabolism	0.192613	0.973651	0.0407153	0.899449	1.22486	4	GLS GLUD1 GLUD2
Neutro Mono transitional cell	Arginine biosynthesis	0.193618	0.701864	0.039624	0.800213	1.24555	22	GLUL GLUD1
Red blood	Glycosaminoglycan biosynthesis - chondroitin sulfate dermatan sulfate	0.194108	0.983106	0.0328066	-0.742032	-1.2298	20	CHST15 CSGALNACT2 CSGALNACT1 CHST11 CHPF2 CHSY1 CHST7 B4GALT7 XYLT1 CHST12
CD4 CTLs	Nicotinate and nicotinamide metabolism	0.194684	0.998216	0.0831123	-0.634327	-1.198	33	NAMPT NADK BST1
IgG B	Aminoacyl-tRNA biosynthesis	0.195337	0.942018	0.0433653	0.754624	1.25117	24	QRSL1 CARS2 FARSA TARS2 DARS2 FARS2 VARS2 IARS2 NARS2 GATC MTFMT AARS2 YARS2
Naive CD4 T	Glyoxylate and dicarboxylate metabolism	0.195585	0.877456	0.0370036	-0.785212	-1.21927	29	GLUL CAT MDH2 GRHPR SHMT2 DLD ACSS2 PGP PCCA ACO2 AFMID PCCB CS
Red blood	Nicotinate and nicotinamide metabolism	0.195589	0.983106	0.031265	-0.699852	-1.20554	33	NAMPT NADK SIRT2 BST1 NT5C2 NADSYN1 NT5C NMRK1
Red blood	Glyoxylate and dicarboxylate metabolism	0.196311	0.983106	0.0316151	-0.709624	-1.2108	29	GLUL ACSS1 GRHPR CAT ACAT1 SHMT2 MDH2 PGP CS PCCA ACSS2 ACAT2 ACO2 GLYCTK
Basophil	Metabolism of xenobiotics by cytochrome P450	0.19688	0.672	0.0322734	0.680995	1.19604	68	GSTO1 ALDH3B1 CYP1B1 HPGDS GSTK1 MGST1 MGST3 GSTP1 MGST2 UGT2B11 GSTM4
Prolif lymph	Drug metabolism - other enzymes	0.197149	0.992265	0.0301163	0.722923	1.15378	74	RRM2 DUT TK1 RRM1 GSTP1 GMPS NME1 GUSB HPRT1 IMPDH2 CMPK1 GSTO1 UMPS ITPA UCK2
CD8 T	Starch and sucrose metabolism	0.197902	0.904118	0.04039	-0.768096	-1.22346	33	PYGL MGAM GAA HK3 HK2 HK1 PGM2 GBE1
Neutrophil	Arachidonic acid metabolism	0.198958	0.989384	0.068945	0.618552	1.18135	58	PTGS2 CYP4F3 ALOX5 TBXAS1 CYP4F2 PLB1
Red blood	D-Glutamine and D-glutamate metabolism	0.1991	0.983106	0.0391892	-0.872792	-1.23188	4	GLS GLUD1 GLUD2
Doublets	Amino sugar and nucleotide sugar metabolism	0.199711	0.721456	0.0294395	0.765001	1.13676	46	NAGK HK1 GPI HEXB HK3 UGP2 HK2 HEXA CYB5R4 UXS1 GNPDA1 PGM2 CYB5R1 NPL PGM1 NANS GMPPA GNE GALK1 AMDHD2 UAP1L1 PMM2 UAP1 RENBP GALE CMAS FPGT GMDS CYB5R3 MPI
CD4 Treg	Arginine and proline metabolism	0.199715	0.946842	0.0525655	-0.639462	-1.20081	47	SAT1 ALDH2 LAP3 SAT2 CNDP2 OAT
CD8 T	alpha-Linolenic acid metabolism	0.200569	0.904118	0.0404909	-0.800339	-1.22894	24	ACOX1 PLB1 ACAA1 PLA2G12A PLA2G4A
MAIT	Arginine and proline metabolism	0.200761	0.962431	0.0646399	-0.609007	-1.19129	47	SAT1 ALDH2 LAP3
Basophil	Primary bile acid biosynthesis	0.201365	0.672	0.0350966	0.788634	1.23285	17	HSD17B4 CYP27A1 HSD3B7 CYP7B1 SCP2 ACOT8
Doublets	Other glycan degradation	0.20215	0.721456	0.0307458	0.819833	1.16413	17	HEXB MAN2B1 HEXA GLB1 MANBA FUCA2 FUCA1 MAN2C1 NEU1 MAN2B2 ENGASE GBA2 GBA
Red blood	Fatty acid biosynthesis	0.202316	0.983106	0.0325552	-0.75311	-1.22991	17	ACSL1 ACSL4 ACSL3 ACSL5 FASN ACACA OXSM ACSL6 ACACB
CD14 Mono	Pyrimidine metabolism	0.203954	0.591507	0.0302159	0.775074	1.16136	54	TYMP DPYD UPP1 CDA ENTPD1 TK2 PNP ENTPD6 NME3 CMPK1 RRM2B DCTD UCK1 NT5C2 NT5C3B DUT
CD14 Mono	Glyoxylate and dicarboxylate metabolism	0.203968	0.591507	0.0312434	0.814208	1.17295	29	CAT GLUL MDH2 CS GRHPR PGP DLD ACSS2 MDH1 SHMT2 ACO1 ACO2 PCCB AFMID ACAT1 SHMT1 PCCA
Basophil	Drug metabolism - cytochrome P450	0.20405	0.672	0.0317375	0.682527	1.1923	63	GSTO1 ALDH3B1 HPGDS GSTK1 MGST1 MGST3 GSTP1 MGST2 UGT2B11 GSTM4 FMO5
CD16 Mono	beta-Alanine metabolism	0.204095	0.885603	0.0306526	0.808528	1.16455	31	HADHA ALDH3B1 CNDP2 ECHS1 ALDH9A1 ALDH3A2 DPYD
pDC	Ascorbate and aldarate metabolism	0.204302	0.916848	0.0323199	0.796422	1.18886	25	ALDH2 AKR1A1 GUSB UGDH ALDH7A1 ALDH9A1
CD8 T	Ascorbate and aldarate metabolism	0.205446	0.904118	0.0397975	-0.793948	-1.22641	25	ALDH2 AKR1A1 ALDH3A2 GUSB
NK	beta-Alanine metabolism	0.205735	0.922989	0.0400712	-0.768022	-1.21563	31	ALDH2 DPYD ACOX1 ALDH3B1 HADHA
IgG B	Glycosaminoglycan biosynthesis - heparan sulfate heparin	0.206002	0.942018	0.0430778	-0.740618	-1.23153	24	EXTL3 XYLT1 HS3ST3B1 NDST1 EXT1 B3GAT3 GLCE EXT2
Red blood	Arginine biosynthesis	0.206028	0.983106	0.0314062	-0.728355	-1.21603	22	GLUL GLS GLUD1 GLUD2
CD16 Mono	Valine, leucine and isoleucine degradation	0.206396	0.885603	0.0297543	0.782702	1.15542	47	HADHA IVD BCAT1 DLD HADHB ECHS1 HSD17B10 ACAA2 ALDH9A1 ALDH3A2 ACAA1 ACADM HIBADH HMGCL HMGCS1 ACAT1 PCCA PCCB ACSF3 ACAD8 MCCC1 ALDH2 MCCC2
CD8 T	Histidine metabolism	0.207429	0.904118	0.0399142	-0.811125	-1.22957	21	ALDH2 ALDH3B1 HAL HNMT CNDP2 ALDH3A2 HDC
CD8 T	Oxidative phosphorylation	0.209325	0.904118	0.0374462	-0.639768	-1.1739	104	ATP6V0B ATP6V1B2 TCIRG1 ATP6V1A ATP6V0D1 ATP6V0E1 ATP6V1G1 COX5B SDHB ATP6V0A1 UQCRC1 ATP6AP1 ATP6V1E1 ATP6V1F NDUFB5 NDUFB1 UQCRC2 NDUFB6 COX15 NDUFV3 COX8A COX6B1 ATP6V1C1 NDUFB3 NDUFS2 NDUFA2 UQCR11 COX7B ATP6V1D CYC1 SDHD LHPP UQCRH NDUFC1 COX17 PPA2 CYCS COX7A2L NDUFA11
Neutrophil	D-Glutamine and D-glutamate metabolism	0.209677	0.989384	0.0351392	-0.90011	-1.15949	4	GLUD1 GLS GLUD2
CD4 CTLs	Histidine metabolism	0.209964	0.998216	0.0753642	-0.684133	-1.20431	21	ALDH2 ALDH3B1 HAL HNMT
Basophil	beta-Alanine metabolism	0.210166	0.672	0.0327103	0.731998	1.21142	31	ACOX1 ALDH3B1 ALDH2 DPYD HADHA ABAT ACADS ALDH3A2 MLYCD
Naive B	Amino sugar and nucleotide sugar metabolism	0.210346	0.857745	0.0365267	-0.742038	-1.20277	46	NAGK NPL HK1 HK3 HEXB CYB5R4 HK2 PGM2 GPI GNPDA1 NANS GALK1 UAP1 UGP2 PGM1 GMPPA GALE
CD16 Mono	Histidine metabolism	0.21102	0.885603	0.0307979	0.831039	1.16594	21	ALDH3B1 CNDP2 ALDH9A1 ALDH3A2 HNMT
Naive B	Fatty acid degradation	0.212074	0.857745	0.0365423	-0.74938	-1.19796	42	ACSL1 ALDH2 ACSL4 ACOX1 CPT1A ACADVL HADHA HADHB ACAA2 ACAA1 ALDH3A2
Red blood	Glycosaminoglycan biosynthesis - keratan sulfate	0.212078	0.983106	0.0324136	-0.767183	-1.22442	14	B4GALT1 B3GNT2 B4GALT3 CHST2
Doublets	Primary bile acid biosynthesis	0.21223	0.721456	0.0298414	0.816527	1.15943	17	CYP27A1 SCP2 HSD17B4 ACOX2 ACOT8 CYP8B1 AKR1D1
Developing neutrophil	Valine, leucine and isoleucine degradation	0.212752	0.984198	0.0324018	-0.674721	-1.18692	47	HADHA ALDH9A1 ACAA2 HSD17B10 ECHS1 DLD ACADM ACADSB IVD HADHB ACSF3 MCCC2 AUH HMGCS1 ALDH3A2 OXCT1 MCCC1 DBT HIBCH ACADS BCAT2 HIBADH ALDH6A1 PCCB ACAA1 PCCA BCKDHB HADH
DC	Neomycin, kanamycin and gentamicin biosynthesis	0.213199	0.820141	0.0339775	0.898304	1.16633	5	HK1 HK2 HK3
CD16 Mono	Pyruvate metabolism	0.213766	0.885603	0.0291412	0.781485	1.15194	46	PKM LDHA ME2 MDH2 AKR1A1 HAGH DLD ALDH9A1 ALDH3A2 PDHB MDH1 PCK2 GLO1 PDHA1 DLAT FH GRHPR ACAT1 ACSS2
CD4 CTLs	Pantothenate and CoA biosynthesis	0.214709	0.998216	0.0744947	-0.682035	-1.20061	21	VNN2 ALDH2 DPYD VNN1 BCAT1 PPCDC CSAD
Naive CD4 T	Other glycan degradation	0.214958	0.877456	0.0362017	-0.823225	-1.20826	17	HEXB MANBA FUCA2 MAN2B1 GLB1 HEXA GBA2 NEU1 GBA FUCA1
Naive B	alpha-Linolenic acid metabolism	0.215121	0.857745	0.0366366	-0.803457	-1.21021	24	ACOX1 PLB1 ACAA1 FADS2 PLA2G12A PLA2G4A PLA2G6
IgG B	Nitrogen metabolism	0.216338	0.942018	0.0420422	-0.775953	-1.23183	17	GLUL
Red blood	Citrate cycle (TCA cycle)	0.217554	0.983106	0.0295912	-0.698036	-1.19344	30	IDH3B ACLY IDH2 IDH3G SDHA MDH2 OGDH SDHB PDHB CS SUCLG1 PCK2 IDH3A DLAT ACO2 PDHA1 DLST
Memory B	Nicotinate and nicotinamide metabolism	0.217883	0.906933	0.0362631	-0.744815	-1.20731	33	NAMPT NADK BST1 SIRT2 NT5C2 CD38 SIRT7 PNP SIRT1
IgG B	Glycosphingolipid biosynthesis - globo and isoglobo series	0.217907	0.942018	0.0417767	-0.787655	-1.23576	15	ST3GAL1 HEXB NAGA ST3GAL2 GLA GBGT1 ST8SIA1
DC	Primary bile acid biosynthesis	0.21892	0.820141	0.0295056	0.827764	1.1454	17	SCP2 HSD17B4 SLC27A5 ACOT8
CD4 CTLs	Pentose phosphate pathway	0.220427	0.998216	0.0768411	-0.634939	-1.17912	30	TKT TALDO1 PGD FBP1 PGLS G6PD RBKS ALDOA
Naive CD4 T	Glutathione metabolism	0.220509	0.877456	0.0335763	-0.705757	-1.18416	57	GSTP1 GPX1 PGD ANPEP G6PD LAP3 GSTO1 GSR IDH2 RRM2B TXNDC12 IDH1 MGST1 ODC1 SMS MGST2 GCLC
Basophil	Fatty acid degradation	0.220687	0.672	0.0310826	0.703942	1.19389	42	ACOX1 ACSL4 ALDH2 HADHA HADHB ACSL5 ACAA1 ACADVL ECI1 ACADS ALDH3A2 ACSL1 ECHS1
Naive CD4 T	Cysteine and methionine metabolism	0.221377	0.877456	0.0539014	0.659188	1.18865	47	LDHB MTR DNMT1 DNMT3A MTAP MDH1
Eosinophils	Fatty acid biosynthesis	0.22204	0.954253	0.0535588	0.753909	1.24224	17	ACSL1 ACSL4 ACACB ACSBG1
CD265 NK	Pantothenate and CoA biosynthesis	0.222669	0.973651	0.0479378	-0.738638	-1.22184	21	VNN2 ALDH2 DPYD PPCS VNN1 BCAT1 PANK2 PPCDC
Naive CD4 T	Starch and sucrose metabolism	0.22276	0.877456	0.0340962	-0.758772	-1.19755	33	PYGL MGAM GAA HK3 HK2 GYG1 PGM2 HK1 PGM1 PYGB GBE1 GPI GANC G6PC3 GYS1
Naive B	Fructose and mannose metabolism	0.222964	0.857745	0.0357348	-0.780631	-1.2	29	ALDOA TPI1 HK1 HK3 PFKFB3 PFKFB4 FBP1 HK2
Prolif lymph	Steroid biosynthesis	0.223027	0.992265	0.0296965	0.797994	1.15335	20	LBR EBP DHCR24 FDFT1 CYP2R1 SQLE MSMO1 SOAT1
Red blood	Pantothenate and CoA biosynthesis	0.223212	0.983106	0.0299978	-0.725622	-1.20636	21	VNN2 ALDH2 DPYD PPCDC COASY PANK3 CSAD ALDH3A2 AASDHPPT BCAT2 PPCS
Memory B	Fatty acid biosynthesis	0.223934	0.906933	0.0362785	-0.805139	-1.21916	17	ACSL1 ACSL4 ACSL6 ACSL5 ACSL3
Basophil	Selenocompound metabolism	0.224	0.672	0.0334619	0.792734	1.21625	14	PAPSS1 TXNRD1 MTR SEPHS2 SCLY
NK	Starch and sucrose metabolism	0.224233	0.922989	0.0379365	-0.750081	-1.20058	33	PYGL MGAM GAA HK3 HK1 HK2
CD16 Mono	Amino sugar and nucleotide sugar metabolism	0.225817	0.893003	0.0281562	0.778033	1.14685	46	HK1 HK3 NAGK GPI NANS UGP2 CYB5R4 CYB5R3 CMAS GNPDA1 GALE GALK1 NPL GMPPA RENBP PGM2 GMDS FPGT AMDHD2 HK2 PMM1
Memory B	Porphyrin and chlorophyll metabolism	0.226017	0.906933	0.0354267	-0.730591	-1.19867	37	BLVRB BLVRA HMOX1 HMOX2 ALAS1 FECH GUSB
pDC	Starch and sucrose metabolism	0.226183	0.916848	0.0738611	-0.611642	-1.16741	33	MGAM PYGL HK1 HK2 HK3 PGM2 AMY2B ENPP1
Platelet	Glyoxylate and dicarboxylate metabolism	0.226247	0.932782	0.0434623	-0.710024	-1.2189	29	GLUL CAT ACSS1 PGP ACO1 SHMT2 ACO2
Neutro Mono transitional cell	Starch and sucrose metabolism	0.227364	0.791228	0.0348434	0.745009	1.21219	33	GAA PYGL HK3 HK1 HK2 MGAM GANC GYG1 GBE1 PGM2 G6PC3 PYGB PGM1
CD14 Mono	Glycosaminoglycan degradation	0.22751	0.616237	0.0300471	0.835042	1.16526	19	GNS HEXB HPSE GLB1 HGSNAT GUSB ARSB HEXA
pDC	Other types of O-glycan biosynthesis	0.227555	0.916848	0.0293737	0.748686	1.17021	43	OGT B4GALT1 GALNT2 GALNT7 COLGALT1 GALNT1 B4GALT3 C1GALT1 GALNT3 XXYLT1 POGLUT1 PLOD3 C1GALT1C1 RFNG POFUT1
Memory B	Aminoacyl-tRNA biosynthesis	0.227885	0.906933	0.046958	0.746417	1.22899	24	QRSL1 IARS2 AARS2 TARS2 NARS2 FARS2 RARS2 DARS2 VARS2 MARS2 FARSA
CD14 Mono	Porphyrin and chlorophyll metabolism	0.228396	0.616237	0.0287329	0.791858	1.15973	37	BLVRB BLVRA HMOX1 GUSB ALAD UROD COX15 HCCS ALAS1 HMBS COX10 FECH UROS CPOX
CD4 CTLs	Arginine and proline metabolism	0.228935	0.998216	0.0838535	-0.56578	-1.13586	47	SAT1 ALDH2 LAP3 ARG1 SMOX CKB SMS
DC	Other glycan degradation	0.229015	0.820141	0.0286883	0.824765	1.14125	17	HEXB GLB1 MAN2B1 FUCA2 HEXA MANBA GBA2 MAN2C1 NEU1 FUCA1
Red blood	Various types of N-glycan biosynthesis	0.229056	0.983106	0.0281733	-0.679297	-1.17849	37	B4GALT1 MGAT1 DAD1 HEXB MAN1A1 STT3B MAN2A2 B4GALT3 DDOST RPN2 MAN2A1 MAN1A2 RPN1 MAN1B1 MAN1C1 ALG2
Doublets	Porphyrin and chlorophyll metabolism	0.230199	0.721456	0.0271218	0.768499	1.13235	37	BLVRB BLVRA GUSB ALAD COX15 HMOX1 HCCS COX10 UROD ALAS1 CPOX FXN MMAB
NK	Pyrimidine metabolism	0.231267	0.922989	0.0364021	-0.689058	-1.17447	54	TYMP CDA DPYD ENTPD1 CANT1 RRM2B NT5C3A NT5C2 PNP NT5E TK2 NT5C3B NME4 DUT ENTPD6
Naive B	Nicotinate and nicotinamide metabolism	0.235285	0.857745	0.0346357	-0.76469	-1.18901	33	NAMPT NADK BST1 SIRT2 NT5C2 SIRT7 NMRK1
Naive CD4 T	Drug metabolism - other enzymes	0.235604	0.877456	0.0319063	-0.677233	-1.16563	74	GSTP1 TYMP CDA IMPDH1 DPYD GSTO1 GUSB RRM2B TPMT MGST1 TK2 MGST2 CES1 ITPA UCK2
NK	Other types of O-glycan biosynthesis	0.236325	0.922989	0.0430304	0.687171	1.18339	43	OGT GALNT10 COLGALT2 ST6GAL1 GALNT11 GXYLT1 GALNT3 B4GALT3 GALNT1 GALNT6 POGLUT1 GALNT2 C1GALT1 POFUT2 PLOD3 B4GALT1
Neutrophil	Tryptophan metabolism	0.236825	0.989384	0.0303162	-0.753526	-1.16246	40	HADHA ALDH2 CYP1B1 ECHS1 ALDH3A2 KYNU ALDH9A1 DLD DLST HADH ACAT1
Naive B	Porphyrin and chlorophyll metabolism	0.236896	0.857745	0.0344039	-0.754725	-1.18756	37	BLVRB BLVRA HMOX1 HMOX2 GUSB ALAS1 FECH ALAD CPOX
Doublets	Various types of N-glycan biosynthesis	0.237295	0.721456	0.0265963	0.766511	1.12942	37	MGAT1 B4GALT1 STT3B HEXB RPN2 DDOST DAD1 HEXA MAN2A1 RPN1 MAN1A2 ALG2 MGAT4B
pDC	Tyrosine metabolism	0.237846	0.916848	0.0288496	0.759258	1.16899	35	COMT GOT2 GOT1 ADH5 GSTZ1 FAHD1
DC	Propanoate metabolism	0.239161	0.820141	0.0269884	0.785274	1.1306	33	HADHA LDHA ECHS1 ECHDC1 LDHB DLD SUCLG1 ACSS2 PCCB ACAT1 SUCLA2 ACACA PCCA ACOX3 ACSS1 ALDH6A1
Neutro Mono transitional cell	Glyoxylate and dicarboxylate metabolism	0.239254	0.800581	0.0341625	0.752842	1.20682	29	GLUL CAT ACSS2 MDH2 ACO1 CS DLD AFMID
Memory B	Glycosaminoglycan biosynthesis - heparan sulfate heparin	0.240386	0.906933	0.034431	-0.765919	-1.2014	24	EXTL3 HS3ST3B1 XYLT1 NDST1 EXT2 EXT1 B3GAT3 GLCE
CD14 Mono	Tyrosine metabolism	0.241785	0.616237	0.0278271	0.790244	1.15204	35	ALDH3B1 COMT FAH FAHD1 GSTZ1 ADH5 IL4I1 GOT2
CD4 Treg	Histidine metabolism	0.242154	0.946842	0.0460296	-0.732052	-1.21458	21	ALDH2 ALDH3B1 HAL HNMT CNDP2
Doublets	Cysteine and methionine metabolism	0.242315	0.721456	0.0260409	0.754305	1.12039	47	LDHA AHCYL1 AHCY MAT2A AMD1 MDH2 LDHB MAT2B MDH1 MTR MPST SMS ADI1 BCAT1 SRM APIP TST GCLC MTAP AHCYL2 ENOPH1
CD14 Mono	Vitamin B6 metabolism	0.242334	0.616237	0.0328187	0.894636	1.15977	6	PDXK PNPO
Basophil	Riboflavin metabolism	0.242481	0.682788	0.0335126	0.832465	1.21235	8	ENPP3 BLVRB RFK
CD4 Treg	Pentose phosphate pathway	0.242786	0.946842	0.0466041	-0.680243	-1.18582	30	TKT TALDO1 PGD ALDOA G6PD FBP1 PGLS RBKS PGM2 H6PD
Naive CD4 T	Primary bile acid biosynthesis	0.24318	0.877456	0.0336788	-0.813195	-1.19354	17	SCP2 CYP27A1 HSD17B4
Naive CD4 T	Ether lipid metabolism	0.244451	0.877456	0.0319289	-0.724264	-1.17605	42	LPCAT1 LPCAT2 PAFAH2 PAFAH1B2 PLD3 CHPT1 AGPS PLB1 PLA2G7 PLD4 PLD1 PAFAH1B1 PLA2G4A
Doublets	Glycosphingolipid biosynthesis - globo and isoglobo series	0.244724	0.721456	0.0275143	0.81442	1.14689	15	NAGA HEXB HEXA GBGT1 ST3GAL1 GLA ST3GAL2
pDC	Glycosaminoglycan biosynthesis - keratan sulfate	0.244975	0.916848	0.0298999	0.823664	1.16784	14	B4GALT1 ST3GAL2 B4GALT3
MAIT	Metabolism of xenobiotics by cytochrome P450	0.245767	0.962431	0.0623946	-0.550314	-1.1399	68	GSTP1 ALDH3B1 CYP1B1 MGST1 MGST2 CBR1 GSTO1
NK	Histidine metabolism	0.246007	0.922989	0.036684	-0.790297	-1.19675	21	ALDH2 ALDH3B1 HAL HNMT
MAIT	Other glycan degradation	0.247394	0.962431	0.0521268	-0.723741	-1.20981	17	MANBA HEXB GLB1 NEU1 FUCA2 FUCA1 HEXA
Naive CD4 T	Fatty acid degradation	0.247766	0.877456	0.0316706	-0.722512	-1.17321	42	ACSL1 ALDH2 ACSL4 CPT1A ACADVL ACOX1 HADHA HADHB ACAA2 ACAA1 ALDH9A1 ECHS1
Eosinophils	Various types of N-glycan biosynthesis	0.247766	0.954253	0.0313626	-0.696668	-1.17133	37	MAN1A2 RPN2 MGAT4A MAN2A1 B4GALT1 DDOST DAD1 MGAT1 B4GALT3 RPN1 STT3A ALG13 FUT8 HEXB ALG3
CD14 Mono	Nitrogen metabolism	0.247912	0.616237	0.0286972	0.835785	1.15714	17	GLUL GLUD1 GLUD2 CA2
Memory B	Amino sugar and nucleotide sugar metabolism	0.248538	0.906933	0.0333988	-0.699062	-1.17556	46	NAGK HK3 NPL HK1 HK2 HEXB UXS1 PGM2 PGM1 CYB5R4 GNPDA1 NANS CMAS UGDH CYB5R1 GALK1 UGP2 RENBP PMM1
Red blood	Galactose metabolism	0.248577	0.983106	0.0273045	-0.690777	-1.17864	29	MGAM B4GALT1 HK1 UGP2 GLA HK2 PFKL HK3 GAA GANC PGM1
Prolif lymph	Glycine, serine and threonine metabolism	0.24867	0.992265	0.0268255	0.748721	1.13925	38	SHMT2 SHMT1 PGAM1 DLD PHGDH ALAS1 BPGM GRHPR PGAM4 GAMT PSAT1 GLYCTK PSPH GLDC
CD4 Treg	Drug metabolism - other enzymes	0.248818	0.946842	0.0475949	-0.56272	-1.13286	74	TYMP GSTP1 CDA IMPDH1 RRM2B DPYD TK2 MGST1 GSTO1 CES1 UPP1 NME4 GUSB
Basophil	Synthesis and degradation of ketone bodies	0.248819	0.682788	0.0475641	-0.729812	-1.23035	10	OXCT1 HMGCS1
NK	N-Glycan biosynthesis	0.248869	0.922989	0.0422441	0.665116	1.16542	49	MAN1A2 MAN1A1 MGAT4A DDOST RPN2 ST6GAL1 GANAB MOGS STT3A B4GALT3 MAN1B1 DPM2
Eosinophils	One carbon pool by folate	0.249104	0.954253	0.0314718	-0.756108	-1.17027	18	MTR ATIC SHMT2 GART MTHFR MTHFD2 MTHFD1 DHFR SHMT1 AMT MTHFD2L MTHFD1L
Neutro Mono transitional cell	Amino sugar and nucleotide sugar metabolism	0.249301	0.803302	0.031963	0.705159	1.18643	46	NAGK HK3 HEXB HK1 HK2 NPL CYB5R4 CYB5R3 NANS GALK1 GNPDA1 CYB5R1 HEXA PGM2 RENBP
Developing neutrophil	Fatty acid biosynthesis	0.249623	0.984198	0.0542062	0.691952	1.21248	17	ACSL1 ACSBG2
NK	Glyoxylate and dicarboxylate metabolism	0.249684	0.922989	0.0360343	-0.752264	-1.18248	29	GLUL CAT
Naive B	Arginine biosynthesis	0.249919	0.857745	0.0336916	-0.797641	-1.19288	22	GLUL
CD16 Mono	Pentose and glucuronate interconversions	0.250767	0.914845	0.0271218	0.80133	1.14768	28	GUSB AKR1A1 UGP2 DCXR CRYL1 RPE
NK	Alanine, aspartate and glutamate metabolism	0.251105	0.922989	0.0354703	-0.728523	-1.17545	35	GLUL
NK	Drug metabolism - other enzymes	0.25161	0.922989	0.0345534	-0.649767	-1.15251	74	TYMP CDA DPYD IMPDH1 GSTO1 RRM2B MGST1 CES1 IMPDH2 MGST2 TK2 MGST3 NME4 DUT
CD8 T	Glycolysis Gluconeogenesis	0.251844	0.904118	0.034323	-0.669287	-1.15693	64	ALDOA ALDH2 PGK1 PKM ALDH3B1 TPI1 HK3 HK2 FBP1 ADPGK HK1 PFKL GAPDH AKR1A1 ACSS2 PGM2 ALDH3A2 PGAM1 PCK2
CD16 Mono	Valine, leucine and isoleucine biosynthesis	0.252371	0.914845	0.0334366	0.901743	1.17368	4	BCAT1 BCAT2 SDSL
CD4 Treg	beta-Alanine metabolism	0.252769	0.946842	0.0455283	-0.670036	-1.17699	31	ALDH2 ALDH3B1 ACOX1 DPYD CNDP2 SMOX AOC2
IgG B	Glycolysis Gluconeogenesis	0.253731	0.942018	0.0380399	-0.606507	-1.14805	64	ALDOA PGK1 ALDH2 ALDH3B1 ENO1 HK3 FBP1 HK2 PKM PGAM1 HK1 LDHA GAPDH ACSS2 PGM2 ALDH3A2 PGAM4 BPGM G6PC3
CD4 Treg	One carbon pool by folate	0.254219	0.946842	0.0329157	0.766289	1.19195	18	SHMT2 MTR ATIC GART MTHFD1 AMT MTHFD2 SHMT1 MTHFD1L DHFR
Red blood	Neomycin, kanamycin and gentamicin biosynthesis	0.254408	0.983106	0.0332235	-0.832358	-1.19787	5	HK1 HK2 HK3
Platelet	Fructose and mannose metabolism	0.254409	0.932782	0.0353543	0.748568	1.19968	29	HK1 ALDOA PFKP PFKL AKR1B1 TPI1
Eosinophils	Tryptophan metabolism	0.254723	0.954253	0.0505023	0.619447	1.15807	40	CAT IDO1 AOC1
Platelet	D-Glutamine and D-glutamate metabolism	0.254992	0.932782	0.0386038	0.878453	1.24996	4	GLS GLUD1 GLUD2
Developing neutrophil	alpha-Linolenic acid metabolism	0.255666	0.984198	0.0550578	0.639122	1.17865	24	ACOX1 PLB1 PLA2G4C PLA2G3 PLA2G4E
Eosinophils	Arginine biosynthesis	0.255776	0.954253	0.049792	0.701378	1.19965	22	GLUL ARG1
CD4 Treg	Synthesis and degradation of ketone bodies	0.256646	0.946842	0.033149	0.814896	1.19296	10	OXCT1 BDH2 ACAT1 BDH1 HMGCL ACAT2 HMGCS1
CD265 NK	N-Glycan biosynthesis	0.256993	0.973651	0.032855	0.666273	1.15921	49	MAN1A2 B4GALT1 STT3B ST6GAL1 MOGS MGAT4A FUT8 GANAB DDOST DAD1 RPN2 MGAT5 ALG5 ALG13 DPM3 STT3A MAN1B1 ALG11 DPM1
Naive CD4 T	Steroid hormone biosynthesis	0.257385	0.877456	0.0305805	-0.693731	-1.16048	55	CYP1B1 COMT AKR1C3 STS HSD17B12 SRD5A1
DC	Amino sugar and nucleotide sugar metabolism	0.257461	0.820141	0.0253295	0.764781	1.12077	46	NAGK HK1 HEXB GPI CYB5R3 CYB5R4 HEXA NANS HK2 PGM2 GNPDA1 GALK1 PGM1 CMAS GFPT1 UGP2 GMPPA CYB5R1 GALE UAP1 UGDH PMM1 MPI HK3 NANP GMDS GNE UAP1L1 UXS1 GALT PMM2 FPGT RENBP PGM3
NK	Fatty acid biosynthesis	0.257701	0.922989	0.0361865	-0.810211	-1.19244	17	ACSL1 ACSL4
CD4 Treg	Butanoate metabolism	0.257761	0.946842	0.0325315	0.724251	1.17807	27	OXCT1 BDH2 HADH ACAT1 ECHS1 BDH1 HMGCL ALDH5A1 ACAT2 ACADS HMGCS1
CD4 CTLs	Other types of O-glycan biosynthesis	0.259635	0.998216	0.0267793	0.740909	1.14626	43	OGT ST6GAL1 MFNG C1GALT1 GALNT10 GALNT11 GALNT1 B4GALT3 POGLUT1 GALNT12 GXYLT1 EOGT B4GALT1 POMT1 POFUT2 COLGALT2 GALNT6 POFUT1 PLOD3 GALNT7 RFNG
MAIT	Nitrogen metabolism	0.26025	0.962431	0.0507207	-0.715448	-1.19595	17	GLUL
CD4 Treg	D-Glutamine and D-glutamate metabolism	0.260293	0.946842	0.0342024	0.870032	1.19567	4	GLS GLUD1
Platelet	N-Glycan biosynthesis	0.2615	0.932782	0.0334493	0.692059	1.17278	49	MGAT4B MGAT5 MAN1A1 ST6GAL1 MAN2A1 FUT8 MGAT4A GANAB ALG9 MAN2A2 ALG5 DAD1 ALG13 DPM3 ALG11 DPM2 ALG12 ALG3 B4GALT3 DOLPP1
CD16 Mono	Lysine degradation	0.263984	0.918664	0.025173	0.756063	1.1271	58	HADHA KMT2C COLGALT1 NSD1 DLD ECHS1 SETD7 ALDH9A1 ALDH3A2 PLOD3 PLOD1 PHYKPL DLST SETDB1 DOT1L SETD2 TMLHE ACAT1 EHMT1 KMT2E SETDB2 ALDH2
MAIT	Other types of O-glycan biosynthesis	0.264407	0.962431	0.0288136	0.697027	1.15755	43	OGT B4GALT1 GALNT10 ST6GAL1 C1GALT1 MFNG POFUT2 GALNT11 POGLUT1 B4GALT3 ST3GAL3 POFUT1 RFNG POMT1
CD8 T	Glutathione metabolism	0.264997	0.904118	0.0336274	-0.676407	-1.15135	57	GPX1 PGD ANPEP GSTP1 GPX4 GSTO1 G6PD LAP3 RRM2B MGST1 TXNDC12 IDH1 MGST2 PRDX6 SMS
CD265 NK	Cysteine and methionine metabolism	0.265303	0.973651	0.0321922	0.667077	1.1552	47	DNMT1 LDHB MAT2B DNMT3A LDHA MTR ENOPH1 MPST GCLC MDH2 GSS BCAT2 SRM
Platelet	Fatty acid biosynthesis	0.26579	0.932782	0.0384787	-0.748479	-1.20274	17	ACSL1
DC	Inositol phosphate metabolism	0.265885	0.820141	0.0244313	0.742364	1.10826	73	TPI1 PLCB2 PTEN PIK3CB IMPA2 MTMR14 PIKFYVE PI4KA PIK3CG ITPK1 PIK3C2A MTM1 INPPL1 PIP4K2A MTMR6 INPP5F INPP5D FIG4 PI4KB MTMR1 PIP4K2B SACM1L SYNJ1 PLCB3 INPP4A PLCG2 PIK3C3 PIP5K1A PI4K2A MTMR2 PI4K2B INPP1 OCRL INPP5B PIP5K1C ALDH6A1
Platelet	Various types of N-glycan biosynthesis	0.266471	0.932782	0.0338079	0.715644	1.17818	37	MGAT4B MAN1A1 ST3GAL3 MAN2A1 FUT8 MGAT4A HEXB ALG9 MAN2A2 CHST8 DAD1 ALG13 ALG11 ALG12 ALG3
DC	Various types of N-glycan biosynthesis	0.267357	0.820141	0.0249718	0.772813	1.12004	37	MGAT1 HEXB RPN2 DDOST STT3B RPN1 HEXA MAN2A1 MGAT4B DAD1 STT3A MAN1B1 ALG2 ALG3 ALG13 B4GALT3
CD4 Treg	Citrate cycle (TCA cycle)	0.267427	0.946842	0.0317599	0.707936	1.1665	30	OGDH SDHA MDH1 MDH2 PDHA1 ACLY DLAT DLST SUCLG1 CS IDH3B PCK2 SUCLG2 FH IDH3G PDHB IDH2 SDHD
Prolif lymph	Pyrimidine metabolism	0.268045	0.992265	0.025146	0.721173	1.1287	54	RRM2 TYMS DUT TK1 RRM1 DTYMK NME1 DCK CTPS1 CMPK1 DCTPP1 UMPS CAD UCK2 NT5C NT5C3A
CD4 Treg	Lysine degradation	0.268464	0.946842	0.0311896	0.643495	1.14776	58	KMT2A KMT2E NSD1 ASH1L PRDM2 SETD1B EHMT1 EZH1 SETD2 EZH2 SETDB2 ALDH9A1 SETD1A KMT2D EHMT2 SETD7 HADH ALDH3A2 DLST PHYKPL ACAT1 SMYD2 ECHS1 KMT2B GCDH
CD265 NK	Glyoxylate and dicarboxylate metabolism	0.270394	0.973651	0.043269	-0.673341	-1.16585	29	GLUL CAT
Neutrophil	Steroid hormone biosynthesis	0.270555	0.989384	0.027744	-0.719087	-1.15028	55	COMT CYP1B1 AKR1C3 HSD17B12 HSD17B8 SRD5A1 HSD17B7 SRD5A3 STS
CD14 Mono	Pentose and glucuronate interconversions	0.270896	0.654666	0.0262013	0.795637	1.14299	28	AKR1A1 GUSB AKR1B1 CRYL1 DCXR RPE UGDH SORD KL
Neutrophil	Primary bile acid biosynthesis	0.272386	0.989384	0.0279695	-0.800992	-1.12123	17	SCP2 HSD17B4
DC	Pentose and glucuronate interconversions	0.27367	0.820141	0.0249518	0.785588	1.1195	28	AKR1A1 GUSB AKR1B1 RPE CRYL1 DCXR UGP2 RPEL1 UGDH SORD XYLB
Eosinophils	Nitrogen metabolism	0.27386	0.954253	0.0478124	0.725318	1.19513	17	GLUL CA6 CA4
MAIT	Starch and sucrose metabolism	0.274648	0.962431	0.0525252	-0.614322	-1.13933	33	PYGL MGAM GAA HK3 HK2
pDC	D-Glutamine and D-glutamate metabolism	0.275111	0.916848	0.0314171	0.881163	1.16578	4	GLS GLUD1 GLUD2
Naive B	beta-Alanine metabolism	0.275413	0.857745	0.0315047	-0.753602	-1.16553	31	ALDH2 DPYD ACOX1 ALDH3B1 HADHA ABAT ALDH3A2 CSAD ACADS SMOX
Doublets	Glycosaminoglycan degradation	0.276209	0.721456	0.0250251	0.790377	1.12872	19	GNS HPSE HEXB HGSNAT GUSB HEXA GLB1 ARSB SGSH
MAIT	Neomycin, kanamycin and gentamicin biosynthesis	0.276715	0.962431	0.0423347	-0.831185	-1.23575	5	HK3 HK2
Basophil	Sulfur metabolism	0.276744	0.682788	0.0309553	0.818985	1.19272	8	PAPSS1 TST ETHE1 MPST
Doublets	Lipoic acid metabolism	0.276762	0.721456	0.0452559	-0.795333	-1.18889	4	LIPT2 LIAS LIPT1 ACSM1
Neutrophil	Fatty acid biosynthesis	0.277024	0.989384	0.0555209	0.742446	1.16891	17	ACSL1 ACSL4
Basophil	Steroid hormone biosynthesis	0.277059	0.682788	0.0264683	0.664362	1.14769	55	CYP1B1 CYP11A1 HSD17B12 COMT CYP7B1 STS AKR1C3 UGT2B11
Developing neutrophil	Phenylalanine metabolism	0.277149	0.984198	0.0512406	0.673778	1.18063	17	ALDH3B1 AOC3 AOC2 TAT MAOA
CD265 NK	Amino sugar and nucleotide sugar metabolism	0.277583	0.973651	0.0426095	-0.606017	-1.12984	46	NAGK CYB5R4 NPL HK3 HK2 HK1 HEXB GALK1 NANS CYB5R1 RENBP FPGT UAP1 GNPDA1
Red blood	Glycerophospholipid metabolism	0.278355	0.983106	0.0236833	-0.620602	-1.11842	88	MBOAT7 LPGAT1 LPIN2 GPCPD1 PNPLA6 PHOSPHO1 LPCAT2 PLD3 DGKD PISD PCYT1A LPCAT1 PTDSS1 CDS2 AGPAT4 LPCAT4 PLA2G12A PGS1 GNPAT CHKB MBOAT1 PLD4 CRLS1 PLB1 PTDSS2 AGPAT5 LYPLA1 MBOAT2 GPAT2 GPD2
CD8 T	Metabolism of xenobiotics by cytochrome P450	0.278699	0.904118	0.0321116	-0.651371	-1.13545	68	CYP1B1 ALDH3B1 GSTP1 GSTO1 MGST1 MGST2 CBR1 GSTO2 GSTM2 CYP2S1
Naive B	Aminoacyl-tRNA biosynthesis	0.279064	0.857745	0.0421541	0.742804	1.18367	24	QRSL1 IARS2 TARS2 VARS2 FARSB NARS2 AARS2 MARS2 FARS2 DARS2 GATC SEPSECS
Naive B	Oxidative phosphorylation	0.27907	0.857745	0.0304274	-0.633904	-1.13038	104	ATP6V1B2 ATP6V0B TCIRG1 ATP6V0E1 ATP6V1A ATP6V0D1 ATP6AP1 UQCR11 COX5B COX8A SDHB COX7B ATP6V1E1 COX6B1 UQCRC1 UQCRQ NDUFB7 NDUFB6 NDUFA4 ATP6V1D NDUFB3 NDUFA2 COX5A NDUFB2 NDUFS2 NDUFA6 NDUFS5 NDUFA1 NDUFB1 COX6A1 UQCRFS1 NDUFS1 SDHD CYC1 NDUFB10 COX7A2 ATP6V1F NDUFS6 ATP6V1C1 UQCR10 NDUFA12 NDUFS8 SDHC UQCRC2 NDUFA13 NDUFV3
NK	Glycosaminoglycan biosynthesis - keratan sulfate	0.279511	0.922989	0.036907	0.799811	1.18806	14	CHST2 B3GNT7 B4GALT4 B4GALT3 ST3GAL1 B3GNT2
Neutro Mono transitional cell	Galactose metabolism	0.279551	0.868606	0.0311253	0.732161	1.17367	29	GAA HK3 HK1 GLB1 HK2 MGAM GLA GANC GALK1 PFKL B4GALT1 PGM2 G6PC3 PGM1
CD265 NK	Tryptophan metabolism	0.280422	0.973651	0.0424258	-0.624202	-1.13852	40	ALDH2 CAT CYP1B1 KYNU DHTKD1 KMO ACAT1 HAAO
pDC	Lysine degradation	0.280499	0.916848	0.0251663	0.709725	1.13996	58	ALDH2 HADHA DHTKD1 PHYKPL SETD2 DLST KMT2B SETD7 COLGALT1 HADH EHMT2 ECHS1 SETD1B SETDB2 SETD1A EHMT1 ASH1L PLOD3 EZH1 DLD NSD1 ALDH7A1 SUV39H1 EZH2 SETDB1 ACAT1 ALDH9A1 GCDH
Memory B	Fatty acid degradation	0.28059	0.906933	0.031136	-0.692475	-1.15121	42	ACSL1 ALDH2 ACSL4 ACOX1 CPT1A ACAA2 ACSL6 ACSL5 ALDH3A2 ACSL3 ACADVL ACAA1 HADHB ALDH9A1 ECI2 ADH5 ACADS
CD4 Treg	Propanoate metabolism	0.280694	0.946842	0.0308292	0.694658	1.15693	33	LDHB LDHA DBT ACAT1 SUCLG1 ECHS1 ACACA SUCLG2 BCKDHB ACACB ACAT2 ACADS HIBCH PCCB ACSS1
CD265 NK	Drug metabolism - other enzymes	0.280971	0.973651	0.0431254	-0.556359	-1.10877	74	TYMP CDA IMPDH1 DPYD UPP1 RRM2B MGST1 GSTO1 CES1 NME4 TK2 MGST3 GUSB TPMT
Prolif lymph	Glycosylphosphatidylinositol (GPI)-anchor biosynthesis	0.282214	0.992265	0.025309	0.768344	1.12897	25	GPAA1 PIGT PIGS DPM2 PIGX PIGK PIGG PIGO PIGA PIGQ PIGN PIGC PIGW PIGP PIGU PIGL PIGH PIGF PGAP1
Doublets	Glyoxylate and dicarboxylate metabolism	0.282261	0.721456	0.0240239	0.767205	1.11774	29	CS CAT MDH2 GRHPR GLUL MDH1 SHMT2 PGP DLD ACO1 ACSS1 ACO2 SHMT1 GLYCTK AFMID MCEE
CD4 CTLs	D-Glutamine and D-glutamate metabolism	0.282479	0.998216	0.0298317	0.874065	1.14369	4	GLS GLUD1 GLUD2
pDC	Butanoate metabolism	0.283199	0.916848	0.0262823	0.763585	1.14761	27	HADHA ALDH5A1 HADH AACS ECHS1 BDH1 ACAT1 ACADS HMGCL
CD4 CTLs	Citrate cycle (TCA cycle)	0.283264	0.998216	0.0257119	0.759012	1.13455	30	ACLY MDH2 SDHA IDH2 MDH1 SUCLG2 OGDH DLAT PDHA1 PDHB DLD DLST SUCLG1 IDH3B CS SDHC IDH3G FH ACO2 SDHD IDH3A SUCLA2
CD8 T	Pyrimidine metabolism	0.283333	0.904118	0.0324724	-0.676428	-1.14115	54	TYMP CDA DPYD ENTPD1 CANT1 RRM2B NT5C2 TK2 NT5C3A PNP ENTPD4
Prolif lymph	D-Glutamine and D-glutamate metabolism	0.283943	0.992265	0.0295626	0.873905	1.1427	4	GLUD1 GLS GLUD2 GLS2
pDC	Sulfur metabolism	0.283968	0.916848	0.0492766	-0.785383	-1.20819	8	ETHE1 MPST TST PAPSS2
Basophil	Propanoate metabolism	0.284219	0.682788	0.026965	0.692243	1.15312	33	ACOX1 DLD HADHA LDHB ABAT ACSS2 ACADS MCEE ACACB MLYCD LDHA ECHS1 SUCLG1 ECHDC1 DBT
Prolif lymph	Various types of N-glycan biosynthesis	0.284698	0.992265	0.0245981	0.740857	1.12452	37	RPN2 DDOST RPN1 STT3B MAN1A2 MAN2A1 DAD1 STT3A MGAT4A FUT8 ALG9 HEXA B4GALT2 B4GALT3 ALG3
Basophil	Phenylalanine metabolism	0.284919	0.682788	0.0284501	0.750244	1.17284	17	ALDH3B1 TAT ALDH3A1 ALDH3B2 GOT1L1
Platelet	Nicotinate and nicotinamide metabolism	0.285482	0.932782	0.0385501	-0.663351	-1.15973	33	NAMPT NADK BST1 CD38 SIRT7 NT5C2 NT5C NADSYN1
Neutrophil	Nitrogen metabolism	0.288403	0.989384	0.0543383	0.736543	1.15961	17	GLUL CA4
Red blood	Glycosaminoglycan degradation	0.288508	0.983106	0.0257473	-0.706386	-1.16664	19	IDS GNS HEXB GUSB GALNS HPSE NAGLU
CD265 NK	Nicotinate and nicotinamide metabolism	0.28854	0.973651	0.0417987	-0.64566	-1.13847	33	NAMPT NADK BST1
NK	Valine, leucine and isoleucine biosynthesis	0.289073	0.922989	0.0348573	-0.891704	-1.19811	4	BCAT1
Memory B	Primary bile acid biosynthesis	0.289508	0.906933	0.0311574	-0.776501	-1.17579	17	SCP2 CYP27A1
Basophil	Biosynthesis of unsaturated fatty acids	0.289773	0.682788	0.0274737	0.722118	1.16165	23	ACOX1 HSD17B4 HSD17B12 FADS1 ACAA1 SCP2 ELOVL1 ACOT4
Memory B	Drug metabolism - other enzymes	0.291615	0.906933	0.0300076	-0.635488	-1.13072	74	TYMP DPYD GSTP1 UPP1 CDA IMPDH1 GSTO1 TPMT MGST1 TK2 RRM2B MGST2 MGST3 CES1 GMPS
Doublets	Propanoate metabolism	0.29186	0.721456	0.0233227	0.759277	1.11203	33	HADHA LDHA ECHDC1 LDHB ECHS1 SUCLG1 SUCLG2 DLD ACOX1 ACOX3 ACSS1 ABAT HIBCH BCKDHB
Memory B	Glycerolipid metabolism	0.29266	0.906933	0.0301262	-0.667544	-1.13991	52	LPIN2 ALDH2 DGKZ DGAT2 AGPAT3 GK AGPAT4 GLA MBOAT1 DGAT1 MBOAT2 DGKQ LPIN1 ALDH3A2 AGPAT2 DGKK DGKH PNPLA2
DC	Biosynthesis of unsaturated fatty acids	0.293044	0.820141	0.0240301	0.790217	1.11399	23	SCP2 ELOVL5 FADS1 HSD17B4 HSD17B12 ACAA1 SCD ELOVL1 TECR FADS2 ACOX3
Prolif lymph	Aminoacyl-tRNA biosynthesis	0.293581	0.992265	0.0247084	0.767298	1.12451	24	FARSA IARS2 FARSB TARS2 DARS2 WARS2 LARS2 AARS2 VARS2 FARS2 QRSL1 GATC YARS2 CARS2 SEPSECS NARS2 SARS2 HARS2 MTFMT MARS2 PSTK
Doublets	Pentose and glucuronate interconversions	0.293885	0.721456	0.0234339	0.76635	1.11387	28	AKR1A1 UGP2 GUSB AKR1B1 RPE CRYL1 DCXR KL
pDC	Propanoate metabolism	0.295045	0.916848	0.0251866	0.743418	1.13959	33	LDHB HADHA ECHDC1 LDHA ECHS1 ACOX3 BCKDHB PCCB SUCLG1 MCEE DLD SUCLA2 ALDH6A1 DBT ACACA ACAT1
DC	Fatty acid degradation	0.295164	0.820141	0.023201	0.760786	1.11071	42	ALDH2 HADHA ACADVL ACSL4 CPT1A HADHB ECHS1 ACSL5 ALDH3A2 ECI1 ACAA1 ALDH9A1 ACAA2 ACADM ADH5 HADH ECI2 ACAT1 ACSL3
Neutro Mono transitional cell	Fatty acid elongation	0.295233	0.8857	0.0309027	0.745802	1.16774	23	PPT1 HADHA HADHB ELOVL5 ECHS1 ACAA2
Basophil	Pentose and glucuronate interconversions	0.29712	0.682788	0.0266266	0.701732	1.14904	28	UGP2 CRYL1 UGDH GUSB UGT2B11
Doublets	Arachidonic acid metabolism	0.297405	0.721456	0.0225166	0.732061	1.09438	58	GPX1 LTA4H TBXAS1 ALOX5 PTGES3 CBR1 PTGS1
Developing neutrophil	Arginine biosynthesis	0.298496	0.984198	0.0505385	0.630275	1.14232	22	GLUL ARG1 ASL
Doublets	Fatty acid elongation	0.298533	0.721456	0.0234398	0.774181	1.11705	23	PPT1 HADHA HADHB ECHS1 HSD17B12 ELOVL5 ACAA2 ELOVL1 HADH
CD8 T	Fructose and mannose metabolism	0.299423	0.904118	0.0317375	-0.735224	-1.15408	29	ALDOA TPI1 HK3 HK2 PFKFB3 FBP1 PFKFB4 HK1 PFKL
Memory B	Inositol phosphate metabolism	0.29972	0.906933	0.0295436	-0.63389	-1.12519	73	PTEN PLCB2 INPP4A PIP4K2A PIK3CD MTMR3 ITPK1 IMPA2 PIK3CG ITPKB MTMR6 IPMK INPP4B CDIPT TPI1 SYNJ1 INPP5K SACM1L PIK3CB PLCB1 PI4KA PLCG1 INPP5D PIP4K2C PLCD1
pDC	Glycosphingolipid biosynthesis - ganglio series	0.299871	0.916848	0.0261574	0.801729	1.14283	15	ST3GAL2 ST6GALNAC4 SLC33A1 HEXB GLB1 ST6GALNAC6 HEXA ST3GAL5
CD8 T	Fatty acid elongation	0.300161	0.904118	0.0321116	-0.758666	-1.15875	23	PPT1 ELOVL5 HADHA HADHB
MAIT	Drug metabolism - cytochrome P450	0.301166	0.962431	0.0549209	-0.53018	-1.09128	63	GSTP1 ALDH3B1 MGST1 MGST2 FMO5
Memory B	Thiamine metabolism	0.302525	0.906933	0.0308292	-0.796898	-1.17063	13	ALPL AK5 AK2 TPK1 NFS1 AK4
CD265 NK	Fatty acid biosynthesis	0.304383	0.973651	0.0402497	-0.721597	-1.15582	17	ACSL1 ACSL4
CD4 Treg	Primary bile acid biosynthesis	0.304584	0.946842	0.0405722	-0.721311	-1.16379	17	HSD17B4 CYP27A1
Eosinophils	Sphingolipid metabolism	0.305096	0.954253	0.0457771	0.58288	1.11203	46	SMPD3 GALC ASAH1 DEGS1 SGMS1 GLB1 NEU1 GBA2 SPHK2 GBA
CD265 NK	Fructose and mannose metabolism	0.30524	0.973651	0.0404303	-0.654543	-1.1333	29	ALDOA HK3 PFKFB3 HK2 HK1 PFKFB4 FBP1 PFKL
DC	Selenocompound metabolism	0.305822	0.820141	0.0240795	0.814324	1.11417	14	TXNRD1 SEPHS2 PAPSS1 PAPSS2 SEPHS1 MTR TXNRD2
pDC	Ether lipid metabolism	0.305953	0.916848	0.024273	0.72413	1.13012	42	PLD4 ENPP2 PAFAH2 CHPT1
Eosinophils	Inositol phosphate metabolism	0.306653	0.954253	0.0463145	0.536404	1.08877	73	PLCB2 PTEN IMPA2 PLCG2 PIK3CD ITPKB ITPK1 MTMR3 IPMK PIK3CG SYNJ1 PIK3CB INPP1 MTM1 INPP5B PIP5K1B CDIPT INPP5A PIP5K1A ALDH6A1
NK	Pentose and glucuronate interconversions	0.306917	0.922989	0.0362017	0.703795	1.14314	28	UGP2 DCXR AKR1B1 RPE GUSB UGDH
Red blood	Nitrogen metabolism	0.308034	0.983106	0.0249918	-0.706565	-1.1539	17	GLUL GLUD1 GLUD2 CA4 CA5B
Neutro Mono transitional cell	Biotin metabolism	0.308279	0.888738	0.0323784	-0.838501	-1.16933	3	HLCS BTD OXSM
CD265 NK	Lysine degradation	0.310117	0.973651	0.0291504	0.627701	1.11776	58	KMT2E KMT2A SETD2 EHMT1 PRDM2 ASH1L NSD1 SMYD2 ALDH3A2 SMYD3 DOT1L EHMT2 DLD EZH2 SETDB1 KMT2B ECHS1 ALDH9A1 COLGALT2 SETDB2 DLST ALDH1B1 PRDM16 HADH GCDH
Basophil	Pantothenate and CoA biosynthesis	0.310181	0.682788	0.0264683	0.721684	1.15145	21	ENPP3 ALDH2 DPYD PANK3 VNN1 PANK2 COASY ALDH3A2 BCAT1 PPCS PPCDC
Neutrophil	Other glycan degradation	0.310872	0.989384	0.0256837	-0.791064	-1.10733	17	MAN2B1 MAN2C1 HEXA HEXB FUCA2 GLB1 AGA MAN2B2 ENGASE FUCA1 GBA2
Eosinophils	Metabolism of xenobiotics by cytochrome P450	0.311033	0.954253	0.0270667	-0.618881	-1.11868	68	GSTP1 GSTK1 CYP1B1 MGST3 ADH5 GSTO1 CBR1
DC	D-Glutamine and D-glutamate metabolism	0.311088	0.820141	0.0280456	0.874376	1.13164	4	GLUD1 GLUD2 GLS
Basophil	Nicotinate and nicotinamide metabolism	0.311415	0.682788	0.0254051	0.681861	1.13582	33	NAMPT ENPP3 BST1 SIRT1 NNT NADK NADK2 NT5C SIRT3 PNP
MAIT	Lysine degradation	0.311535	0.962431	0.0255367	0.657394	1.12278	58	KMT2A KMT2E SETD2 PRDM2 NSD1 EHMT1 ASH1L ALDH9A1 SETD1A PHYKPL EHMT2 SETDB2 KMT2D SUV39H1 DLST HADHA DLD GCDH KMT2B ECHS1 SMYD2 ALDH1B1
Memory B	Arginine biosynthesis	0.311818	0.906933	0.0293924	-0.738572	-1.15076	22	GLUL GLUD1
pDC	Mannose type O-glycan biosynthesis	0.312017	0.916848	0.025234	0.783607	1.13627	18	B4GALT1 POMGNT1 B4GALT3 FUT4 B3GALNT2
pDC	Phenylalanine, tyrosine and tryptophan biosynthesis	0.312654	0.916848	0.027555	0.849049	1.13849	6	GOT2 GOT1 IL4I1
IgG B	Nicotinate and nicotinamide metabolism	0.312998	0.942018	0.0334366	-0.652146	-1.13536	33	NAMPT NADK BST1 NT5C2 SIRT7 CD38
Basophil	Glycosphingolipid biosynthesis - globo and isoglobo series	0.313925	0.682788	0.0270431	0.749006	1.15567	15	ST3GAL1 HEXB NAGA GLA GBGT1
Neutrophil	alpha-Linolenic acid metabolism	0.31479	0.989384	0.0520874	0.669202	1.11713	24	ACOX1 PLB1 PLA2G4E PLA2G2F
Naive CD4 T	Glycosaminoglycan biosynthesis - chondroitin sulfate dermatan sulfate	0.315239	0.877456	0.0286705	-0.772147	-1.14686	20	CHST15 CSGALNACT2 CHST11 CHSY1 CHST12 XYLT1 DSE
IgG B	Ascorbate and aldarate metabolism	0.315703	0.942018	0.0337432	-0.676742	-1.132	25	ALDH2 ALDH3A2 GUSB
CD4 Treg	Valine, leucine and isoleucine biosynthesis	0.316178	0.946842	0.0368909	-0.833131	-1.21739	4	BCAT1 BCAT2 SDSL
IgG B	alpha-Linolenic acid metabolism	0.316456	0.942018	0.0336916	-0.68201	-1.13407	24	ACOX1 PLB1 FADS2 PLA2G4A PLA2G6
IgG B	Biotin metabolism	0.316783	0.942018	0.0331243	-0.838951	-1.16648	3	HLCS BTD
CD16 Mono	Other glycan degradation	0.31683	0.938152	0.0240733	0.812697	1.12556	17	MAN2B1 FUCA2 GLB1 MANBA AGA MAN2B2 FUCA1 GBA2 MAN2C1 NEU1 GBA ENGASE
Neutro Mono transitional cell	D-Arginine and D-ornithine metabolism	0.317039	0.888738	0.033361	0.836368	1.12007	1	DAO
NK	Mannose type O-glycan biosynthesis	0.317849	0.922989	0.0346494	0.749402	1.14838	18	B3GAT1 B4GALT3 POMGNT1 CHST10 B4GALT1 POMGNT2 POMK
Platelet	beta-Alanine metabolism	0.318608	0.932782	0.0307666	0.71166	1.14862	31	SMOX DPYD ABAT ALDH2 HADHA ALDH3B1 ALDH6A1 ALDH9A1
Naive B	Retinol metabolism	0.318703	0.857745	0.0283717	-0.670384	-1.12045	60	ALDH1A1 DHRS3 DGAT1 RDH11 DHRS4L2 DHRS4 RETSAT DHRS9 RDH10
NK	Metabolism of xenobiotics by cytochrome P450	0.320723	0.922989	0.0299684	-0.626132	-1.09867	68	GSTK1 CYP1B1 ALDH3B1 GSTO1 MGST1 CBR1 MGST2 MGST3
CD14 Mono	Retinol metabolism	0.321134	0.755098	0.0222682	0.734338	1.10771	60	ALDH1A1 DHRS4 DHRS4L2 RDH11 DGAT1 RETSAT CYP2S1 PNPLA4 ADH5
CD4 Treg	Arginine biosynthesis	0.323077	0.946842	0.0391334	-0.680015	-1.13694	22	GLUL
Prolif lymph	Glutathione metabolism	0.323273	0.992265	0.0220456	0.703126	1.10467	57	RRM2 IDH2 RRM1 GSTP1 GSTK1 PRDX6 ODC1 GGCT GSTO1 SMS SRM LAP3 TXNDC12 GSR GSS GPX7 LANCL1 GPX4 GSTM2 CHAC2
CD265 NK	Glycolysis Gluconeogenesis	0.323335	0.973651	0.0395475	-0.554182	-1.08117	64	PKM ALDOA ALDH2 PGK1 HK3 HK2 ALDH3B1 HK1 GAPDH ADPGK FBP1 ACSS2 PGAM1 PFKL
Eosinophils	Terpenoid backbone biosynthesis	0.324154	0.954253	0.0267028	-0.715539	-1.13008	22	MVD NUS1 PCYOX1 ICMT GGPS1 FNTA PDSS2 PMVK HMGCS1 MVK HMGCR DHDDS ACAT1 PDSS1 FDPS RCE1 ZMPSTE24
Doublets	Purine metabolism	0.324292	0.729234	0.0208988	0.705371	1.06638	119	PKM PDE4B ENTPD1 AK2 GUK1 APRT ADK RRM2B PDE7A PNP NUDT16 ITPA NT5E GMPR2 NT5C PAPSS1 NT5C2 PRPS2 PDE8A ADSL PGM2 IMPDH2 AMPD3 ENTPD6 IMPDH1 NUDT2 DGUOK PGM1 NME4 NT5C3A ADCY7 DCK PRPS1 RRM1 ENTPD4 PAPSS2 NME3 ADPRM PDE6B ATIC
Prolif lymph	Valine, leucine and isoleucine degradation	0.324433	0.992265	0.0221617	0.715094	1.10875	47	OXCT1 HSD17B10 ACAA2 HADH HADHA DLD ECHS1 ACAT1 ALDH9A1 IVD ACADM ACAT2 HIBCH HADHB ACADS MCCC2 PCCB ALDH3A2 BCKDHB HMGCS1 HMGCL MCCC1 ACAA1 DBT AUH ACSF3 ALDH1B1 ACAD8
MAIT	Purine metabolism	0.324612	0.962431	0.0234751	0.599479	1.09755	119	PDE4D GUK1 PDE3B APRT PDE7A ATIC GMPS AK3 GART ENPP4 NME3 PRPS1 ADSL IMPDH2 DCK ITPA ENTPD4 NUDT9 RRM1 ADA AK2 NME1 PDE8A PPAT PDE6D
Naive CD4 T	Biotin metabolism	0.324846	0.877456	0.0339382	0.84735	1.18094	3	OXSM BTD
MAIT	Sphingolipid metabolism	0.325434	0.962431	0.0500023	-0.556156	-1.08239	46	PSAP ASAH1 SPTLC2 GLB1 NEU1 ACER3 GLA SGMS2
Developing neutrophil	Terpenoid backbone biosynthesis	0.326512	0.984198	0.0253913	-0.697547	-1.12748	22	FNTA MVD NUS1 ICMT PCYOX1 GGPS1 ZMPSTE24 DHDDS FDPS HMGCS1 PMVK RCE1
Developing neutrophil	Aminoacyl-tRNA biosynthesis	0.3271	0.984198	0.0253364	-0.69062	-1.12693	24	QRSL1 SEPSECS IARS2 GATC MTFMT YARS2 TARS2 HARS2 VARS2 EARS2 LARS2 FARS2 NARS2 AARS2 FARSA SARS2 WARS2 PSTK FARSB DARS2
CD4 Treg	Tryptophan metabolism	0.327364	0.946842	0.0396432	-0.598075	-1.09543	40	ALDH2 CAT CYP1B1 KYNU DLD KMO DHTKD1
Prolif lymph	Lysine degradation	0.327627	0.992265	0.0218168	0.701157	1.10271	58	EZH2 KMT2A HADH HADHA DLD SETD2 DLST NSD1 ECHS1 ACAT1 EHMT1 SUV39H1 ALDH9A1 SUV39H2 ACAT2 SMYD2 KMT2B KMT2E DOT1L SETDB2 ALDH3A2 GCDH SETD1B PRDM2 EHMT2 SETD1A
CD8 T	Other glycan degradation	0.328028	0.904118	0.0308711	-0.773107	-1.14807	17	MANBA GLB1 MAN2B1 HEXB FUCA2 NEU1 GBA FUCA1 GBA2 HEXA
CD16 Mono	Glyoxylate and dicarboxylate metabolism	0.328084	0.938152	0.0225987	0.776772	1.11586	29	CAT MDH2 CS DLD MDH1 ACO2 GRHPR PGP SHMT2 ACAT1 ACSS2 PCCA PCCB AFMID
Platelet	Amino sugar and nucleotide sugar metabolism	0.328343	0.932782	0.0292988	0.666113	1.12089	46	HK1 UXS1 CYB5R3 CYB5R1 UGP2 CMAS GNPDA1 PGM1 GPI HEXB GFPT1
Doublets	Galactose metabolism	0.329323	0.729234	0.0215618	0.755281	1.10037	29	GAA HK1 B4GALT1 PFKL HK3 UGP2 HK2 AKR1B1 GLB1 GANC PGM2 PGM1
pDC	beta-Alanine metabolism	0.329688	0.916848	0.0234692	0.735885	1.12138	31	CNDP2 ALDH2 HADHA ECHS1 ACOX3
CD4 CTLs	Steroid biosynthesis	0.330593	0.998216	0.0235224	0.772706	1.11287	20	EBP FDFT1 LIPA LBR MSMO1 HSD17B7 SOAT1 SC5D CYP2R1 LSS DHCR7 TM7SF2 DHCR24 NSDHL SQLE
Naive CD4 T	Phenylalanine metabolism	0.331609	0.877456	0.0278605	-0.780499	-1.14555	17	ALDH3B1
CD265 NK	Pentose and glucuronate interconversions	0.331638	0.973651	0.028105	0.69253	1.1211	28	RPE UGP2 UGDH AKR1B1 DCXR RPEL1
DC	Terpenoid backbone biosynthesis	0.332595	0.829071	0.0220299	0.782399	1.10125	22	NUS1 FNTA IDI1 ZMPSTE24 ACAT1 PMVK HMGCR HMGCS1 GGPS1 ICMT DHDDS PDSS2
Red blood	Alanine, aspartate and glutamate metabolism	0.333296	0.983106	0.0220351	-0.64696	-1.117	35	GLUL GLS GFPT1 GLUD1 GLUD2 ASNS
Platelet	Glycerolipid metabolism	0.333388	0.932782	0.0286972	0.653213	1.11397	52	MGLL DGKD AGPAT3 DGKG ALDH2 AGPAT1 GLA LCLAT1 AKR1B1 DGKA LIPC DGKE AGPAT5
DC	D-Arginine and D-ornithine metabolism	0.333534	0.829071	0.0323433	-0.828408	-1.10823	1	DAO
Naive CD4 T	alpha-Linolenic acid metabolism	0.333537	0.877456	0.0272805	-0.746356	-1.13247	24	ACOX1 PLB1 ACAA1 FADS2 PLA2G4A
NK	Galactose metabolism	0.333875	0.922989	0.0303061	-0.712956	-1.12069	29	MGAM GAA HK3 HK1 HK2 GLB1 PFKL GLA GALK1 PGM2 GANC
CD14 Mono	Lysine degradation	0.334278	0.758151	0.0216937	0.731934	1.10178	58	ALDH2 HADHA COLGALT1 SETD7 NSD1 ALDH3A2 PLOD1 ECHS1 KMT2C DLD PLOD3 SETDB1 PHYKPL DOT1L
IgG B	Lysine degradation	0.334532	0.942018	0.0321691	0.593095	1.09019	58	PRDM2 KMT2A KMT2E HADH EHMT2 EHMT1 DHTKD1 ASH1L EZH2 DLST PHYKPL SETD2 KMT2B NSD1 SETDB1 SETDB2 HADHA ACAT1
CD265 NK	Nitrogen metabolism	0.334848	0.973651	0.0381267	-0.708031	-1.13409	17	GLUL
Basophil	Ubiquinone and other terpenoid-quinone biosynthesis	0.336297	0.691785	0.0411104	-0.672591	-1.14715	11	VKORC1L1 COQ2 COQ6 VKORC1 COQ7 NQO1
Red blood	Arginine and proline metabolism	0.336486	0.983106	0.0213715	-0.629387	-1.10684	47	SAT1 AMD1 ALDH2 ODC1 LAP3 ALDH18A1 ALDH3A2 ALDH9A1
Naive CD4 T	Biosynthesis of unsaturated fatty acids	0.336599	0.877456	0.0271771	-0.749312	-1.13049	23	SCP2 ACOX1 ELOVL5 HSD17B4 FADS1 ELOVL1 ACAA1 HSD17B12 FADS2 ELOVL7 ELOVL6 SCD5 ACOT7
Memory B	Steroid hormone biosynthesis	0.336623	0.906933	0.0275795	-0.643709	-1.10543	55	CYP1B1 COMT AKR1C3 HSD17B12 STS SRD5A1 DHRS11 HSD17B1
Memory B	Vitamin B6 metabolism	0.337598	0.906933	0.0303162	-0.834464	-1.1649	6	PDXK
Red blood	Riboflavin metabolism	0.337667	0.983106	0.0423802	0.637579	1.14998	8	RFK ENPP1 ACP5 FLAD1
Eosinophils	Propanoate metabolism	0.337755	0.954253	0.025904	-0.673939	-1.11729	33	HADHA LDHB LDHA ECHDC1 SUCLG2 SUCLG1 ECHS1 DBT PCCB PCCA ACOX3 SUCLA2 ACACA BCKDHB ACSS1 ACADS DLD
CD8 T	Vitamin B6 metabolism	0.338112	0.904118	0.030632	-0.840973	-1.16167	6	PDXK
CD8 T	Biotin metabolism	0.338241	0.904118	0.0329645	0.864177	1.19669	3	HLCS OXSM BTD
IgG B	Phenylalanine metabolism	0.33867	0.942018	0.0324606	-0.716347	-1.1372	17	ALDH3B1
NK	Amino sugar and nucleotide sugar metabolism	0.339071	0.922989	0.0293175	-0.661048	-1.10072	46	NAGK CYB5R4 HK3 NPL HK1 HK2 HEXB UXS1 GPI NANS CYB5R1 GALK1 PGM2
IgG B	Porphyrin and chlorophyll metabolism	0.340148	0.942018	0.0319176	-0.625235	-1.10509	37	BLVRB BLVRA HMOX1 ALAS1 ALAD FECH UROS GUSB
Naive B	Vitamin B6 metabolism	0.341515	0.857745	0.0293362	-0.854823	-1.15678	6	PDXK
IgG B	Metabolism of xenobiotics by cytochrome P450	0.341898	0.942018	0.0319971	-0.566313	-1.08071	68	GSTP1 ALDH3B1 CYP1B1 GSTO1 MGST3 MGST1 MGST2
CD8 T	Sulfur metabolism	0.343053	0.904118	0.0303162	-0.824931	-1.1523	8	PAPSS1 TST MPST PAPSS2 SUOX
Basophil	Alanine, aspartate and glutamate metabolism	0.34352	0.691785	0.0236713	0.665609	1.11395	35	GLUL ASRGL1 GFPT1 ASL ABAT GLUD1
Platelet	Ubiquinone and other terpenoid-quinone biosynthesis	0.34375	0.932782	0.031104	0.779203	1.15653	11	VKORC1L1 VKORC1
CD265 NK	Lipoic acid metabolism	0.343804	0.973651	0.0289309	0.842959	1.14793	4	LIAS LIPT1 ACSM1
Memory B	One carbon pool by folate	0.344199	0.906933	0.0366682	0.712814	1.13226	18	SHMT2 ATIC MTHFD1 DHFR MTHFD2L MTHFR MTHFD1L MTR SHMT1
Red blood	Ascorbate and aldarate metabolism	0.344915	0.983106	0.0221564	-0.664289	-1.12193	25	ALDH2 GUSB ALDH3A2 ALDH9A1 AKR1A1 UGDH ALDH7A1
DC	Glycosaminoglycan degradation	0.345463	0.834868	0.0216479	0.789033	1.10016	19	HEXB GNS GLB1 HGSNAT GUSB HEXA ARSB
Developing neutrophil	Metabolism of xenobiotics by cytochrome P450	0.345496	0.984198	0.0234516	-0.597465	-1.09167	68	GSTK1 GSTP1 CBR1 CYP1B1 MGST3 ADH5 GSTO1 AKR7A2
CD4 CTLs	Starch and sucrose metabolism	0.345515	0.998216	0.0616308	-0.558416	-1.05464	33	PYGL MGAM GAA HK3 HK2
Platelet	alpha-Linolenic acid metabolism	0.345547	0.932782	0.0297446	0.717658	1.13241	24	PLA2G12A PLA2G4C PLA2G4A FADS2
pDC	Aminoacyl-tRNA biosynthesis	0.346173	0.916848	0.0230633	0.749804	1.11642	24	IARS2 RARS2 FARSA TARS2 SEPSECS EARS2 YARS2 MTFMT GATC LARS2 PSTK FARSB DARS2 VARS2 NARS2 QRSL1
Developing neutrophil	Pantothenate and CoA biosynthesis	0.346469	0.984198	0.0462285	0.60881	1.09701	21	VNN2 VNN1 ALDH2 PPCDC ENPP1 CSAD PANK2
CD14 Mono	Various types of N-glycan biosynthesis	0.346791	0.758151	0.0217397	0.754486	1.105	37	MGAT1 HEXB STT3B RPN1 RPN2 DDOST HEXA MAN2A1 B4GALT1 DAD1 MGAT4B ALG3 MAN1B1 ALG13 MAN2A2 STT3A ALG2
CD265 NK	Phenylalanine metabolism	0.347141	0.973651	0.0373467	-0.701718	-1.12398	17	ALDH3B1 AOC2 AOC3
CD4 CTLs	Terpenoid backbone biosynthesis	0.347389	0.998216	0.0225768	0.76159	1.10666	22	FNTA PCYOX1 MVD IDI1 NUS1 ICMT GGPS1 FDPS ACAT1 PDSS2 PMVK MVK ACAT2 DHDDS ZMPSTE24 RCE1 HMGCS1
NK	D-Glutamine and D-glutamate metabolism	0.347501	0.922989	0.0316929	0.854416	1.16702	4	GLS GLUD1 GLUD2
MAIT	Aminoacyl-tRNA biosynthesis	0.347921	0.962431	0.0247019	0.715724	1.11588	24	IARS2 TARS2 FARSB AARS2 GATC VARS2 FARS2 RARS2 QRSL1 WARS2 PSTK FARSA HARS2 MTFMT EARS2 NARS2 YARS2
CD14 Mono	Propanoate metabolism	0.348575	0.758151	0.0218632	0.760749	1.10442	33	HADHA LDHA ECHDC1 ECHS1 SUCLG1 ACOX1 DLD ACSS2 ABAT SUCLA2 PCCB ACADS ACAT1 SUCLG2 ACOX3 PCCA MLYCD
CD16 Mono	Tyrosine metabolism	0.348664	0.938152	0.0213715	0.760975	1.10277	35	ALDH3B1 COMT GOT1 FAHD1
CD4 Treg	Phenylalanine, tyrosine and tryptophan biosynthesis	0.349494	0.946842	0.0279443	0.812022	1.14347	6	GOT2 GOT1
Naive B	Various types of N-glycan biosynthesis	0.34996	0.857745	0.0270903	-0.705529	-1.11015	37	MGAT1 MGAT4A MAN1A1 RPN1 HEXB STT3B DDOST RPN2 MAN2A2 DAD1 MGAT4B STT3A MAN1A2 MAN1B1 MAN1C1 MAN2A1
Developing neutrophil	Arginine and proline metabolism	0.350427	0.984198	0.0496532	0.519139	1.05393	47	SAT1 ARG1 ALDH2 AMD1
Naive CD4 T	Propanoate metabolism	0.350613	0.877456	0.0407153	0.636125	1.09424	33	LDHB SUCLG2 ACACB ALDH6A1 DBT ACAT1
CD16 Mono	Glycosphingolipid biosynthesis - globo and isoglobo series	0.352296	0.938152	0.0226207	0.806904	1.11234	15	NAGA ST3GAL1 GLA GBGT1
Developing neutrophil	Linoleic acid metabolism	0.352512	0.984198	0.0467507	0.573196	1.07657	28	PLB1 PLA2G4C PLA2G3 ALOX15 PLA2G4E PLA2G10 CYP3A4 JMJD7-PLA2G4B CYP1A2 CYP2E1
Red blood	Fructose and mannose metabolism	0.35345	0.983106	0.0215064	-0.652164	-1.11276	29	ALDOA HK1 PFKFB3 HK2 PFKL HK3 TPI1 GMDS GMPPA FBP1 SORD PFKFB4
CD8 T	Fatty acid biosynthesis	0.35419	0.904118	0.0294489	-0.758562	-1.12647	17	ACSL1 ACSL4
CD265 NK	Arginine biosynthesis	0.354665	0.973651	0.0370198	-0.661363	-1.10047	22	GLUL
Doublets	Butanoate metabolism	0.354915	0.729234	0.0205083	0.752861	1.09264	27	HADHA ECHS1 HMGCS1 HADH HMGCL ABAT AACS
CD8 T	Fatty acid degradation	0.355118	0.904118	0.0283804	-0.670477	-1.09808	42	ACSL1 ALDH2 ACOX1 ACSL4 HADHA HADHB ALDH3A2 ECI1 ACAA1
Basophil	Pyrimidine metabolism	0.356521	0.691785	0.0223217	0.634452	1.09478	54	ENPP3 TYMP UPP1 DPYD CMPK1 CANT1 CDA RRM2B ENTPD5 TK2 NT5C3A NT5C NUDT2 DTYMK PNP DUT UCK1
Basophil	Arginine and proline metabolism	0.356932	0.691785	0.0225823	0.642388	1.09699	47	SAT1 ALDH2 SAT2 AMD1 P4HA1 SMS ALDH3A2 LAP3 PYCR2 ARG1 ARG2 ALDH9A1
CD4 CTLs	D-Arginine and D-ornithine metabolism	0.358081	0.998216	0.0308083	-0.826613	-1.09846	1	DAO
Basophil	Ascorbate and aldarate metabolism	0.3581	0.691785	0.0237314	0.68455	1.11064	25	ALDH2 UGDH ALDH3A2 GUSB UGT2B11 ALDH9A1
Naive B	Inositol phosphate metabolism	0.35864	0.857745	0.0263267	-0.637046	-1.08859	73	PLCB2 PIP4K2A INPP4A PTEN TPI1 ITPK1 PIK3CD MTMR3 IMPA2 MTMR6 PIK3CG IPMK CDIPT SYNJ1 PIK3CB PLCB1 SACM1L INPP4B INPP5K PI4KA MTMR14 PI4K2A ITPKB INPPL1 PLCD1 PIP4K2C
CD16 Mono	Selenocompound metabolism	0.359588	0.938152	0.022408	0.80861	1.11087	14	PAPSS2 PAPSS1 TXNRD1 TXNRD2 MTR
MAIT	Tryptophan metabolism	0.360131	0.962431	0.0465167	-0.555089	-1.05807	40	ALDH2 CAT CYP1B1 KYNU
IgG B	Oxidative phosphorylation	0.361012	0.942018	0.0305293	0.534493	1.06016	104	COX4I1 COX7C UQCRH COX6C COX5B COX5A ATP6V1G1 PPA1 UQCRB NDUFB8 SDHA NDUFA10 LHPP NDUFA4 COX6B1 NDUFB5 NDUFB11 NDUFA13 COX7A2L NDUFB9 UQCRC1 NDUFS5 PPA2 NDUFA3 NDUFS4 COX7A2 NDUFS3 NDUFA7 NDUFV1 UQCRQ NDUFA1 COX15 NDUFA8 COX7B CYCS NDUFA5 NDUFA6 NDUFS8 NDUFA11 ATP6V1E2 COX10 NDUFV3 COX11 COX6A1 CYC1 ATP6V1H
CD4 CTLs	Nitrogen metabolism	0.361883	0.998216	0.055288	-0.642686	-1.08228	17	GLUL
NK	Nicotinate and nicotinamide metabolism	0.363846	0.922989	0.0284065	-0.684946	-1.09633	33	NAMPT NADK BST1 SIRT1 NT5C2 PNP NT5E
Neutrophil	Arginine biosynthesis	0.364067	0.989384	0.0475025	0.65245	1.07567	22	GLUL ARG1 NOS1
NK	Various types of N-glycan biosynthesis	0.364138	0.922989	0.0332608	0.635991	1.07621	37	MAN1A2 MAN1A1 MGAT4A DDOST RPN2 HEXA STT3A B4GALT3 MAN1B1
CD4 Treg	D-Arginine and D-ornithine metabolism	0.364378	0.946842	0.0304782	-0.816916	-1.09079	1	DAO
Neutro Mono transitional cell	Fatty acid biosynthesis	0.364738	0.888738	0.0279359	0.744329	1.13098	17	ACSL1 ACSL4 MCAT
CD265 NK	Histidine metabolism	0.364952	0.973651	0.0363401	-0.663126	-1.09693	21	ALDH2 HAL ALDH3B1 HNMT
CD4 Treg	Glutathione metabolism	0.365379	0.946842	0.0380399	-0.545338	-1.0529	57	GSTP1 PGD ANPEP GPX1 G6PD RRM2B LAP3 IDH1 MGST1 GSTO1
Doublets	Sulfur metabolism	0.365563	0.729234	0.0224948	0.811464	1.10323	8	PAPSS1 MPST TST PAPSS2 ETHE1 SUOX
pDC	Steroid hormone biosynthesis	0.365737	0.916848	0.0209707	0.685202	1.09546	55	COMT HSD17B12 SRD5A3 HSD17B7 HSD17B8
Basophil	Lysine degradation	0.365771	0.691785	0.0218477	0.627426	1.08714	58	KMT2A ALDH2 KMT2E ASH1L SETD2 COLGALT1 DLST DLD HADHA SETD1B SETD7 NSD1 PRDM2 EHMT2 ALDH3A2 COLGALT2 PRDM6 SMYD1 ECHS1 PIPOX DHTKD1 DOT1L PRDM16 PHYKPL SETDB1 ALDH9A1
Naive CD4 T	Synthesis and degradation of ketone bodies	0.367357	0.877456	0.0349835	0.752841	1.13385	10	OXCT1 BDH1 ACAT1 BDH2
pDC	Primary bile acid biosynthesis	0.368005	0.916848	0.0226483	0.770324	1.10975	17	HSD17B4 CYP46A1 SCP2 ACOT8
DC	Purine metabolism	0.368066	0.857764	0.0190067	0.701948	1.06375	119	PKM NUDT16 AK2 APRT ENTPD1 GUK1 ADSL NME1 IMPDH1 PGM2 PNP IMPDH2 GMPS ITPA AMPD2 PGM1 PAPSS1 ADCY7 RRM2B ADK GART GMPR2 PDE8A DCK PAPSS2 PDE4A PAICS HPRT1 NME4 ATIC ENTPD6 ADCY3 PRPS2 AK3 NME3 AMPD3 DGUOK NT5C3B PFAS NUDT2 NTPCR NUDT5
Naive B	Glycerophospholipid metabolism	0.368551	0.857745	0.025726	-0.614856	-1.07443	88	MBOAT7 LPCAT2 LPIN2 LPCAT1 DGKZ AGPAT3 GPCPD1 PISD LPGAT1 PCYT1A PHOSPHO1 CDIPT MBOAT2 PLD3 AGPAT4 PNPLA6 PGS1 MBOAT1 PLB1 AGPAT2 DGKQ LPIN1 CDS2 LYPLA2 LYPLA1 DGKH PLD1 DGKK LPCAT3 DGKG GPD2 GPD1L PLA2G12A
CD14 Mono	Riboflavin metabolism	0.368606	0.782164	0.0241978	0.844455	1.10914	8	BLVRB RFK ACP1 ACP2 ACP5 FLAD1
Eosinophils	Ascorbate and aldarate metabolism	0.368835	0.954253	0.0244696	-0.685604	-1.10092	25	ALDH2 AKR1A1 ALDH3A2 UGDH ALDH9A1
IgG B	Fructose and mannose metabolism	0.368973	0.942018	0.0304986	-0.638641	-1.09372	29	ALDOA HK3 PFKFB3 PFKFB4 FBP1 HK2 HK1 GMPPA
IgG B	Valine, leucine and isoleucine degradation	0.36924	0.942018	0.030276	0.604345	1.08004	47	ACADM HADH ACSF3 HSD17B10 IVD OXCT1 MCCC1 MCCC2 DBT PCCB BCAT2 HIBADH ACADSB HADHA ACAA2 HIBCH ACAT1 PCCA AUH ACAA1 HMGCS1
Memory B	Glutathione metabolism	0.369317	0.906933	0.0259327	-0.626144	-1.08067	57	PGD ANPEP GSTP1 G6PD GPX1 GSTK1 GSTO1 GSR LAP3 TXNDC12 MGST1 RRM2B IDH2 IDH1 MGST2 MGST3 GCLM PRDX6
CD8 T	Drug metabolism - cytochrome P450	0.371255	0.904118	0.0271218	-0.622675	-1.07394	63	ALDH3B1 GSTP1 GSTO1 MGST1 MGST2 FMO5 GSTO2 GSTM2
CD16 Mono	Inositol phosphate metabolism	0.371491	0.938152	0.0194616	0.71712	1.08186	73	TPI1 PLCB2 PIK3CG ITPK1 INPP5D PIKFYVE MTMR14 PI4KA INPP4A SYNJ1 PLCG2 MTMR6 PIK3CB IPMK CDIPT ITPKB PIK3C3 PIK3C2A INPP5K FIG4 PIP5K1C PTEN INPP5F MTM1 PI4K2B PLCB3 MTMR4
Eosinophils	Drug metabolism - cytochrome P450	0.371605	0.954253	0.0240857	-0.601511	-1.07977	63	GSTP1 GSTK1 MGST3 ADH5 GSTO1
Memory B	Synthesis and degradation of ketone bodies	0.37212	0.906933	0.0332733	0.747802	1.13215	10	OXCT1 ACAT1 BDH1 HMGCS1
Neutro Mono transitional cell	Synthesis and degradation of ketone bodies	0.373297	0.888738	0.0309976	-0.727976	-1.12263	10	OXCT1 BDH1 ACAT1 HMGCS1
Doublets	Starch and sucrose metabolism	0.374631	0.729234	0.0194361	0.739777	1.08348	33	GAA HK1 GPI HK3 UGP2 HK2 PYGB GANC PYGL GYG1 PGM2 AGL PGM1
CD8 T	Glycosaminoglycan biosynthesis - chondroitin sulfate dermatan sulfate	0.374686	0.904118	0.0280965	-0.732872	-1.10752	20	CHST15 CSGALNACT2 DSE CHSY1 CHST11 CSGALNACT1 CHST7 CHPF2 XYLT1
Doublets	Steroid hormone biosynthesis	0.374782	0.729234	0.0189944	0.716253	1.06944	55	CYP1B1 COMT HSD17B12 STS SRD5A1
Eosinophils	Alanine, aspartate and glutamate metabolism	0.374873	0.954253	0.0409012	0.585089	1.06956	35	GLUL ASRGL1
CD4 Treg	alpha-Linolenic acid metabolism	0.375815	0.946842	0.0360192	-0.643575	-1.08668	24	ACOX1 PLB1 ACAA1 PLA2G4A FADS2
Naive B	Glycosphingolipid biosynthesis - globo and isoglobo series	0.376132	0.857745	0.0265133	-0.780621	-1.12408	15	NAGA HEXB GLA ST3GAL2
Neutro Mono transitional cell	Ubiquinone and other terpenoid-quinone biosynthesis	0.377213	0.888738	0.0288316	0.778673	1.13401	11	COQ2 COQ7 VKORC1 COQ5 GGCX
Doublets	D-Glutamine and D-glutamate metabolism	0.377381	0.729234	0.0248856	0.840882	1.10715	4	GLUD1 GLUD2 GLS
NK	Fatty acid degradation	0.377497	0.922989	0.0275387	-0.655406	-1.07964	42	ACSL1 ALDH2 ACSL4 ACOX1 HADHA HADHB
Basophil	Porphyrin and chlorophyll metabolism	0.377613	0.698985	0.0220456	0.6489	1.09011	37	ALAS1 BLVRB BLVRA COX15 EARS2 ALAD HMBS GUSB HMOX1 UGT2B11 CPOX
Neutro Mono transitional cell	Other types of O-glycan biosynthesis	0.37809	0.888738	0.0383723	-0.554927	-1.05287	43	ST6GAL1 OGT GALNT10 GXYLT1 GALNT11 COLGALT2 POMT1 MFNG
Neutro Mono transitional cell	Sulfur metabolism	0.378701	0.888738	0.029735	0.805614	1.14857	8	PAPSS1 TST ETHE1 MPST SUOX
Naive B	D-Arginine and D-ornithine metabolism	0.378782	0.857745	0.0297639	0.813095	1.07844	1	DAO
DC	Butanoate metabolism	0.379137	0.857764	0.0198371	0.761615	1.08371	27	HADHA ECHS1 HADH ACAT1 HMGCS1 HMGCL ACADS EHHADH
Doublets	Glycosphingolipid biosynthesis - ganglio series	0.37951	0.729234	0.0203519	0.775048	1.09145	15	HEXB HEXA GLB1 ST3GAL1 SLC33A1 ST3GAL2 ST6GALNAC3 ST6GALNAC4 ST3GAL5
IgG B	Inositol phosphate metabolism	0.37954	0.942018	0.0299782	-0.545355	-1.0514	73	INPP4A PIP4K2A PTEN PLCB2 PIK3CD IMPA2 ITPK1 PIK3CG IPMK SACM1L MTMR3 INPP4B ITPKB SYNJ1 CDIPT PIK3CB PLCB1 MTMR6 PLCG1 INPP1 PIP4K2C PIK3C3 PIK3C2A INPPL1
Red blood	Tyrosine metabolism	0.37976	0.983106	0.0727383	0.419058	1.01396	35	COMT FAHD1 ALDH3B1 PNMT GOT2 DCT TYRP1 ADH4 GOT1L1 ALDH3A1 ADH7
MAIT	Terpenoid backbone biosynthesis	0.380124	0.962431	0.0234045	0.712179	1.09891	22	FNTA ICMT PCYOX1 IDI1 MVD ZMPSTE24 FDPS NUS1 PDSS2 PDSS1 ACAT2 PMVK MVK DHDDS ACAT1
Developing neutrophil	Nitrogen metabolism	0.380468	0.984198	0.0430778	0.615272	1.07812	17	GLUL CA4
CD4 CTLs	Neomycin, kanamycin and gentamicin biosynthesis	0.381457	0.998216	0.0407359	-0.754722	-1.13375	5	HK3 HK2
CD8 T	Glycerophospholipid metabolism	0.381756	0.904118	0.0260192	-0.588051	-1.05824	88	MBOAT7 GPCPD1 LPCAT2 LPGAT1 PISD PHOSPHO1 MBOAT2 LYPLA1 AGPAT2 PGS1 PLB1 MBOAT1 AGPAT3 PLD3 DGKA PTDSS1 PNPLA6 CHPT1 PLD4 DGKG CDIPT AGPAT5 CHKA ADPRM PLD1 PLA2G12A
CD8 T	Other types of O-glycan biosynthesis	0.382631	0.904118	0.032855	0.613921	1.0626	43	ST6GAL1 GALNT10 OGT GALNT11 C1GALT1 B4GALT3 COLGALT2 MFNG POGLUT1 EOGT GALNT3 GALNT12 GXYLT1
Doublets	Vitamin B6 metabolism	0.383834	0.729234	0.0227257	0.820858	1.1006	6	PDXK PNPO PSAT1
Red blood	Sphingolipid metabolism	0.384127	0.983106	0.0193768	-0.616161	-1.08237	46	ASAH1 SPTLC2 DEGS1 PSAP GLA GALC ARSA CERS2 CERS5 SMPD4 CERS6 CERK SMPD2 SMPD1 SMPD3 SPTLC1 GBA2 ACER3 SGMS1 SGPP1 CERS4
Naive B	Steroid hormone biosynthesis	0.384353	0.857745	0.0251527	-0.651921	-1.07872	55	CYP1B1 COMT AKR1C3
Neutro Mono transitional cell	Porphyrin and chlorophyll metabolism	0.384416	0.888738	0.0248526	0.66031	1.08877	37	BLVRB BLVRA HMOX1 ALAS1 UROD ALAD GUSB COX15 HCCS
IgG B	Glutathione metabolism	0.384431	0.942018	0.0295912	-0.566778	-1.05653	57	ANPEP PGD GSTP1 GSTO1 GSR G6PD GPX1 LAP3 MGST3 IDH2 MGST1 TXNDC12 MGST2
pDC	Glycosaminoglycan biosynthesis - heparan sulfate heparin	0.384814	0.916848	0.0213914	0.737074	1.09747	24	HS3ST3B1 GLCE HS3ST1 B3GALT6 EXT1 B3GAT3 EXT2 EXTL3 HS6ST1 B4GALT7 HS3ST3A1 EXTL2 XYLT2 NDST2
CD16 Mono	Fatty acid elongation	0.384928	0.938152	0.0204898	0.775126	1.09222	23	HADHA PPT1 HADHB ECHS1 ACAA2 ELOVL1
CD8 T	Amino sugar and nucleotide sugar metabolism	0.385093	0.904118	0.0269183	-0.648678	-1.07288	46	NAGK CYB5R4 HK3 HK2 NPL HK1 HEXB PGM2 NANS GALK1 CYB5R3 UXS1 CYB5R1 GNPDA1 RENBP UAP1L1
Doublets	N-Glycan biosynthesis	0.385572	0.729234	0.0186194	0.718095	1.06933	49	MGAT1 B4GALT1 STT3B RPN2 DDOST DAD1 MAN2A1 MGAT5 RPN1 ST6GAL1 MAN1A2 DPM1 ALG5 ALG2 MGAT4B MOGS DPM2 DPAGT1 ALG11 MAN1B1 ALG9 DPM3 ALG6 ALG13 DOLK MAN2A2 STT3A
IgG B	D-Arginine and D-ornithine metabolism	0.385717	0.942018	0.0294206	0.801227	1.07147	1	DAO
IgG B	Drug metabolism - other enzymes	0.386506	0.942018	0.0296103	-0.54234	-1.04745	74	TYMP GSTP1 DPYD UPP1 CDA IMPDH1 GSTO1 TK2 MGST3 MGST1 TPMT MGST2 CES1 GUSB
pDC	Glycolysis Gluconeogenesis	0.387673	0.916848	0.0197847	0.666739	1.08082	64	ALDH2 LDHB AKR1A1 PFKL ADPGK PGK1 ENO1 LDHA PKM PDHA1 PDHB PFKP DLAT ADH5 FBP1 DLD G6PC3
Red blood	Glycosphingolipid biosynthesis - lacto and neolacto series	0.388068	0.983106	0.0201524	-0.643425	-1.09389	27	B4GALT1 B3GNT2 ST3GAL4 B4GALT3 FUT7 B3GNT5
Eosinophils	Neomycin, kanamycin and gentamicin biosynthesis	0.38847	0.954253	0.0366682	0.766554	1.14508	5	HK2 HK3
pDC	Glycosylphosphatidylinositol (GPI)-anchor biosynthesis	0.38906	0.916848	0.0212037	0.733572	1.09504	25	GPAA1 PIGT PIGS PIGN PIGU PIGK PIGP PIGW PIGA MPPE1 PIGQ PIGF PIGH PIGO PIGG PIGL PIGC PIGM PGAP1
CD4 CTLs	Lysine degradation	0.389151	0.998216	0.0198152	0.680537	1.08041	58	KMT2A KMT2E SETD2 PRDM2 NSD1 HADHA ASH1L KMT2C EHMT2 EHMT1 SETD1B SETDB2 KMT2B PHYKPL ALDH9A1 SMYD2 SETD1A EZH1 DLD DLST ECHS1
CD16 Mono	Terpenoid backbone biosynthesis	0.389304	0.938152	0.0204023	0.776308	1.09092	22	PMVK IDI1 ZMPSTE24 NUS1 GGPS1 HMGCS1 ICMT FNTA ACAT1 PDSS2 PCYOX1 DHDDS
CD4 CTLs	Vitamin B6 metabolism	0.390208	0.998216	0.0420868	-0.732793	-1.12377	6	PDXK
Naive CD4 T	Galactose metabolism	0.39028	0.877456	0.0241292	-0.70309	-1.09175	29	B4GALT1 MGAM GAA HK3 HK2 GLB1 GLA PGM2 GALK1 HK1 PGM1 GANC G6PC3
Prolif lymph	Porphyrin and chlorophyll metabolism	0.390458	0.992265	0.0196156	0.713488	1.08298	37	GUSB HMOX2 COX15 UROD MMAB ALAD CPOX ALAS1 COX10 FECH PPOX UROS FXN HMBS BLVRA HCCS
DC	Aminoacyl-tRNA biosynthesis	0.390546	0.857764	0.0195084	0.765231	1.08134	24	IARS2 CARS2 FARSA TARS2 QRSL1 MTFMT GATC FARSB FARS2 RARS2 WARS2 HARS2 EARS2 AARS2 YARS2 LARS2 VARS2 DARS2 SARS2 SEPSECS
Neutrophil	D-Arginine and D-ornithine metabolism	0.39065	0.989384	0.0291136	0.810432	1.07452	1	DAO
Prolif lymph	Selenocompound metabolism	0.39119	0.992265	0.0207515	0.774624	1.08959	14	MTR SEPHS1 TXNRD1 SEPHS2 PAPSS1 SEPSECS MARS2 PSTK
CD8 T	N-Glycan biosynthesis	0.39119	0.904118	0.0326504	0.596116	1.05252	49	MGAT4A MAN1A2 ST6GAL1 MAN1A1 MAN2A1 RPN2 B4GALT3 DDOST GANAB ALG5 DPM2 MAN1B1 MOGS ALG9 DAD1 ALG2 DPM3 ALG6 ALG8
Naive B	Sulfur metabolism	0.392826	0.857745	0.0264833	-0.815011	-1.12148	8	TST PAPSS1 ETHE1 MPST PAPSS2
CD16 Mono	Sulfur metabolism	0.392993	0.938152	0.0226097	0.82781	1.09881	8	PAPSS2 PAPSS1 SUOX BPNT1
Naive CD4 T	Fructose and mannose metabolism	0.39354	0.877456	0.0239931	-0.701794	-1.08974	29	ALDOA TPI1 HK3 PFKFB3 HK2 FBP1 PFKFB4 HK1 PFKFB2
CD4 CTLs	Propanoate metabolism	0.394139	0.998216	0.0203336	0.720248	1.0856	33	LDHB LDHA HADHA SUCLG2 DLD ACSS1 DBT SUCLG1 ACACB ECHS1 ALDH6A1 ACACA BCKDHB ACAT1 ACADS PCCA ACAT2 PCCB
Developing neutrophil	Biotin metabolism	0.394322	0.984198	0.0256556	-0.812361	-1.10483	3	HLCS OXSM BTD
Prolif lymph	D-Arginine and D-ornithine metabolism	0.394324	0.992265	0.0292337	-0.801748	-1.06908	1	DAO
CD8 T	Arginine biosynthesis	0.394902	0.904118	0.0271692	-0.717535	-1.09023	22	GLUL
Doublets	Riboflavin metabolism	0.396413	0.733786	0.0212233	0.802031	1.09041	8	BLVRB ACP5 ACP1 RFK ACP2
CD4 CTLs	Sulfur metabolism	0.397757	0.998216	0.045283	-0.710201	-1.10338	8	MPST TST PAPSS2 PAPSS1 SUOX
Developing neutrophil	Vitamin B6 metabolism	0.398492	0.984198	0.0369874	0.726029	1.11429	6	PDXK AOX1
Naive B	Arginine and proline metabolism	0.398571	0.857745	0.0245594	-0.65974	-1.07107	47	SAT1 ALDH2 LAP3 AMD1 OAT ALDH3A2 ARG1 SMS CKB SMOX SAT2
CD4 CTLs	Purine metabolism	0.399088	0.998216	0.0185679	0.637194	1.06365	119	PDE3B PDE4D PDE7A GUK1 APRT ENTPD4 PRPS1 ATIC ENPP4 AK5 GMPS PKM AK2 AK3 DGUOK RRM1 ADSL DCK ITPA NME3 ADPRM IMPDH2 PRPS2 GART PPAT NUDT5 ADCY7 ENTPD5 ADA NUDT9 GMPR2 PDE6D PGM1 NT5C PAICS NUDT2 NME4 HPRT1 FHIT NT5C3B ENTPD6 NT5E PDE6B PDE9A NTPCR
Eosinophils	Mannose type O-glycan biosynthesis	0.399111	0.954253	0.0232356	-0.704034	-1.08967	18	B4GALT1 B3GAT1 B4GALT3 POMT1 POMGNT1 FKTN B3GALNT2 CHST10 ST3GAL3
Neutro Mono transitional cell	Glycosaminoglycan biosynthesis - keratan sulfate	0.39973	0.888738	0.0310507	-0.68143	-1.09091	14	ST3GAL1 CHST2 FUT8 B3GNT7 B3GNT2
Red blood	Purine metabolism	0.400041	0.983106	0.017962	-0.582234	-1.05432	119	AMPD2 CANT1 PDE4B PDE7A ENTPD1 ENTPD4 AK2 PDE4D NT5C2 AK3 NT5C3A DCK RRM2B GMPR2 AMPD3 NME3 IMPDH1 DGUOK GUK1 NUDT5 NT5C ITPA PRPS1 ENPP4 NUDT2 PRPS2 NME6 PGM1 PDE5A PPAT ATIC NTPCR ADK ADA AK9 PFAS HPRT1 RRM1 FHIT IMPDH2 PGM2 ADSL NUDT9 NME4 PDE3B
Prolif lymph	Phenylalanine, tyrosine and tryptophan biosynthesis	0.400215	0.992265	0.0221776	0.819909	1.08893	6	GOT2 GOT1
IgG B	Drug metabolism - cytochrome P450	0.400362	0.942018	0.0289219	-0.55349	-1.04592	63	GSTP1 ALDH3B1 GSTO1 MGST3 MGST1 MGST2
Platelet	Lysine degradation	0.402041	0.932782	0.033361	-0.548193	-1.03901	58	KMT2E KMT2C KMT2D SETD2 EZH1 EHMT1 PRDM2 SETD1B DHTKD1 PHYKPL KMT2B EHMT2 ECHS1 COLGALT1 NSD1 PLOD3
pDC	Selenocompound metabolism	0.402153	0.916848	0.0215215	0.771192	1.09345	14	SEPHS1 MTR TXNRD1 SEPHS2 SEPSECS PSTK
Eosinophils	Fructose and mannose metabolism	0.402167	0.954253	0.0393015	0.592999	1.05158	29	HK2 FBP1 SORD HK3 ALDOA PFKFB4 PFKFB3 PFKFB2 PMM1
pDC	Drug metabolism - cytochrome P450	0.40275	0.916848	0.0192258	0.662853	1.07361	63	GSTP1 MGST2 ADH5 GSTM2 MGST3 GSTK1 GSTM4 FMO4 GSTO1 MGST1 GSTM1 ALDH3B1 UGT2B15
IgG B	Arginine biosynthesis	0.403452	0.942018	0.0289764	-0.653077	-1.07313	22	GLUL
NK	Phenylalanine metabolism	0.403644	0.922989	0.0275795	-0.745676	-1.09746	17	ALDH3B1 AOC2 AOC3 IL4I1
Basophil	Inositol phosphate metabolism	0.404634	0.733399	0.0198459	0.601484	1.06063	73	TPI1 PLCB2 INPPL1 MTMR6 PIK3CB CDIPT MTMR3 PIKFYVE INPP5A PI4KA INPP5B FIG4 IPMK PI4KB PIK3C3 MTMR14 PIK3CA IMPA1 PIK3CG INPP5K SACM1L MTM1 ITPK1 IMPA2 PIK3C2A PIK3CD INPP1 PLCB1 PIP5K1C PLCD1 PLCD4 MINPP1 SYNJ1
MAIT	Histidine metabolism	0.405396	0.962431	0.0404909	-0.607569	-1.0511	21	ALDH2 ALDH3B1 HAL HNMT HDC ALDH3A2
MAIT	beta-Alanine metabolism	0.405573	0.962431	0.0421765	-0.560021	-1.02994	31	ALDH2 ALDH3B1 ACOX1 DPYD ABAT CSAD MLYCD SMOX ALDH3A2 UPB1
CD16 Mono	Riboflavin metabolism	0.405894	0.938152	0.0220983	0.822846	1.09222	8	RFK BLVRB ACP2 ACP1 ACP5 FLAD1
CD8 T	Mannose type O-glycan biosynthesis	0.405938	0.905555	0.0304681	0.705955	1.08992	18	B3GAT1 B4GALT3 POMGNT1 CHST10 POMGNT2 B4GALT2 POMT1 FKTN B3GALNT2 POMK FUT9
NK	Drug metabolism - cytochrome P450	0.406213	0.922989	0.025726	-0.599631	-1.04238	63	GSTK1 ALDH3B1 GSTO1 MGST1 MGST2 MGST3
Developing neutrophil	Porphyrin and chlorophyll metabolism	0.406287	0.984198	0.0214513	-0.624238	-1.06934	37	HMOX2 BLVRA HMOX1 BLVRB UROS FECH COX10 UROD ALAD CPOX COX15 PPOX HCCS EARS2 HMBS
Prolif lymph	Sphingolipid metabolism	0.406542	0.992265	0.0760357	-0.4911	-1.00962	46	PSAP ASAH1
DC	Tyrosine metabolism	0.406649	0.857764	0.0184616	0.742479	1.07187	35	COMT ALDH3B1 GOT2 ADH5 FAH GSTZ1 FAHD1 GOT1 IL4I1
Red blood	Amino sugar and nucleotide sugar metabolism	0.407495	0.983106	0.018493	-0.609495	-1.07066	46	NAGK CYB5R4 GFPT1 HK1 UGP2 HEXB HK2 HK3 GMDS NPL GMPPA PGM1 NANS GNPDA2 UGDH PGM2 GALK1 PMM1 UXS1 RENBP UAP1L1
Neutro Mono transitional cell	Glycosaminoglycan biosynthesis - chondroitin sulfate dermatan sulfate	0.407919	0.888738	0.0255297	0.702894	1.08495	20	CHST15 CSGALNACT2 CHSY1 CHST11 DSE CHPF2 CHST7
MAIT	D-Arginine and D-ornithine metabolism	0.409341	0.962431	0.028105	-0.801025	-1.06525	1	DAO
NK	Ascorbate and aldarate metabolism	0.409839	0.922989	0.0268486	-0.697169	-1.07616	25	ALDH2 AKR1A1
CD265 NK	Pyrimidine metabolism	0.41186	0.973651	0.0340697	-0.53669	-1.02191	54	TYMP CDA ENTPD1 DPYD CANT1 UPP1 RRM2B NT5E NME4 TK2 NT5C3A
Developing neutrophil	Glycosaminoglycan biosynthesis - keratan sulfate	0.411992	0.984198	0.0221352	-0.706176	-1.08618	14	ST3GAL1 B4GALT1 CHST2
CD4 CTLs	Pyruvate metabolism	0.41248	0.998216	0.019255	0.688915	1.07329	46	LDHB LDHA MDH2 ADH5 MDH1 GLO1 PKM ALDH9A1 DLAT PDHA1 PDHB DLD ACSS1 ACACB ACACA GRHPR ALDH3A2 AKR1A1 HAGH ACAT1 ACAT2 ACYP2 FH ALDH1B1 ACYP1
CD4 Treg	Fatty acid degradation	0.413427	0.946842	0.0346494	-0.560328	-1.03478	42	ACSL1 ALDH2 ACOX1 ACSL4 CPT1A ACADVL ACSL3 ACAA1 ACAA2 CYP2U1
NK	Terpenoid backbone biosynthesis	0.41377	0.922989	0.0299782	0.683195	1.06861	22	MVD ICMT PCYOX1 IDI1 FDPS FNTA NUS1 ACAT2 HMGCS1 ZMPSTE24 MVK
Naive B	Ascorbate and aldarate metabolism	0.413832	0.857745	0.0243995	-0.714133	-1.08158	25	ALDH2 GUSB ALDH3A2
Naive B	Fatty acid elongation	0.413893	0.857745	0.024508	-0.722001	-1.0845	23	PPT1 HADHA HADHB ACAA2 ELOVL6 ELOVL1 ELOVL7 ACOT7 TECR THEM4 HSD17B12 ACOT4
CD4 Treg	Glyoxylate and dicarboxylate metabolism	0.413955	0.946842	0.0343364	-0.601422	-1.04563	29	GLUL CAT
MAIT	Synthesis and degradation of ketone bodies	0.414351	0.962431	0.0230348	0.762218	1.09233	10	OXCT1 ACAT2 BDH1 ACAT1 BDH2
NK	Pyruvate metabolism	0.41471	0.922989	0.0257827	-0.629489	-1.04817	46	PKM ALDH2 LDHB ME2 AKR1A1 ACSS2 PCK2
CD16 Mono	Mucin type O-glycan biosynthesis	0.414907	0.938152	0.0187753	0.745303	1.0776	33	ST3GAL1 GALNT2 GALNT1 GALNT10 GALNT6 C1GALT1 GCNT1 GALNT11 C1GALT1C1
CD4 CTLs	alpha-Linolenic acid metabolism	0.41492	0.998216	0.0537294	-0.571182	-1.02379	24	ACOX1 PLB1 PLA2G4A ACAA1 PLA2G4C
CD4 CTLs	Valine, leucine and isoleucine biosynthesis	0.415805	0.998216	0.0362477	-0.747836	-1.10464	4	BCAT1
Red blood	Caffeine metabolism	0.416144	0.983106	0.0349132	0.642441	1.08987	6	NAT1 CYP1A2 CYP2A6
Neutro Mono transitional cell	Retinol metabolism	0.416183	0.888738	0.0223486	0.612076	1.05481	60	ALDH1A1 DHRS4 DHRS4L2 DHRS9 CYP2S1 RDH11 DGAT1
Neutrophil	Riboflavin metabolism	0.417221	0.989384	0.021043	-0.80498	-1.06361	8	ACP1 BLVRB RFK FLAD1 ACP2 ACP5
Doublets	Nitrogen metabolism	0.417292	0.756342	0.0187231	0.756496	1.07419	17	GLUD1 GLUL GLUD2 CA2
pDC	D-Arginine and D-ornithine metabolism	0.417404	0.916848	0.0281819	-0.793267	-1.05573	1	DAO
pDC	Nitrogen metabolism	0.41771	0.916848	0.0458609	-0.610516	-1.04735	17	GLUL CA5B
DC	Sulfur metabolism	0.417948	0.857764	0.0203565	0.81218	1.07478	8	ETHE1 MPST PAPSS1 TST PAPSS2 BPNT1 SUOX
Red blood	N-Glycan biosynthesis	0.419745	0.983106	0.0179695	-0.603987	-1.0635	49	B4GALT1 MGAT1 DAD1 MAN1A1 STT3B MOGS MAN2A2 B4GALT3 ST6GAL1 DDOST GANAB RPN2 MAN2A1 MAN1A2 DPAGT1 ALG5 RPN1 ALG8 MAN1B1 MAN1C1
pDC	Mucin type O-glycan biosynthesis	0.421731	0.916848	0.0195255	0.700414	1.07367	33	ST3GAL2 ST6GALNAC4 GALNT2 GALNT7 GALNT1 C1GALT1 GALNT3 GCNT1 C1GALT1C1
CD14 Mono	Cysteine and methionine metabolism	0.421936	0.806098	0.018442	0.716376	1.0663	47	LDHA AHCYL1 MAT2A MDH2 ADI1 AMD1 AHCY SMS MPST BCAT1 MDH1 TST APIP GSS AHCYL2
IgG B	Fatty acid biosynthesis	0.422414	0.942018	0.0283456	-0.675287	-1.07202	17	ACSL1 ACSL4 ACSL3
Naive CD4 T	Steroid biosynthesis	0.422711	0.877456	0.0236653	-0.728248	-1.08166	20	LBR LIPA SOAT1 EBP
MAIT	Glycosaminoglycan degradation	0.423254	0.962431	0.0391892	-0.613045	-1.0436	19	GNS HPSE HEXB GLB1 HEXA
Platelet	Arginine biosynthesis	0.423343	0.932782	0.029822	-0.643814	-1.06396	22	GLUL
Platelet	Phenylalanine, tyrosine and tryptophan biosynthesis	0.423502	0.932782	0.0275877	-0.739991	-1.08961	6	GOT2
CD265 NK	Citrate cycle (TCA cycle)	0.424025	0.973651	0.0239379	0.644851	1.05481	30	ACLY SUCLG2 PDHA1 SDHA SUCLG1 DLD IDH2 MDH2 IDH3B DLAT DLST ACO2 OGDH
NK	Glycosphingolipid biosynthesis - globo and isoglobo series	0.424363	0.922989	0.0268024	-0.748315	-1.08885	15	NAGA HEXB GLA ST3GAL2 GBGT1 ST8SIA1
CD4 CTLs	Oxidative phosphorylation	0.424537	0.998216	0.0177861	0.635731	1.05402	104	COX4I1 COX7C UQCRB NDUFA4 COX6C ATP6V1G1 COX7A2 PPA1 NDUFB8 NDUFB10 UQCRC2 SDHA NDUFA12 NDUFV1 UQCRFS1 NDUFS5 NDUFB9 COX11 NDUFA5 NDUFS1 UQCR11 NDUFB2 COX7A2L UQCRH ATP6V0A2 CYC1 NDUFS8 ATP6V0E1 NDUFB11 NDUFS2 NDUFA6 CYCS NDUFA1 NDUFB4 COX6B1 ATP6V0E2 COX5A NDUFA11 COX6A1 NDUFB7 UQCR10 NDUFA8 NDUFA3 NDUFS3 ATP6V1H NDUFB5 NDUFA10 NDUFA2 PPA2 COX15 UQCRC1 NDUFA9 SDHC COX10 NDUFAB1 COX5B UQCRQ NDUFC…
Naive CD4 T	D-Arginine and D-ornithine metabolism	0.42503	0.877456	0.0277689	0.790228	1.05217	1	DAO
CD4 Treg	Fatty acid biosynthesis	0.426092	0.946842	0.033424	-0.656613	-1.0594	17	ACSL1 ACSL4 ACSL3
CD8 T	Galactose metabolism	0.426674	0.920479	0.0253913	-0.674822	-1.05927	29	MGAM GAA HK3 HK2 GLB1 HK1 PFKL GLA PGM2 GALK1
CD265 NK	beta-Alanine metabolism	0.427376	0.973651	0.0332733	-0.586294	-1.02738	31	ALDH2 DPYD ALDH3B1 ACOX1
Neutro Mono transitional cell	Vitamin B6 metabolism	0.427486	0.888738	0.0281477	0.792397	1.11982	6	PDXK PNPO
Memory B	Ascorbate and aldarate metabolism	0.427585	0.906933	0.0239501	-0.674096	-1.06249	25	ALDH2 ALDH3A2 UGDH ALDH9A1 GUSB
Naive B	Histidine metabolism	0.428525	0.857745	0.0240486	-0.7249	-1.07721	21	ALDH2 ALDH3B1 HAL HNMT ALDH3A2
Prolif lymph	Pantothenate and CoA biosynthesis	0.4299	0.992265	0.0570783	-0.562166	-1.01083	21	VNN2 ALDH2 DPYD VNN1
IgG B	Other glycan degradation	0.430624	0.942018	0.0280033	-0.671053	-1.0653	17	HEXB MAN2C1 NEU1 GLB1 MAN2B2 MAN2B1 MANBA GBA FUCA1 FUCA2 NEU3
IgG B	Ether lipid metabolism	0.430997	0.942018	0.0275061	-0.578566	-1.03745	42	LPCAT2 LPCAT1 PLD3 PAFAH2 PLB1 AGPS PLD1 PLA2G7 GDPD3 PLA2G4A PLA2G6
CD265 NK	Propanoate metabolism	0.431152	0.973651	0.0235996	0.630384	1.04609	33	ACSS1 LDHB LDHA SUCLG2 ACACA SUCLG1 DLD ECHS1 HIBCH ACADS DBT ALDH6A1 PCCB PCCA BCKDHB
DC	Riboflavin metabolism	0.431196	0.857764	0.0198811	0.808453	1.06985	8	BLVRB RFK ACP1 FLAD1 ACP2 ENPP1
Eosinophils	Sulfur metabolism	0.431639	0.954253	0.0362631	0.699953	1.0758	8	PAPSS1 MPST SUOX SELENBP1 TST
Red blood	Aminoacyl-tRNA biosynthesis	0.433123	0.983106	0.0187833	-0.632875	-1.06438	24	CARS2 QRSL1 FARSA FARSB NARS2 IARS2
Neutrophil	Retinol metabolism	0.433625	0.989384	0.0200137	-0.656539	-1.06197	60	RDH11 ADH5 DHRS4 ALDH1A1 DHRS3 DHRS4L2 RETSAT
Naive CD4 T	Sulfur metabolism	0.433959	0.877456	0.0245594	-0.795443	-1.10295	8	MPST PAPSS1 TST PAPSS2 SUOX
Platelet	Butanoate metabolism	0.43422	0.932782	0.0255645	0.662084	1.05388	27	ABAT HADHA HMGCL HADH L2HGDH ACAT2 ALDH5A1 OXCT1
Neutro Mono transitional cell	Glycosphingolipid biosynthesis - lacto and neolacto series	0.434602	0.888738	0.0236175	0.662157	1.05328	27	B3GNT5 ST3GAL6 FUT4 GCNT2 B4GALT1 FUT1
Neutrophil	Alanine, aspartate and glutamate metabolism	0.435013	0.989384	0.0436825	0.569776	1.0078	35	GLUL ABAT
Red blood	Vitamin B6 metabolism	0.436268	0.983106	0.0229441	-0.741683	-1.08388	6	PDXK
Platelet	Tyrosine metabolism	0.436534	0.932782	0.0248988	0.637382	1.04245	35	HGD FAH ADH5 COMT MAOB ALDH3B1 GSTZ1 ADH6 FAHD1
CD4 Treg	Ether lipid metabolism	0.436923	0.946842	0.0335381	-0.549109	-1.01406	42	LPCAT1 LPCAT2 PLB1 PLD3 PLA2G7 CHPT1 PLD4 PAFAH1B2 PLA2G4A
Developing neutrophil	Phosphonate and phosphinate metabolism	0.436983	0.984198	0.022854	-0.772169	-1.08495	5	PCYT1A PCYT2 CEPT1
CD14 Mono	Galactose metabolism	0.437522	0.806098	0.0185442	0.740893	1.06733	29	GAA HK1 HK3 HK2 GLB1 PFKL B4GALT1 GALK1 PGM2 AKR1B1 GLA PGM1 G6PC3 GANC
Doublets	Tyrosine metabolism	0.437815	0.774139	0.0170676	0.721772	1.05964	35	COMT ALDH3B1 FAH GSTZ1 GOT1 FAHD1 ADH5
pDC	Terpenoid backbone biosynthesis	0.438939	0.916848	0.0195512	0.723278	1.06757	22	NUS1 PCYOX1 ZMPSTE24 ICMT GGPS1 FNTA DHDDS ACAT1 PMVK RCE1 ACAT2 PDSS1 HMGCR FDPS
Developing neutrophil	Glyoxylate and dicarboxylate metabolism	0.439173	0.984198	0.0414079	0.533368	1.0068	29	GLUL CAT SHMT1 ACAT1 ACSS2
CD8 T	Glycosaminoglycan degradation	0.440843	0.920479	0.0253432	-0.70589	-1.06018	19	GNS HPSE GLB1 HEXB ARSB HGSNAT GUSB
MAIT	Caffeine metabolism	0.441764	0.962431	0.033149	-0.717023	-1.07906	6	NAT1 CYP1A2 XDH
Prolif lymph	Folate biosynthesis	0.44193	0.992265	0.0183212	0.726412	1.0646	24	DHFR AKR1B1 GGH CBR1 AKR1C3 QDPR MOCS2 FPGS GCH1 PTS PCBD1 GPHN
Developing neutrophil	Cysteine and methionine metabolism	0.441959	0.984198	0.019934	-0.592007	-1.04141	47	LDHB MAT2B MTR MDH2 DNMT1 MDH1 SRM GSS AHCYL1 GCLC ENOPH1 AHCY GOT1 GOT2 BCAT2 AHCYL2 MRI1 SMS MAT2A DNMT3A
CD4 Treg	Vitamin B6 metabolism	0.442322	0.946842	0.0312219	-0.734689	-1.09057	6	PDXK PHOSPHO2 PNPO
DC	Ubiquinone and other terpenoid-quinone biosynthesis	0.44258	0.857764	0.0187512	0.791206	1.06639	11	VKORC1 COQ5 GGCX COQ2 VKORC1L1 COQ7 COQ3 HPD
IgG B	Fatty acid degradation	0.443978	0.942018	0.0269884	-0.573866	-1.02902	42	ACSL1 ALDH2 ACOX1 ACSL4 CPT1A ACADVL ACSL3 ALDH3A2
CD14 Mono	Starch and sucrose metabolism	0.444278	0.806098	0.0181709	0.731134	1.06142	33	GAA HK1 HK3 PYGL HK2 GPI GYG1 PGM2 PYGB PGM1 GBE1 G6PC3 GANC
CD8 T	Terpenoid backbone biosynthesis	0.444369	0.920479	0.0291412	0.661814	1.04549	22	ICMT PCYOX1 MVD FNTA NUS1 ACAT1 PDSS2 RCE1 GGPS1 ZMPSTE24 DHDDS MVK HMGCS1
Neutro Mono transitional cell	Valine, leucine and isoleucine degradation	0.444787	0.888738	0.0218684	0.616387	1.03915	47	ALDH2 HADHA HADHB BCAT1 ACAA1 ECHS1 DLD IL4I1 ACAA2 ALDH3A2 HIBADH HSD17B10 ACADS ABAT ALDH7A1
CD265 NK	Alanine, aspartate and glutamate metabolism	0.444895	0.973651	0.032496	-0.566864	-1.01012	35	GLUL
Doublets	D-Arginine and D-ornithine metabolism	0.444908	0.774139	0.0268486	-0.78247	-1.03809	1	DAO
Basophil	Phosphonate and phosphinate metabolism	0.445739	0.765026	0.0238585	0.778226	1.09393	5	CHPT1 PCYT1A PCYT1B
Naive CD4 T	Porphyrin and chlorophyll metabolism	0.446384	0.877456	0.0216886	-0.65185	-1.04304	37	BLVRB HMOX1 BLVRA GUSB HCCS COX15 ALAS1 FECH
CD265 NK	Fatty acid degradation	0.447104	0.973651	0.0325315	-0.544707	-1.00093	42	ACSL1 ALDH2 ACSL4 ACOX1 HADHB
Platelet	Folate biosynthesis	0.447761	0.932782	0.0287687	-0.618966	-1.0359	24	ALPL AKR1C3 FPGS PTS PCBD2
CD4 CTLs	Biotin metabolism	0.447923	0.998216	0.0231147	0.823332	1.0729	3	HLCS OXSM BTD
CD4 Treg	Ascorbate and aldarate metabolism	0.448503	0.946842	0.0326624	-0.606116	-1.02831	25	ALDH2
CD265 NK	Mucin type O-glycan biosynthesis	0.448582	0.973651	0.022961	0.623298	1.03433	33	ST3GAL1 GALNT10 GALNT11 GALNT1 C1GALT1 GCNT1 GALNT6 GALNT3
Naive B	Alanine, aspartate and glutamate metabolism	0.449128	0.857745	0.0229441	-0.668874	-1.04651	35	GLUL
Platelet	Drug metabolism - other enzymes	0.449659	0.932782	0.0229328	0.571704	1.01421	74	GSTO1 CMPK1 DPYD NME4 GSTP1 MGST1 GSTM3 GUSB RRM1 UPP1 MGST3 HPRT1 TPMT CES1 UCK1 CES2 UGT1A8 NME7 GSTM5
Developing neutrophil	Pyruvate metabolism	0.450751	0.984198	0.0196199	-0.590443	-1.03711	46	LDHB MDH2 ALDH9A1 GLO1 MDH1 PDHB DLD ACSS1 ADH5 PCK2 HAGH AKR1A1 DLAT GRHPR ACACB ALDH3A2
pDC	Metabolism of xenobiotics by cytochrome P450	0.450804	0.916848	0.017438	0.643441	1.04798	68	GSTP1 MGST2 ADH5 AKR7A2 GSTM2 MGST3 GSTK1 GSTM4 EPHX1 GSTO1 MGST1 GSTM1 ALDH3B1 UGT2B15
Basophil	D-Arginine and D-ornithine metabolism	0.450852	0.765026	0.0265888	-0.777318	-1.03662	1	DAO
Developing neutrophil	Drug metabolism - other enzymes	0.450911	0.984198	0.046143	0.457968	0.988258	74	CDA MPO IMPDH1 DUT RRM2 MGST1 TK1 MGST2 GUSB RRM2B TK2 NME1
Memory B	Glyoxylate and dicarboxylate metabolism	0.450962	0.906933	0.0230576	-0.648577	-1.03997	29	GLUL CAT
Neutro Mono transitional cell	Terpenoid backbone biosynthesis	0.451694	0.888738	0.0309448	-0.606359	-1.03192	22	MVD PCYOX1 ICMT FNTA FDPS MVK IDI1 ACAT1 NUS1 FNTB HMGCS1
DC	N-Glycan biosynthesis	0.452273	0.857764	0.0165886	0.716631	1.05211	49	MGAT1 RPN2 DDOST STT3B RPN1 MAN2A1 MGAT4B DAD1 STT3A GANAB MAN1B1 DPM3 ALG2 ALG3 DPAGT1 ALG13 B4GALT3 DPM1 SRD5A3 ALG5 ALG8 MAN1A2 B4GALT1
pDC	Other glycan degradation	0.453155	0.916848	0.0194276	0.740291	1.06649	17	MAN2B1 HEXB MAN2C1 GLB1 AGA FUCA1 NEU1 HEXA GBA GBA2 ENGASE
Naive B	Linoleic acid metabolism	0.454242	0.857745	0.0228316	-0.684713	-1.04974	28	PLB1 PLA2G12A PLA2G4A ALOX15 PLA2G6
Neutrophil	Butanoate metabolism	0.454357	0.989384	0.0196242	-0.723025	-1.06502	27	HADHA ECHS1 OXCT1 HADH ACAT1 ALDH5A1 HMGCS1 HMGCL ACADS BDH1 ACAT2 BDH2
Eosinophils	Porphyrin and chlorophyll metabolism	0.454971	0.954253	0.0209948	-0.61728	-1.03785	37	BLVRB UROD HMOX1 UROS BLVRA COX10 HMBS COX15 PPOX FXN EARS2 MMAB HCCS
CD4 Treg	Folate biosynthesis	0.45625	0.946842	0.0321231	-0.605479	-1.02235	24	ALPL AKR1C3 CBR1 PTS GGH GCH1 PCBD2 TPH1
CD4 Treg	Purine metabolism	0.457617	0.946842	0.021317	0.519473	1.00705	119	PDE3B APRT PKM PDE7A ENTPD4 ADSL PRPS1 NME3 NUDT5 ATIC ADPRM PDE4B GMPS ITPA GART ADCY3 PDE6D RRM1 FHIT GUK1 DCK NUDT9 HPRT1 NTPCR PAICS PAPSS1 PDE8A NUDT2 NT5C3A ADK AK3 AK9 PRPS2 NME1 IMPDH2 GMPR2 AK1 AK2 PDE1B ADA NT5C
Eosinophils	Galactose metabolism	0.457684	0.954253	0.0364954	0.56962	1.01012	29	MGAM HK2 HK3 GAA GLB1 PGM2
Naive CD4 T	Lipoic acid metabolism	0.457697	0.877456	0.0279948	0.766732	1.08732	4	LIPT1 LIPT2 LIAS ACSM1
DC	Pyrimidine metabolism	0.457751	0.857764	0.0163175	0.711258	1.04912	54	TYMP DPYD ENTPD1 CMPK1 NME1 DCTD PNP DUT DCTPP1 TK2 RRM2B CMPK2 DCK CTPS1 NME4 UCK2 ENTPD6 NME3 NT5C3B NUDT2 CTPS2 CAD NT5C ENPP1 NME6 NME1-NME2 DHODH ENTPD4 DTYMK NT5C3A UMPS UCKL1 UCK1 RRM1
IgG B	beta-Alanine metabolism	0.459114	0.942018	0.0263861	-0.59012	-1.01936	31	ALDH2 DPYD ALDH3B1 ACOX1 ABAT ALDH3A2 SMOX MLYCD
CD14 Mono	Nicotinate and nicotinamide metabolism	0.459674	0.806098	0.0176678	0.725699	1.05353	33	BST1 NAMPT NADK PNP SIRT1 NNT SIRT2 NADSYN1 NT5C2 NMNAT1 SIRT7
Neutro Mono transitional cell	Alanine, aspartate and glutamate metabolism	0.459692	0.888738	0.0221035	0.62916	1.03154	35	GLUL GLUD1 ASRGL1 IL4I1 DDO
CD4 CTLs	Ascorbate and aldarate metabolism	0.460074	0.998216	0.0507207	-0.547265	-0.988428	25	ALDH2
DC	Glyoxylate and dicarboxylate metabolism	0.460163	0.857764	0.0168794	0.736731	1.05206	29	CAT MDH2 CS GRHPR DLD SHMT2 MDH1 ACSS2 ACO2 PCCB ACAT1 PGP PCCA ACSS1 AFMID
NK	Vitamin B6 metabolism	0.460493	0.957853	0.0258753	-0.801928	-1.08927	6	PDXK
Naive B	Ether lipid metabolism	0.460934	0.857745	0.0224026	-0.645542	-1.03196	42	LPCAT2 LPCAT1 PAFAH1B1 PAFAH2 AGPS PLD3 PLB1 PAFAH1B2 PLA2G7 PLD1 PLA2G12A
CD14 Mono	Sulfur metabolism	0.461074	0.806098	0.020648	0.816316	1.07218	8	PAPSS1 ETHE1 MPST TST PAPSS2 SUOX
MAIT	Phenylalanine, tyrosine and tryptophan biosynthesis	0.462164	0.962431	0.0222735	0.779659	1.07293	6	GOT2 IL4I1 TAT
DC	One carbon pool by folate	0.46339	0.857764	0.017305	0.758945	1.05477	18	MTHFD2 SHMT2 GART MTHFR ATIC MTHFD1 MTFMT MTR MTHFD1L MTHFD2L
pDC	Valine, leucine and isoleucine biosynthesis	0.46415	0.917752	0.0223648	0.811188	1.0732	4	BCAT1 BCAT2 SDSL
CD16 Mono	Starch and sucrose metabolism	0.464409	0.938152	0.0171098	0.729482	1.05473	33	HK1 HK3 GPI GAA GYG1 PYGB UGP2 GANC
Basophil	Citrate cycle (TCA cycle)	0.464466	0.765026	0.0192885	0.625822	1.03326	30	ACLY IDH3G SDHB ACO1 CS DLST DLD SDHD IDH3B PDHA1 IDH1 SUCLG1 FH ACO2
CD4 Treg	Glycolysis Gluconeogenesis	0.464789	0.946842	0.0218529	0.562896	1.0121	64	LDHB LDHA PFKP PKM GALM PFKL ADH5 HK1 ENO2 ALDH9A1 ENO1 PDHA1 GPI DLAT ALDH3A2 HKDC1
Red blood	Ether lipid metabolism	0.465121	0.983106	0.0167007	-0.594613	-1.0386	42	LPCAT2 PLD3 LPCAT1 LPCAT4 PLA2G12A AGPS PLD4 PLB1 PAFAH2 GDPD3 PAFAH1B2 PAFAH1B3 PAFAH1B1 TMEM86B GDPD1
Eosinophils	beta-Alanine metabolism	0.465228	0.954253	0.0206621	-0.626076	-1.03323	31	HADHA CNDP2 ALDH2 DPYD ECHS1 ALDH3A2 ALDH9A1 ACOX3 CSAD
Memory B	Biosynthesis of unsaturated fatty acids	0.465453	0.906933	0.0226317	-0.664038	-1.03997	23	ACOX1 SCP2 FADS1 ELOVL6 ELOVL1 HSD17B12 ACAA1 ACOT7 ELOVL7 SCD FADS2 SCD5
Naive CD4 T	Neomycin, kanamycin and gentamicin biosynthesis	0.466077	0.877456	0.0244505	-0.805135	-1.09463	5	HK3 HK2 HK1
Naive CD4 T	Nitrogen metabolism	0.466604	0.877456	0.022167	-0.717042	-1.05241	17	GLUL GLUD1
Memory B	alpha-Linolenic acid metabolism	0.466613	0.906933	0.0225768	-0.660379	-1.03585	24	ACOX1 PLB1 ACAA1 FADS2 PLA2G6 PLA2G4A
Memory B	beta-Alanine metabolism	0.466965	0.906933	0.022473	-0.637222	-1.02721	31	DPYD ALDH2 ALDH3B1 ACOX1 ALDH3A2 ABAT ALDH9A1 SMOX ALDH6A1 ACADS AOC2
Basophil	Glycosaminoglycan biosynthesis - heparan sulfate heparin	0.467671	0.765026	0.0196285	0.639605	1.03352	24	NDST1 EXT1 EXTL3 XYLT1 HS2ST1 B3GAT3 GLCE HS6ST1
CD265 NK	Steroid hormone biosynthesis	0.468293	0.973651	0.0315708	-0.51632	-0.986648	55	CYP1B1 COMT STS AKR1C3
Prolif lymph	Biosynthesis of unsaturated fatty acids	0.468309	0.992265	0.0174923	0.720969	1.05329	23	ACOT7 SCP2 TECR ELOVL5 SCD FADS2 HSD17B12 ELOVL6 SCD5 ACAA1 ACOT1 HSD17B4 FADS1
Naive B	Glyoxylate and dicarboxylate metabolism	0.46867	0.857745	0.0223217	-0.676406	-1.03978	29	GLUL CAT
Basophil	Fatty acid biosynthesis	0.468737	0.765026	0.0202563	0.669049	1.04591	17	ACSL4 ACSL5 ACACB ACSL1 OXSM MCAT
Naive B	Cysteine and methionine metabolism	0.469711	0.857745	0.0219151	-0.630361	-1.02337	47	LDHA DNMT1 AMD1 TST GSS MPST GCLC ADI1 MAT2B LDHB GCLM BCAT1 SMS
CD265 NK	One carbon pool by folate	0.470137	0.973651	0.0223379	0.683904	1.04349	18	ATIC MTR GART MTHFD1 AMT MTHFD2 DHFR MTHFR MTHFD2L MTHFD1L
Neutrophil	Glyoxylate and dicarboxylate metabolism	0.470511	0.989384	0.041711	0.572108	0.985347	29	GLUL CAT
CD4 Treg	Other types of O-glycan biosynthesis	0.471243	0.946842	0.021791	0.590845	1.01457	43	OGT MFNG ST6GAL1 B4GALT3 LFNG POMT1 POGLUT1 EOGT
Eosinophils	Glycosaminoglycan biosynthesis - chondroitin sulfate dermatan sulfate	0.471325	0.954253	0.0353254	0.593588	0.998102	20	CHST11 CHST15 CHSY1 CHPF2 CHST13 XYLT1 CSGALNACT1
CD4 CTLs	Pentose and glucuronate interconversions	0.471544	0.998216	0.0177564	0.707894	1.05178	28	UGP2 DCXR AKR1B1 UGDH AKR1A1 RPE GUSB
CD265 NK	Various types of N-glycan biosynthesis	0.471899	0.973651	0.0222308	0.60376	1.0146	37	MAN1A2 B4GALT1 STT3B MGAT4A FUT8 DDOST DAD1 RPN2 ALG13 STT3A MAN1B1 ALG11
CD14 Mono	Selenocompound metabolism	0.472029	0.806098	0.0186752	0.778534	1.06144	14	TXNRD1 PAPSS1 TXNRD2 SEPHS2 SEPHS1 PAPSS2 SEPSECS MTR CTH
Neutrophil	Aminoacyl-tRNA biosynthesis	0.472276	0.989384	0.0190149	-0.726395	-1.05553	24	IARS2 QRSL1 FARSA RARS2 TARS2 FARSB GATC AARS2 FARS2 VARS2 YARS2 CARS2 LARS2 SEPSECS NARS2 DARS2 MARS2 WARS2 HARS2 EARS2 PSTK SARS2
Developing neutrophil	Riboflavin metabolism	0.472735	0.984198	0.0206668	-0.72507	-1.05881	8	ACP1 BLVRB RFK ACP5 FLAD1 ACP2
Prolif lymph	Glycosaminoglycan degradation	0.474008	0.992265	0.052891	-0.550518	-0.975192	19	IDS GNS HPSE HGSNAT GALNS ARSB HYAL2
CD4 CTLs	Glycosaminoglycan biosynthesis - keratan sulfate	0.474008	0.998216	0.0182439	0.752381	1.05476	14	ST3GAL1 CHST2 B4GALT3 FUT8 B3GNT2 B4GALT4 B4GALT1
Basophil	N-Glycan biosynthesis	0.474844	0.765026	0.018125	0.595636	1.02092	49	STT3B MAN1A1 MGAT3 RPN1 ST6GAL1 MGAT1 STT3A ALG6 ALG13 MOGS RPN2 MAN1B1 DPM1 ALG2 MGAT4B DDOST GANAB ALG3 ALG11 DPM2 MGAT5 DAD1 DPAGT1
Naive B	Terpenoid backbone biosynthesis	0.475492	0.857745	0.022311	-0.698497	-1.04461	22	HMGCR ZMPSTE24 PCYOX1 ICMT MVD FNTB NUS1
CD16 Mono	Aminoacyl-tRNA biosynthesis	0.476031	0.938152	0.0172693	0.742785	1.05051	24	IARS2 CARS2 FARSA RARS2 QRSL1 TARS2 FARSB DARS2 HARS2 VARS2 YARS2 WARS2 GATC SEPSECS LARS2 EARS2 SARS2 AARS2 NARS2
Developing neutrophil	Inositol phosphate metabolism	0.476541	0.984198	0.0183562	-0.551454	-1.01579	73	PIP4K2A INPP4A INPP5D TPI1 PI4KA ITPKB INPP4B PIK3CA PLCG1 PIKFYVE PIP4K2B PI4K2A MTMR1 PIK3CD INPPL1 PLCB1 PIK3C3 PIK3C2A INPP5F INPP5K MTMR2 PIK3C2B
IgG B	Glycerolipid metabolism	0.477127	0.942018	0.0258325	-0.539667	-0.992315	52	LPIN2 DGKZ ALDH2 DGAT2 DGAT1 MBOAT2 GK AGPAT2 DGKQ MBOAT1 ALDH3A2 DGKH GLA AGPAT4 MGLL LCLAT1 LPIN1
Memory B	Mucin type O-glycan biosynthesis	0.477686	0.906933	0.0220561	-0.629096	-1.01973	33	B4GALT5 ST3GAL1 GALNT6 ST3GAL2 GALNT3 ST6GALNAC2 GALNT11 GALNT2 GALNT7 GCNT4 C1GALT1C1
Doublets	Selenocompound metabolism	0.477824	0.806065	0.0170255	0.747822	1.04908	14	SEPHS1 MTR PAPSS1 PAPSS2 SEPHS2 TXNRD2 TXNRD1
IgG B	Folate biosynthesis	0.478767	0.942018	0.0260699	-0.60774	-1.01057	24	ALPL AKR1C3 GCH1 PTS CBR1 QDPR FPGS AKR1B1 PCBD1
CD14 Mono	Glycerolipid metabolism	0.478944	0.806098	0.0164239	0.692979	1.03755	52	ALDH2 AGPAT3 AKR1A1 ALDH3A2 AGPAT2 PNPLA2 AKR1B1 DGKD MBOAT1 GLA DGAT1
Neutrophil	Arginine and proline metabolism	0.479686	0.989384	0.0423802	0.523237	0.968404	47	SAT1 ARG1 AOC1 NOS1
IgG B	Other types of O-glycan biosynthesis	0.480631	0.942018	0.0256275	0.560559	0.99379	43	B4GALT1 ST6GAL1 OGT GALNT10 C1GALT1 GALNT7 GALNT1 POFUT2 POGLUT1 POMT1
Neutrophil	Synthesis and degradation of ketone bodies	0.480869	0.989384	0.0187472	-0.777244	-1.04187	10	OXCT1 ACAT1 HMGCS1 HMGCL BDH1 ACAT2 BDH2
MAIT	Fructose and mannose metabolism	0.481143	0.962431	0.0379537	-0.540335	-0.981127	29	ALDOA HK3 PFKFB4 HK2 FBP1 TPI1 PFKL PFKFB2 PFKFB3
CD14 Mono	Glycosaminoglycan biosynthesis - chondroitin sulfate dermatan sulfate	0.481508	0.806098	0.0176825	0.750209	1.05216	20	CSGALNACT2 DSE CHST15 CHSY1 CHST11 XYLT1 CHPF2 B4GALT7 B3GALT6 CHST14 B3GAT3
Naive B	One carbon pool by folate	0.482171	0.857745	0.0301262	0.660085	1.0169	18	SHMT2 ATIC MTR MTHFR GART MTHFD1 DHFR AMT MTHFD2L
pDC	One carbon pool by folate	0.482462	0.932759	0.0183912	0.722337	1.04742	18	MTR ATIC MTHFD2 GART DHFR MTFMT MTHFD1 MTHFD2L SHMT2
CD265 NK	Glycosphingolipid biosynthesis - lacto and neolacto series	0.482688	0.973651	0.0217654	0.632394	1.01964	27	B4GALT1 B3GNT2 FUT7 B4GALT4 B3GALNT1 ST3GAL3 FUT2
DC	Retinol metabolism	0.482777	0.875032	0.0154674	0.700566	1.03727	60	DHRS4 CYP2S1 DHRS4L2 ADH5 DGAT1 RETSAT RDH11 PNPLA4 DHRS9 CYP3A5 DHRS3
Naive B	Glycosaminoglycan biosynthesis - chondroitin sulfate dermatan sulfate	0.484489	0.857745	0.0221299	-0.703841	-1.03981	20	CSGALNACT2 CHST15 CHST11 CHSY1 CHST12 CHST7 CHPF2
Eosinophils	Glycolysis Gluconeogenesis	0.484942	0.954253	0.0198987	-0.559719	-1.00653	64	ENO1 PKM LDHB GAPDH LDHA ALDH2 PFKL HK1 AKR1A1 TPI1 PFKP ADH5 PDHA1 ALDH3A2 DLAT PGAM1 BPGM PCK2 ENO2 GALM G6PC3 ALDH9A1
NK	Glycosylphosphatidylinositol (GPI)-anchor biosynthesis	0.485443	0.957853	0.0271613	0.627107	1.00066	25	GPAA1 PIGK PIGT PIGC PIGS DPM2 PIGO PIGM PIGH PIGV PIGW PIGG
Prolif lymph	Other types of O-glycan biosynthesis	0.487408	0.992265	0.0161725	0.675177	1.03835	43	GALNT1 OGT MFNG ST6GAL1 GXYLT1 GALNT10 EOGT C1GALT1 B4GALT2 B4GALT3 C1GALT1C1 GALNT2 POFUT1 POMT2 POMT1 GALNT6 XXYLT1 POGLUT1 RFNG GALNT11 GALNT15
Eosinophils	Amino sugar and nucleotide sugar metabolism	0.488694	0.954253	0.0350682	0.511829	0.976479	46	HK2 CYB5R4 GPI HK3 NAGK NPL PGM2 PMM1
NK	Biotin metabolism	0.488699	0.957853	0.0256767	0.791795	1.07903	3	HLCS BTD
MAIT	One carbon pool by folate	0.488827	0.962431	0.019663	0.684461	1.03777	18	MTR ATIC GART MTHFD1 SHMT2 MTFMT AMT
Memory B	Alanine, aspartate and glutamate metabolism	0.48926	0.906933	0.021653	-0.618478	-1.00956	35	GLUL GLUD1
Naive CD4 T	Amino sugar and nucleotide sugar metabolism	0.489273	0.877456	0.0200093	-0.616259	-1.01182	46	NAGK CYB5R4 HK3 HEXB HK2 NPL HEXA CYB5R3 PGM2 GALK1 HK1 PGM1 NANS GPI GNPDA1 UAP1
Naive B	Glycosylphosphatidylinositol (GPI)-anchor biosynthesis	0.489538	0.857745	0.0217039	-0.678753	-1.028	25	PIGX PIGT MPPE1 PIGS GPAA1 PIGK PIGM PIGA PIGQ
CD14 Mono	D-Arginine and D-ornithine metabolism	0.4896	0.806098	0.0250251	-0.755493	-1.00847	1	DAO
Neutro Mono transitional cell	Glycosphingolipid biosynthesis - globo and isoglobo series	0.490426	0.896911	0.0233344	0.687015	1.03352	15	NAGA HEXB ST3GAL2 GLA GBGT1 HEXA FUT1
MAIT	Mannose type O-glycan biosynthesis	0.490503	0.962431	0.0196113	0.683678	1.03659	18	B4GALT1 B4GALT3 ST3GAL3 CHST10 B3GALNT2 POMGNT2 POMT1 FKTN FKRP POMT2 POMGNT1
CD4 Treg	Alanine, aspartate and glutamate metabolism	0.490985	0.946842	0.0311146	-0.545525	-0.979938	35	GLUL
Memory B	Histidine metabolism	0.491427	0.906933	0.0218426	-0.658298	-1.02005	21	ALDH2 ALDH3B1 HAL HNMT ALDH3A2
Doublets	Glycosaminoglycan biosynthesis - heparan sulfate heparin	0.492328	0.806065	0.0157723	0.718197	1.03872	24	HS2ST1 EXT1 HS3ST1 NDST1 EXT2 XYLT1 HS6ST1 GLCE B4GALT7 EXTL3 B3GALT6 B3GAT3 NDST2
Memory B	Lipoic acid metabolism	0.492351	0.906933	0.0265133	0.748697	1.06138	4	LIPT1 ACSM1 LIAS LIPT2
Basophil	Tyrosine metabolism	0.493279	0.769729	0.0180831	0.604861	1.01228	35	ALDH3B1 COMT FAH TYRP1 TAT ALDH3A1 TPO ALDH3B2 GOT1L1 ADH6 MIF TYR
Naive CD4 T	Phenylalanine, tyrosine and tryptophan biosynthesis	0.494055	0.877456	0.0278271	0.720096	1.04427	6	GOT2 GOT1 TAT
Neutrophil	Starch and sucrose metabolism	0.494343	0.989384	0.0403097	0.546163	0.961282	33	MGAM PYGL HK2
IgG B	Mannose type O-glycan biosynthesis	0.494733	0.942018	0.0247541	0.626414	1.00444	18	B4GALT1 POMGNT1 FKRP B3GALNT2 POMT1 ST3GAL3 FKTN
MAIT	Citrate cycle (TCA cycle)	0.494926	0.962431	0.0189985	0.639434	1.01991	30	SDHA ACLY SUCLG2 MDH1 SUCLG1 DLST MDH2 FH DLAT DLD PDHA1 IDH2 SUCLA2 SDHC IDH3G IDH3A
Red blood	Glycosylphosphatidylinositol (GPI)-anchor biosynthesis	0.495136	0.983106	0.0166973	-0.607527	-1.02607	25	PIGX PIGG MPPE1 PIGK PIGC PIGS PIGT GPAA1 PIGQ PIGB
CD14 Mono	Butanoate metabolism	0.496962	0.806098	0.0167726	0.726987	1.04128	27	HADHA ECHS1 HMGCL ABAT ACADS ACAT1
MAIT	Vitamin B6 metabolism	0.497227	0.962431	0.0308711	-0.680737	-1.02445	6	PDXK PNPO
Doublets	Phenylalanine metabolism	0.497256	0.806065	0.0161463	0.731883	1.03924	17	ALDH3B1 GOT1 MAOA ALDH3B2 MIF MAOB
CD265 NK	Aminoacyl-tRNA biosynthesis	0.498253	0.973651	0.0213368	0.639148	1.01359	24	IARS2 TARS2 YARS2 MARS2 SEPSECS FARSA GATC HARS2 FARSB AARS2 WARS2 NARS2 VARS2 LARS2 FARS2
Platelet	Selenocompound metabolism	0.498959	0.932782	0.0241105	0.67592	1.02024	14	MTR PAPSS1 TXNRD1 PAPSS2 SEPHS1 MARS2 CTH
Naive B	Tryptophan metabolism	0.500079	0.857745	0.0212037	-0.636534	-1.01006	40	ALDH2 CYP1B1 CAT HADHA DLD KYNU ALDH3A2
Doublets	Mucin type O-glycan biosynthesis	0.500316	0.806065	0.0151843	0.705336	1.03303	33	GALNT1 C1GALT1 GALNT2 GALNT6 B4GALT5 ST3GAL1 ST3GAL2 GALNT7 C1GALT1C1 ST6GALNAC3 ST6GALNAC4 GCNT1 GALNT4
MAIT	Propanoate metabolism	0.500403	0.962431	0.0187231	0.629248	1.01425	33	LDHB LDHA SUCLG2 SUCLG1 DBT BCKDHB HADHA DLD ACACB HIBCH ALDH6A1 ECHS1 ACSS1
Memory B	D-Arginine and D-ornithine metabolism	0.501521	0.906933	0.025173	-0.752714	-0.999333	1	DAO
CD4 Treg	Starch and sucrose metabolism	0.501944	0.946842	0.0307251	-0.54746	-0.972763	33	PYGL MGAM GAA HK3 HK2 GYG1 GBE1 PGM2
CD14 Mono	Glycosphingolipid biosynthesis - ganglio series	0.502064	0.806098	0.01762	0.762911	1.04598	15	HEXB GLB1 HEXA ST3GAL5 ST6GALNAC3 ST3GAL2 SLC33A1 ST3GAL1
MAIT	Steroid hormone biosynthesis	0.502399	0.962431	0.0399925	-0.476407	-0.960236	55	CYP1B1 COMT SRD5A1 STS SRD5A3
Naive B	Biosynthesis of unsaturated fatty acids	0.502492	0.857745	0.0214014	-0.681955	-1.02435	23	ACOX1 SCP2 FADS1 ELOVL6 ACAA1 FADS2 ELOVL1 ELOVL7 ACOT7 TECR SCD5 HSD17B12 ACOT4 ELOVL4
Red blood	Phenylalanine, tyrosine and tryptophan biosynthesis	0.502567	0.983106	0.0312004	0.592316	1.00484	6	GOT2 GOT1L1 PAH IL4I1
Prolif lymph	Fatty acid elongation	0.502892	0.992265	0.0164507	0.710115	1.03743	23	ACOT7 ACAA2 HADH HADHA TECR ELOVL5 ECHS1 HADHB HSD17B12 ELOVL6 THEM4 ACOT1 MECR
CD4 CTLs	Glyoxylate and dicarboxylate metabolism	0.503201	0.998216	0.0494127	-0.515093	-0.954496	29	GLUL CAT
CD8 T	Phenylalanine metabolism	0.503476	0.952827	0.0234163	-0.683607	-1.01516	17	ALDH3B1
CD265 NK	Inositol phosphate metabolism	0.503592	0.973651	0.0209131	0.541118	0.988119	73	PIP4K2A INPP4A SACM1L PLCG2 INPP5D TPI1 PLCH2 PLCG1 PI4KA PLCB1 PIP4K2B PIK3C2A PIK3CG PIK3CA ITPKB INPP1 MTMR1 INPP4B INPP5B PIK3CD
CD4 CTLs	Mannose type O-glycan biosynthesis	0.504485	0.998216	0.0170887	0.728381	1.03943	18	B4GALT3 POMGNT1 B4GALT1 POMT1 FKTN B3GAT1 POMGNT2 FKRP B3GALNT2 CHST10 FUT4 ST3GAL3
Developing neutrophil	Pyrimidine metabolism	0.504854	0.984198	0.041216	0.462741	0.954556	54	CDA ENTPD1 CANT1 NT5C2 DUT RRM2 TK1 TYMS ENPP1 ENTPD5 RRM2B TK2 NME1
CD4 Treg	Glycerolipid metabolism	0.504969	0.946842	0.0205454	0.560514	0.987889	52	DGKA DGKH LPIN1 DGKZ DGKE LPIN2 AGPAT3 ALDH9A1 ALDH3A2 LCLAT1
Naive CD4 T	Citrate cycle (TCA cycle)	0.505834	0.877456	0.0199915	-0.644084	-1.00582	30	SDHB IDH2 ACLY IDH1 PDHB IDH3G SUCLG1 IDH3B MDH2 PCK2 DLD SDHD PDHA1 ACO2 FH CS SUCLA2 ACO1 IDH3A
CD16 Mono	Glycosaminoglycan degradation	0.507286	0.938152	0.0166735	0.743187	1.03788	19	GNS GUSB GLB1 HGSNAT ARSB
Basophil	Cysteine and methionine metabolism	0.507757	0.769729	0.017223	0.585081	0.999126	47	ADI1 AMD1 AHCYL1 MAT2A MAT2B DNMT3A TST LDHB GCLC SMS ENOPH1 MTR AHCYL2 LDHA MPST BCAT1 MRI1 GCLM APIP AHCY
CD4 CTLs	Glycosylphosphatidylinositol (GPI)-anchor biosynthesis	0.507762	0.998216	0.016776	0.703919	1.03372	25	PIGK GPAA1 PIGC PIGS PIGT PIGL PIGM PIGH PIGG PIGA DPM2 PGAP1 PIGN PIGO PIGP PIGU PIGQ
Prolif lymph	Metabolism of xenobiotics by cytochrome P450	0.508444	0.992265	0.0150571	0.644009	1.02354	68	GSTP1 ADH5 GSTK1 GSTO1 AKR7A2 CBR1 GSTM2
Memory B	Glycosaminoglycan biosynthesis - chondroitin sulfate dermatan sulfate	0.508562	0.906933	0.0212873	-0.651511	-1.00699	20	CHST11 CSGALNACT2 CHST15 CHSY1 XYLT1 CHST12 B3GAT3 CHST7 CHPF2
Prolif lymph	Drug metabolism - cytochrome P450	0.509903	0.992265	0.0151297	0.647187	1.02331	63	GSTP1 ADH5 GSTK1 GSTO1 GSTM2 GSTM1 FMO1 GSTO2 MGST3 GSTM4
IgG B	Butanoate metabolism	0.510144	0.942018	0.0244059	0.582135	0.980274	27	HADH ALDH5A1 OXCT1 HADHA ACAT1 HMGCS1
Basophil	Thiamine metabolism	0.511082	0.769729	0.0334619	-0.562094	-0.976397	13	ALPL AK5 TPK1 NTPCR
Memory B	Ether lipid metabolism	0.511189	0.906933	0.0209323	-0.59686	-0.992257	42	LPCAT2 PAFAH1B1 PAFAH1B2 AGPS LPCAT1 PAFAH2 PLB1 PLD3 PLA2G7 PLD1 PLA2G6 PLA2G4A PLD2
CD8 T	Porphyrin and chlorophyll metabolism	0.511212	0.952827	0.0224785	-0.61711	-0.994599	37	BLVRB HMOX1 BLVRA COX15 GUSB ALAD ALAS1
CD8 T	Linoleic acid metabolism	0.511338	0.952827	0.0225275	-0.638423	-0.998356	28	PLB1 PLA2G12A PLA2G4A ALOX15 PLA2G4C
CD4 CTLs	Synthesis and degradation of ketone bodies	0.511539	0.998216	0.0176274	0.759187	1.03694	10	OXCT1 BDH1 ACAT1 BDH2 ACAT2 HMGCS1 HMGCL
Red blood	Propanoate metabolism	0.511695	0.983106	0.015652	-0.588413	-1.01358	33	HADHA LDHA ACSS1 ECHDC1 ACOX1 ACAT1 MLYCD LDHB PCCA SUCLG1 ACACA ACSS2 ACAT2 ACACB
CD14 Mono	Ubiquinone and other terpenoid-quinone biosynthesis	0.512124	0.806098	0.0180983	0.780251	1.04416	11	COQ2 VKORC1 GGCX COQ5 VKORC1L1 COQ7
pDC	Fatty acid degradation	0.513944	0.949254	0.0163241	0.651429	1.01665	42	ALDH2 HADHA ACADVL CPT1A ACSL3 ACADM CYP2U1 HADH ECI2 ECHS1 ACSL4 ACOX3 ADH5 ACAA2 ACAA1
CD14 Mono	Terpenoid backbone biosynthesis	0.514071	0.806098	0.0165751	0.732388	1.03317	22	NUS1 HMGCR ZMPSTE24 FNTA PMVK IDI1 GGPS1 PCYOX1 FNTB ICMT ACAT1 PDSS2 PDSS1 FDPS DHDDS RCE1 HMGCS1
Platelet	Fatty acid elongation	0.514658	0.932782	0.0228877	0.631867	0.994474	23	ELOVL7 HADHA HSD17B12 ACOT7 THEM4 THEM5 HADH ELOVL4 ELOVL1 PPT2
Naive CD4 T	Tyrosine metabolism	0.515098	0.877456	0.0195298	-0.628163	-0.998436	35	ALDH3B1 COMT
Naive B	Folate biosynthesis	0.515137	0.857745	0.0209563	-0.670033	-1.00924	24	ALPL GCH1 AKR1C3 CBR1
Doublets	Terpenoid backbone biosynthesis	0.515601	0.815587	0.0152423	0.716411	1.03062	22	NUS1 IDI1 FNTA PMVK HMGCS1 PDSS2 PCYOX1 FDPS DHDDS FNTB ICMT MVD PDSS1 GGPS1 MVK
MAIT	Arginine biosynthesis	0.515778	0.962431	0.0354412	-0.547107	-0.953525	22	GLUL
MAIT	Fatty acid biosynthesis	0.516331	0.962431	0.0345398	-0.582125	-0.973086	17	ACSL1 ACSL4
CD4 CTLs	Glycolysis Gluconeogenesis	0.516895	0.998216	0.0155234	0.634089	1.01334	64	LDHB LDHA ENO1 PFKP ADH5 GPI ENO2 TPI1 PKM ALDH9A1 GALM DLAT PGK1 PDHA1 BPGM PDHB DLD ACSS1 PFKL HK1
CD265 NK	Terpenoid backbone biosynthesis	0.51711	0.973651	0.0207988	0.638412	1.00201	22	MVD FNTA NUS1 ICMT HMGCS1 GGPS1 IDI1 PDSS2 MVK FDPS PCYOX1 DHDDS
Naive B	Lipoic acid metabolism	0.517304	0.857745	0.0264983	0.760951	1.055	4	LIAS LIPT2 LIPT1 ACSM1
Developing neutrophil	Pentose and glucuronate interconversions	0.517786	0.984198	0.0180413	-0.606913	-1.00634	28	AKR1B1 UGP2 DCXR AKR1A1 UGDH
Memory B	Retinol metabolism	0.5186	0.906933	0.0204759	-0.5613	-0.974837	60	ALDH1A1 DHRS3 DGAT1 RDH11 DHRS4L2 DHRS4 ADH5 RDH10 RETSAT DHRS9
DC	Arachidonic acid metabolism	0.51863	0.880647	0.0144374	0.69241	1.02447	58	GPX1 LTA4H TBXAS1 PTGS1 PTGES3 ALOX5 PLB1 CBR1 PTGES2
CD4 Treg	N-Glycan biosynthesis	0.51874	0.946842	0.0202065	0.561848	0.980901	49	MAN1A2 MGAT4A ST6GAL1 MAN2A1 B4GALT3 RPN2 STT3B FUT8 MGAT5 DAD1 MAN1B1 MOGS
CD16 Mono	Fatty acid degradation	0.518949	0.938152	0.0152057	0.699674	1.02594	42	HADHA ACSL4 CPT1A HADHB ECHS1 ACAA2 ALDH9A1 ALDH3A2 ACAA1 ACADVL CYP2U1 ECI1 ACADM ACSL5 ACSL3 ACAT1 CPT2
Eosinophils	Butanoate metabolism	0.518969	0.954253	0.0191344	-0.620632	-1.00459	27	HADHA ECHS1 OXCT1 HADH HMGCS1 BDH2 ALDH5A1 ACADS
Naive CD4 T	Arginine biosynthesis	0.519803	0.877456	0.0202246	-0.673562	-1.01162	22	GLUL GLUD1 ASL
Neutro Mono transitional cell	Valine, leucine and isoleucine biosynthesis	0.51994	0.896911	0.0255019	0.753577	1.04943	4	BCAT1 SDSL SDS
Neutro Mono transitional cell	Tyrosine metabolism	0.520769	0.896911	0.0201704	0.599967	0.983678	35	ALDH3B1 COMT IL4I1 GSTZ1 AOC3
NK	Glycosaminoglycan degradation	0.521046	0.957853	0.0230804	-0.672632	-1.00426	19	GNS HPSE HEXB GLB1 HGSNAT ARSB
pDC	Pentose and glucuronate interconversions	0.521734	0.949254	0.0166633	0.673622	1.01626	28	AKR1A1 RPE DCXR GUSB UGDH UGP2 SORD RPEL1
Red blood	Cysteine and methionine metabolism	0.522192	0.983106	0.0148415	-0.572431	-1.00667	47	AMD1 MAT2B LDHA DNMT1 MAT2A DNMT3A MDH2 LDHB TST AHCY BCAT2 GCLM
Memory B	Tyrosine metabolism	0.522514	0.906933	0.020634	-0.60409	-0.986079	35	ALDH3B1 COMT FAH ADH5 AOC2 AOC3 IL4I1 DCT HGD
Naive B	Phenylalanine metabolism	0.523296	0.857745	0.0210285	-0.701685	-1.01824	17	ALDH3B1
Neutro Mono transitional cell	One carbon pool by folate	0.52373	0.896911	0.0272009	-0.594656	-0.984335	18	MTR GART ATIC SHMT2 MTHFD1 AMT DHFR SHMT1
Basophil	Vitamin B6 metabolism	0.524258	0.769729	0.0208845	0.72746	1.03361	6	PDXK PHOSPHO2
Naive B	Other types of O-glycan biosynthesis	0.524414	0.857745	0.0297833	0.556471	0.956485	43	ST6GAL1 B4GALT1 C1GALT1 GALNT10 OGT
Red blood	Arachidonic acid metabolism	0.524739	0.983106	0.014504	-0.565357	-1.00435	58	PTGS2 CYP4F3 ALOX5 PTGS1 PLA2G12A TBXAS1 PLB1 GPX1 PTGDS GPX7
Naive CD4 T	Valine, leucine and isoleucine biosynthesis	0.525198	0.877456	0.0228821	-0.777726	-1.05517	4	BCAT1 SDSL
Developing neutrophil	Biosynthesis of unsaturated fatty acids	0.525484	0.984198	0.0368429	0.517183	0.94635	23	ELOVL5 ACOX1 SCD HSD17B12
Naive CD4 T	Vitamin B6 metabolism	0.525551	0.877456	0.0220247	-0.764482	-1.04787	6	PDXK
Platelet	Propanoate metabolism	0.525891	0.932782	0.0220614	0.600412	0.975442	33	LDHB ABAT HADHA LDHA ACACB ACSS2 SUCLG2 ALDH6A1 ECHDC1 ACAT2 ACACA
Red blood	Terpenoid backbone biosynthesis	0.526596	0.983106	0.0160973	-0.600342	-1.00231	22	FNTA GGPS1 ACAT1 NUS1 MVD PMVK FDPS IDI1 PCYOX1 ACAT2 HMGCR HMGCS1 PDSS2
CD16 Mono	One carbon pool by folate	0.526868	0.938152	0.0162053	0.739521	1.02815	18	MTHFD2 MTHFR GART SHMT2 MTHFS MTHFD1 MTR MTHFD2L SHMT1 MTHFD1L DHFR
Neutrophil	Terpenoid backbone biosynthesis	0.527015	0.989384	0.017496	-0.71817	-1.03105	22	NUS1 FNTA MVD ICMT PCYOX1 PMVK IDI1 GGPS1 ACAT1 ZMPSTE24 FDPS PDSS2 HMGCS1 ACAT2 DHDDS RCE1
Basophil	Glycosphingolipid biosynthesis - ganglio series	0.52812	0.769729	0.0187151	0.652628	1.00696	15	ST3GAL1 HEXB GLB1 SLC33A1 B3GALT4
Naive CD4 T	Taurine and hypotaurine metabolism	0.528182	0.877456	0.0282334	0.646381	0.984783	11	GGT7 CSAD GGT1 GAD2 GAD1
Neutro Mono transitional cell	N-Glycan biosynthesis	0.528259	0.896911	0.0325197	-0.492215	-0.95306	49	ST6GAL1 MGAT4A MAN1A2 MAN1A1 MGAT5 DAD1 GANAB FUT8 DPM3 ALG13 MOGS ALG5
Memory B	Steroid biosynthesis	0.528271	0.906933	0.0206996	-0.642086	-0.992424	20	LBR SOAT1 LIPA EBP
Naive CD4 T	Glycosphingolipid biosynthesis - lacto and neolacto series	0.528901	0.877456	0.0195255	-0.647058	-0.995396	27	B4GALT1 ST3GAL4 ST3GAL6 B3GNT5 FUT4 B3GNT2 GCNT2
CD14 Mono	Biosynthesis of unsaturated fatty acids	0.529133	0.806098	0.0160843	0.724352	1.02502	23	HSD17B4 SCP2 ACOX1 HSD17B12 FADS1 ELOVL1 ACAA1
Platelet	Pyrimidine metabolism	0.529159	0.932782	0.0210189	0.562074	0.960808	54	NT5C3A CMPK1 NT5M DPYD PNP NME4 DCK RRM1 UPP1
Neutro Mono transitional cell	Phenylalanine metabolism	0.529269	0.896911	0.02175	0.653929	0.993618	17	ALDH3B1 IL4I1 AOC3
Platelet	Taurine and hypotaurine metabolism	0.529278	0.932782	0.024553	-0.636638	-0.988114	11	CSAD GGT1 ADO
CD16 Mono	Cysteine and methionine metabolism	0.529322	0.938152	0.0147704	0.690497	1.0193	47	LDHA AHCYL1 BCAT1 MDH2 AMD1 MAT2B ADI1 AHCY MDH1 GCLC SMS MAT2A GSS AHCYL2 MTR GOT1 SRM DNMT3A APIP ENOPH1
CD8 T	Alanine, aspartate and glutamate metabolism	0.529391	0.952827	0.0219047	-0.612791	-0.981739	35	GLUL
CD4 Treg	Other glycan degradation	0.529428	0.946842	0.0292988	-0.601385	-0.970298	17	MANBA HEXB GBA2 HEXA NEU1 FUCA1 FUCA2 MAN2B1
Basophil	Glycosylphosphatidylinositol (GPI)-anchor biosynthesis	0.530848	0.769729	0.0176678	0.609325	0.988594	25	PIGX PIGA PIGC PIGM PIGT PIGH PIGN PIGK DPM2 PIGB
Memory B	Phenylalanine, tyrosine and tryptophan biosynthesis	0.530891	0.906933	0.0256345	0.699285	1.02019	6	GOT1 GOT2 PAH
pDC	Ubiquinone and other terpenoid-quinone biosynthesis	0.531408	0.949254	0.0176973	0.741224	1.0305	11	VKORC1L1 VKORC1 COQ5 COQ2 GGCX COQ6 COQ7
CD14 Mono	Glycosaminoglycan biosynthesis - heparan sulfate heparin	0.531424	0.806098	0.0159838	0.720609	1.02288	24	NDST1 EXT1 XYLT1 EXTL3 EXT2 HS2ST1 B4GALT7 GLCE B3GALT6 B3GAT3 HS6ST1
Naive B	Synthesis and degradation of ketone bodies	0.532394	0.857745	0.0275468	0.691833	1.00397	10	OXCT1 BDH1 ACAT1 HMGCS1
NK	Fatty acid elongation	0.532465	0.957853	0.0225603	-0.644156	-0.985368	23	PPT1 ELOVL5 HADHA HADHB
CD265 NK	Glycosaminoglycan biosynthesis - chondroitin sulfate dermatan sulfate	0.532815	0.973651	0.0289582	-0.588452	-0.967177	20	CHST15 DSE CHST11 CHSY1 CSGALNACT1 CSGALNACT2
Memory B	Glycosylphosphatidylinositol (GPI)-anchor biosynthesis	0.5342	0.906933	0.0204345	-0.624692	-0.984623	25	PIGX GPAA1 PIGS MPPE1 PIGT PIGA PIGK PIGV PIGQ
Prolif lymph	Fructose and mannose metabolism	0.534285	0.992265	0.0152791	0.684601	1.02019	29	TPI1 PFKL PFKP AKR1B1 ALDOA HK1 ENOSF1 PMM1 GMPPA MPI
IgG B	Various types of N-glycan biosynthesis	0.534376	0.942018	0.0239317	-0.541587	-0.957242	37	MGAT1 MGAT4A RPN1 MAN1A1 HEXB DAD1 RPN2 MAN1A2 STT3B MAN1C1 MAN2A2
IgG B	Glyoxylate and dicarboxylate metabolism	0.534799	0.942018	0.0240239	-0.560721	-0.960277	29	GLUL
Eosinophils	Vitamin B6 metabolism	0.536104	0.954253	0.0192969	-0.730033	-1.02488	6	PDXK PNPO PSAT1 PHOSPHO2
CD4 CTLs	Aminoacyl-tRNA biosynthesis	0.536158	0.998216	0.0159741	0.696075	1.0189	24	IARS2 FARSA RARS2 FARSB YARS2 NARS2 FARS2 SEPSECS LARS2 TARS2 AARS2 GATC WARS2 DARS2 HARS2 EARS2 VARS2 QRSL1 SARS2 MARS2
IgG B	Glycosaminoglycan biosynthesis - chondroitin sulfate dermatan sulfate	0.536676	0.942018	0.0242667	-0.600051	-0.972108	20	CHST11 CHST15 CSGALNACT2 CHSY1 XYLT1 CHST7 B3GAT3
Red blood	Glutathione metabolism	0.5386	0.983106	0.014143	-0.562051	-0.997412	57	ANPEP GSTK1 PGD G6PD IDH2 RRM2B GSR ODC1 GSTO1 LAP3 TXNDC12 GSTM4 GCLM GPX1 RRM1 GPX7 GSTM1 SRM GPX4
Memory B	Other types of O-glycan biosynthesis	0.538919	0.906933	0.0289128	0.538877	0.948004	43	ST6GAL1 B4GALT1 OGT GALNT10 C1GALT1 B4GALT3 GALNT1
CD14 Mono	Biotin metabolism	0.539177	0.806098	0.0254258	-0.704844	-0.986861	3	HLCS
CD4 CTLs	Glycosaminoglycan degradation	0.539255	0.998216	0.0447763	-0.547094	-0.945209	19	GNS HPSE HEXB GLB1 ARSB
Naive CD4 T	Riboflavin metabolism	0.539489	0.877456	0.0210818	-0.741716	-1.02845	8	BLVRB ACP2 RFK ACP5
Neutro Mono transitional cell	Pyruvate metabolism	0.539538	0.896911	0.0189739	0.575894	0.968941	46	ALDH2 PKM AKR1A1 ME2 PCK2 ACSS2 MDH2 DLD
Naive CD4 T	Valine, leucine and isoleucine degradation	0.539828	0.877456	0.0185561	-0.593134	-0.976102	47	ALDH2 HADHA HADHB ACAA2 BCAT1 HSD17B10 ACAA1 ALDH9A1 ECHS1 ABAT IVD DLD ALDH3A2 HMGCL PCCA
Neutrophil	Propanoate metabolism	0.540369	0.989384	0.0170851	-0.677109	-1.01727	33	LDHB HADHA LDHA ECHS1 ACSS1 SUCLG2 ECHDC1 SUCLG1 DLD DBT ACAT1 PCCB ACACA ALDH6A1 PCCA SUCLA2 ACADS BCKDHB HIBCH ACOX3 MLYCD ACAT2 ACACB MCEE
MAIT	Sulfur metabolism	0.541028	0.962431	0.0307979	-0.645499	-0.985009	8	TST PAPSS2 MPST PAPSS1 SUOX
CD4 CTLs	Inositol phosphate metabolism	0.541529	0.998216	0.0146351	0.618525	0.999645	73	PIP4K2A INPP4B ITPKB INPP4A PLCG1 SACM1L PIP4K2B INPP5D PIK3CA PIK3C3 PI4KA MTMR1 TPI1 PIK3CD PIK3C2A SYNJ2 CDIPT PIKFYVE INPP5K MTMR4 MTMR2 PI4K2B PI4KB MTMR6 PIP4K2C PLCD1 ALDH6A1 PIP5K1A PLCH2 MTM1 PIK3CG IMPA1 INPP5E PIK3C2B PLCB1
Neutrophil	Pantothenate and CoA biosynthesis	0.542257	0.989384	0.0379365	0.574805	0.940735	21	VNN2 PPCDC CSAD VNN1
CD8 T	D-Arginine and D-ornithine metabolism	0.542265	0.952827	0.0236056	-0.726431	-0.969308	1	DAO
NK	Purine metabolism	0.542265	0.957853	0.0204529	-0.508946	-0.956385	119	PDE4B PKM AMPD2 ENTPD1 IMPDH1 PDE3B CANT1 NUDT16 RRM2B ADK AMPD3 PDE7A PAPSS1 GMPR2 NT5C3A NT5C2 PNP NT5E PGM2 PAPSS2 ADSL PDE8A IMPDH2 PDE5A NT5C3B ADPRM ADCY3 NME4 ENTPD6
Memory B	Phenylalanine metabolism	0.543443	0.906933	0.0204898	-0.653378	-0.989358	17	ALDH3B1
CD16 Mono	Butanoate metabolism	0.543659	0.938152	0.0151297	0.712186	1.01699	27	HADHA ECHS1 HMGCL HMGCS1 ACAT1
Naive CD4 T	Pentose and glucuronate interconversions	0.544048	0.877456	0.0190067	-0.635438	-0.983206	28	GUSB AKR1A1 RPE UGDH SORD CRYL1 RPEL1 KL
CD4 CTLs	Phosphonate and phosphinate metabolism	0.545275	0.998216	0.0181978	0.776694	1.02206	5	CEPT1 PCYT2 PCYT1A CHPT1
DC	Valine, leucine and isoleucine biosynthesis	0.545333	0.880647	0.0189535	0.796636	1.03103	4	BCAT1 SDSL BCAT2 SDS
CD8 T	Tyrosine metabolism	0.545486	0.952827	0.0214363	-0.604783	-0.968909	35	ALDH3B1 COMT GSTZ1 AOC2 AOC3 FAHD1 IL4I1
CD4 CTLs	beta-Alanine metabolism	0.545572	0.998216	0.0475333	-0.495278	-0.928937	31	ALDH2 ALDH3B1 ACOX1 DPYD ABAT CSAD SMOX
CD4 CTLs	Tryptophan metabolism	0.545716	0.998216	0.050394	-0.472087	-0.92683	40	ALDH2 CYP1B1 CAT KYNU DHTKD1 KMO HAAO AFMID IDO1 AOC1
Platelet	Glycosphingolipid biosynthesis - globo and isoglobo series	0.545745	0.932782	0.0225823	0.643885	0.977496	15	ST3GAL1 NAGA GLA HEXB
NK	Sulfur metabolism	0.546278	0.957853	0.0229497	-0.741197	-1.01973	8	PAPSS1 TST PAPSS2
NK	Other glycan degradation	0.546394	0.957853	0.0225275	-0.675877	-0.994736	17	MAN2B1 MANBA HEXB GLB1 NEU1 FUCA2 FUCA1 GBA
Neutro Mono transitional cell	Riboflavin metabolism	0.546394	0.896911	0.023428	0.70805	1.00948	8	BLVRB ACP2 ACP5
DC	Phenylalanine metabolism	0.547074	0.880647	0.0149489	0.73826	1.02155	17	ALDH3B1 GOT2 GOT1 IL4I1
Prolif lymph	Nitrogen metabolism	0.549342	0.992265	0.0478124	-0.537337	-0.925313	17	GLUL
CD14 Mono	Arginine biosynthesis	0.549606	0.806098	0.0156048	0.718783	1.01398	22	GLUL GLUD1 GLUD2 ASL
Eosinophils	Glycosaminoglycan degradation	0.55005	0.954253	0.032285	0.559019	0.935599	19	IDS ARSB GALNS GLB1 GUSB HYAL3
CD16 Mono	D-Glutamine and D-glutamate metabolism	0.550072	0.938152	0.0200049	0.796924	1.03725	4	GLUD1 GLUD2
Naive CD4 T	Fatty acid biosynthesis	0.550172	0.877456	0.0196242	-0.678225	-0.995443	17	ACSL1 ACSL4
MAIT	Galactose metabolism	0.550857	0.962431	0.0350966	-0.512266	-0.93016	29	MGAM GAA HK3 HK2 GLB1 PFKL GALK1 GLA
MAIT	Glycosaminoglycan biosynthesis - chondroitin sulfate dermatan sulfate	0.550905	0.962431	0.0336531	-0.542583	-0.933224	20	CHST15 CSGALNACT1 CSGALNACT2 CHSY1 CHST7
Basophil	Glycosaminoglycan biosynthesis - chondroitin sulfate dermatan sulfate	0.550956	0.785578	0.0175506	0.617516	0.97864	20	CHST11 CSGALNACT2 DSE CHPF2 XYLT1 B3GAT3
Neutrophil	Pentose phosphate pathway	0.551029	0.989384	0.0380399	0.532609	0.924763	30	TALDO1 TKT PGD G6PD RBKS ALDOA
Platelet	Sphingolipid metabolism	0.551051	0.932782	0.0206715	0.565423	0.95146	46	ACER3 SPHK1 CERS2 CERK SGMS1 ASAH1 GLA B4GALT6 ACER2 NEU3 KDSR CERS6 GLB1 SGMS2
CD4 CTLs	Butanoate metabolism	0.551433	0.998216	0.0155172	0.68215	1.00924	27	HADHA OXCT1 ECHS1 ALDH5A1 BDH1 HADH ACAT1 ACADS BDH2 ACAT2 HMGCS1 HMGCL ACSM3 AACS EHHADH
Platelet	Primary bile acid biosynthesis	0.552489	0.932782	0.0222361	0.631633	0.967088	17	SCP2 HSD17B4 ACOT8
Platelet	Biosynthesis of unsaturated fatty acids	0.552841	0.932782	0.0217551	0.610441	0.960753	23	ELOVL7 SCP2 HSD17B12 ACOT7 FADS1 FADS2 ELOVL4 HSD17B4 ELOVL1
CD265 NK	Galactose metabolism	0.552944	0.973651	0.0284414	-0.542346	-0.939041	29	MGAM GAA HK3 HK2 HK1 GLB1 GLA GALK1 PFKL
Doublets	Arginine biosynthesis	0.553458	0.83185	0.0142196	0.703812	1.0125	22	GLUD1 GLUL GLUD2 GLS ASL GOT1
Platelet	Porphyrin and chlorophyll metabolism	0.553692	0.932782	0.0210237	0.576916	0.949793	37	UROD BLVRA BLVRB ALAD GUSB HMBS FECH UROS UGT1A8 FXN EARS2 HCCS
IgG B	Arginine and proline metabolism	0.554019	0.942018	0.023346	-0.51817	-0.940717	47	SAT1 ALDH2 AMD1 OAT LAP3
IgG B	Steroid biosynthesis	0.554962	0.942018	0.0237194	-0.591041	-0.957512	20	LBR SOAT1 LIPA EBP CYP2R1
Platelet	Valine, leucine and isoleucine degradation	0.555202	0.932782	0.0204944	0.560982	0.946492	47	ABAT ALDH2 HADHA HMGCL ACAD8 HSD17B10 HADH BCAT2 ALDH6A1 ALDH9A1 ACAT2 OXCT1 ALDH3A2
Naive B	Galactose metabolism	0.555503	0.858007	0.0196933	-0.631894	-0.971359	29	MGAM GAA HK1 HK3 HK2 GLB1 GLA PGM2 GALK1 UGP2 PGM1
IgG B	Purine metabolism	0.556187	0.942018	0.0229328	0.467181	0.942747	119	NT5E NT5C ADK ENTPD1 PDE7A PDE4B ATIC ENTPD4 IMPDH2 GART APRT NME1 NME3 HPRT1 ITPA AMPD3 GUK1 PAICS PRPS2 NT5C3B NME1-NME2 ADCY3 AK2 GMPS PPAT NUDT2 NT5C3A PFAS
CD8 T	Thiamine metabolism	0.558174	0.952827	0.0219985	-0.685135	-0.986731	13	ALPL AK2 TPK1
CD16 Mono	Glycosphingolipid biosynthesis - ganglio series	0.558777	0.938152	0.0156741	0.73449	1.01252	15	ST3GAL5 ST3GAL1 GLB1 B3GALT4
pDC	Arachidonic acid metabolism	0.558844	0.949254	0.0146351	0.611926	0.982875	58	GPX1 PTGDS PTGES3 GPX7 LTA4H CYP2U1 PTGES2
IgG B	Amino sugar and nucleotide sugar metabolism	0.559258	0.942018	0.0231205	-0.515482	-0.934519	46	NAGK NPL HK3 HEXB HK2 UXS1 HK1 GMPPA PGM2 NANS CYB5R1 PMM1 GALK1
Developing neutrophil	Sulfur metabolism	0.559609	0.984198	0.0316817	0.587301	0.935505	8	ETHE1 SUOX TST
Basophil	Valine, leucine and isoleucine degradation	0.559837	0.785578	0.0158009	0.565877	0.966333	47	ALDH2 DLD HADHA HADHB ACAD8 HSD17B10 ABAT ACAA1 IVD ACADS MCEE ALDH3A2 AACS BCAT1 ECHS1 ALDH9A1 DBT ACAT1 HADH ACADM ACSF3 HIBCH
Red blood	Pyrimidine metabolism	0.560212	0.983106	0.0136422	-0.556578	-0.984681	54	CANT1 ENTPD1 DPYD ENTPD4 NT5C2 NT5C3A DCK TYMP RRM2B UPP1 NME3 CDA UCK1 NT5C DCTPP1 NUDT2 NME6 DUT AK9 RRM1 UMPS NME4 PNP TYMS
Naive B	Tyrosine metabolism	0.560539	0.858007	0.0195042	-0.620282	-0.970486	35	ALDH3B1 COMT
MAIT	Steroid biosynthesis	0.561186	0.962431	0.0175579	0.6477	0.988843	20	EBP CYP2R1 SOAT1 FDFT1 DHCR7 HSD17B7 LBR LSS NSDHL SC5D SOAT2 SQLE TM7SF2 MSMO1 CYP27B1 CEL
pDC	Purine metabolism	0.562546	0.949254	0.0134356	0.583176	0.981428	119	GUK1 ADA DCK ENTPD4 AK3 APRT NME4 NUDT5 ATIC AK2 PKM ADK PRPS1 PAICS NME3 GMPS ADCY3 PFAS GART PDE6D NME1 NT5C2 ENTPD6 PDE4B GMPR2 ADCY7 NTPCR ITPA PRPS2 NUDT2 ADSL GUCY2D RRM2B IMPDH2 PDE6B NUDT9
CD265 NK	Mannose type O-glycan biosynthesis	0.564356	0.973651	0.019517	0.639062	0.975073	18	B4GALT1 POMGNT1 FKTN POMT1 ST3GAL3 POMGNT2
IgG B	Valine, leucine and isoleucine biosynthesis	0.564394	0.942018	0.022961	0.717693	1.00396	4	BCAT2 BCAT1
CD4 CTLs	Arginine biosynthesis	0.564692	0.998216	0.0449612	-0.514722	-0.912865	22	GLUL
DC	Glycosaminoglycan biosynthesis - heparan sulfate heparin	0.565054	0.880647	0.0140978	0.716267	1.01215	24	NDST1 XYLT1 EXT2 GLCE B3GALT6 EXT1 HS2ST1 B4GALT7
pDC	Biotin metabolism	0.566253	0.949254	0.020211	0.772393	1.0173	3	HLCS BTD OXSM
Developing neutrophil	Neomycin, kanamycin and gentamicin biosynthesis	0.566379	0.984198	0.0291228	0.647582	0.967722	5	HK2 HK3 HKDC1
DC	Glycerolipid metabolism	0.566681	0.880647	0.0132583	0.681574	1.00422	52	ALDH2 AGPAT3 AKR1A1 AKR1B1 ALDH3A2 ALDH9A1 AGPAT2 GLA DGKD MGLL AGPAT5 DGAT1 PNPLA2 MBOAT1
DC	Other types of O-glycan biosynthesis	0.566751	0.880647	0.0134086	0.688258	1.00607	43	COLGALT1 GALNT1 MFNG GALNT7 XXYLT1 GALNT2 POFUT1 POGLUT1 PLOD3 GALNT6 C1GALT1C1 LFNG B4GALT3 B4GALT1 GALNT10 GALNT11 GXYLT1 GALNT3 EOGT
Neutro Mono transitional cell	Primary bile acid biosynthesis	0.567025	0.91354	0.0206808	0.631786	0.959973	17	CYP27A1 HSD17B4 ACOT8 SLC27A5
CD14 Mono	Purine metabolism	0.567287	0.806098	0.013004	0.638704	0.991893	119	PKM NUDT16 IMPDH1 AK2 ENTPD1 APRT PNP AMPD2 PAPSS1 PGM2 GMPR2 GUK1 ADSL PDE4B PDE8A ITPA ENTPD6 NME3 ADCY7 RRM2B ADK PGM1 NT5C2 NT5C3B HPRT1 DGUOK ADCY9 AMPD3 PRPS2 GART PDE6D IMPDH2 PAPSS2 NME4 PDE4A GMPS
Memory B	Butanoate metabolism	0.567589	0.906933	0.0277109	0.558919	0.928131	27	ALDH5A1 ECHS1 OXCT1 ACAT1 BDH1 HADHA HMGCS1 HADH
DC	Phenylalanine, tyrosine and tryptophan biosynthesis	0.56813	0.880647	0.0167589	0.778274	1.01669	6	GOT2 GOT1 IL4I1
Prolif lymph	Ubiquinone and other terpenoid-quinone biosynthesis	0.568165	0.992265	0.0155515	0.731868	1.01235	11	COQ5 VKORC1L1 VKORC1 COQ2 GGCX NQO1 COQ7 COQ3
CD14 Mono	Valine, leucine and isoleucine biosynthesis	0.568673	0.806098	0.0201434	0.808349	1.03687	4	BCAT1 SDSL BCAT2
Neutrophil	Mannose type O-glycan biosynthesis	0.569225	0.989384	0.0163075	-0.717174	-1.00907	18	B4GALT1 B4GALT3 B3GAT1 POMGNT1 FUT4 POMT1 FKTN B3GALNT2 FKRP POMGNT2 ST3GAL3 CHST10
Neutrophil	Phosphonate and phosphinate metabolism	0.569464	0.989384	0.0173121	-0.777804	-1.00682	5	CEPT1 PCYT2 CHPT1
CD16 Mono	Biotin metabolism	0.569483	0.938152	0.0205454	0.794357	1.03621	3	HLCS BTD OXSM
Naive CD4 T	Pyruvate metabolism	0.5701	0.877456	0.031704	0.514013	0.923086	46	LDHB ADH5 ACACB MDH1
MAIT	Drug metabolism - other enzymes	0.57071	0.962431	0.0403498	-0.442231	-0.927446	74	TYMP GSTP1 CDA IMPDH1 DPYD MGST1 RRM2B MGST2 CES1
CD265 NK	Biotin metabolism	0.571224	0.973651	0.0210527	0.744384	1.00689	3	HLCS OXSM
Naive B	Propanoate metabolism	0.571269	0.858007	0.0192759	-0.618801	-0.962171	33	LDHA ACOX1 HADHA DLD ABAT SUCLG1 LDHB ACSS2 ACADS
Memory B	Galactose metabolism	0.571474	0.906933	0.0193811	-0.596352	-0.956235	29	MGAM GAA HK3 HK1 HK2 GLB1 GLA PGM2 PGM1 GALM GALK1 UGP2
Naive B	Glycerolipid metabolism	0.572004	0.858007	0.0188681	-0.579371	-0.952642	52	ALDH2 LPIN2 DGKZ AGPAT3 DGAT2 GK MBOAT2 GLA DGAT1 AGPAT4 MBOAT1 AGPAT2 DGKQ LPIN1 MGLL ALDH3A2 DGKH DGKK DGKG GLYCTK
Eosinophils	Glycosaminoglycan biosynthesis - keratan sulfate	0.572025	0.954253	0.0177638	-0.651072	-0.981358	14	CHST2 B4GALT1 ST3GAL1 B4GALT3 FUT8 B4GALT4 B3GNT7
Doublets	One carbon pool by folate	0.572224	0.83185	0.0140359	0.703482	1.00197	18	SHMT2 MTR MTHFD2 MTHFD1 MTHFD2L ATIC SHMT1 GART MTHFR
CD4 CTLs	Mucin type O-glycan biosynthesis	0.573497	0.998216	0.0148	0.657021	0.990302	33	ST3GAL1 C1GALT1 GALNT10 GALNT11 GALNT1 GCNT4 GALNT12
Prolif lymph	Histidine metabolism	0.573677	0.992265	0.0488745	-0.50162	-0.901962	21	ALDH2 ALDH3B1 HAL HNMT
Neutrophil	Drug metabolism - other enzymes	0.573947	0.989384	0.0156615	-0.579416	-0.962946	74	GSTP1 CMPK1 GSTO1 UPP1 DUT GUSB GMPS DPYD NME3 ITPA MGST3 TPMT IMPDH2 CES2 RRM1 HPRT1 NME1 GSTM2 UCK1 MGST1 NME4 UCKL1 UMPS NME6 TK2 CES1 GSTM4 UCK2
CD8 T	Cysteine and methionine metabolism	0.574934	0.952827	0.0255855	0.524167	0.921775	47	LDHA LDHB DNMT1 MAT2B MTR GCLM GCLC MDH1 ENOPH1 GOT2 SRM GSS PSAT1 GOT1 MAT2A
CD16 Mono	Propanoate metabolism	0.575707	0.938152	0.0139966	0.689259	0.996571	33	HADHA LDHA DLD ECHS1 SUCLG1 ECHDC1 SUCLG2 ACAT1 ACSS2 SUCLA2 PCCA PCCB
Eosinophils	Drug metabolism - other enzymes	0.576707	0.954253	0.0172907	-0.519844	-0.947352	74	GSTP1 CMPK1 DPYD MGST3 NME3 UPP1 DUT ITPA IMPDH2 GSTO1 GMPS NME1 CES2 HPRT1 TPMT NME4 CES1 TK2 UCK1
Naive CD4 T	Mannose type O-glycan biosynthesis	0.576989	0.877456	0.0188641	-0.659734	-0.973796	18	B4GALT1 B3GAT1 FUT4 CHST10
CD16 Mono	Glycosaminoglycan biosynthesis - heparan sulfate heparin	0.578161	0.938152	0.014449	0.705547	0.997845	24	XYLT1 EXT1 GLCE B3GAT3 B3GALT6 EXT2 NDST1 B4GALT7 HS6ST1 HS2ST1
Red blood	D-Arginine and D-ornithine metabolism	0.578778	0.983106	0.0226869	0.709381	0.947729	1	DAO
Memory B	Folate biosynthesis	0.579083	0.906933	0.0192425	-0.608652	-0.954713	24	ALPL GCH1 AKR1C3 CBR1
Platelet	Other types of O-glycan biosynthesis	0.579145	0.932782	0.0201075	0.556196	0.928872	43	GALNT10 ST6GAL1 ST3GAL3 MFNG C1GALT1 GALNT1 XXYLT1 GALNT2 POFUT1 EOGT
CD8 T	Phenylalanine, tyrosine and tryptophan biosynthesis	0.579357	0.952827	0.0238281	0.711914	0.997107	6	GOT2 GOT1 TAT
MAIT	Ascorbate and aldarate metabolism	0.58044	0.962431	0.0336274	-0.514122	-0.910695	25	ALDH2 AKR1A1 ALDH3A2 GUSB
Naive CD4 T	Folate biosynthesis	0.580867	0.877456	0.0184029	-0.633659	-0.961468	24	ALPL AKR1C3 GCH1 CBR1 PTS
Neutro Mono transitional cell	Steroid hormone biosynthesis	0.581281	0.919482	0.017536	0.551431	0.941103	55	CYP1B1 COMT STS SRD5A1 SRD5A3 CYP3A5 LRTOMT UGT1A10 HSD11B1L DHRS11
Naive CD4 T	Metabolism of xenobiotics by cytochrome P450	0.581421	0.877456	0.017022	-0.553129	-0.944976	68	GSTP1 CYP1B1 ALDH3B1 GSTO1 MGST1 MGST2
Platelet	Starch and sucrose metabolism	0.58171	0.932782	0.0204944	0.573191	0.931218	33	HK1 PYGB UGP2 PGM2L1 PYGL PGM1 GPI
CD4 CTLs	Phenylalanine, tyrosine and tryptophan biosynthesis	0.582124	0.998216	0.0167726	0.757272	1.00566	6	GOT2 GOT1
Naive CD4 T	Pyrimidine metabolism	0.582214	0.877456	0.0172443	-0.567056	-0.946707	54	TYMP CDA ENTPD1 DPYD CANT1 RRM2B NT5C2 TK2 NT5C3A
Platelet	One carbon pool by folate	0.582605	0.932782	0.0213516	0.608565	0.936841	18	MTR MTHFD2 MTHFD2L SHMT1 DHFR ALDH1L1 MTHFR
CD14 Mono	Glycine, serine and threonine metabolism	0.583559	0.806098	0.0139714	0.670436	0.984221	38	PGAM1 GRHPR DLD SHMT2 ALAS1 PGAM4 SDSL SHMT1
Naive CD4 T	Glycine, serine and threonine metabolism	0.583612	0.877456	0.017609	-0.593344	-0.952026	38	PGAM1 BPGM GRHPR SHMT2 DLD ALAS1 PGAM4 SDSL GATM GLYCTK AOC2 CBS
Memory B	Lysine degradation	0.583773	0.906933	0.0279779	0.501051	0.918613	58	PRDM2 KMT2A KMT2E SETD2 KMT2B DHTKD1 SETDB2 ASH1L ECHS1 ACAT1 SETD1A DOT1L SETDB1 EHMT2 DLST PHYKPL NSD1
CD8 T	Valine, leucine and isoleucine biosynthesis	0.583919	0.952827	0.0216682	-0.709026	-0.971782	4	BCAT1 SDSL
NK	Glycosaminoglycan biosynthesis - chondroitin sulfate dermatan sulfate	0.58418	0.957853	0.0212233	-0.634117	-0.951878	20	CHST15 DSE CSGALNACT2 CHSY1 CSGALNACT1 CHST11
Doublets	Valine, leucine and isoleucine biosynthesis	0.584221	0.83185	0.0180641	0.764541	1.00663	4	BCAT1 SDSL BCAT2
CD8 T	Synthesis and degradation of ketone bodies	0.584625	0.952827	0.0236354	0.664902	0.963314	10	OXCT1 ACAT1 BDH2 HMGCS1 BDH1 ACAT2
Doublets	Glycosylphosphatidylinositol (GPI)-anchor biosynthesis	0.584688	0.83185	0.013237	0.687177	0.994707	25	GPAA1 PIGS PIGC PIGP PIGK PIGQ DPM2 PIGM PIGH PIGG PIGU PIGW PIGF PIGO PIGZ PIGT PIGV
Naive B	Citrate cycle (TCA cycle)	0.584699	0.862183	0.018925	-0.616282	-0.949596	30	IDH2 SDHB OGDH IDH3G DLD SDHD SUCLG1 ACLY IDH1 PDHB SDHC
DC	Phosphonate and phosphinate metabolism	0.58588	0.880647	0.0169592	0.77801	1.01015	5	PCYT1A CHPT1 CEPT1 PCYT2
CD4 Treg	Oxidative phosphorylation	0.586076	0.946842	0.0176457	0.489376	0.936303	104	COX7C COX4I1 NDUFA4 NDUFB9 UQCRC2 ATP6V1G1 SDHA NDUFB8 PPA1 NDUFA12 COX7A2 COX6C NDUFS5 UQCRFS1 NDUFB11 UQCRB NDUFB2 ATP6V0E2 NDUFV1 NDUFA10 NDUFB10 NDUFA1 COX10 NDUFC1 COX6B1 NDUFA13 COX7A2L COX5A NDUFC2 ATP6V1H UQCR10 COX6A1 NDUFS6 UQCRH COX11 ATP6V0A2 NDUFS2 NDUFB1 NDUFB4 NDUFA6 NDUFS4 NDUFA11 NDUFB5 NDUFA8 NDUFA5 NDUFAB1 NDUFS7
Naive CD4 T	Glycerolipid metabolism	0.586698	0.877456	0.0315598	0.496414	0.910078	52	DGKA LPIN2 DGKH LPIN1 DGKE DGKZ LCLAT1
IgG B	Steroid hormone biosynthesis	0.587026	0.942018	0.022354	-0.495153	-0.919643	55	CYP1B1 AKR1C3 COMT
Doublets	Nicotinate and nicotinamide metabolism	0.587305	0.83185	0.0128679	0.678438	0.993639	33	BST1 SIRT1 PNP NNT NT5E NT5C NT5C2 SIRT2 NADSYN1
Neutrophil	Glycosphingolipid biosynthesis - ganglio series	0.58822	0.989384	0.0158105	-0.722491	-0.99852	15	ST3GAL1 ST3GAL5 HEXA HEXB ST6GALNAC6 GLB1 SLC33A1
CD16 Mono	Pyrimidine metabolism	0.588633	0.938152	0.0130804	0.663626	0.985731	54	TYMP UPP1 ENTPD4 DUT DPYD DCTD TK2 RRM2B CMPK2 DCTPP1 PNP NT5C UCK1 NME3 NUDT2 NT5C2 DTYMK UCKL1 RRM1 NME1 ENTPD6 DCK NME6
MAIT	Pyruvate metabolism	0.588821	0.962431	0.015958	0.569873	0.952759	46	LDHB LDHA GLO1 ALDH9A1 ME1 MDH1 ADH5 MDH2 FH DLAT DLD PDHA1 ACACB ALDH1B1 ACSS1
IgG B	Histidine metabolism	0.589457	0.942018	0.0225987	-0.569439	-0.929646	21	ALDH2 ALDH3B1 HAL HNMT ALDH3A2
Prolif lymph	Glycosaminoglycan biosynthesis - chondroitin sulfate dermatan sulfate	0.589708	0.992265	0.0474106	-0.494109	-0.886972	20	CHST15 CHSY1 DSE CHST11
Basophil	Various types of N-glycan biosynthesis	0.590405	0.815322	0.0153559	0.562281	0.944591	37	STT3B MAN1A1 HEXB RPN1 MGAT1 STT3A ALG13 RPN2 MAN1B1 ALG2 MGAT4B DDOST ALG3 ALG11
MAIT	Fatty acid degradation	0.591244	0.962431	0.0351108	-0.476164	-0.913535	42	ACSL1 ALDH2 ACOX1 ACSL4
CD16 Mono	Glycosphingolipid biosynthesis - lacto and neolacto series	0.591459	0.938152	0.0512782	-0.495215	-0.90069	27	B4GALT1 ST3GAL4 FUT7 ST8SIA1 B3GNT5 ST3GAL6 FUT1 B4GALT2 B3GALT5
pDC	Porphyrin and chlorophyll metabolism	0.592667	0.949254	0.014397	0.62738	0.970079	37	FECH UROD ALAD HCCS COX10 FXN GUSB COX15 HMBS EARS2 ALAS1 PPOX CPOX UROS
DC	Galactose metabolism	0.593243	0.880647	0.0132024	0.697199	0.995605	29	HK1 GLB1 PFKL GAA HK2 AKR1B1 PGM2 GANC GALK1 PGM1 GLA UGP2 G6PC3
CD265 NK	Butanoate metabolism	0.59336	0.973651	0.0186155	0.581911	0.938245	27	OXCT1 HMGCS1 ECHS1 ACADS HADH BDH2 ALDH5A1 BDH1 EHHADH AACS HMGCL ACSM3 L2HGDH
Memory B	Fatty acid elongation	0.594943	0.908071	0.0188519	-0.598734	-0.937699	23	PPT1 ACAA2 ELOVL6 ELOVL1 HSD17B12 ACOT7 HADHB ELOVL7
Naive CD4 T	Glycosaminoglycan biosynthesis - heparan sulfate heparin	0.595056	0.877456	0.0180451	-0.626864	-0.951158	24	EXTL3 NDST1 XYLT1 EXT1 EXT2 HS6ST1 HS2ST1 EXTL2 HS3ST1
pDC	Arginine and proline metabolism	0.595673	0.949254	0.0140837	0.611908	0.96422	47	CNDP2 ALDH2 ODC1 LAP3 GOT2 P4HA1 PYCR2 AMD1 SRM SAT2 GOT1
Red blood	Biotin metabolism	0.596947	0.983106	0.0200941	-0.697522	-0.965153	3	OXSM BTD
CD4 CTLs	Phenylalanine metabolism	0.597845	0.998216	0.0420422	-0.532717	-0.897095	17	ALDH3B1
Developing neutrophil	Tyrosine metabolism	0.598143	0.984198	0.0355141	0.458747	0.894524	35	ALDH3B1 AOC3 AOC2 AOX1 TAT GSTZ1 MAOA
DC	Glycosphingolipid biosynthesis - lacto and neolacto series	0.598181	0.880647	0.0131598	0.698225	0.99351	27	ST3GAL6 GCNT2 B3GNT5 B4GALT3 FUT4 B4GALT1 B3GNT2 FUT7 ST3GAL4 ST3GAL3 B4GALT4
CD16 Mono	Glycosaminoglycan biosynthesis - keratan sulfate	0.598822	0.938152	0.0147763	0.721752	0.991542	14	CHST2 ST3GAL1 B3GNT2 B4GALT3
CD14 Mono	Aminoacyl-tRNA biosynthesis	0.599006	0.806098	0.0142538	0.694404	0.985679	24	CARS2 IARS2 FARSA RARS2 WARS2 GATC FARSB FARS2 DARS2 NARS2 TARS2 SEPSECS
Platelet	Fatty acid degradation	0.599278	0.932782	0.0250586	-0.502115	-0.906895	42	ACSL1 ACOX1
Developing neutrophil	Other glycan degradation	0.599456	0.984198	0.016258	-0.607405	-0.955452	17	MAN2C1 HEXB MAN2B2 MANBA GLB1 MAN2B1 ENGASE GBA2 FUCA2 NEU1 AGA FUCA1
Eosinophils	Aminoacyl-tRNA biosynthesis	0.599914	0.954253	0.0169871	-0.594614	-0.950057	24	IARS2 QRSL1 FARSA AARS2 FARSB YARS2 GATC NARS2 SEPSECS HARS2 VARS2 EARS2 DARS2 FARS2 TARS2 SARS2 WARS2
Eosinophils	Steroid hormone biosynthesis	0.600227	0.954253	0.0168586	-0.528555	-0.931283	55	COMT CYP1B1 AKR1C3 HSD17B12 HSD17B8 SRD5A1 HSD17B7 STS
CD14 Mono	Inositol phosphate metabolism	0.600916	0.806098	0.0126812	0.637747	0.972546	73	TPI1 PTEN PLCB2 INPPL1 MTMR3 IMPA2 MTMR6 MTMR14 FIG4 PIK3CB ITPK1 PLCB1 PIKFYVE IPMK PI4KA CDIPT MTM1 PI4KB PIK3C2A PI4K2A
Doublets	Phosphonate and phosphinate metabolism	0.601118	0.83185	0.0166089	0.749797	0.997563	5	CEPT1 CHPT1 PCYT1A PCYT2
Eosinophils	Valine, leucine and isoleucine biosynthesis	0.601474	0.954253	0.0182941	-0.710202	-0.97682	4	BCAT1 BCAT2 SDSL
MAIT	Valine, leucine and isoleucine degradation	0.602017	0.962431	0.0156426	0.564762	0.944879	47	OXCT1 ACAA2 ALDH9A1 ACADSB ACADM ACSF3 MCCC2 DBT HSD17B10 HIBADH IVD BCKDHB HADHA DLD HIBCH BCAT2 ALDH6A1 ECHS1 IL4I1 ALDH1B1 MCCC1 ACAD8 ACADS HADH ACAT2 AUH EHHADH
MAIT	Butanoate metabolism	0.602945	0.962431	0.0162053	0.601979	0.949739	27	OXCT1 ALDH5A1 HADHA ECHS1 ACADS HADH ACAT2 BDH1 EHHADH ACAT1 BDH2 L2HGDH ACSM3
CD4 CTLs	One carbon pool by folate	0.603394	0.998216	0.0144924	0.689114	0.983396	18	MTR ATIC GART MTHFD1 DHFR SHMT2 SHMT1 AMT MTHFR MTHFD2L
DC	Synthesis and degradation of ketone bodies	0.603483	0.880647	0.0143597	0.742989	0.99696	10	ACAT1 HMGCS1 HMGCL OXCT1
CD8 T	Various types of N-glycan biosynthesis	0.603633	0.952827	0.0243931	0.531808	0.901579	37	MGAT4A MAN1A2 MAN1A1 MAN2A1 RPN2 B4GALT3 DDOST MAN1B1 ALG9 DAD1 ALG2
Red blood	Synthesis and degradation of ketone bodies	0.603836	0.983106	0.0162514	-0.613761	-0.950571	10	ACAT1 HMGCL BDH1 ACAT2 HMGCS1 BDH2
CD265 NK	Other glycan degradation	0.604222	0.973651	0.0266951	-0.57063	-0.91401	17	HEXB GLB1 MANBA MAN2B1 NEU1 FUCA2 GBA FUCA1
pDC	Biosynthesis of unsaturated fatty acids	0.605016	0.949254	0.0147291	0.649676	0.964588	23	HSD17B4 HSD17B12 ACOX3 SCP2 FADS1 ACOT7 TECR ACAA1 ELOVL1 SCD
CD4 CTLs	Fatty acid biosynthesis	0.605218	0.998216	0.0417548	-0.530594	-0.893519	17	ACSL1 ACSL4
Doublets	Glycosaminoglycan biosynthesis - chondroitin sulfate dermatan sulfate	0.605787	0.83185	0.0130356	0.687256	0.984709	20	CSGALNACT2 DSE CHST11 CHPF2 CHSY1 CHST15 XYLT1 B4GALT7 B3GALT6 B3GAT3 CHST13 UST CHST14
Neutrophil	Biotin metabolism	0.605822	0.989384	0.0182362	-0.769026	-0.988153	3	HLCS BTD OXSM
Platelet	Terpenoid backbone biosynthesis	0.606231	0.932782	0.0203428	0.586402	0.920808	22	FNTB NUS1 FNTA ACAT2 RCE1
MAIT	Glycosaminoglycan biosynthesis - keratan sulfate	0.606955	0.962431	0.016752	0.650413	0.960488	14	B4GALT1 ST3GAL1 B3GNT2 B4GALT3 FUT8 ST3GAL3
Neutrophil	Purine metabolism	0.607212	0.989384	0.0142795	-0.536022	-0.940034	119	PKM GUK1 APRT PDE4D AK2 GMPS NME3 ITPA ATIC ENPP4 PRPS1 ADSL PDE7A GART DCK ENTPD4 ADCY7 ADA NT5C AK3 PNP IMPDH2 DGUOK ADK RRM1 PDE8A PRPS2 AK5 HPRT1 PAICS NME1 NUDT9 PDE4A ENTPD6 NUDT16 PDE3B PDE6D PAPSS1 ADCY9 NME4 NTPCR NUDT2 PGM1 NT5C3B NT5C3A NME6 NT5E PPAT
DC	Steroid biosynthesis	0.607343	0.880647	0.0132477	0.709122	0.991566	20	LIPA FDFT1 SOAT1 SQLE NSDHL EBP SC5D MSMO1
Doublets	Alanine, aspartate and glutamate metabolism	0.608298	0.83185	0.0123012	0.670555	0.984451	35	GLUD1 GLUL ADSL GLUD2 RIMKLB ABAT CAD ASRGL1 GLS DDO ASL GOT1
Neutrophil	Phenylalanine, tyrosine and tryptophan biosynthesis	0.608866	0.989384	0.0158904	-0.759269	-0.990422	6	GOT2 GOT1
pDC	Fatty acid elongation	0.60897	0.949254	0.0146351	0.647637	0.961561	23	HADHA HSD17B12 HADH ECHS1 ACOT7 TECR ACAA2 ELOVL1 HADHB THEM4 PPT2
Platelet	Valine, leucine and isoleucine biosynthesis	0.609193	0.932782	0.0224188	0.663907	0.944679	4	BCAT2 SDS
Developing neutrophil	Glycosphingolipid biosynthesis - ganglio series	0.609504	0.984198	0.0161954	-0.613236	-0.949766	15	ST3GAL1 ST3GAL5 HEXB SLC33A1 ST6GALNAC6 GLB1 ST8SIA1
Basophil	Steroid biosynthesis	0.609699	0.826493	0.0160713	0.590005	0.93504	20	SOAT1 LBR FDFT1 EBP SC5D NSDHL
CD16 Mono	Ether lipid metabolism	0.609748	0.938152	0.0128757	0.665761	0.976211	42	LPCAT2 AGPS PAFAH1B2 PAFAH1B1 PLD4 PLB1 PLA2G4A CEPT1 PLD2 CHPT1 PLD3
Memory B	Arginine and proline metabolism	0.611603	0.90909	0.0181632	-0.543571	-0.916034	47	SAT1 ALDH2 AMD1 LAP3
Doublets	Inositol phosphate metabolism	0.611936	0.83185	0.0117347	0.655876	0.985348	73	PIKFYVE TPI1 MTMR3 IMPA2 PTEN FIG4 PIK3CB MTMR6 PLCG2 INPPL1 PLCB1 PLCB2 INPP5D PIK3C2A CDIPT MTM1 INPP5K IPMK MTMR14 PIK3CG PI4KB PIP5K1C PI4K2A PIK3CD PI4KA SYNJ1 PIP5K1A ITPK1 PIP4K2B MTMR4
Developing neutrophil	Folate biosynthesis	0.613196	0.984198	0.0156615	-0.577358	-0.942116	24	AKR1B1 CBR1 AKR1C3 FPGS QDPR MOCS2 GCH1
Red blood	Fatty acid elongation	0.613252	0.983106	0.0138073	-0.562045	-0.941843	23	ELOVL5 HADHA PPT1
CD4 Treg	Lipoic acid metabolism	0.613264	0.946842	0.0194064	0.701276	0.963753	4	LIPT1 LIAS ACSM1
CD14 Mono	N-Glycan biosynthesis	0.613659	0.806098	0.0129122	0.647782	0.966642	49	MGAT1 STT3B RPN1 RPN2 DDOST MAN2A1 B4GALT1 DAD1 MGAT4B ALG3 MOGS MAN1B1 ALG5 DPM3 GANAB ALG13 MAN2A2 STT3A DPM1 DPAGT1 ALG2 ALG8
CD16 Mono	Ubiquinone and other terpenoid-quinone biosynthesis	0.614598	0.938152	0.0149939	0.727627	0.985072	11	COQ2 VKORC1L1 VKORC1 COQ5 COQ3 GGCX COQ6
CD14 Mono	Glycerophospholipid metabolism	0.615094	0.806098	0.0121279	0.629149	0.967613	88	AGPAT3 GPCPD1 LPGAT1 PLD3 PTDSS1 LYPLA1 AGPAT2 PNPLA6 LPCAT2 PISD GPD2 CDIPT GNPAT DGKD MBOAT1 CHPT1 PLB1 CRLS1 ETNK1 PLA2G15 LYPLA2 DGKG PCYT1A PLD1 PLA2G4A CHKA PLD2 PEMT PTDSS2
Prolif lymph	Fatty acid biosynthesis	0.615132	0.992265	0.0449347	-0.507132	-0.873299	17	ACSL1
Prolif lymph	Glycerolipid metabolism	0.615426	0.992265	0.0126014	0.621259	0.970127	52	AKR1B1 DGKA DGKZ AGPAT3 AGK LPIN1 ALDH9A1 AGPAT5 DGKH GPAT2 DGKQ AKR1A1 LCLAT1 DGKE ALDH3A2 GLYCTK GPAM DGKD DGKK ALDH1B1
pDC	Retinol metabolism	0.615662	0.949254	0.0131678	0.588555	0.948339	60	DHRS4 RDH11 RETSAT ADH5 DHRS4L2 PNPLA4 LRAT DGAT1 UGT2B15 RDH5 CYP2A7 HSD17B6
Memory B	Ubiquinone and other terpenoid-quinone biosynthesis	0.616509	0.90909	0.0193011	-0.649971	-0.942121	11	VKORC1 COQ2 COQ5 NQO1
IgG B	Synthesis and degradation of ketone bodies	0.61666	0.942018	0.021043	0.616742	0.924518	10	OXCT1 ACAT1 HMGCS1 BDH1 HMGCLL1
Naive B	Pyruvate metabolism	0.61717	0.869436	0.0178159	-0.571007	-0.925543	46	ALDH2 PKM LDHA ME2 DLD HAGH LDHB ALDH3A2 ACSS2
Basophil	Purine metabolism	0.617495	0.826493	0.0127769	0.513007	0.936457	119	PAPSS1 ENPP3 GUK1 PKM CANT1 GMPR2 AMPD3 RRM2B PGM2 ENTPD5 ADCY7 PDE6G AK2 NT5C3A PDE4B NUDT16 NT5C NUDT2 ITPA
Naive CD4 T	D-Glutamine and D-glutamate metabolism	0.618186	0.891344	0.0229384	0.660567	0.936766	4	GLS GLS2
CD14 Mono	Glycosylphosphatidylinositol (GPI)-anchor biosynthesis	0.618705	0.806098	0.0137355	0.682238	0.971359	25	PIGS PIGT GPAA1 PIGA PIGN DPM2 PIGQ PIGG PIGF PIGM PIGZ PIGH PIGO PIGP PIGV MPPE1
CD265 NK	D-Arginine and D-ornithine metabolism	0.619721	0.973651	0.0214713	0.687846	0.916988	1	DAO
Developing neutrophil	Drug metabolism - cytochrome P450	0.620018	0.984198	0.0147203	-0.512954	-0.930527	63	GSTK1 GSTP1 MGST3 ADH5 GSTO1
Platelet	Mannose type O-glycan biosynthesis	0.620145	0.932782	0.0203885	0.58859	0.906091	18	ST3GAL3 POMGNT2 B3GALNT2 FKRP B4GALT3 FUT4 CHST10 POMK
pDC	Phenylalanine metabolism	0.621925	0.949254	0.0147822	0.665741	0.959088	17	GOT2 GOT1 MIF ALDH3B1 IL4I1
DC	Glycosphingolipid biosynthesis - globo and isoglobo series	0.621967	0.882338	0.0132958	0.716482	0.983139	15	NAGA HEXB HEXA GLA ST3GAL2 GBGT1
Prolif lymph	Neomycin, kanamycin and gentamicin biosynthesis	0.622503	0.992265	0.0310507	-0.59135	-0.897832	5	HK2 HK3
Platelet	Vitamin B6 metabolism	0.623028	0.932782	0.0212283	-0.624756	-0.919928	6	PDXK
IgG B	Vitamin B6 metabolism	0.623602	0.942018	0.0219776	-0.639482	-0.922832	6	PDXK PNPO
NK	alpha-Linolenic acid metabolism	0.623628	0.957853	0.0200583	-0.592762	-0.911355	24	ACOX1 PLB1 ACAA1 PLA2G4A
CD14 Mono	Steroid biosynthesis	0.62378	0.806098	0.0139239	0.691481	0.969797	20	LIPA SOAT1 FDFT1 NSDHL
Developing neutrophil	Mannose type O-glycan biosynthesis	0.624357	0.984198	0.0155891	-0.590956	-0.93568	18	B4GALT1 B3GAT1 POMGNT1 B4GALT3 FKRP CHST10 POMT2 POMGNT2 B3GALNT2 POMT1 FKTN ST3GAL3
Naive CD4 T	One carbon pool by folate	0.624965	0.891344	0.0267563	0.550806	0.884222	18	MTR ATIC GART MTFMT SHMT1 AMT MTHFD1
Red blood	Retinol metabolism	0.625755	0.983106	0.0805925	0.348837	0.855668	60	RDH13 DHRS4 CYP2B6 ALDH1A2 DHRS3 CYP27C1 CYP1A1 CYP1A2 CYP3A5 ALDH1A1 LRAT CYP26A1 ADH4 CYP2C8 ALDH1A3 ADH7 CYP3A4 RDH8 UGT1A6 RETSAT UGT2B15 AOX1 ADH1B CYP2A6 CYP26B1
DC	alpha-Linolenic acid metabolism	0.629777	0.882338	0.0125272	0.693474	0.979943	24	PLB1 ACAA1 FADS2 ACOX3 PLA2G4A PLA2G4C ACOX1 PLA2G12A
CD14 Mono	Glycosphingolipid biosynthesis - lacto and neolacto series	0.630054	0.806098	0.0133387	0.67364	0.964874	27	B4GALT1 FUT4 ST3GAL6 GCNT2 B3GNT5 B3GNT2
CD16 Mono	Other types of O-glycan biosynthesis	0.630999	0.938152	0.0123163	0.656344	0.963704	43	COLGALT1 LFNG POFUT1 MFNG GALNT2 GALNT1 GALNT10 GALNT6 PLOD3 C1GALT1 GXYLT1 ST6GAL1 XXYLT1 POGLUT1 GALNT11 C1GALT1C1 B4GALT3
Memory B	Cysteine and methionine metabolism	0.631046	0.915017	0.017701	-0.536466	-0.90406	47	DNMT1 LDHA AMD1 MAT2B AHCYL1 DNMT3A MPST GCLM TST AHCYL2 GSS MAT2A
Doublets	Ubiquinone and other terpenoid-quinone biosynthesis	0.631268	0.836826	0.0134843	0.698685	0.966926	11	COQ2 VKORC1L1 VKORC1 COQ5 COQ3 COQ6 GGCX
Eosinophils	Phenylalanine, tyrosine and tryptophan biosynthesis	0.631335	0.954253	0.0168759	-0.680728	-0.955666	6	GOT2 GOT1 TAT IL4I1
CD4 Treg	Pentose and glucuronate interconversions	0.631587	0.946842	0.0175725	0.554035	0.905132	28	UGP2 DCXR CRYL1 XYLB
Basophil	Other types of O-glycan biosynthesis	0.631847	0.832889	0.0141799	0.539495	0.91679	43	C1GALT1 ST6GAL1 COLGALT1 LFNG RFNG GALNT7 GALNT6 MFNG GALNT3 COLGALT2 GALNT1 GALNT10 EOGT POFUT2 GXYLT1 GALNT13 XXYLT1 POFUT1 GALNT4 GALNT15
CD265 NK	Valine, leucine and isoleucine degradation	0.632096	0.973651	0.0177231	0.523401	0.906392	47	ACAA2 ALDH3A2 IVD ACADSB DLD OXCT1 HMGCS1 MCCC1 ECHS1 ALDH9A1 ACAD8 AUH HIBCH ACADS HSD17B10 DBT ALDH6A1 ALDH1B1 PCCB MCCC2 HADH ACSF3 BCAT2 PCCA BCKDHB
Platelet	Glycosaminoglycan degradation	0.632144	0.932782	0.0226483	-0.548357	-0.892525	19	IDS GNS GALNS
CD4 CTLs	Lipoic acid metabolism	0.632747	0.998216	0.0167932	0.745464	0.975423	4	LIPT1 LIAS LIPT2
NK	Ether lipid metabolism	0.634311	0.957853	0.0235758	0.515318	0.884395	42	LPCAT1 PAFAH2 CEPT1 PAFAH1B1 AGPS
CD16 Mono	Glycosaminoglycan biosynthesis - chondroitin sulfate dermatan sulfate	0.634747	0.938152	0.0133467	0.688733	0.96428	20	CSGALNACT2 CHST15 XYLT1 CHST7 DSE B3GAT3 B3GALT6 CHPF2 UST
Doublets	Steroid biosynthesis	0.634833	0.836826	0.0123542	0.676	0.968581	20	LIPA FDFT1 SOAT1 SC5D MSMO1 SQLE NSDHL
Platelet	Glycosphingolipid biosynthesis - ganglio series	0.635354	0.932782	0.0202155	0.592124	0.898916	15	ST3GAL1 HEXB GLB1 ST6GALNAC6 SLC33A1
Neutrophil	Glutathione metabolism	0.636421	0.989384	0.0143453	-0.578986	-0.930535	57	GSTP1 GSTK1 GPX1 IDH2 ODC1 GPX4 GSTO1 PRDX6 LAP3 GCLC MGST3 GSR LANCL1 GSS SRM RRM1 GCLM GSTM2 GGCT IDH1 MGST1
Neutro Mono transitional cell	Citrate cycle (TCA cycle)	0.636665	0.951778	0.0175287	0.558848	0.898115	30	SDHB IDH1 IDH3B PCK2 IDH3G MDH2 ACO1 CS DLD SDHD PDHB SUCLG1
MAIT	Mucin type O-glycan biosynthesis	0.638061	0.962431	0.0151661	0.568869	0.916929	33	ST3GAL1 GALNT10 C1GALT1 GALNT11
NK	Lysine degradation	0.638163	0.957853	0.0242667	0.495077	0.885648	58	KMT2E KMT2A PRDM2 EHMT1 COLGALT2 SETD2 NSD1 ASH1L SETD1A DLST EHMT2 DOT1L PLOD1 SMYD3 SUV39H1 ALDH9A1 SMYD2 KMT2D EZH1 ALDH1B1 DLD EZH2 PLOD3 ACAT2
Neutro Mono transitional cell	Selenocompound metabolism	0.638244	0.951778	0.0194573	0.605297	0.902128	14	TXNRD1 PAPSS1 TXNRD2 INMT
CD265 NK	Metabolism of xenobiotics by cytochrome P450	0.638551	0.973651	0.0263341	-0.454214	-0.893957	68	CYP1B1 ALDH3B1 GSTK1 MGST1 GSTO1 MGST3
CD265 NK	Steroid biosynthesis	0.638628	0.973651	0.0257898	-0.53684	-0.882348	20	LBR LIPA SOAT1
Neutro Mono transitional cell	Cysteine and methionine metabolism	0.638706	0.951778	0.0285643	-0.458505	-0.883508	47	LDHB DNMT1 MTR GCLM LDHA MDH1 GOT2 MAT2B ENOPH1 DNMT3A GCLC
CD16 Mono	Galactose metabolism	0.639289	0.938152	0.0126786	0.666279	0.957131	29	HK1 HK3 PFKL GAA UGP2 GLB1 GLA GALE GANC GALK1
CD8 T	Glycerolipid metabolism	0.639986	0.952827	0.0187231	-0.538579	-0.904581	52	ALDH2 DGAT2 GK GLA AKR1A1 MBOAT2 AGPAT2 MBOAT1 AGPAT3 PNPLA2 MGLL DGKA DGAT1 ALDH3A2 DGKG AGPAT5
Developing neutrophil	Butanoate metabolism	0.64043	0.984198	0.0149429	-0.556478	-0.918413	27	HADHA ECHS1 HMGCS1 OXCT1 ALDH5A1 ACADS
CD16 Mono	Nitrogen metabolism	0.640494	0.938152	0.0134707	0.694297	0.961583	17	GLUD1 GLUD2 CA2 CA5B
Memory B	Mannose type O-glycan biosynthesis	0.642454	0.916287	0.0249718	0.555652	0.882618	18	B4GALT1 FKTN B4GALT3 FKRP CHST10 POMT2 POMGNT1
Naive B	Thiamine metabolism	0.642549	0.869436	0.0181518	-0.649885	-0.922841	13	ALPL AK5 TPK1 AK2
Naive CD4 T	Glycolysis Gluconeogenesis	0.642617	0.892662	0.0156457	-0.534087	-0.907089	64	ALDOA ALDH2 GAPDH TPI1 PGK1 ALDH3B1 ENO1 HK3 PKM HK2 FBP1 ADPGK PGAM1 LDHA AKR1A1 PGM2 BPGM PDHB HK1 PGM1 ALDH9A1 PCK2 GPI DLD G6PC3 ACSS2 ALDH3A2
NK	Steroid hormone biosynthesis	0.642718	0.957853	0.0240981	0.49483	0.879327	55	AKR1C3 AKR1C1 AKR1C4
CD16 Mono	Phosphonate and phosphinate metabolism	0.642868	0.938152	0.0169697	0.755226	0.982502	5	PCYT1A CEPT1 CHPT1
Prolif lymph	Vitamin B6 metabolism	0.644866	0.992265	0.015042	0.730058	0.969597	6	PDXK PSAT1 PHOSPHO2
NK	D-Arginine and D-ornithine metabolism	0.645714	0.957853	0.0206668	-0.675862	-0.898933	1	DAO
Red blood	Thiamine metabolism	0.645901	0.983106	0.0144663	-0.570927	-0.907362	13	ALPL AK2
Platelet	Glycosylphosphatidylinositol (GPI)-anchor biosynthesis	0.645936	0.932782	0.0227035	-0.520675	-0.875252	25	PIGX MPPE1 PIGT PIGB PIGS PIGM PIGV PIGG GPLD1 PIGL PIGU PIGZ PGAP1 PIGN
Neutrophil	Tyrosine metabolism	0.646382	0.989384	0.0144201	-0.622637	-0.943352	35	ADH5 COMT GOT2 ALDH3B1 FAHD1 GOT1
Naive CD4 T	Fatty acid elongation	0.646411	0.892662	0.0168759	-0.604405	-0.911865	23	PPT1 ELOVL5 HADHA HADHB ELOVL1 ACAA2 ECHS1 HSD17B12 ELOVL7 ELOVL6 ACOT7
CD4 Treg	Phenylalanine metabolism	0.64741	0.946842	0.0257685	-0.538974	-0.869602	17	ALDH3B1
Eosinophils	Phenylalanine metabolism	0.647425	0.954253	0.0290952	0.522533	0.860996	17	ALDH3B1 ALDH3A1 DDC PAH AOC2
Developing neutrophil	Mucin type O-glycan biosynthesis	0.648148	0.984198	0.0338209	0.44924	0.864763	33	B4GALT5 ST6GALNAC2 ST3GAL2 GALNT3 ST6GALNAC3
CD265 NK	Vitamin B6 metabolism	0.648479	0.973651	0.024476	-0.600473	-0.881084	6	PDXK
Red blood	Glycerolipid metabolism	0.649186	0.983106	0.01153	-0.52757	-0.932377	52	LPIN2 DGAT2 ALDH2 GK DGKD GLA AGK AGPAT4 PNPLA2 ALDH3A2 ALDH9A1 DGAT1 MGLL AKR1A1 MBOAT1 AGPAT5 MBOAT2 GPAT2 GLYCTK ALDH7A1
DC	Glycosylphosphatidylinositol (GPI)-anchor biosynthesis	0.649555	0.882338	0.0120058	0.683103	0.967608	25	PIGS PIGT GPAA1 PIGN PIGM PIGC PIGU PIGO PIGP PIGH DPM2 PIGQ PIGZ PIGK MPPE1
Developing neutrophil	Sphingolipid metabolism	0.650564	0.984198	0.0351677	0.433968	0.875132	46	UGCG PSAP DEGS1 GLA GBA ASAH1
CD16 Mono	Purine metabolism	0.650964	0.938152	0.0108595	0.625335	0.959843	119	PKM NUDT16 PAPSS2 ADA AMPD2 IMPDH1 ADK PDE8A PAPSS1 AK2 GUK1 ADCY7 PDE4A HPRT1 ADSL ENTPD4 GART GMPR2 GMPS DGUOK PDE8B RRM2B ITPA IMPDH2 PDE6D PNP APRT NT5C NME3 NUDT2 NT5C2 PGM2 PAICS NUDT9
IgG B	Mucin type O-glycan biosynthesis	0.653509	0.942018	0.0206621	-0.50124	-0.872641	33	B4GALT5 ST3GAL1 GALNT6 ST3GAL2 ST6GALNAC2 GALNT2 GALNT3
Prolif lymph	Sulfur metabolism	0.653831	0.992265	0.01416	0.712477	0.963831	8	MPST BPNT1 PAPSS1 ETHE1
NK	Folate biosynthesis	0.653948	0.957853	0.0222255	0.554427	0.878036	24	AKR1C3 FPGS AKR1B1 MOCS2 PTS
Prolif lymph	Nicotinate and nicotinamide metabolism	0.654378	0.992265	0.0522058	-0.446901	-0.863887	33	NAMPT BST1 NADK
NK	Mucin type O-glycan biosynthesis	0.655441	0.957853	0.0227925	0.523386	0.870605	33	GALNT10 GALNT11 GALNT3 GALNT1 GALNT6 ST3GAL1 GALNT2 C1GALT1
pDC	Arginine biosynthesis	0.656679	0.951737	0.0374462	-0.4787	-0.862128	22	GLUL
CD4 Treg	Glycine, serine and threonine metabolism	0.657436	0.946842	0.0168656	0.524683	0.887475	38	SHMT2 SARDH CHDH AMT SHMT1 SRR GLYCTK ALAS1 PSAT1
Red blood	Phenylalanine metabolism	0.657476	0.983106	0.0383546	0.396975	0.845043	17	ALDH3B1 GOT2 GOT1L1 ALDH3A1 PAH IL4I1
Neutro Mono transitional cell	Glycerophospholipid metabolism	0.658083	0.951778	0.0145505	0.499164	0.891944	88	MBOAT7 LPCAT2 GPCPD1 AGPAT3 PISD PLD3 PCYT1A MBOAT1 PLB1 AGPAT2 CDIPT PGS1 PNPLA6 CHKA LPGAT1 LYPLA1 GPD2 PLD2 DGKG GNPAT PTDSS1 AGPAT5 PLA2G4A LPIN2 MBOAT2
Prolif lymph	Amino sugar and nucleotide sugar metabolism	0.658102	0.992265	0.0117347	0.611107	0.945313	46	GPI UGP2 CMAS UAP1 PGM1 GFPT1 HK1 UXS1 PMM1 GMPPA GALK1 MPI GALE NANP HEXA GNE CYB5R3 UGDH GNPDA2 NANS GMDS GNPNAT1 PGM2
CD4 Treg	Glycosylphosphatidylinositol (GPI)-anchor biosynthesis	0.659959	0.946842	0.0169627	0.549767	0.886281	25	PIGK PIGC PIGT PIGG PIGL PGAP1 PIGU PIGN PIGH PIGO PIGM PIGB PIGS
Neutrophil	Amino sugar and nucleotide sugar metabolism	0.660146	0.989384	0.0139658	-0.588139	-0.921918	46	HK1 GPI UGP2 UXS1 HEXA HEXB CMAS GFPT1 CYB5R3 NAGK UAP1 GNPDA1 MPI GALT GMPPA UGDH NANS GNPDA2 PGM1 CYB5R1 HK3 GNE PGM3 PMM1 GNPNAT1 GMDS PMM2
CD265 NK	Ascorbate and aldarate metabolism	0.660652	0.973651	0.025309	-0.508073	-0.860293	25	ALDH2
Naive B	Valine, leucine and isoleucine biosynthesis	0.660813	0.869436	0.0188762	-0.678495	-0.912311	4	BCAT1 SDSL
Naive CD4 T	Drug metabolism - cytochrome P450	0.661304	0.894912	0.0152393	-0.527543	-0.894559	63	GSTP1 ALDH3B1 GSTO1 MGST1 MGST2
CD265 NK	Linoleic acid metabolism	0.661526	0.973651	0.0170922	0.548866	0.888527	28	PLA2G6 CYP2E1 JMJD7-PLA2G4B PLA2G3
CD14 Mono	Alanine, aspartate and glutamate metabolism	0.662255	0.835017	0.0122684	0.644985	0.940279	35	GLUL GLUD1 ADSL GLUD2 ASRGL1 ABAT ASL
Naive B	Ubiquinone and other terpenoid-quinone biosynthesis	0.663444	0.869436	0.0177453	-0.643643	-0.9048	11	VKORC1 COQ2 GGCX
Naive B	Glycosaminoglycan biosynthesis - keratan sulfate	0.663471	0.869436	0.0241541	0.57457	0.861332	14	B4GALT1 FUT8 ST3GAL1 B4GALT3
NK	Phosphonate and phosphinate metabolism	0.664579	0.957853	0.0206106	0.666551	0.913307	5	CEPT1 PCYT2 PCYT1A
CD265 NK	Valine, leucine and isoleucine biosynthesis	0.664686	0.973651	0.0231549	-0.593615	-0.855549	4	BCAT1
Red blood	Steroid biosynthesis	0.665669	0.983106	0.0128966	-0.540108	-0.895141	20	LBR
CD4 Treg	Pyrimidine metabolism	0.6658	0.946842	0.0263638	-0.457177	-0.874485	54	TYMP CDA RRM2B DPYD CANT1 ENTPD1 NT5C2 TK2 UPP1 NT5E NME4
Developing neutrophil	Ether lipid metabolism	0.665925	0.984198	0.0343904	0.430927	0.859354	42	LPCAT2 PLB1 PAFAH1B2 PLD1 AGPS PLA2G4C PLA2G3
IgG B	Galactose metabolism	0.666734	0.942018	0.0205361	-0.503974	-0.863094	29	MGAM GAA HK3 HK2 HK1 GLB1 PGM2 GLA GALK1 G6PC3
Eosinophils	Steroid biosynthesis	0.666762	0.954253	0.0154891	-0.577005	-0.902823	20	LIPA FDFT1 SOAT1 LSS EBP SQLE NSDHL CYP2R1 HSD17B7 DHCR24 MSMO1 SC5D
Eosinophils	Retinol metabolism	0.667464	0.954253	0.0151843	-0.496458	-0.887191	60	DHRS4 ALDH1A1 ADH5 DHRS4L2 DHRS3 RETSAT
CD16 Mono	Arachidonic acid metabolism	0.667912	0.938152	0.01116	0.632757	0.943283	58	LTA4H TBXAS1 PTGES3 ALOX5 CBR1 CYP2U1 GPX1 PTGS1 PLB1 PLA2G4A
Naive CD4 T	Inositol phosphate metabolism	0.668613	0.894912	0.0149878	-0.518287	-0.890969	73	PTEN INPP5D TPI1 PLCB2 PLCG2 ITPK1 MTMR3 PIP4K2A PIK3CG IMPA2 IPMK INPPL1 MTMR14 MTMR6 FIG4 PLCB1 PIKFYVE PI4K2A INPP5K
CD16 Mono	Nicotinate and nicotinamide metabolism	0.669907	0.938152	0.0117935	0.649199	0.93865	33	NADK SIRT2 QPRT SIRT1 NNT SIRT7 NADSYN1 PNP NT5C NT5C2 NMNAT1 SIRT6 SIRT5
Neutrophil	Glycosaminoglycan biosynthesis - keratan sulfate	0.67024	0.989384	0.0138933	-0.697519	-0.958188	14	ST3GAL1 CHST2 B4GALT1 B4GALT3 FUT8 B3GNT2 B4GALT4 B3GNT7
Red blood	Mannose type O-glycan biosynthesis	0.670446	0.983106	0.013054	-0.539402	-0.887364	18	B4GALT1 B4GALT3 B3GAT1
CD16 Mono	Mannose type O-glycan biosynthesis	0.670603	0.938152	0.0414939	-0.492642	-0.840071	18	B4GALT1 B3GAT1 CHST10
MAIT	Oxidative phosphorylation	0.670865	0.962431	0.012808	0.496888	0.899512	104	COX4I1 COX7C PPA1 NDUFA4 COX6C COX7A2 NDUFS3 NDUFA5 ATP6V0A2 SDHA NDUFB8 NDUFS1 UQCRB NDUFV1 ATP6V1G1 NDUFB10 COX11 NDUFS5 NDUFA1 UQCRQ UQCRH COX5A NDUFAB1 NDUFA10 CYCS NDUFB11 NDUFA2 ATP6V0E2 CYC1 UQCRC2 PPA2 COX7B NDUFS8 NDUFB6 NDUFB4 NDUFC2 NDUFA7
Eosinophils	Ubiquinone and other terpenoid-quinone biosynthesis	0.671344	0.954253	0.0155047	-0.619733	-0.913976	11	VKORC1L1 COQ5 VKORC1 COQ7 COQ2 COQ3 TAT
Neutrophil	Glycosaminoglycan biosynthesis - chondroitin sulfate dermatan sulfate	0.671422	0.989384	0.0336531	0.528575	0.856084	20	CHST15 CHST11 CHSY1 CSGALNACT1 CHST7
CD265 NK	Phosphonate and phosphinate metabolism	0.671479	0.973651	0.0176715	0.667449	0.91858	5	CEPT1 PCYT2 PCYT1A
IgG B	Glycosphingolipid biosynthesis - ganglio series	0.671913	0.942018	0.0206199	-0.550991	-0.864456	15	ST3GAL1 HEXB ST3GAL2 GLB1
Naive B	Mannose type O-glycan biosynthesis	0.672093	0.869436	0.0243361	0.548374	0.844803	18	B4GALT1 CHST10 FKRP B4GALT3 POMGNT1 POMK
Naive B	Selenocompound metabolism	0.672242	0.869436	0.0174561	-0.623867	-0.890585	14	TXNRD1 PAPSS1 PAPSS2 TXNRD2 SEPHS2 SEPHS1
CD265 NK	Synthesis and degradation of ketone bodies	0.672911	0.973651	0.0169453	0.626511	0.902241	10	OXCT1 HMGCS1 BDH2 BDH1 HMGCL
Naive B	D-Glutamine and D-glutamate metabolism	0.673151	0.869436	0.022167	0.636178	0.882009	4	GLS GLS2
Neutrophil	Neomycin, kanamycin and gentamicin biosynthesis	0.673381	0.989384	0.0148772	-0.738053	-0.955361	5	HK1
pDC	Pyrimidine metabolism	0.673404	0.951737	0.0120357	0.569891	0.909714	54	DCK ENTPD4 CMPK1 UCK2 NME4 DUT DCTD NME3 DCTPP1 CTPS1 NME1 NT5C2 ENTPD6 CAD NUDT2 DTYMK UCK1 RRM2B UMPS
Red blood	Histidine metabolism	0.673438	0.983106	0.0126117	-0.536114	-0.891302	21	ALDH2 HAL ALDH3A2 ALDH9A1 HNMT
MAIT	Amino sugar and nucleotide sugar metabolism	0.67372	0.962431	0.0331614	-0.446933	-0.869818	46	NAGK NPL HK3 CYB5R4 HK2 HEXB GALK1 HEXA
Platelet	Pentose and glucuronate interconversions	0.673754	0.932782	0.0185442	0.538191	0.859843	28	UGP2 CRYL1 AKR1B1 GUSB UGT1A8
CD14 Mono	Ether lipid metabolism	0.67417	0.837897	0.0118058	0.629664	0.92938	42	PLD3 PLA2G7 AGPS LPCAT2 PAFAH1B2 CHPT1 PAFAH1B1 PLB1 PLD1 PLA2G4A PLD2
CD4 Treg	Caffeine metabolism	0.674541	0.946842	0.0238221	-0.566744	-0.841273	6	NAT1 XDH CYP2A6
pDC	Fatty acid biosynthesis	0.675012	0.951737	0.0349553	-0.490666	-0.841748	17	ACSL1
IgG B	Alanine, aspartate and glutamate metabolism	0.6751	0.942018	0.0201524	-0.487378	-0.857018	35	GLUL
Prolif lymph	Inositol phosphate metabolism	0.675122	0.992265	0.0108501	0.586399	0.935117	73	TPI1 PIP4K2A PI4KA INPP5D INPP4A PI4K2B ITPKB PLCG1 SYNJ2 INPP5K MTMR2 PIP4K2B MTMR4 MTMR1 PIK3CG PIK3C3 PI4K2A SACM1L IMPA1 INPP1 INPPL1 PIK3CA ISYNA1 INPP5F MTMR8 PIK3C2A PIK3CD PIKFYVE FIG4
CD4 Treg	Neomycin, kanamycin and gentamicin biosynthesis	0.675216	0.946842	0.0234987	-0.573531	-0.844786	5	HK3 HK2
MAIT	Glycosphingolipid biosynthesis - globo and isoglobo series	0.675436	0.962431	0.0290677	-0.514214	-0.842647	15	NAGA HEXB ST3GAL2 GLA HEXA GBGT1
Prolif lymph	Glycosaminoglycan biosynthesis - keratan sulfate	0.675909	0.992265	0.0127096	0.670244	0.942765	14	CHST2 FUT8 ST3GAL1 B3GNT7 B4GALT2 B4GALT3 B3GNT2 B4GALT4
Platelet	Caffeine metabolism	0.676459	0.932782	0.0199649	-0.590527	-0.869528	6	NAT1 CYP1A2 CYP2A6 CYP2A7 XDH NAT2
Developing neutrophil	Primary bile acid biosynthesis	0.677007	0.984198	0.0144982	-0.568337	-0.893998	17	HSD17B4 SCP2 ACOT8
Neutrophil	Glycosphingolipid biosynthesis - globo and isoglobo series	0.67754	0.989384	0.0137686	-0.689613	-0.953082	15	ST3GAL1 NAGA HEXA HEXB
Memory B	Various types of N-glycan biosynthesis	0.67805	0.951457	0.0167178	-0.529946	-0.869475	37	MGAT4A MGAT1 MAN1A1 RPN1 HEXB STT3B MAN1A2 MGAT4B
Basophil	Pyruvate metabolism	0.678276	0.861171	0.0130725	0.519912	0.886235	46	ALDH2 PKM GRHPR DLD LDHB ACSS2 PDHA1 ALDH3A2 ACACB HAGH LDHA FH ALDH9A1
CD4 CTLs	Glycine, serine and threonine metabolism	0.678883	0.998216	0.0121905	0.602622	0.920522	38	BPGM DLD GRHPR SHMT2 GAMT SHMT1 GLYCTK AMT PSAT1 SARDH PSPH PHGDH ALAS1 GCAT
CD16 Mono	Glycine, serine and threonine metabolism	0.679351	0.938152	0.0113948	0.641215	0.934968	38	DLD PGAM1 GRHPR SHMT2 PGAM4 ALAS1 SHMT1 PSPH BPGM SDSL
DC	Glycerophospholipid metabolism	0.679495	0.882338	0.0101862	0.634162	0.954006	88	AGPAT3 LPGAT1 PTDSS1 LPCAT2 LYPLA1 PLD3 ETNK1 PNPLA6 PLD4 GPCPD1 PLB1 GNPAT PCYT1A AGPAT2 CHPT1 GPD2 CHKA DGKD AGPAT5 CRLS1 LYPLA2 PLD2 GPD1L LPCAT3 MBOAT1 CDS1 PEMT PLA2G15 CEPT1 PGS1 MBOAT2 DGKG PTDSS2 PLA2G4A
Naive B	Valine, leucine and isoleucine degradation	0.679559	0.869436	0.0163606	-0.542228	-0.880292	47	ALDH2 HADHA HADHB ACAA2 DLD ACAA1 ABAT IVD ALDH3A2 BCAT1 ACAD8 ACADS HSD17B10 PCCB AUH HMGCL HIBADH ALDH9A1 AACS
pDC	Amino sugar and nucleotide sugar metabolism	0.679828	0.951737	0.0121855	0.575499	0.905195	46	NAGK CYB5R3 HEXB NANS GNPDA1 GMPPA PGM3 GALK1 CMAS GMDS UGDH UGP2 HEXA GNPDA2 MPI CYB5R1 GALT GNE GNPNAT1 AMDHD2
CD8 T	Glycosphingolipid biosynthesis - globo and isoglobo series	0.680558	0.952827	0.0187994	-0.598171	-0.875185	15	NAGA ST3GAL2 GLA HEXB GBGT1
CD4 Treg	Various types of N-glycan biosynthesis	0.681988	0.946842	0.016354	0.514915	0.86797	37	MAN1A2 MGAT4A MAN2A1 B4GALT3 RPN2 STT3B FUT8 DAD1 MAN1B1
Eosinophils	Biotin metabolism	0.682023	0.954253	0.0168379	-0.661888	-0.899224	3	HLCS OXSM
Neutrophil	Selenocompound metabolism	0.684319	0.989384	0.013593	-0.691792	-0.95032	14	MTR SEPHS2 SEPHS1 PAPSS1 TXNRD2 SEPSECS PAPSS2 MARS2
DC	Starch and sucrose metabolism	0.684669	0.882338	0.0109065	0.65544	0.94367	33	HK1 GAA GPI PYGB HK2 PGM2 GANC GYG1 PGM1 UGP2 G6PC3 GYS1 GBE1
Doublets	Glycine, serine and threonine metabolism	0.685286	0.885635	0.0104119	0.63975	0.943759	38	PGAM1 GRHPR SHMT2 PGAM4 DLD ALAS1 SHMT1 GLYCTK GAMT SDSL SARDH PIPOX PHGDH GATM
CD265 NK	Oxidative phosphorylation	0.686765	0.973651	0.0261427	-0.425168	-0.881513	104	ATP6V0B ATP6V1B2 ATP6V0E1 ATP6V1A ATP6V0D1 NDUFA4 COX6B1 ATP6V0A1 ATP6AP1 ATP6V1E1 COX5B SDHB NDUFB6 NDUFB3 ATP6V1F COX7B UQCRB NDUFB5 COX8A NDUFC1 ATP6V1C1 UQCRC1 LHPP
Eosinophils	D-Arginine and D-ornithine metabolism	0.687649	0.954253	0.019824	-0.654471	-0.874753	1	DAO
Basophil	Glycosphingolipid biosynthesis - lacto and neolacto series	0.68773	0.861171	0.0137659	0.533868	0.871365	27	ST3GAL4 ST3GAL6 GCNT2 B3GNT5 FUT6 B3GNT2 B3GALT1
CD8 T	Glycosphingolipid biosynthesis - lacto and neolacto series	0.688104	0.952827	0.0179846	-0.549543	-0.856247	27	B3GNT5 ST3GAL6 FUT7 ST3GAL4 GCNT2 B4GALT1 FUT4
Platelet	Alanine, aspartate and glutamate metabolism	0.688192	0.932782	0.0224676	-0.478674	-0.842672	35	GLUL
Developing neutrophil	D-Arginine and D-ornithine metabolism	0.68827	0.984198	0.0200628	-0.659102	-0.875715	1	DAO
Eosinophils	Pentose and glucuronate interconversions	0.688781	0.954253	0.014904	-0.539094	-0.878316	28	AKR1A1 AKR1B1 DCXR UGP2 CRYL1 RPE UGDH
Neutro Mono transitional cell	alpha-Linolenic acid metabolism	0.689717	0.951778	0.0168898	0.542398	0.853236	24	ACOX1 PLB1 ACAA1 PLA2G4A ACOX3 PLA2G4F
CD8 T	Citrate cycle (TCA cycle)	0.689752	0.952827	0.0223164	0.510725	0.83859	30	IDH2 ACLY SDHA OGDH MDH1 SUCLG2 DLAT ACO2
Neutro Mono transitional cell	Taurine and hypotaurine metabolism	0.689831	0.951778	0.018978	0.587982	0.856301	11	ADO GGT1 GGT7 CSAD GAD2
DC	Steroid hormone biosynthesis	0.690104	0.882338	0.0102988	0.640177	0.944993	55	COMT HSD17B12 SRD5A1 SRD5A3 CYP2E1 STS CYP1B1
Neutrophil	One carbon pool by folate	0.690303	0.989384	0.0135195	-0.667455	-0.939118	18	MTR ATIC SHMT2 GART MTHFR MTHFD2 MTHFD1
DC	Ether lipid metabolism	0.690549	0.882338	0.01053	0.642815	0.938478	42	LPCAT2 PLD3 AGPS PLD4 PLB1 PAFAH1B1 PAFAH1B2 CHPT1 PLA2G7 PLD2 PAFAH1B3 CEPT1
Eosinophils	Fatty acid elongation	0.691086	0.954253	0.0149279	-0.554853	-0.88193	23	HADHA ACAA2 TECR ECHS1 HSD17B12 HADHB THEM4 HADH ELOVL6 ELOVL1
Basophil	Folate biosynthesis	0.691323	0.861171	0.0315598	-0.437306	-0.834112	24	ALPL FPGS DHFR CBR1 GGH MOCS2
DC	Glycine, serine and threonine metabolism	0.692004	0.882338	0.0106091	0.646144	0.93771	38	GRHPR DLD SHMT2 PGAM1 SDSL GATM ALAS1 SHMT1 PGAM4 SDS GNMT PSPH
Naive CD4 T	Phosphonate and phosphinate metabolism	0.69271	0.911374	0.0182786	-0.657559	-0.893992	5	PCYT1A CHPT1
Doublets	Other types of O-glycan biosynthesis	0.692777	0.885635	0.0101381	0.636326	0.942817	43	B4GALT1 GALNT1 MFNG COLGALT1 C1GALT1 GALNT2 GALNT6 ST6GAL1 XXYLT1 POFUT1 PLOD3 GALNT7 RFNG C1GALT1C1 POGLUT1
Basophil	Glycine, serine and threonine metabolism	0.692897	0.861171	0.0129961	0.51763	0.87153	38	ALAS1 GRHPR DLD BPGM CHDH PIPOX PGAM1 GCAT
Developing neutrophil	Caffeine metabolism	0.693213	0.984198	0.0264159	0.528382	0.810948	6	CYP2A6 CYP2A7 CYP1A2 XDH
CD8 T	Inositol phosphate metabolism	0.693918	0.952827	0.016921	-0.491108	-0.865261	73	PTEN ITPK1 PLCG2 PLCB2 IMPA2 TPI1 IPMK MTMR3 PIK3CD MTMR14 PIK3CB MTMR6 PIKFYVE FIG4 MTM1 INPPL1 SYNJ2 INPP5A CDIPT
CD14 Mono	Other types of O-glycan biosynthesis	0.694603	0.841172	0.0113178	0.619109	0.915459	43	COLGALT1 GALNT1 GALNT2 GALNT6 B4GALT1 MFNG PLOD3 GALNT7 POFUT1 XXYLT1 LFNG POGLUT1 RFNG GXYLT1 C1GALT1C1
IgG B	Primary bile acid biosynthesis	0.694787	0.942018	0.0201704	-0.532422	-0.845221	17	SCP2 CYP27A1 ACOT8
CD8 T	Ubiquinone and other terpenoid-quinone biosynthesis	0.695677	0.952827	0.0187592	-0.612273	-0.870878	11	COQ2 COQ7 GGCX VKORC1
Memory B	Glycosaminoglycan biosynthesis - keratan sulfate	0.69642	0.958282	0.0231319	0.528625	0.822299	14	B4GALT1 FUT8 B4GALT3
Platelet	Ether lipid metabolism	0.696939	0.932782	0.0173983	0.505355	0.841095	42	PLA2G12A AGPS PLA2G4C PLD3 PLA2G4A PLA2G7 PAFAH1B1
CD8 T	Purine metabolism	0.697458	0.952827	0.0162217	-0.46654	-0.870678	119	AMPD2 PDE4B PKM ENTPD1 IMPDH1 NUDT16 CANT1 RRM2B NT5C2 PAPSS1 ADK AMPD3 GMPR2 NT5C3A PGM2 PDE8A AK2 PNP ENTPD4 PAPSS2 PAICS ADSL NT5E ADPRM PDE6G
Platelet	Glycosaminoglycan biosynthesis - heparan sulfate heparin	0.697805	0.932782	0.0182478	0.533049	0.841114	24	NDST1 XYLT1 HS2ST1 HS3ST3B1 XYLT2 EXT1
Developing neutrophil	Glycine, serine and threonine metabolism	0.698261	0.984198	0.032989	0.426651	0.840587	38	ALAS1 PGAM1 AOC3 AOC2 SHMT1 CTH PGAM4 PIPOX CHDH MAOA ALDH7A1 AGXT2 SDS
Platelet	Pantothenate and CoA biosynthesis	0.698264	0.932782	0.0213368	-0.50697	-0.835726	21	VNN2 CSAD PPCDC
NK	Synthesis and degradation of ketone bodies	0.69956	0.957853	0.0203793	0.602309	0.862321	10	OXCT1 ACAT2 HMGCS1 BDH2 BDH1 OXCT2
Developing neutrophil	Fatty acid elongation	0.699772	0.984198	0.0137852	-0.537918	-0.872813	23	HADHA PPT1 ACAA2 ECHS1 HADHB ELOVL6 ELOVL1 ACOT7 TECR THEM4 ELOVL7
Red blood	Other types of O-glycan biosynthesis	0.701151	0.983106	0.0106837	-0.50988	-0.892182	43	B4GALT1 COLGALT1 GALNT6 POFUT2 B4GALT3 ST6GAL1 GALNT1 OGT RFNG POFUT1
IgG B	Biosynthesis of unsaturated fatty acids	0.701526	0.942018	0.0198899	-0.508054	-0.840548	23	ACOX1 SCP2 FADS1 ELOVL6 ELOVL1 FADS2 ELOVL7 ACOT7
CD8 T	Valine, leucine and isoleucine degradation	0.701637	0.952827	0.0174055	-0.51371	-0.85201	47	ALDH2 HADHA HADHB BCAT1 ALDH3A2 ACAA1 ABAT HMGCL DLD ECHS1
Naive CD4 T	Mucin type O-glycan biosynthesis	0.701862	0.911374	0.0150601	-0.545144	-0.860388	33	B4GALT5 GALNT1 GALNT10 ST3GAL2 GALNT2 GALNT3 GALNT6 ST6GALNAC2 GCNT1 C1GALT1C1 GALNT7
Naive B	Steroid biosynthesis	0.70229	0.885056	0.0165312	-0.581186	-0.858604	20	LBR SOAT1 LIPA EBP LSS NSDHL DHCR24
DC	Glycosaminoglycan biosynthesis - chondroitin sulfate dermatan sulfate	0.703156	0.882338	0.0111006	0.669161	0.935689	20	DSE CSGALNACT2 XYLT1 CHPF2 B3GALT6 UST B4GALT7
IgG B	Glycosaminoglycan biosynthesis - keratan sulfate	0.703226	0.942018	0.0192508	0.53909	0.836693	14	B4GALT1 FUT8 B3GNT7 ST3GAL3
MAIT	Riboflavin metabolism	0.703637	0.962431	0.026099	-0.536346	-0.818445	8	BLVRB ACP5 RFK ENPP1
CD16 Mono	D-Arginine and D-ornithine metabolism	0.704304	0.957414	0.0195855	0.651229	0.867003	1	DAO
Doublets	Aminoacyl-tRNA biosynthesis	0.70456	0.885635	0.0105416	0.639687	0.925174	24	QRSL1 FARSA CARS2 FARSB RARS2 IARS2 GATC NARS2 LARS2 EARS2 VARS2 SARS2
CD8 T	Folate biosynthesis	0.705642	0.952827	0.017801	-0.550436	-0.845205	24	ALPL AKR1C3 GCH1 CBR1 PCBD2
CD4 CTLs	Valine, leucine and isoleucine degradation	0.70597	0.998216	0.0113611	0.575174	0.898187	47	HADHA OXCT1 ACADSB ACADM ALDH9A1 DLD IVD ACAA2 DBT ECHS1 ACAD8 HSD17B10 ALDH6A1 ACSF3 HADH BCKDHB HIBADH ALDH3A2 AUH ACAT1 ACADS PCCA ACAT2 PCCB MCCC1 ALDH1B1 HIBCH HMGCS1 MCEE MCCC2
Developing neutrophil	Thiamine metabolism	0.706037	0.984198	0.0141459	-0.570931	-0.872664	13	ACP1 AK5
Memory B	Oxidative phosphorylation	0.706178	0.958282	0.0155047	-0.467713	-0.864918	104	ATP6V1B2 ATP6V0B TCIRG1 ATP6V1A ATP6V0D1 ATP6V0E1 ATP6AP1 ATP6V1E1 UQCR11 COX8A UQCRC1 NDUFB6 COX7B UQCRFS1 SDHB NDUFS2 ATP6V1D NDUFB3 ATP6V1C1 NDUFA12 ATP6V1F ATP6V1H ATP6V0E2 NDUFS1 SDHC NDUFB7 NDUFA6 COX5B COX7A2L SDHD
MAIT	Glycosylphosphatidylinositol (GPI)-anchor biosynthesis	0.706268	0.962431	0.0139407	0.554753	0.868462	25	PIGK PIGA PIGH PIGC GPAA1 PIGO PIGV MPPE1 PIGT DPM2 PIGL PIGN PIGP PIGW
Red blood	Mucin type O-glycan biosynthesis	0.708287	0.983106	0.0109183	-0.509407	-0.877489	33	B4GALT5 GALNT6 ST6GALNAC2 GALNT1 GALNT10 ST6GALNAC3 ST3GAL2
Eosinophils	Mucin type O-glycan biosynthesis	0.708459	0.954253	0.0278271	0.459852	0.831523	33	GALNT6 ST3GAL2 B4GALT5 ST6GALNAC2 GALNT1 GALNT3 GCNT1 GALNT14 GALNT7 GALNT8 ST6GALNAC3 GALNTL6
MAIT	Linoleic acid metabolism	0.708679	0.962431	0.0300076	-0.46404	-0.837608	28	PLB1 PLA2G4A PLA2G4C CYP1A2 PLA2G4D PLA2G4E JMJD7-PLA2G4B PLA2G2F
Prolif lymph	Phosphonate and phosphinate metabolism	0.70975	0.992265	0.0142168	0.698508	0.921952	5	PCYT1A PCYT2
Neutrophil	beta-Alanine metabolism	0.711449	0.989384	0.0131016	-0.599684	-0.895341	31	HADHA CNDP2 ALDH2 ECHS1 DPYD ALDH3A2 ALDH9A1
Naive B	Primary bile acid biosynthesis	0.712114	0.885056	0.0164239	-0.588594	-0.854126	17	CYP27A1 SCP2
Neutro Mono transitional cell	Glycerolipid metabolism	0.7122	0.951778	0.014641	0.495801	0.842077	52	ALDH2 AGPAT3 GK AKR1A1 DGAT2 GLA MBOAT1 AGPAT2 PNPLA2 DGKG DGAT1 AGPAT5 ALDH3A2 LPIN2 MBOAT2
Platelet	Glycosaminoglycan biosynthesis - keratan sulfate	0.712204	0.932782	0.0185719	0.545918	0.824016	14	ST3GAL1 ST3GAL3 FUT8 B4GALT3
CD4 Treg	Glycosaminoglycan biosynthesis - chondroitin sulfate dermatan sulfate	0.712616	0.946842	0.0242103	-0.493899	-0.816628	20	CHST15 CHSY1 DSE CSGALNACT2 XYLT1 B3GALT6 UST CHST12 XYLT2 CHPF2
DC	Pantothenate and CoA biosynthesis	0.712854	0.882338	0.0108219	0.661629	0.928205	21	ALDH2 DPYD BCAT1 ALDH3A2 PANK3 COASY PANK2
Red blood	alpha-Linolenic acid metabolism	0.713819	0.983106	0.0114986	-0.511995	-0.861079	24	ACOX1 PLA2G12A ACAA1 PLB1 ACOX3 JMJD7-PLA2G4B PLA2G4A PLA2G4D PLA2G4E
NK	Propanoate metabolism	0.71421	0.957853	0.0175761	-0.527725	-0.844681	33	LDHB ACOX1 HADHA ECHDC1 ACSS2
Eosinophils	Other types of O-glycan biosynthesis	0.714225	0.954253	0.0143683	-0.500649	-0.854455	43	OGT ST6GAL1 B4GALT1 C1GALT1 GALNT11 MFNG GALNT2 B4GALT3 POGLUT1 POFUT1 COLGALT2 COLGALT1 PLOD3 POMT1 GXYLT1 EOGT XXYLT1 POFUT2
Neutro Mono transitional cell	Purine metabolism	0.714447	0.951778	0.0125655	0.472741	0.869053	119	PKM AMPD2 IMPDH1 NUDT16 ENTPD1 NT5C3A PDE4B PAPSS1 GMPR2 NT5C2 AK2 CANT1 RRM2B ADK PNP
CD4 CTLs	Glycerolipid metabolism	0.715045	0.998216	0.0109963	0.564551	0.890019	52	DGKA LPIN2 LPIN1 DGKZ DGKD LCLAT1 DGKE DGKQ ALDH9A1 AKR1B1 DGKH AGPAT4 AGK AGPAT3 ALDH3A2 AKR1A1 DGKK
Neutrophil	Valine, leucine and isoleucine biosynthesis	0.715054	0.989384	0.0146585	-0.721205	-0.929032	4	BCAT1 BCAT2 SDSL
CD4 Treg	Ubiquinone and other terpenoid-quinone biosynthesis	0.715407	0.946842	0.0160583	0.576068	0.851359	11	VKORC1L1 GGCX COQ5 COQ3 COQ6 NQO1 COQ7
CD14 Mono	Fatty acid biosynthesis	0.715725	0.841172	0.0122131	0.653547	0.904835	17	ACSL4 ACSL3 ACSF3 MCAT ACACA
Neutro Mono transitional cell	Mannose type O-glycan biosynthesis	0.715955	0.951778	0.0220299	-0.495784	-0.820671	18	B3GAT1 POMT1 POMGNT1 CHST10 POMK FKRP FKTN B4GALT3 FUT9 POMGNT2
Basophil	Mucin type O-glycan biosynthesis	0.716675	0.868877	0.0127561	0.508387	0.846854	33	C1GALT1 ST3GAL1 GALNT7 GALNT6 GCNT4 GALNT3 GALNT1 GALNT10
CD265 NK	Selenocompound metabolism	0.717318	0.973651	0.0159709	0.572426	0.851957	14	MTR SEPHS2 SEPHS1 MARS2 SEPSECS
Developing neutrophil	Glycolysis Gluconeogenesis	0.718072	0.984198	0.0344853	0.402649	0.850485	64	GAPDH GPI LDHA ALDOA ALDH3B1 HK2 HK3 ALDH2 PGAM1 PGK1 PDHA1 PKM PGM2 LDHAL6A ACSS2 PGAM4
Naive CD4 T	Ubiquinone and other terpenoid-quinone biosynthesis	0.718467	0.919216	0.0163806	-0.604893	-0.858155	11	COQ2 VKORC1 COQ7 VKORC1L1 COQ5
Red blood	Tryptophan metabolism	0.718788	0.983106	0.0104281	-0.502908	-0.875164	40	HADHA ALDH2 DHTKD1 CAT ACAT1 ALDH3A2 ALDH9A1 ACAT2 GCDH ALDH7A1 IDO1 DLST
CD8 T	Mucin type O-glycan biosynthesis	0.719757	0.952827	0.0216174	0.493623	0.820999	33	GALNT10 ST3GAL1 GALNT11 C1GALT1 GALNT3 GALNT12
DC	Glycosphingolipid biosynthesis - ganglio series	0.720069	0.882338	0.0111505	0.670305	0.919776	15	HEXB GLB1 HEXA ST3GAL5 SLC33A1 ST3GAL2
IgG B	Linoleic acid metabolism	0.72069	0.942018	0.0194361	-0.482389	-0.821582	28	PLB1 PLA2G4A PLA2G6 JMJD7-PLA2G4B CYP1A2 ALOX15 PLA2G4D PLA2G12A PLA2G2C
Doublets	Glycerolipid metabolism	0.720804	0.885635	0.00937892	0.624357	0.931164	52	ALDH2 AKR1A1 AGPAT3 DGKD AKR1B1 AGPAT5 ALDH9A1 ALDH3A2 AGPAT2 PNPLA2 GPAM LCLAT1 GLA
Memory B	Tryptophan metabolism	0.721455	0.958282	0.0158137	-0.508342	-0.840968	40	ALDH2 CYP1B1 CAT ALDH3A2 DLD ALDH9A1
Basophil	Glycerolipid metabolism	0.721567	0.868877	0.0119488	0.495319	0.852187	52	ALDH2 DGKD DGKZ MBOAT2 LPIN1 MBOAT1 AGPAT3 PNPLA2 LPIN2 ALDH3A2
CD16 Mono	Glycosylphosphatidylinositol (GPI)-anchor biosynthesis	0.721857	0.966178	0.011141	0.635773	0.902181	25	GPAA1 PIGS PIGT PIGX PIGA DPM2 PIGC PIGM PIGH PIGU PIGP PIGF PIGN PIGO PIGZ PIGG
CD8 T	Riboflavin metabolism	0.721954	0.952827	0.0180945	-0.605317	-0.845531	8	BLVRB
Doublets	Biosynthesis of unsaturated fatty acids	0.722759	0.885635	0.0102344	0.631812	0.911626	23	SCP2 HSD17B4 HSD17B12 ELOVL5 ACOX1 ACAA1 ACOX3 ELOVL1 FADS1
Prolif lymph	Fatty acid degradation	0.722907	0.992265	0.0104396	0.586277	0.89955	42	ACAA2 ADH5 HADH ACADVL HADHA CPT1A ACSL5 ECHS1 ECI1 ACAT1 ALDH9A1 ACADM ACAT2 HADHB ACADS ECI2 ALDH3A2 GCDH
CD265 NK	Ether lipid metabolism	0.723004	0.973651	0.0157183	0.491487	0.840754	42	LPCAT1 PLA2G6 PAFAH2 CEPT1 AGPS PAFAH1B1 PLD1 LPCAT4
CD4 Treg	Fatty acid elongation	0.724466	0.946842	0.015712	0.520829	0.831215	23	THEM4 ELOVL5 TECR HADH HADHB ECHS1
CD8 T	Taurine and hypotaurine metabolism	0.725435	0.952827	0.0181365	-0.590928	-0.840517	11	CSAD GGT1 GGT5 GADL1 GAD1
Developing neutrophil	Amino sugar and nucleotide sugar metabolism	0.725508	0.984198	0.0329767	0.411337	0.829494	46	GPI CHIT1 NPL HK2 HK3 HEXA CYB5R4 PGM2 AMDHD2 GMDS CYB5R2 NANP FPGT RENBP GNPDA1
Neutro Mono transitional cell	Lysine degradation	0.725963	0.951778	0.0141742	0.487269	0.835944	58	ALDH2 HADHA COLGALT1 SETD7 KMT2C PLOD1 SETDB1 TMLHE ECHS1 DLD SETD2 SETD1B NSD1 PHYKPL ALDH3A2
IgG B	Ubiquinone and other terpenoid-quinone biosynthesis	0.726008	0.942018	0.0194573	-0.54225	-0.820669	11	VKORC1L1 COQ2 VKORC1 COQ7
IgG B	Glycosphingolipid biosynthesis - lacto and neolacto series	0.726216	0.942018	0.0188803	0.483414	0.814036	27	B4GALT1 ST3GAL3 GCNT2 B3GALNT1
MAIT	Glycosphingolipid biosynthesis - lacto and neolacto series	0.727025	0.962431	0.0135005	0.538103	0.848962	27	B4GALT1 B3GNT2 B4GALT3 B3GALT2 ST3GAL3
CD4 CTLs	Glycosphingolipid biosynthesis - ganglio series	0.727284	0.998216	0.0119315	0.638524	0.899576	15	ST3GAL1 ST6GALNAC6 ST3GAL5 ST8SIA1 SLC33A1
IgG B	Citrate cycle (TCA cycle)	0.727491	0.942018	0.0190559	0.481357	0.816199	30	SDHA DLST CS ACLY PDHB MDH2 PDHA1 DLAT FH MDH1 PCK2 SUCLG1
pDC	Riboflavin metabolism	0.727562	0.951737	0.0137163	0.651558	0.887272	8	ACP1 RFK FLAD1 ACP5
Platelet	Galactose metabolism	0.728844	0.932782	0.0173408	0.509426	0.816423	29	HK1 UGP2 PFKP GLA PFKL PGM1 AKR1B1
Basophil	Linoleic acid metabolism	0.729058	0.868877	0.0128679	0.509181	0.833748	28	PLA2G6 PLA2G4A PLB1 PLA2G4E PLA2G10 PLA2G4B PLA2G4D
Neutro Mono transitional cell	Butanoate metabolism	0.730093	0.951778	0.0157405	0.517861	0.823751	27	HADHA ECHS1 ACADS ABAT
Prolif lymph	Lipoic acid metabolism	0.730667	0.992265	0.0145708	0.692799	0.905892	4	LIPT1 LIAS LIPT2
CD4 CTLs	Retinol metabolism	0.73086	0.998216	0.0105416	0.553103	0.879749	60	DHRS3 RDH11 ADH5 DHRS4L2 RETSAT RDH10 RDH13 DHRS4
NK	Tyrosine metabolism	0.731211	0.957853	0.017184	-0.515386	-0.831562	35	ALDH3B1 COMT AOC2 GSTZ1 AOC3
IgG B	Glycosylphosphatidylinositol (GPI)-anchor biosynthesis	0.732081	0.942018	0.0193011	-0.486524	-0.813816	25	PIGT PIGX GPAA1 PIGS MPPE1 PIGK PIGV PIGU PIGF PIGA PIGG PIGN DPM2 PIGZ
Neutro Mono transitional cell	Glycosphingolipid biosynthesis - ganglio series	0.732979	0.951778	0.0171875	0.536087	0.806468	15	HEXB GLB1 ST3GAL2 HEXA ST6GALNAC3
CD14 Mono	D-Glutamine and D-glutamate metabolism	0.733691	0.841172	0.0163606	0.709533	0.910116	4	GLUD1 GLUD2
CD8 T	Biosynthesis of unsaturated fatty acids	0.733786	0.952827	0.0172835	-0.539346	-0.823773	23	ELOVL5 ACOX1 HSD17B4 ACAA1 HSD17B12
CD14 Mono	Phenylalanine, tyrosine and tryptophan biosynthesis	0.734031	0.841172	0.0146997	0.69812	0.905015	6	IL4I1 GOT2 GOT1
Naive CD4 T	Terpenoid backbone biosynthesis	0.73509	0.926853	0.0151084	-0.560539	-0.841868	22	IDI1 ZMPSTE24 HMGCR MVD
MAIT	Inositol phosphate metabolism	0.735342	0.962431	0.012073	0.48549	0.850418	73	PIP4K2A INPP4A PLCG1 INPP4B SACM1L ITPKB PIP4K2B PLCB1 INPP5D INPP5K PI4K2B SYNJ2 PIK3C2A MTMR1 PI4KA PLCH2 ITPKC INPP5B IMPA1 MTMR4 MTMR6 PIK3C2B
Neutrophil	Fructose and mannose metabolism	0.736481	0.989384	0.0125502	-0.591181	-0.877901	29	TPI1 HK1 PFKL PFKP AKR1B1 FBP1 MPI GMPPA ENOSF1 HK3 PMM1 GMDS PMM2
NK	Glycerolipid metabolism	0.737104	0.957853	0.0166089	-0.493115	-0.835343	52	ALDH2 DGAT2 DGKA AGPAT3 GK MBOAT1 MBOAT2 AGPAT2 GLA AKR1A1 MGLL AGPAT5 DGAT1 PNPLA2 DGKG
pDC	Galactose metabolism	0.737538	0.951737	0.0115834	0.567508	0.859291	29	B4GALT1 PFKL PFKP GLB1 GALK1 GANC GAA G6PC3
Neutrophil	Lipoic acid metabolism	0.737722	0.989384	0.0142082	-0.707908	-0.911904	4	LIAS LIPT1
Memory B	Glycosphingolipid biosynthesis - ganglio series	0.737977	0.958282	0.0161136	-0.550982	-0.822795	15	HEXB ST3GAL1 GLB1 ST3GAL2
Memory B	D-Glutamine and D-glutamate metabolism	0.737988	0.958282	0.0199915	0.55884	0.792229	4	GLS GLS2
pDC	Drug metabolism - other enzymes	0.738142	0.951737	0.010074	0.527381	0.865267	74	GSTP1 CMPK1 UCK2 NME4 DUT MGST2 NME3 GMPS CES2 NME1 ITPA GUSB GSTM2 MGST3 UCK1 RRM2B IMPDH2 UMPS GSTM4 TK2 GSTO1 TPMT MGST1 NAT1 UCKL1
CD14 Mono	alpha-Linolenic acid metabolism	0.738194	0.841172	0.0112077	0.621781	0.882593	24	ACOX1 PLB1 ACAA1 PLA2G4A ACOX3
Naive B	Taurine and hypotaurine metabolism	0.739123	0.887071	0.0161659	-0.586855	-0.824972	11	CSAD GGT1
NK	Taurine and hypotaurine metabolism	0.739322	0.957853	0.0181978	-0.587833	-0.829817	11	GGT1 CSAD GGT7 GAD2 GGT5 BAAT GGT6
CD4 Treg	Galactose metabolism	0.739382	0.946842	0.0238403	-0.46689	-0.811735	29	MGAM B4GALT1 GAA HK3 HK2 GLA GALK1 PGM2
Naive B	Pyrimidine metabolism	0.739603	0.887071	0.0151206	-0.504422	-0.83249	54	TYMP DPYD CDA UPP1 CANT1 NT5C2 TK2
Eosinophils	Selenocompound metabolism	0.739928	0.954253	0.0267104	0.481795	0.777879	14	PAPSS1 TXNRD1 PSTK
Red blood	beta-Alanine metabolism	0.742026	0.983106	0.0103934	-0.49444	-0.847516	31	HADHA ALDH2 DPYD ACOX1 MLYCD CSAD ALDH3A2 ALDH9A1
Platelet	Citrate cycle (TCA cycle)	0.74209	0.932782	0.017043	0.500935	0.805075	30	SDHA SDHC DLST IDH3G MDH1 IDH3B ACLY SUCLG2 OGDH PCK2 SDHD SUCLA2 FH
NK	Linoleic acid metabolism	0.742186	0.957853	0.01728	-0.524591	-0.821755	28	PLB1 PLA2G4A ALOX15 PLA2G12A PLA2G4C CYP2E1 CYP2J2 PLA2G2D PLA2G10 PLA2G2F
Doublets	Ether lipid metabolism	0.74225	0.896885	0.00909002	0.614913	0.910367	42	PLA2G7 AGPS PLD3 PAFAH1B1 PAFAH1B2 LPCAT2 PLD4 CEPT1 CHPT1 PLD1 UGT8 PLB1 PLA2G4A PLA2G12A JMJD7-PLA2G4B PLA2G2D PAFAH1B3 PLA2G4C
MAIT	Glycerolipid metabolism	0.742267	0.962431	0.0125042	0.498303	0.84256	52	LPIN2 DGKA LPIN1 DGKZ ALDH9A1 DGKQ DGKH MBOAT1 DGKE LCLAT1 AGK GPAM
Prolif lymph	Thiamine metabolism	0.742605	0.992265	0.011414	0.634289	0.887866	13	ACP1 AK2 NTPCR AK5 NFS1 TPK1
Developing neutrophil	Propanoate metabolism	0.742853	0.984198	0.012622	-0.498221	-0.842625	33	LDHB HADHA ECHS1 DLD SUCLG2 ACSS1 ACACB ECHDC1 DBT HIBCH ACADS ALDH6A1 PCCB PCCA ACOX3 BCKDHB
CD14 Mono	One carbon pool by folate	0.743161	0.841172	0.0115737	0.632063	0.878633	18	MTHFD2 MTHFR SHMT2 GART MTHFD2L SHMT1 MTR MTHFD1
Basophil	Aminoacyl-tRNA biosynthesis	0.744102	0.874823	0.030176	-0.418137	-0.79755	24	IARS2 TARS2 QRSL1 FARSB VARS2 LARS2 PSTK AARS2
CD14 Mono	Mucin type O-glycan biosynthesis	0.744485	0.841172	0.0106347	0.604124	0.877036	33	GALNT1 GALNT2 GALNT6 GALNT7 ST6GALNAC3 C1GALT1C1 ST3GAL2 C1GALT1 ST3GAL1 GCNT1
CD4 CTLs	Glutathione metabolism	0.744585	0.998216	0.0481277	-0.419611	-0.863048	57	GPX1 PGD ANPEP GSTP1 LAP3 MGST1 G6PD RRM2B MGST2 IDH1 GSTO2 GSTO1 SMS
Developing neutrophil	Glutathione metabolism	0.744701	0.984198	0.0332983	0.401711	0.834895	57	PGD ANPEP G6PD RRM2 GCLM MGST1 MGST2 RRM2B GGT1
CD265 NK	Glycosphingolipid biosynthesis - globo and isoglobo series	0.745745	0.973651	0.0231147	-0.499669	-0.786588	15	NAGA HEXB GLA ST3GAL2 GBGT1 ST8SIA1
CD16 Mono	Lipoic acid metabolism	0.746665	0.98424	0.0154922	0.68266	0.888527	4	LIAS LIPT1 LIPT2
Neutrophil	Glycine, serine and threonine metabolism	0.746697	0.989384	0.0122231	-0.556483	-0.853777	38	SHMT2 GRHPR DLD PGAM1 BPGM SHMT1 GLYCTK AMT PGAM4 GAMT
IgG B	Retinol metabolism	0.747147	0.942018	0.0186991	-0.439923	-0.826942	60	DGAT1 ALDH1A1 DHRS3 RDH10 RDH11 RETSAT DHRS9 CYP2S1 ALDH1A2 DHRS4L2 RDH5 CYP27C1 CYP2B6 UGT1A8
IgG B	Thiamine metabolism	0.747458	0.942018	0.018925	-0.517425	-0.798402	13	ALPL AK5 TPK1
Developing neutrophil	Alanine, aspartate and glutamate metabolism	0.747573	0.984198	0.031104	0.414034	0.807337	35	GLUL ASL
IgG B	Lipoic acid metabolism	0.747608	0.942018	0.0186274	0.57698	0.807124	4	LIPT1 ACSM1
Naive B	Glycosphingolipid biosynthesis - ganglio series	0.749136	0.887071	0.0157882	-0.567165	-0.816707	15	HEXB GLB1 ST3GAL2 ST6GALNAC6 B3GALT4
NK	Glycerophospholipid metabolism	0.749294	0.957853	0.0159193	-0.461901	-0.837485	88	MBOAT7 LPCAT2 GPCPD1 DGKA PISD AGPAT3 PHOSPHO1 MBOAT1 MBOAT2 AGPAT2 PGS1 CHPT1 PLB1 PLD3 AGPAT5 CDIPT PTDSS1 LYPLA1 DGKG PLD4 PNPLA6 DGKH GPD2 CDS2 LPGAT1 ADPRM
Eosinophils	Glycosphingolipid biosynthesis - globo and isoglobo series	0.750144	0.954253	0.0138128	-0.553239	-0.838208	15	NAGA ST3GAL1 HEXB HEXA GLA GBGT1
Naive CD4 T	Other types of O-glycan biosynthesis	0.751044	0.931564	0.0138184	-0.505675	-0.822854	43	B4GALT1 GALNT1 COLGALT1 GALNT10 GALNT2 GALNT3 GALNT6 LFNG COLGALT2 XXYLT1 C1GALT1C1 GALNT7 GXYLT1
CD4 Treg	Fructose and mannose metabolism	0.751241	0.946842	0.0235818	-0.46256	-0.804207	29	HK3 ALDOA PFKFB3 FBP1 HK2 TPI1 PFKFB4 PFKFB2
CD265 NK	Glycosylphosphatidylinositol (GPI)-anchor biosynthesis	0.75163	0.973651	0.0152393	0.512967	0.817488	25	PIGG PIGK PIGS PIGM GPAA1 PIGQ PIGO PIGV PIGW PIGL PIGH DPM2
CD4 CTLs	Galactose metabolism	0.752241	0.998216	0.0395475	-0.443113	-0.821113	29	MGAM GAA HK3 HK2 GLB1 GLA GALK1
Developing neutrophil	Galactose metabolism	0.753041	0.984198	0.0302159	0.421436	0.795516	29	MGAM HK2 GLA HK3 PGM2
Red blood	Pentose and glucuronate interconversions	0.753425	0.983106	0.0103565	-0.48896	-0.832696	28	UGP2 GUSB CRYL1 DCXR SORD AKR1A1 UGDH
pDC	Glycosaminoglycan biosynthesis - chondroitin sulfate dermatan sulfate	0.753473	0.951737	0.0117298	0.57974	0.848585	20	DSE UST CHPF2 B3GALT6 CHPF B3GAT3 B4GALT7 CHST14 CHST12 XYLT2 CHST11 CSGALNACT2
Developing neutrophil	Retinol metabolism	0.753586	0.984198	0.0119389	-0.464754	-0.838127	60	RDH11 DHRS3 DHRS4 ADH5 ALDH1A1 RETSAT PNPLA4 RDH13 DHRS4L2 DGAT1 RDH10 CYP2S1
Red blood	Phosphonate and phosphinate metabolism	0.754088	0.983106	0.0153097	-0.566354	-0.815056	5	PCYT1A
CD265 NK	Glycosphingolipid biosynthesis - ganglio series	0.755847	0.973651	0.0152668	0.542563	0.813012	15	ST3GAL1 ST6GALNAC6 SLC33A1 ST3GAL5 ST6GALNAC4 B3GALT4 HEXA
Eosinophils	Biosynthesis of unsaturated fatty acids	0.756389	0.954253	0.0265585	0.455397	0.782288	23	ELOVL5 HSD17B4 ACOX1
DC	Glycosaminoglycan biosynthesis - keratan sulfate	0.75642	0.908122	0.0425634	-0.457894	-0.77668	14	ST3GAL1 CHST2
CD4 Treg	Mucin type O-glycan biosynthesis	0.757778	0.946842	0.023558	-0.453591	-0.80597	33	B4GALT5 GALNT1 ST6GALNAC2 ST3GAL2 GALNT2 ST6GALNAC3 GALNT6 GALNT11 GALNT3 C1GALT1
Platelet	Synthesis and degradation of ketone bodies	0.758121	0.932782	0.0181441	0.525981	0.776846	10	HMGCL ACAT2 OXCT1
CD265 NK	Caffeine metabolism	0.758506	0.973651	0.0157278	0.596427	0.828567	6	NAT1 CYP2A6 NAT2 XDH
Memory B	Valine, leucine and isoleucine biosynthesis	0.758888	0.97093	0.0195683	0.537949	0.762614	4	BCAT2 BCAT1
Eosinophils	Glutathione metabolism	0.761596	0.954253	0.0269105	0.418387	0.822814	57	PGD ANPEP G6PD GSTM4 GSR GPX4 GSTM2 RRM2B GSTT1 TXNDC12 SMS
Neutrophil	Thiamine metabolism	0.76167	0.989384	0.0319176	0.510191	0.777939	13	ALPL ALPP
Neutrophil	Vitamin B6 metabolism	0.761924	0.989384	0.0126477	-0.690715	-0.900998	6	PDXK PNPO PSAT1
Naive B	Lysine degradation	0.762025	0.887071	0.0236713	0.454966	0.811224	58	PRDM2 KMT2A KMT2E SETD2 DHTKD1 EHMT1 ASH1L SETDB2 EHMT2 PHYKPL SETD1A HADH SMYD2 DOT1L KMT2B AASS
MAIT	Selenocompound metabolism	0.762292	0.962431	0.0134545	0.557743	0.823639	14	MTR SEPHS1 SEPHS2 PSTK
CD4 Treg	Glycosphingolipid biosynthesis - globo and isoglobo series	0.762339	0.946842	0.022899	-0.485106	-0.773443	15	NAGA HEXB GLA HEXA ST3GAL2 GBGT1
Developing neutrophil	Glycerophospholipid metabolism	0.76244	0.984198	0.0353977	0.385685	0.850505	88	MBOAT7 LPCAT2 MBOAT2 AGPAT2 PISD PLB1 LPGAT1 PLD1 GPCPD1 PGS1 CDIPT PHOSPHO1 PLA2G4C PLA2G3 AGPAT1 DGKG LPIN2 MBOAT1 CDS2
Prolif lymph	Riboflavin metabolism	0.763188	0.992265	0.0119142	0.647795	0.876329	8	ACP1 FLAD1 RFK ACP2
CD4 CTLs	Glycerophospholipid metabolism	0.764133	0.998216	0.00932057	0.527871	0.864535	88	DGKA LPIN2 LPIN1 DGKZ ETNK1 DGKD LCLAT1 PTDSS1 DGKE DGKQ CDS2 LPCAT1 CEPT1 CDIPT DGKH CRLS1 ADPRM GPD1L AGPAT4 GNPAT LYPLA2 PLA2G12A LPCAT4 PCYT2 AGPAT3 PEMT LYPLA1 DGKK PCYT1A
Naive B	Riboflavin metabolism	0.764716	0.887071	0.0160941	-0.586151	-0.80656	8	BLVRB RFK ACP2
Platelet	Oxidative phosphorylation	0.764742	0.932782	0.0144115	0.442807	0.81276	104	UQCRH NDUFS5 NDUFA4 COX7C NDUFA5 UQCRB NDUFB9 NDUFA6 NDUFB4 PPA1 ATP6V1G1 SDHA CYCS ATP6V1E1 UQCR11 NDUFS8 COX4I1 NDUFA12 SDHC ATP6V1E2 NDUFC1 ATP6V0A1 ATP6V0E1 UQCRFS1 NDUFA8 NDUFB8 NDUFS1 ATP6V1D ATP6V1C1 COX7A2L
Basophil	Fatty acid elongation	0.766251	0.888851	0.0124889	0.497074	0.799626	23	PPT1 HSD17B12 HADHA HADHB ELOVL1 ECHS1 ACOT4
Naive CD4 T	Alanine, aspartate and glutamate metabolism	0.767031	0.931564	0.0137025	-0.510522	-0.811453	35	GLUL
Prolif lymph	Tyrosine metabolism	0.767951	0.992265	0.00972379	0.574124	0.866889	35	ADH5 GOT2 GOT1 COMT GSTZ1 MIF
MAIT	Lipoic acid metabolism	0.768601	0.962431	0.0156426	0.621339	0.834734	4	LIAS LIPT2 ACSM1
MAIT	Folate biosynthesis	0.768773	0.962431	0.0282592	-0.446184	-0.786764	24	ALPL GCH1 PCBD2 CBR1 PCBD1 TPH1 DHFR SPR MOCOS
CD16 Mono	Arginine biosynthesis	0.769267	0.986186	0.0103842	0.612259	0.860388	22	GLUD1 GLUD2 GOT1 ASL
Prolif lymph	Mannose type O-glycan biosynthesis	0.769376	0.992265	0.0104906	0.601074	0.861961	18	B3GAT1 B4GALT2 B4GALT3 B3GALNT2 POMT2 POMT1 POMGNT2 POMK FKTN FUT4 B3GAT2
NK	Retinol metabolism	0.770151	0.957853	0.0212627	0.450926	0.81249	60	DHRS3 ADH5 RDH11 RDH10 RETSAT RDH13
Eosinophils	Glycosphingolipid biosynthesis - ganglio series	0.77027	0.954253	0.0134302	-0.54075	-0.819286	15	ST3GAL5 ST3GAL1 ST6GALNAC6 SLC33A1 HEXB HEXA ST6GALNAC4
IgG B	Tyrosine metabolism	0.770717	0.942018	0.0181632	-0.448664	-0.788943	35	ALDH3B1 COMT
Neutro Mono transitional cell	Inositol phosphate metabolism	0.771106	0.975328	0.0126271	0.462998	0.813392	73	PTEN PLCB2 TPI1 ITPK1 IMPA2 IPMK MTMR3 MTMR6 FIG4 MTMR14 INPPL1 PIK3CB CDIPT PLCB1 SYNJ1 PLCB3 INPP5K PI4K2A INPP5A
DC	Alanine, aspartate and glutamate metabolism	0.771582	0.908122	0.00900964	0.611511	0.882795	35	GLUD1 ADSL GLUD2 GOT2 GFPT1 NIT2 GLS GPT2 ASL CAD ASRGL1 GOT1 IL4I1 PPAT DDO
NK	Inositol phosphate metabolism	0.771582	0.957853	0.0212528	0.444096	0.823244	73	PIP4K2A INPP4A INPP5D SACM1L ITPKB SYNJ2 INPP5K PIP4K2B PI4K2A MTMR2 PI4KA PLCB1 PIP4K2C PLCH2
Platelet	Nitrogen metabolism	0.77177	0.932782	0.0171698	0.501929	0.768499	17	CA2 CA13 GLUD1 GLUD2
Red blood	Other glycan degradation	0.772055	0.983106	0.0111386	-0.487685	-0.796442	17	MAN2B1 HEXB MAN2C1 MAN2B2 MANBA FUCA2 GBA2
Doublets	Glycerophospholipid metabolism	0.772709	0.9209	0.00802231	0.606852	0.914217	88	GPCPD1 PTDSS1 LPGAT1 AGPAT3 DGKD LYPLA1 AGPAT5 PLD3 ETNK1 PNPLA6 CDIPT GNPAT CRLS1 PEMT CHKA AGPAT2 LPCAT2 PLD4 CDS2 CEPT1 PISD PTDSS2 CHPT1 GPAM LCLAT1 ADPRM PLD1 DGKG PGS1 LPCAT3 PLB1 PLA2G4A PCYT1A CHKB DGKQ
Developing neutrophil	Glycosaminoglycan biosynthesis - chondroitin sulfate dermatan sulfate	0.772727	0.984198	0.0289582	0.43111	0.769159	20	CHSY1 CHST15 CSGALNACT1 CSGALNACT2
Developing neutrophil	Phenylalanine, tyrosine and tryptophan biosynthesis	0.772843	0.984198	0.0139519	-0.567111	-0.808565	6	GOT1 GOT2
Platelet	Thiamine metabolism	0.773004	0.932782	0.0188762	-0.488594	-0.767432	13	ALPL
NK	Valine, leucine and isoleucine degradation	0.773467	0.957853	0.0160615	-0.482724	-0.807013	47	ALDH2 HADHA HADHB BCAT1 ABAT ACAA1 ECHS1 MCCC1
CD14 Mono	Lipoic acid metabolism	0.773939	0.86324	0.015586	0.673702	0.864156	4	LIAS LIPT1
NK	Riboflavin metabolism	0.774007	0.957853	0.01762	-0.577918	-0.795096	8	BLVRB RFK ACP5
NK	Steroid biosynthesis	0.774777	0.957853	0.0194191	0.508269	0.784901	20	EBP DHCR24 LSS CYP2R1 TM7SF2 MSMO1 DHCR7 FDFT1 SQLE
CD4 Treg	Phosphonate and phosphinate metabolism	0.775517	0.946842	0.0155954	0.571129	0.795989	5	CEPT1 PCYT2
Eosinophils	Glycosaminoglycan biosynthesis - heparan sulfate heparin	0.775694	0.954253	0.0132664	-0.506084	-0.808607	24	HS2ST1 HS3ST3B1 B3GALT6 EXT2 B3GAT3 B4GALT7 GLCE XYLT2 HS6ST1 EXTL2
pDC	Glyoxylate and dicarboxylate metabolism	0.775985	0.951737	0.0108266	0.544997	0.825206	29	CAT MDH2 MDH1 CS GRHPR PCCB MCEE DLD
NK	Phenylalanine, tyrosine and tryptophan biosynthesis	0.776129	0.957853	0.0185679	0.573797	0.788196	6	GOT2 GOT1 GOT1L1 TAT
MAIT	Pentose and glucuronate interconversions	0.776251	0.962431	0.0125144	0.509153	0.806058	28	DCXR UGDH UGP2 CRYL1 AKR1B1 UGT1A8
Neutrophil	Glycerolipid metabolism	0.776601	0.989384	0.0115689	-0.519715	-0.82558	52	AGPAT3 DGKD ALDH2 DGKA LPIN1 AKR1A1 DGKZ AKR1B1 ALDH3A2 ALDH9A1 DGKQ DGKE AGPAT4 AGPAT5 AGK
Eosinophils	Phosphonate and phosphinate metabolism	0.777231	0.954253	0.0238281	0.474205	0.708366	5	CHPT1 PCYT1B
CD4 Treg	Valine, leucine and isoleucine degradation	0.777264	0.946842	0.0142966	0.461417	0.801923	47	OXCT1 ACADSB ALDH9A1 HADH ACAD8 DBT ALDH3A2 MCCC2 HADHB ACSF3 ACAT1 ECHS1 ACADM BCKDHB HMGCL ACAT2 ACADS HIBCH PCCB AUH
Platelet	Ascorbate and aldarate metabolism	0.777578	0.932782	0.016565	0.48502	0.768036	25	ALDH2 GUSB ALDH9A1 UGT1A8 ALDH3A2
Memory B	Selenocompound metabolism	0.778094	0.981075	0.0154674	-0.5322	-0.786922	14	TXNRD1 PAPSS2 TXNRD2 SEPHS1 SCLY PSTK
Prolif lymph	Glycosphingolipid biosynthesis - ganglio series	0.77811	0.992265	0.0105602	0.601302	0.851039	15	ST3GAL1 HEXA ST3GAL5 B3GALT4 ST6GALNAC6 GLB1 SLC33A1 ST8SIA1 ST6GALNAC4
IgG B	Caffeine metabolism	0.778261	0.942018	0.0185917	-0.524001	-0.756182	6	NAT1 CYP1A2 XDH
DC	Arginine biosynthesis	0.77875	0.908122	0.00938116	0.619144	0.871463	22	GLUD1 GLUD2 GOT2 GLS GPT2 ASL
Red blood	Glycosphingolipid biosynthesis - globo and isoglobo series	0.77924	0.983106	0.0330749	0.368722	0.758114	15	GBGT1 HEXA FUT1 FUT9 B3GALT5 NAGA
Naive B	Phenylalanine, tyrosine and tryptophan biosynthesis	0.78013	0.893044	0.0203154	0.53042	0.745592	6	GOT2 PAH TAT
MAIT	Biotin metabolism	0.780574	0.962431	0.0161594	0.606723	0.808844	3	HLCS BTD
CD4 Treg	Terpenoid backbone biosynthesis	0.781324	0.946842	0.0146615	0.498288	0.788779	22	PMVK GGPS1 FNTA NUS1 ICMT ACAT1 PCYOX1 ACAT2
Prolif lymph	Glyoxylate and dicarboxylate metabolism	0.78148	0.992265	0.00968307	0.571309	0.851364	29	MDH2 SHMT2 MDH1 SHMT1 PGP CS DLD ACAT1 ACAT2 GRHPR ACSS1 PCCB ACO1 GLYCTK ACO2 GLDC AFMID
NK	Butanoate metabolism	0.781697	0.957853	0.016538	-0.504733	-0.787776	27	HADHA ABAT ECHS1 ACAT1 HMGCL
Neutro Mono transitional cell	Pentose and glucuronate interconversions	0.782271	0.975328	0.0146234	0.487141	0.778531	28	AKR1A1 GUSB SORD RPEL1 RPE KL UGT1A10
Neutrophil	Fatty acid elongation	0.782518	0.989384	0.011698	-0.586849	-0.847969	23	HADHA ACAA2 ECHS1 HADHB TECR THEM4 HSD17B12 HADH ELOVL6 ELOVL1 ACOT7 ACOT1 MECR PPT1
Naive CD4 T	Glycerophospholipid metabolism	0.782716	0.931564	0.012563	-0.471181	-0.823082	88	MBOAT7 LPGAT1 LPCAT1 GPCPD1 LPCAT2 LYPLA1 PCYT1A PISD AGPAT3 AGPAT2 PLD3 DGKD PHOSPHO1 CHPT1 AGPAT4 DGKQ CDIPT PLB1 PNPLA6 PLD4 DGKK MBOAT2 DGKG GPD2
DC	Vitamin B6 metabolism	0.782864	0.908122	0.0121129	0.66596	0.86997	6	PDXK PNPO PDXP
Doublets	Retinol metabolism	0.784336	0.922124	0.0079289	0.596141	0.891564	60	ALDH1A1 DHRS4 RDH11 DHRS4L2 PNPLA4 CYP2S1 RETSAT RDH10 ADH5
IgG B	Pyrimidine metabolism	0.784428	0.942018	0.0179733	0.435627	0.791694	54	NT5E DUT NT5C ENTPD1 ENTPD4 CMPK1 NME1 DCTPP1 NME3 DCTD UCKL1 NT5C3B NME1-NME2 NUDT2 NT5C3A UCK1 TYMS UCK2 DCK CTPS2 ENTPD5
Eosinophils	Taurine and hypotaurine metabolism	0.785043	0.954253	0.013245	-0.546492	-0.805962	11	ADO CSAD GGT1 GAD2 GAD1 GGT7 GGT6 BAAT
CD265 NK	Purine metabolism	0.78508	0.973651	0.0240177	-0.401935	-0.849003	119	PKM PDE4B IMPDH1 AMPD2 PDE3B ENTPD1 CANT1 GMPR2 RRM2B PAPSS1 PDE7A NUDT16 ADK AMPD3 NT5E NUDT5 NME4 AK5 PAPSS2 NT5C3A
CD8 T	Pyruvate metabolism	0.785197	0.970106	0.0157882	-0.478729	-0.791797	46	ALDH2 PKM ME2 AKR1A1 ACSS2 ALDH3A2 PCK2
Developing neutrophil	Fructose and mannose metabolism	0.785483	0.984198	0.0294395	0.410255	0.774411	29	PFKFB3 ALDOA HK2 PFKFB4 HK3 PFKFB2 GMDS
CD265 NK	Glycine, serine and threonine metabolism	0.786717	0.973651	0.0225003	-0.437325	-0.791101	38	PGAM1 SHMT1 ALAS1 AOC2 GRHPR AOC3 PGAM4 SHMT2 BPGM CTH GLDC PHGDH GNMT
Basophil	Terpenoid backbone biosynthesis	0.787059	0.899317	0.0121504	0.486606	0.780538	22	IDI1 ZMPSTE24 HMGCR NUS1 PDSS1 PDSS2 DHDDS MVK
Developing neutrophil	Ascorbate and aldarate metabolism	0.787251	0.984198	0.0120506	-0.4888	-0.799921	25	ALDH9A1 AKR1A1 UGDH ALDH3A2
CD4 CTLs	Selenocompound metabolism	0.787756	0.998216	0.0108336	0.600169	0.841377	14	MTR SEPHS2 SEPHS1 SEPSECS
pDC	Lipoic acid metabolism	0.787903	0.951737	0.0144605	0.619722	0.819892	4	LIAS ACSM1
CD4 Treg	Glycosphingolipid biosynthesis - ganglio series	0.788333	0.946842	0.0145854	0.510151	0.776693	15	ST3GAL1 ST8SIA1 ST6GALNAC6 SLC33A1 B3GALT4
Prolif lymph	Primary bile acid biosynthesis	0.788611	0.992265	0.0101518	0.590209	0.842913	17	SCP2 HSD17B4 ACOT8 AKR1C4
CD265 NK	Fatty acid elongation	0.788642	0.973651	0.0223379	-0.45719	-0.766945	23	PPT1 ELOVL5 HADHB
pDC	Glycerolipid metabolism	0.788729	0.951737	0.00976682	0.517899	0.82268	52	ALDH2 AKR1A1 MGLL AGPAT5 DGKZ AGPAT2 PNPLA2 LPIN1 MBOAT1
CD4 CTLs	Fatty acid degradation	0.788743	0.998216	0.0414939	-0.415127	-0.821422	42	ACSL1 ALDH2 ACSL4 ACOX1
Neutro Mono transitional cell	Phosphonate and phosphinate metabolism	0.789759	0.975328	0.0184537	0.515739	0.721667	5	PCYT1A CHPT1
Red blood	Biosynthesis of unsaturated fatty acids	0.790296	0.983106	0.0100649	-0.471422	-0.789983	23	ELOVL5 ACOX1 TECR ACAA1 HSD17B4
Memory B	Glycine, serine and threonine metabolism	0.790366	0.982312	0.0223756	0.44685	0.774763	38	SHMT2 GATM GRHPR GAMT GLDC GNMT SHMT1 CHDH PHGDH SRR ALDH7A1
MAIT	Biosynthesis of unsaturated fatty acids	0.791123	0.962431	0.0123872	0.513855	0.796557	23	SCP2 ELOVL6 ELOVL4 ELOVL5 TECR SCD
Prolif lymph	Tryptophan metabolism	0.791303	0.992265	0.00906545	0.552751	0.844636	40	HADH HADHA DLD DLST ECHS1 ACAT1 ALDH9A1 ACAT2 ALDH3A2 GCDH
Naive CD4 T	Glycosaminoglycan biosynthesis - keratan sulfate	0.791874	0.931564	0.0146293	-0.5431	-0.78315	14	B4GALT1 CHST2 ST3GAL2 B3GNT7 B3GNT2
CD8 T	Butanoate metabolism	0.791952	0.970106	0.015929	-0.496765	-0.774012	27	HADHA ABAT HMGCL ECHS1
CD265 NK	Ubiquinone and other terpenoid-quinone biosynthesis	0.792069	0.973651	0.0222735	-0.486288	-0.740488	11	COQ2 COQ7 VKORC1 GGCX COQ3 TAT COQ6
CD4 Treg	Drug metabolism - cytochrome P450	0.792228	0.946842	0.0139239	0.446158	0.80167	63	GSTK1 ADH5 MGST3
Naive CD4 T	Thiamine metabolism	0.792365	0.931564	0.0146644	-0.543633	-0.781771	13	ALPL AK2 TPK1
Platelet	Tryptophan metabolism	0.794863	0.932782	0.0155016	0.460377	0.76433	40	ALDH2 HADHA CYP1B1 KYNU DLST MAOB HADH ALDH9A1 ACAT2
NK	Citrate cycle (TCA cycle)	0.795455	0.961174	0.0195127	0.470748	0.773637	30	IDH2 SDHA ACLY SUCLG2 DLST IDH3B PDHA1 DLD SUCLG1 MDH1 PDHB ACO1
Basophil	D-Glutamine and D-glutamate metabolism	0.795947	0.899317	0.020202	-0.49393	-0.736566	4	GLS
IgG B	Riboflavin metabolism	0.796491	0.942018	0.0170395	0.510147	0.750059	8	ACP5 ACP1 FLAD1
pDC	Fructose and mannose metabolism	0.797089	0.951737	0.0104211	0.532182	0.805803	29	PFKFB2 PFKL PFKP GMPPA FBP1 GMDS
Platelet	D-Arginine and D-ornithine metabolism	0.79713	0.932782	0.0176715	-0.601963	-0.802262	1	DAO
Neutrophil	Mucin type O-glycan biosynthesis	0.797767	0.989384	0.0114261	-0.543766	-0.816939	33	ST3GAL1 GALNT10 C1GALT1 GALNT1 GALNT6 GALNT11 GALNT2
MAIT	Phenylalanine metabolism	0.797776	0.962431	0.0264309	-0.450002	-0.752228	17	ALDH3B1
CD4 Treg	Glycosaminoglycan biosynthesis - keratan sulfate	0.797974	0.946842	0.0220719	-0.467236	-0.740677	14	B4GALT1 CHST2 B3GNT7 ST3GAL2 B4GALT4
CD4 Treg	Aminoacyl-tRNA biosynthesis	0.798007	0.946842	0.0142995	0.479608	0.769396	24	IARS2 TARS2 MARS2 RARS2 HARS2 EARS2 YARS2 WARS2 FARSA SEPSECS VARS2 NARS2
Eosinophils	Glycine, serine and threonine metabolism	0.799234	0.954253	0.0127044	-0.468684	-0.789688	38	SHMT2 GRHPR PGAM1 BPGM SHMT1 AMT DLD ALDH7A1 PSAT1 SARDH SDSL GNMT CTH CHDH AOC3 PIPOX
Neutrophil	Glycerophospholipid metabolism	0.801064	0.989384	0.0342693	0.413042	0.836687	88	MBOAT7 LPCAT2 PHOSPHO1 PISD GPCPD1 MBOAT2 LPIN2 PGS1 LPGAT1 PLB1
IgG B	Phosphonate and phosphinate metabolism	0.801257	0.942018	0.0173803	0.523942	0.742645	5	PCYT2 CHPT1 CEPT1 PCYT1B
Naive B	Mucin type O-glycan biosynthesis	0.801782	0.902956	0.0143138	-0.500245	-0.777828	33	B4GALT5 ST3GAL2 ST6GALNAC2 GALNT1 GALNT11 GALNT3 GALNT7 C1GALT1C1 GALNT2
pDC	Glycerophospholipid metabolism	0.802934	0.951737	0.00845552	0.496682	0.823754	88	PLD4 LYPLA1 LPGAT1 AGPAT5 PTDSS1 ETNK1 DGKZ AGPAT2 GNPAT CDIPT CHPT1 GPD1L
pDC	Inositol phosphate metabolism	0.803479	0.951737	0.0087801	0.498196	0.816261	73	INPP4A MTMR1 PI4KA PIK3CG PIP5K1A PIK3CD PLCB3 MTMR14 MTM1 PI4KB PIP4K2B CDIPT PLCB4 PIP4K2A PI4K2B PIK3C3 INPP5B ALDH6A1 IMPA2 INPP5F OCRL INPP5E
Neutro Mono transitional cell	Various types of N-glycan biosynthesis	0.804056	0.975328	0.0136614	0.463097	0.763589	37	MGAT1 HEXB RPN1 ALG3 STT3B MAN2A2 RPN2 HEXA B4GALT1
Prolif lymph	Galactose metabolism	0.804375	0.992265	0.00922869	0.556159	0.828786	29	PFKL PFKP UGP2 AKR1B1 PGM1 GALM HK1 GALK1 GALE GANC B4GALT2 PGM2 GLB1
MAIT	Fatty acid elongation	0.805139	0.962431	0.0121304	0.504513	0.782076	23	ACAA2 ELOVL6 ELOVL4 THEM4 ELOVL5 TECR HADHA ECHS1 THEM5 HADH MECR ACOT7 PPT2 ACOT2 ACOT1
DC	Linoleic acid metabolism	0.805941	0.92259	0.00859773	0.593112	0.845214	28	PLB1 CYP2E1 PLA2G4A PLA2G4C PLA2G12A PLA2G2C
Neutro Mono transitional cell	Phenylalanine, tyrosine and tryptophan biosynthesis	0.807168	0.975328	0.0171521	-0.509551	-0.744681	6	GOT2 GOT1
Doublets	Glycosphingolipid biosynthesis - lacto and neolacto series	0.807375	0.936555	0.00826007	0.581803	0.844384	27	B4GALT1 GCNT2 B3GNT2 B3GNT5 FUT4 FUT7
CD8 T	Caffeine metabolism	0.808465	0.970106	0.0186512	0.516582	0.723525	6	NAT1 XDH
CD4 Treg	Steroid biosynthesis	0.808665	0.946842	0.0141035	0.483415	0.75849	20	FDFT1 LSS SOAT1 CYP2R1 TM7SF2 SQLE MSMO1 CYP51A1 DHCR7 SC5D
Eosinophils	Arginine and proline metabolism	0.809188	0.954253	0.0255855	0.409826	0.785822	47	SAT1 CKB AOC1 SMS
Naive B	Glycosaminoglycan biosynthesis - heparan sulfate heparin	0.809547	0.902956	0.0142738	-0.50417	-0.759411	24	EXTL3 NDST1 EXT1 HS3ST3B1 EXT2
MAIT	Valine, leucine and isoleucine biosynthesis	0.81149	0.962431	0.0207326	-0.490425	-0.715043	4	BCAT1 SDSL
Red blood	Ubiquinone and other terpenoid-quinone biosynthesis	0.811821	0.983106	0.0116418	-0.478441	-0.748525	11	VKORC1L1 VKORC1 COQ7 COQ2 COQ6
Red blood	Sulfur metabolism	0.812852	0.983106	0.0127147	-0.498923	-0.751578	8	TST ETHE1 SUOX BPNT1
CD4 Treg	Selenocompound metabolism	0.81312	0.946842	0.014194	0.497621	0.751621	14	MTR SEPHS2 SEPHS1 MARS2 PAPSS1 SCLY SEPSECS
Platelet	Glycosaminoglycan biosynthesis - chondroitin sulfate dermatan sulfate	0.813717	0.932782	0.0189169	-0.453532	-0.741729	20	CHST15 CHST11 CSGALNACT2 CHSY1 CSGALNACT1 CHPF2 B3GAT3 B4GALT7 CHST7
CD4 CTLs	Drug metabolism - other enzymes	0.813824	0.998216	0.0514297	-0.39655	-0.852119	74	TYMP CDA IMPDH1 GSTP1 DPYD MGST1 RRM2B CES1 MGST2 TK2 GSTO2 GSTO1
Neutrophil	Sulfur metabolism	0.814873	0.989384	0.0111863	-0.645524	-0.852924	8	ETHE1 BPNT1 PAPSS1 MPST PAPSS2
Developing neutrophil	One carbon pool by folate	0.81502	0.984198	0.0117249	-0.486974	-0.771042	18	MTR MTHFR ATIC SHMT2 MTHFD2 MTHFD1 MTFMT MTHFD2L MTHFD1L AMT
CD14 Mono	Phosphonate and phosphinate metabolism	0.816416	0.899091	0.0138294	0.627617	0.805985	5	CHPT1 PCYT1A
Red blood	Metabolism of xenobiotics by cytochrome P450	0.816867	0.983106	0.0770757	0.31006	0.750822	68	MGST3 GSTP1 CYP1B1 ALDH3B1 CYP2B6 SULT2A1 CBR1 DHDH CYP1A1 GSTO2 GSTA4 CYP1A2 CYP3A5
Neutrophil	Ubiquinone and other terpenoid-quinone biosynthesis	0.817303	0.989384	0.0109655	-0.627786	-0.847152	11	VKORC1L1 VKORC1 COQ5 GGCX COQ2
CD8 T	Lipoic acid metabolism	0.819026	0.970106	0.0181098	0.485297	0.672704	4	LIPT1 LIPT2
Eosinophils	Histidine metabolism	0.819329	0.954253	0.0124965	-0.486108	-0.764373	21	CNDP2 ALDH2 ALDH3A2 HNMT ALDH9A1
DC	Mannose type O-glycan biosynthesis	0.819435	0.925855	0.00888254	0.59641	0.828877	18	B3GALNT2 B4GALT3 FUT4 B4GALT1 FKTN POMK POMGNT2 POMT2 POMGNT1 ST3GAL3 FKRP POMT1
Prolif lymph	Arginine biosynthesis	0.819505	0.992265	0.0405112	-0.416098	-0.751218	22	GLUL
MAIT	Alanine, aspartate and glutamate metabolism	0.821002	0.962431	0.0282937	-0.414187	-0.775854	35	GLUL
MAIT	Thiamine metabolism	0.821476	0.962431	0.0250318	-0.452136	-0.724754	13	ALPL AK5 NFS1
Basophil	Retinol metabolism	0.821767	0.906582	0.00977135	0.447615	0.778542	60	RDH11 ALDH1A1 PNPLA4 UGT2B11 DHRS9 CYP26B1 RETSAT CYP2S1 RDH10 UGT2A3 CYP2C18 UGT1A10 UGT1A6 LRAT UGT2B28 ADH6
Developing neutrophil	Glycerolipid metabolism	0.821918	0.984198	0.0107749	-0.441504	-0.78459	52	AGPAT3 LPIN1 ALDH9A1 DGKZ AKR1B1 DGKD DGKQ DGKA AGPAT4 AGPAT5 AKR1A1 DGKE DGKH ALDH3A2 AGK
Naive B	Phosphonate and phosphinate metabolism	0.82209	0.90534	0.0192592	0.489709	0.682982	5	CHPT1 CEPT1
Memory B	N-Glycan biosynthesis	0.822143	0.985854	0.0220404	0.431518	0.772164	49	ST6GAL1 B4GALT1 MGAT5 FUT8 MGAT3 ALG13 MAN2A1 ALG9 RPN2 MOGS B4GALT3 DPAGT1
Basophil	Biotin metabolism	0.823219	0.906582	0.0158969	0.520588	0.710639	3	BTD OXSM
MAIT	Phosphonate and phosphinate metabolism	0.823878	0.962431	0.0140275	0.555748	0.755752	5	CEPT1 PCYT1A PCYT2
Doublets	Mannose type O-glycan biosynthesis	0.823922	0.943174	0.00855772	0.571502	0.813995	18	B4GALT1 FKRP B3GALNT2 FUT4 POMGNT1
Developing neutrophil	Ubiquinone and other terpenoid-quinone biosynthesis	0.824225	0.984198	0.0121479	-0.498798	-0.750391	11	GGCX VKORC1 COQ7 COQ6 NQO1 COQ5 COQ3
Developing neutrophil	Synthesis and degradation of ketone bodies	0.824443	0.984198	0.0253844	0.426515	0.697082	10	BDH1 ACAT1 HMGCL
CD4 Treg	Glycosphingolipid biosynthesis - lacto and neolacto series	0.825055	0.946842	0.022093	-0.437151	-0.750785	27	B4GALT1 ST3GAL4 B3GNT5 ST3GAL6 B4GALT4
Platelet	Other glycan degradation	0.827549	0.932782	0.0182786	-0.446498	-0.717485	17	MAN2B2 MANBA GBA NEU1 GBA2 MAN2C1
Red blood	Glycosaminoglycan biosynthesis - heparan sulfate heparin	0.827731	0.983106	0.00923988	-0.44918	-0.755435	24	EXTL3 HS2ST1 B4GALT7 XYLT1 GLCE HS6ST1 NDST1
Red blood	Lipoic acid metabolism	0.827747	0.983106	0.014533	-0.51756	-0.730498	4	LIAS
Naive CD4 T	Retinol metabolism	0.827965	0.932625	0.012063	-0.456117	-0.769635	60	ALDH1A1 DHRS4 DHRS4L2 DHRS9 DGAT1 CYP2S1 RDH10
Eosinophils	Folate biosynthesis	0.828228	0.954253	0.0123138	-0.47329	-0.756209	24	AKR1B1 GCH1 AKR1C3 CBR1 FPGS QDPR MOCS2 DHFR
MAIT	Glycosphingolipid biosynthesis - ganglio series	0.829682	0.962431	0.0121029	0.510977	0.759655	15	ST3GAL1 ST3GAL5 SLC33A1 ST6GALNAC6 B3GALT4 ST6GALNAC4
Naive CD4 T	Aminoacyl-tRNA biosynthesis	0.830046	0.932625	0.0227869	0.44035	0.73371	24	IARS2 FARSB RARS2 MTFMT SEPSECS VARS2 AARS2 GATC YARS2 HARS2 LARS2 NARS2 EARS2 PSTK PARS2
Prolif lymph	Linoleic acid metabolism	0.830579	0.992265	0.0431731	-0.408642	-0.768631	28	PLB1 ALOX15 PLA2G4A CYP1A2 PLA2G4D PLA2G4E PLA2G2C PLA2G2F PLA2G10 CYP2J2
pDC	Glycine, serine and threonine metabolism	0.831701	0.951737	0.00934076	0.499573	0.773795	38	GRHPR DLD GATM GAMT ALDH7A1 ALAS1 SDSL GNMT SHMT2 PSPH PGAM1 CBS
pDC	Caffeine metabolism	0.831759	0.951737	0.0124685	0.572835	0.768115	6	NAT1 CYP2A7
Developing neutrophil	Valine, leucine and isoleucine biosynthesis	0.831969	0.984198	0.013634	-0.533709	-0.738412	4	BCAT2 SDSL
CD16 Mono	N-Glycan biosynthesis	0.832073	0.986186	0.00787549	0.548804	0.811995	49	MGAT1 RPN2 STT3B RPN1 DDOST MAN2A1 SRD5A3 DAD1 MAN2A2 ALG5 ST6GAL1 ALG3 DPM3 MAN1B1 ALG8 DPM1 MGAT4B GANAB MAN1C1 DPM2 ALG2 DOLPP1 STT3A ALG13 B4GALT3
Prolif lymph	Retinol metabolism	0.832778	0.992265	0.00776634	0.516369	0.814058	60	ADH5 DHRS4 DHRS3 RDH11 DHRS4L2 RDH13 RETSAT
Prolif lymph	Valine, leucine and isoleucine biosynthesis	0.833235	0.992265	0.0126709	0.603334	0.78891	4	BCAT2 BCAT1
Naive CD4 T	Various types of N-glycan biosynthesis	0.833406	0.932625	0.0124608	-0.471235	-0.754032	37	B4GALT1 MAN1A1 MGAT1 RPN1 HEXB DDOST HEXA MGAT4B MAN2A2
CD265 NK	Phenylalanine, tyrosine and tryptophan biosynthesis	0.833527	0.973651	0.0143654	0.532703	0.74004	6	GOT1 GOT2 IL4I1
CD8 T	Glycosaminoglycan biosynthesis - heparan sulfate heparin	0.834846	0.970106	0.0153498	-0.480056	-0.737135	24	NDST1 EXTL3 EXT1 GLCE XYLT1
Prolif lymph	Pentose phosphate pathway	0.835126	0.992265	0.00860884	0.535564	0.800101	30	PFKL GPI PFKP PRPS1 PRPS2 PGM1 ALDOA RPIA RPE DERA PGLS IDNK GLYCTK
CD14 Mono	Glycosaminoglycan biosynthesis - keratan sulfate	0.835334	0.9028	0.0314389	-0.442612	-0.718933	14	CHST2 B3GNT7 FUT8
Naive CD4 T	Glycosphingolipid biosynthesis - globo and isoglobo series	0.836146	0.932625	0.0137218	-0.509195	-0.738502	15	NAGA HEXB ST3GAL2 GLA HEXA
Red blood	Valine, leucine and isoleucine biosynthesis	0.836205	0.983106	0.0203336	0.439293	0.683711	4	BCAT1 SDS
Neutrophil	Histidine metabolism	0.836788	0.989384	0.0107773	-0.556516	-0.794818	21	CNDP2 ALDH2 ALDH3A2 ALDH9A1 ALDH3B1 HNMT
CD8 T	Selenocompound metabolism	0.837067	0.970106	0.015884	-0.500107	-0.725351	14	TXNRD1 PAPSS1 PAPSS2 SEPHS2 TXNRD2
Developing neutrophil	Glycosphingolipid biosynthesis - globo and isoglobo series	0.837328	0.984198	0.0115883	-0.480884	-0.744783	15	ST3GAL1 NAGA HEXB
Developing neutrophil	Steroid biosynthesis	0.838384	0.984198	0.0275061	0.403023	0.71905	20	LBR DHCR7
CD4 CTLs	Thiamine metabolism	0.839672	0.998216	0.00999867	0.562085	0.782774	13	ACP1 AK5 AK2 NTPCR AK1
CD14 Mono	Taurine and hypotaurine metabolism	0.840538	0.9028	0.0108736	0.577008	0.772173	11	ADO GGT1
CD16 Mono	Alanine, aspartate and glutamate metabolism	0.840869	0.986186	0.00821786	0.549042	0.795644	35	GLUD1 ADSL GLUD2 GOT1 ASL NIT2 ASRGL1 DDO
Prolif lymph	Arginine and proline metabolism	0.841404	0.992265	0.0528091	-0.397771	-0.816315	47	SAT1 ALDH2
DC	Biotin metabolism	0.841616	0.938725	0.0137245	0.585244	0.757364	3	OXSM HLCS
Platelet	Glycerophospholipid metabolism	0.841689	0.932782	0.0132557	0.421635	0.762287	88	PLA2G12A GPD2 DGKD AGPAT3 PCYT1B DGKG CDS2 AGPAT1 LYPLA1 PTDSS1 LCLAT1 PLA2G4C PLD3 DGKA DGKE PLA2G4A AGPAT5 GPD1L
IgG B	Glycine, serine and threonine metabolism	0.842409	0.947803	0.0168207	0.421884	0.737622	38	SHMT2 PHGDH GATM GLDC SRR GRHPR PSPH GLYCTK
Prolif lymph	Ascorbate and aldarate metabolism	0.843074	0.992265	0.00871335	0.537269	0.789441	25	GUSB ALDH9A1 AKR1A1 ALDH3A2 UGDH ALDH1B1
CD265 NK	Glycerophospholipid metabolism	0.843161	0.973651	0.0131519	0.419309	0.783682	88	LPCAT1 LPIN1 DGKZ PLA2G6 LPGAT1 DGKQ PTDSS1 AGPAT4 ETNK1 DGKE DGKD CEPT1 GPD1L LYPLA1 PCYT2 LYPLA2 AGPAT5 CHKA GNPAT
Neutrophil	Glycosaminoglycan biosynthesis - heparan sulfate heparin	0.84335	0.989384	0.01053	-0.535513	-0.778155	24	XYLT1 EXT2 B3GAT3 HS2ST1 B3GALT6 HS3ST3B1 B4GALT7 XYLT2 EXT1 HS6ST1 GLCE EXTL2 HS3ST1
Doublets	alpha-Linolenic acid metabolism	0.843635	0.951585	0.0076481	0.55605	0.804211	24	ACOX1 ACAA1 ACOX3 PLB1 PLA2G4A PLA2G12A JMJD7-PLA2G4B PLA2G2D PLA2G4C
CD4 Treg	Glycosaminoglycan biosynthesis - heparan sulfate heparin	0.844293	0.946842	0.0214913	-0.43504	-0.734567	24	EXTL3 NDST1 XYLT1 B3GALT6 EXT1 XYLT2 HS6ST1
CD265 NK	Thiamine metabolism	0.844366	0.973651	0.0214014	-0.455471	-0.703404	13	ALPL AK5 AK2 TPK1
pDC	Vitamin B6 metabolism	0.845463	0.951737	0.0241105	-0.443061	-0.667157	6	PDXK PSAT1
pDC	Synthesis and degradation of ketone bodies	0.845543	0.951737	0.0111077	0.541089	0.747734	10	BDH1 ACAT1 HMGCL ACAT2 BDH2
CD16 Mono	Pantothenate and CoA biosynthesis	0.846073	0.986186	0.00896056	0.551346	0.773534	21	BCAT1 PPCS ALDH3A2 VNN1 PANK2 PANK3 DPYD PPCDC AASDHPPT COASY ALDH2
CD16 Mono	Phenylalanine, tyrosine and tryptophan biosynthesis	0.846493	0.986186	0.0123593	0.585575	0.766461	6	GOT1 GOT2 IL4I1
Neutro Mono transitional cell	D-Glutamine and D-glutamate metabolism	0.846759	0.977271	0.0158872	-0.501988	-0.710209	4	GLS
CD8 T	Glycine, serine and threonine metabolism	0.846837	0.970106	0.0148386	-0.458066	-0.741097	38	SHMT2 PGAM1 ALAS1 DLD GRHPR AOC2 AOC3 PGAM4 GATM SDSL CBS SARDH ALDH7A1
Red blood	Glycosphingolipid biosynthesis - ganglio series	0.848428	0.984176	0.0100238	-0.439542	-0.709036	15	HEXB ST6GALNAC6 ST6GALNAC3 ST3GAL2 ST6GALNAC4 ST8SIA1
Platelet	Inositol phosphate metabolism	0.84873	0.932782	0.021317	-0.398967	-0.781087	73	PTEN INPP5D PLCB2 PIK3CD ITPK1 PLCG2 IPMK MTMR3 IMPA2
IgG B	Taurine and hypotaurine metabolism	0.849192	0.947803	0.0171309	-0.458505	-0.693925	11	ADO CSAD GGT1 GGT5 GAD2 GAD1
IgG B	Sulfur metabolism	0.849338	0.947803	0.0175178	-0.461933	-0.67858	8	TST MPST PAPSS2 ETHE1 SUOX
Prolif lymph	Other glycan degradation	0.850507	0.992265	0.00896725	0.538401	0.768923	17	GBA FUCA2 MAN2B2 HEXA AGA GBA2 GLB1 NEU3
Naive CD4 T	Glycosphingolipid biosynthesis - ganglio series	0.850887	0.937052	0.0211939	0.441387	0.694818	15	ST3GAL1 ST8SIA1 SLC33A1
NK	Selenocompound metabolism	0.850894	0.965766	0.0160356	-0.487599	-0.704137	14	PAPSS1 TXNRD1 PAPSS2 TXNRD2
CD16 Mono	Glycerolipid metabolism	0.851203	0.986186	0.00738848	0.538105	0.798275	52	AGPAT3 MGLL AKR1A1 MBOAT1 ALDH9A1 ALDH3A2 AGPAT2 DGAT1 GLA DGKG LPL
Developing neutrophil	Tryptophan metabolism	0.851756	0.984198	0.0104188	-0.436021	-0.753738	40	HADHA ALDH9A1 CYP1B1 ECHS1 DLD DLST KYNU
NK	Glycosaminoglycan biosynthesis - heparan sulfate heparin	0.852448	0.965766	0.0181786	0.460478	0.729251	24	HS3ST3B1 EXT2 EXTL3 B3GALT6 B3GAT3 EXTL2 XYLT2 HS6ST1 XYLT1
CD16 Mono	Folate biosynthesis	0.853057	0.986186	0.00862663	0.545904	0.772064	24	GCH1 CBR1 QDPR PTS PCBD2 PCBD1 DHFR FPGS GPHN
CD4 Treg	Sulfur metabolism	0.854053	0.946842	0.0206668	-0.434801	-0.656714	8	TST PAPSS2 MPST
CD4 CTLs	Folate biosynthesis	0.854057	0.998216	0.00909449	0.524206	0.76732	24	AKR1C3 AKR1B1 MOCS2 CBR1 FPGS QDPR DHFR PTS PCBD1 PCBD2
Platelet	Mucin type O-glycan biosynthesis	0.854836	0.932782	0.0148089	0.435515	0.707547	33	ST3GAL1 GALNT10 C1GALT1 GALNT1 GALNT2
CD4 CTLs	Glycosaminoglycan biosynthesis - heparan sulfate heparin	0.85537	0.998216	0.00906991	0.522692	0.765104	24	HS3ST3B1 EXT2 B3GAT3 XYLT1 HS2ST1 XYLT2 B3GALT6 B4GALT7 GLCE EXTL2
CD265 NK	Porphyrin and chlorophyll metabolism	0.855684	0.973651	0.021111	-0.417228	-0.752425	37	BLVRB HMOX1 BLVRA
Neutrophil	Glycosylphosphatidylinositol (GPI)-anchor biosynthesis	0.855997	0.989384	0.0103196	-0.521897	-0.76219	25	GPAA1 PIGT PIGK PIGS PIGC DPM2 PIGH PIGG PIGN PIGO PIGM PIGL PIGA PIGP PIGU PIGW PIGQ PIGV PIGF
Neutrophil	Inositol phosphate metabolism	0.856535	0.989384	0.00978948	-0.460426	-0.763839	73	PIP4K2A TPI1 INPP4A ITPKB INPP5D PI4KA PIKFYVE PIP4K2B INPP4B PLCG1 SACM1L PIK3C2A INPPL1 PLCB1 PIK3CA MTMR1 FIG4 PI4K2A PI4KB PI4K2B PIK3C3 MTMR2 SYNJ2 MTMR4 PIK3C2B INPP5F ALDH6A1 PIP5K1A INPP5K INPP5B PIP5K1C INPP5E PLCH2 IMPA1 MTM1 PIP4K2C INPP1 MTMR14
Eosinophils	Primary bile acid biosynthesis	0.856674	0.954253	0.0242667	0.422916	0.696853	17	HSD17B4 HSD3B7 CYP7B1 ACOT8 AKR1C4
IgG B	Propanoate metabolism	0.857601	0.947803	0.0166939	0.420626	0.721403	33	LDHB ACSS1 ECHDC1 DBT PCCB HADHA HIBCH ACAT1 PCCA ACACB ACACA SUCLG1
CD4 Treg	Biosynthesis of unsaturated fatty acids	0.857608	0.946842	0.0212184	-0.428498	-0.71961	23	ACOX1 HSD17B4 FADS1 ELOVL6 HSD17B12 ACAA1 ELOVL7 SCD FADS2 SCD5
CD4 CTLs	Fatty acid elongation	0.858731	0.998216	0.00903195	0.518957	0.757111	23	HADHA THEM4 TECR ACAA2 ECHS1 HADH ELOVL6 HSD17B12 ACOT7 ACOT1 MECR ACOT4 PPT2 ELOVL1 ELOVL4
CD4 CTLs	Ether lipid metabolism	0.86032	0.998216	0.00849107	0.49671	0.765628	42	PAFAH1B1 PAFAH2 LPCAT1 CEPT1 AGPS PLA2G12A LPCAT4 PAFAH1B3
DC	Nitrogen metabolism	0.861048	0.948243	0.008129	0.563537	0.779784	17	GLUD1 GLUD2 CA2
CD4 Treg	Taurine and hypotaurine metabolism	0.861096	0.946842	0.0208606	-0.428129	-0.663417	11	ADO GGT7 GAD2 GADL1 BAAT
Doublets	Fatty acid biosynthesis	0.861575	0.951585	0.0079022	0.539786	0.766472	17	ACSL4 ACSL3 CBR4 ACSF3 OXSM MCAT ACACB
Neutro Mono transitional cell	Aminoacyl-tRNA biosynthesis	0.862024	0.977271	0.0136614	0.445445	0.700721	24	CARS2 FARSA RARS2 FARSB
Eosinophils	Glycosphingolipid biosynthesis - lacto and neolacto series	0.862133	0.954253	0.0117273	-0.447791	-0.724824	27	B4GALT1 B4GALT3 B4GALT4 GCNT2 ST3GAL3 FUT7 ST3GAL4 FUT9 B3GALT1 B3GALT2 B4GALT2
Eosinophils	alpha-Linolenic acid metabolism	0.862732	0.954253	0.0243298	0.409134	0.708937	24	ACOX1 PLB1 PLA2G4A PLA2G10
Naive CD4 T	Glycosylphosphatidylinositol (GPI)-anchor biosynthesis	0.86314	0.938665	0.0125451	-0.469443	-0.715916	25	PIGX GPAA1 PIGT PIGS MPPE1
Neutrophil	Ether lipid metabolism	0.863584	0.989384	0.0100306	-0.477354	-0.741361	42	AGPS PAFAH1B1 LPCAT1 PAFAH2 PLD3 CEPT1 PLA2G12A PLD4 PLA2G7 PAFAH1B3 CHPT1 LPCAT4 PAFAH1B2
CD8 T	Primary bile acid biosynthesis	0.863757	0.970106	0.017977	0.449078	0.6891	17	SCP2 SLC27A5
Doublets	Glycosaminoglycan biosynthesis - keratan sulfate	0.864083	0.951585	0.00820009	0.542941	0.761665	14	B4GALT1 ST3GAL1 B3GNT2 ST3GAL2
CD8 T	Ether lipid metabolism	0.864281	0.970106	0.0144316	-0.44656	-0.731359	42	LPCAT2 PLB1 PAFAH1B2 PLD3 PLA2G7 CHPT1 PLD4 PLD1 PLA2G12A PLA2G4A GDPD3 PLD2
Eosinophils	Lipoic acid metabolism	0.864492	0.954253	0.0130198	-0.501608	-0.689918	4	LIAS LIPT1
Eosinophils	Fatty acid degradation	0.864995	0.954253	0.0115228	-0.433907	-0.739444	42	HADHA ALDH2 CPT1A ACAA2 ECHS1 ADH5 ACADSB HADHB ALDH3A2 ACADM ECI2 CYP2U1 ACADVL ACSL6 HADH ALDH9A1 ACOX3 ACSL5 ECI1 GCDH
Prolif lymph	Caffeine metabolism	0.865429	0.992265	0.0107492	0.564149	0.749252	6	NAT1 NAT2
CD16 Mono	Glycerophospholipid metabolism	0.8671	0.986186	0.00630546	0.526798	0.801247	88	AGPAT3 LPCAT2 PNPLA6 LYPLA1 PTDSS1 PCYT1A MBOAT1 GPCPD1 AGPAT2 ETNK1 PLD4 CDIPT GNPAT CHKA DGKG PLB1 PLA2G15 LPCAT3 PLA2G4A CEPT1 PLD2 CHPT1 PEMT AGPAT5 PLD3 LYPLA2 DGKE GPD1L
Eosinophils	Synthesis and degradation of ketone bodies	0.867472	0.954253	0.0118722	-0.482533	-0.705399	10	OXCT1 HMGCS1 BDH2 ACAT1
CD16 Mono	Various types of N-glycan biosynthesis	0.867506	0.986186	0.00753636	0.527186	0.767735	37	MGAT1 RPN2 STT3B RPN1 DDOST MAN2A1 DAD1 MAN2A2 ALG3 MAN1B1 MGAT4B MAN1C1 ALG2 STT3A ALG13 B4GALT3
CD4 Treg	Metabolism of xenobiotics by cytochrome P450	0.867561	0.946842	0.0221776	-0.394667	-0.78475	68	GSTP1 CYP1B1 ALDH3B1 MGST1 GSTO1
Memory B	Phosphonate and phosphinate metabolism	0.868398	0.985854	0.017749	0.430502	0.620071	5	CEPT1 CHPT1 PCYT1B
CD4 CTLs	Other glycan degradation	0.868406	0.998216	0.0339382	-0.421366	-0.709579	17	MANBA HEXB GLB1 NEU1 MAN2B1 FUCA2 FUCA1
CD16 Mono	Steroid hormone biosynthesis	0.868689	0.986186	0.00698009	0.524833	0.779892	55	COMT SRD5A3 STS SRD5A1 HSD17B12 CYP1B1 HSD17B8 HSD17B7 HSD11B1L DHRS11
IgG B	Pentose and glucuronate interconversions	0.870071	0.947803	0.0162349	0.420178	0.709845	28	UGP2 AKR1A1 RPE DCXR UGT1A7 UGT2B17
Neutro Mono transitional cell	Ether lipid metabolism	0.870866	0.977271	0.0122282	0.427267	0.71248	42	LPCAT2 PLD3 PLA2G7 PLB1 PAFAH1B2 PLD2 PLA2G4A GDPD3 TMEM86B PLA2G4F
CD4 CTLs	Glycosphingolipid biosynthesis - globo and isoglobo series	0.871418	0.998216	0.00918616	0.523338	0.737298	15	ST3GAL1 ST8SIA1
IgG B	Pyruvate metabolism	0.871543	0.947803	0.0164473	0.408495	0.727971	46	LDHB ACSS1 GLO1 ADH5 ACYP2 PDHB AKR1A1 MDH2 PDHA1 DLAT ACAT1 ACYP1 FH ACACB ACACA MDH1 PCK2
MAIT	Ubiquinone and other terpenoid-quinone biosynthesis	0.872127	0.98384	0.0117935	0.484569	0.700175	11	VKORC1L1 VKORC1 COQ3 TAT COQ5 GGCX
CD265 NK	Glycosaminoglycan biosynthesis - heparan sulfate heparin	0.87284	0.973651	0.0208749	-0.421881	-0.710326	24	NDST1 EXT1 EXTL3 GLCE HS3ST1 B4GALT7 HS6ST1
Red blood	Valine, leucine and isoleucine degradation	0.873079	0.995749	0.00693464	-0.421617	-0.741453	47	HADHA ALDH2 ACAT1 MCCC2 IVD HMGCL ACAA1 ALDH3A2 ALDH9A1 PCCA BCAT2 ACAT2 ALDH7A1 ACADSB HMGCS1
pDC	Glycosaminoglycan degradation	0.873117	0.951737	0.00954312	0.493456	0.719751	19	HEXB GNS ARSB GLB1 HGSNAT GUSB HEXA NAGLU
CD4 Treg	Tyrosine metabolism	0.874619	0.946842	0.0212627	-0.407344	-0.731721	35	ALDH3B1 COMT AOC2 FAHD1 FAH
NK	Porphyrin and chlorophyll metabolism	0.875442	0.965766	0.0145796	-0.44416	-0.721268	37	BLVRB HMOX1 BLVRA
Neutrophil	Folate biosynthesis	0.875938	0.989384	0.0290037	0.431996	0.721151	24	ALPL TPH1
MAIT	Tyrosine metabolism	0.876691	0.98384	0.0271376	-0.3951	-0.740101	35	ALDH3B1 COMT FAH AOC2 AOC3
Developing neutrophil	Fatty acid degradation	0.877741	0.984198	0.00988483	-0.419345	-0.728638	42	HADHA CPT1A ACADVL ALDH9A1 ACAA2 ECHS1 ACADM ACADSB ACSL5 HADHB ADH5 ECI1 ACSL6 ECI2 CYP2U1 ACSL3
NK	One carbon pool by folate	0.87799	0.965766	0.0153251	-0.461526	-0.684145	18	MTHFS SHMT2 MTFMT MTHFD2 MTHFD2L MTHFD1L TYMS SHMT1 ATIC GART
CD265 NK	Riboflavin metabolism	0.87847	0.973651	0.0203108	-0.416907	-0.622354	8	BLVRB
Neutrophil	Caffeine metabolism	0.878682	0.989384	0.0266494	0.392533	0.571516	6	XDH CYP1A2 CYP2A6 CYP2A7
CD265 NK	Glycerolipid metabolism	0.878937	0.973651	0.0129856	0.419595	0.736032	52	AGK LPIN1 DGKZ DGKQ AGPAT4 DGKE DGKD ALDH3A2 AKR1B1 ALDH9A1 AGPAT5
Eosinophils	Glycerolipid metabolism	0.879431	0.954253	0.011349	-0.415542	-0.727217	52	DGKA ALDH2 AGPAT3 AKR1A1 AKR1B1 LPIN1 AGPAT4 DGKQ AGK AGPAT5 DGKZ ALDH3A2 DGKE DGKH GPAM ALDH9A1 DGKK GLA
Platelet	Biotin metabolism	0.879708	0.932782	0.0157025	-0.478906	-0.671287	3	HLCS BTD
Memory B	Purine metabolism	0.879879	0.985854	0.0122936	-0.408734	-0.767068	119	PDE3B GUK1 AMPD2 IMPDH1 PDE4D CANT1 NUDT16 GMPR2 NT5C2 NUDT5 ADCY7 PGM2 PGM1 PDE4A ADA RRM2B ENPP4 AK5 PDE5A ADCY9 PNP PAPSS2 AK2 GMPS PDE8A PKM
CD8 T	Retinol metabolism	0.879898	0.970106	0.0138989	-0.428797	-0.735178	60	ALDH1A1 DGAT1 DHRS9 DHRS4 DHRS4L2 CYP2S1 PNPLA4
CD16 Mono	Caffeine metabolism	0.880176	0.986186	0.0231033	-0.408868	-0.620161	6	CYP1A2 CYP2A6 CYP2A7
Neutrophil	Taurine and hypotaurine metabolism	0.881122	0.989384	0.0290494	0.446808	0.665789	11	CSAD GGT1 GGT5 GADL1 GGT6 GAD1 BAAT
Platelet	Steroid hormone biosynthesis	0.881963	0.932782	0.0135331	0.414094	0.708967	55	CYP1B1 HSD17B12 COMT UGT1A8 HSD17B7 HSD17B3 AKR1C2 CYP11A1
CD265 NK	Sulfur metabolism	0.882399	0.973651	0.0202427	-0.413813	-0.617735	8	PAPSS1 TST PAPSS2
Neutro Mono transitional cell	Folate biosynthesis	0.882622	0.977271	0.0133199	0.433039	0.681205	24	GCH1 CBR1 ALPL SPR GPHN PCBD1 GGH MOCOS
CD4 Treg	Mannose type O-glycan biosynthesis	0.883911	0.946842	0.0208606	-0.418695	-0.680904	18	B4GALT1 B3GAT1
Developing neutrophil	Glycosaminoglycan degradation	0.883935	0.984198	0.026401	0.38172	0.676369	19	GNS HEXA GALNS HYAL3 GUSB IDS
Prolif lymph	Mucin type O-glycan biosynthesis	0.884378	0.992265	0.00747144	0.494679	0.744369	33	GALNT1 GALNT10 ST3GAL1 C1GALT1 C1GALT1C1 GALNT2 GALNT6 GCNT1 ST6GALNAC1 GALNT11 GALNT15 GALNT12 ST6GALNAC4 GCNT3
Prolif lymph	Ether lipid metabolism	0.884912	0.992265	0.00713635	0.491885	0.754721	42	AGPS PAFAH1B1 LPCAT1 PAFAH1B3 LPCAT4 PLA2G12A PAFAH2 PLD1 PAFAH1B2
Prolif lymph	Biotin metabolism	0.885642	0.992265	0.0127717	0.535835	0.697161	3	HLCS OXSM BTD
Basophil	Taurine and hypotaurine metabolism	0.88635	0.963906	0.0118451	0.436203	0.652808	11	ADO CSAD GGT5 GGT1 CDO1 GAD1
Developing neutrophil	beta-Alanine metabolism	0.886967	0.984198	0.0100877	-0.426402	-0.715026	31	CNDP2 HADHA ALDH9A1 ECHS1 DPYD CARNS1 ALDH3A2 HIBCH ACADS ALDH6A1
CD4 Treg	Amino sugar and nucleotide sugar metabolism	0.887147	0.946842	0.0214613	-0.398544	-0.74517	46	NAGK HK3 NPL CYB5R4 HK2 HEXB CYB5R3 HEXA GALK1 PGM2 UAP1 GALE GNPDA1 UAP1L1
Memory B	Pentose and glucuronate interconversions	0.887204	0.985854	0.0203977	0.418208	0.696095	28	AKR1A1 AKR1B1 UGT2B17
Red blood	Drug metabolism - other enzymes	0.887587	0.995749	0.00592171	-0.420039	-0.752684	74	DPYD TYMP RRM2B UPP1 NME3 GSTO1 IMPDH1 CDA UCK1 GUSB ITPA NME6 GSTM4 DUT HPRT1 RRM1 IMPDH2 GSTM1 CES2 UMPS NME4
Neutro Mono transitional cell	Steroid biosynthesis	0.887632	0.977271	0.0191966	-0.409039	-0.686765	20	EBP FDFT1 CYP2R1 DHCR24 SC5D MSMO1 LSS DHCR7 HSD17B7 SQLE TM7SF2
Memory B	Glycosphingolipid biosynthesis - lacto and neolacto series	0.887706	0.985854	0.0203931	0.41578	0.690437	27	B4GALT1 GCNT2 B4GALT3
Neutrophil	Pyrimidine metabolism	0.887883	0.989384	0.00953411	-0.455435	-0.726526	54	CMPK1 UPP1 DCTD DUT DPYD NME3 DCK ENTPD4 NT5C PNP RRM1 DCTPP1 NME1 ENTPD6 DTYMK CAD UCK1 NME4 NUDT2 CTPS1 UCKL1 UMPS NT5C3B NT5C3A NME6 NT5E TK2 UCK2 AK9 ENTPD5
Memory B	Pyrimidine metabolism	0.889202	0.985854	0.0125989	-0.420884	-0.721121	54	TYMP DPYD UPP1 CDA CANT1 NT5C2 TK2 RRM2B
DC	Mucin type O-glycan biosynthesis	0.889403	0.963283	0.00660735	0.526413	0.757904	33	GALNT1 GALNT7 GALNT2 GALNT6 C1GALT1C1 ST3GAL2 GCNT1 GALNT10 GALNT11 GALNT3
Prolif lymph	Alanine, aspartate and glutamate metabolism	0.890676	0.992265	0.00726938	0.490948	0.741299	35	GLUD1 ADSL GLS CAD GOT2 PPAT GFPT1 GOT1 GPT2 ASNS NIT2 ASL ALDH5A1 GLUD2 RIMKLB ASRGL1
Memory B	Riboflavin metabolism	0.892231	0.985854	0.0143081	-0.442242	-0.629475	8	BLVRB
Red blood	Folate biosynthesis	0.89274	0.995749	0.00800008	-0.403164	-0.678045	24	ALPL GCH1 FPGS
CD8 T	Phosphonate and phosphinate metabolism	0.892871	0.970106	0.0151418	-0.456708	-0.628356	5	CHPT1 PCYT1A CEPT1
CD16 Mono	Retinol metabolism	0.89366	0.986186	0.00632885	0.504679	0.753371	60	DGAT1 RDH11 DHRS4 DHRS4L2 PNPLA4 RETSAT
CD265 NK	Tyrosine metabolism	0.895462	0.973651	0.0204898	-0.403544	-0.719093	35	ALDH3B1 COMT FAH AOC2 AOC3
CD4 Treg	Glycerophospholipid metabolism	0.896383	0.946842	0.0116662	0.399558	0.749455	88	DGKA DGKH LPIN1 DGKZ PTDSS1 DGKE LPIN2 LPCAT4 AGPAT3 ADPRM CEPT1 ETNK1 PCYT2 GPD1L GNPAT
Prolif lymph	Glycerophospholipid metabolism	0.896411	0.992265	0.00590251	0.478811	0.770509	88	DGKA ETNK1 GNPAT DGKZ LPCAT1 AGPAT3 LYPLA1 LPIN1 PTDSS1 LYPLA2 AGPAT5 PCYT1A DGKH CRLS1 GPAT2 DGKQ GPD2 LCLAT1 DGKE CDS2 LPCAT4 PCYT2 GPAM DGKD DGKK GPD1L LPCAT3
DC	Thiamine metabolism	0.896849	0.963283	0.00791777	0.526879	0.717598	13	AK2 ACP1 TPK1 NTPCR NFS1 THTPA
CD4 Treg	Porphyrin and chlorophyll metabolism	0.897042	0.946842	0.0209611	-0.399757	-0.724392	37	BLVRB HMOX1 BLVRA ALAD GUSB FECH HCCS
Neutrophil	Phenylalanine metabolism	0.898406	0.989384	0.00959724	-0.510385	-0.714439	17	GOT2 ALDH3B1 GOT1
IgG B	Tryptophan metabolism	0.898487	0.965042	0.0159065	0.397211	0.699331	40	HADH KYNU DHTKD1 KMO DLST HADHA ACAT1
CD16 Mono	Primary bile acid biosynthesis	0.900024	0.986186	0.00831337	0.509957	0.706276	17	SCP2 HSD17B4 ACOT8 ACOX2 CH25H CYP7A1
Platelet	Phosphonate and phosphinate metabolism	0.900373	0.932782	0.0156615	-0.428512	-0.618907	5	CEPT1 PCYT1A PCYT2 CHPT1
Doublets	Synthesis and degradation of ketone bodies	0.900407	0.973366	0.00830227	0.501261	0.690416	10	HMGCS1 HMGCL ACAT1
MAIT	Pyrimidine metabolism	0.900521	0.98384	0.0282162	-0.381922	-0.766159	54	TYMP CDA ENTPD1 DPYD CANT1 RRM2B NT5C2
pDC	Thiamine metabolism	0.900811	0.951737	0.00970795	0.480473	0.677364	13	ACP1 AK2 NTPCR NFS1
CD14 Mono	Synthesis and degradation of ketone bodies	0.90089	0.944884	0.0262013	-0.413201	-0.635278	10	OXCT1 BDH1
Neutro Mono transitional cell	Biosynthesis of unsaturated fatty acids	0.901204	0.977271	0.0131466	0.422198	0.661059	23	ELOVL5 HSD17B4 ACOX1 ACAA1 FADS1 ACOX3
CD14 Mono	Mannose type O-glycan biosynthesis	0.901441	0.944884	0.00859551	0.493281	0.685713	18	B4GALT1 FUT4 B3GALNT2 FKRP POMT2
CD265 NK	Pyruvate metabolism	0.902145	0.973651	0.012586	0.410449	0.708997	46	ACSS1 LDHB LDHA ADH5 ALDH3A2 PDHA1 ACACA DLD ALDH9A1 MDH2 GLO1 DLAT ACYP1 ALDH1B1
Platelet	Lipoic acid metabolism	0.902246	0.932782	0.0164842	0.392243	0.558127	4	LIPT1 LIPT2
MAIT	Primary bile acid biosynthesis	0.902363	0.98384	0.0243614	-0.396621	-0.662996	17	CYP27A1 HSD17B4 ACOT8
NK	Thiamine metabolism	0.902475	0.965766	0.0167281	0.440807	0.649339	13	AK5 ACP1 AK1 NTPCR
CD8 T	Glycosaminoglycan biosynthesis - keratan sulfate	0.902611	0.970106	0.0147941	-0.448824	-0.65097	14	CHST2 ST3GAL2 B3GNT7 B4GALT1
CD4 CTLs	Glycosaminoglycan biosynthesis - chondroitin sulfate dermatan sulfate	0.903002	0.998216	0.0335126	-0.400973	-0.699333	20	CHST15 CHSY1 DSE CHST7
NK	Ubiquinone and other terpenoid-quinone biosynthesis	0.903275	0.965766	0.0152729	-0.453798	-0.640606	11	COQ2 COQ7 GGCX
Eosinophils	Pyrimidine metabolism	0.903428	0.954253	0.0109348	-0.402748	-0.708021	54	CMPK1 DPYD NME3 UPP1 DUT DCTD ENTPD4 NME1 DCK PNP DCTPP1 ENTPD6 CTPS1 NT5C NME4 TK2 CAD UCK1 NT5C3B NT5E NT5C3A RRM1 AK9 UMPS
pDC	Pantothenate and CoA biosynthesis	0.903548	0.951737	0.00892711	0.465727	0.683957	21	ALDH2 BCAT1 PANK3 PPCS BCAT2 AASDHPPT
Eosinophils	Other glycan degradation	0.903575	0.954253	0.0233987	0.39966	0.658534	17	MANBA GLB1 NEU1 GBA2 MAN2B2 GBA
Basophil	Glycosaminoglycan biosynthesis - keratan sulfate	0.904	0.970963	0.0109915	0.416432	0.638908	14	ST3GAL1 CHST2 B3GNT2
Neutro Mono transitional cell	Glycosaminoglycan biosynthesis - heparan sulfate heparin	0.904038	0.977271	0.0129725	0.4181	0.657704	24	EXT1 NDST1 EXTL3 GLCE HS6ST1 EXT2 B3GALT6 NDST4 B4GALT7
MAIT	Glycerophospholipid metabolism	0.90468	0.98384	0.00854661	0.409902	0.730341	88	LPIN2 DGKA LPIN1 PTDSS1 DGKZ LPCAT1 ETNK1 DGKQ DGKH CDS2 CEPT1 GPD1L MBOAT1 DGKE LCLAT1 GPAM
CD4 Treg	Riboflavin metabolism	0.904785	0.946842	0.012847	0.44147	0.633215	8	ACP1 FLAD1 RFK ACP5
NK	Glycosphingolipid biosynthesis - lacto and neolacto series	0.905589	0.965766	0.0144086	-0.438774	-0.684829	27	ST3GAL6 B3GNT5 GCNT2 FUT7 ST8SIA1 FUT4
CD4 CTLs	Taurine and hypotaurine metabolism	0.905624	0.998216	0.0297929	-0.385164	-0.618829	11	CSAD GGT1 GGT5 GAD2 BAAT GADL1
Naive B	Caffeine metabolism	0.905856	0.971192	0.0139546	-0.458488	-0.620446	6	NAT1 CYP1A2 CYP2A6 CYP2A7 NAT2
Doublets	Phenylalanine, tyrosine and tryptophan biosynthesis	0.906238	0.973366	0.0265434	-0.365193	-0.581288	6	GOT2 TAT
Naive CD4 T	Butanoate metabolism	0.906438	0.946653	0.0219724	0.404828	0.681285	27	OXCT1 BDH1 ALDH5A1 ACAT1 BDH2 HADH L2HGDH
CD16 Mono	Taurine and hypotaurine metabolism	0.906838	0.986186	0.0290769	-0.382657	-0.613027	11	CSAD GGT7 GAD1 GGT5 GGT6
Naive CD4 T	Selenocompound metabolism	0.9075	0.946653	0.012658	-0.44746	-0.645237	14	TXNRD1 SEPHS2 PAPSS1 PAPSS2
Memory B	Sulfur metabolism	0.90922	0.985854	0.0140359	-0.425121	-0.605106	8	PAPSS2 ETHE1 MPST TST
pDC	alpha-Linolenic acid metabolism	0.909673	0.951737	0.00857106	0.454803	0.677181	24	ACOX3 ACAA1 PLA2G12A FADS2 PLA2G2D PLA2G4A PLA2G4C
Developing neutrophil	Glycosylphosphatidylinositol (GPI)-anchor biosynthesis	0.910998	0.984198	0.00985983	-0.412657	-0.675312	25	PIGT DPM2 PIGK PIGV PIGO PIGX PIGH PIGG PIGF PIGS PIGZ PIGW
IgG B	N-Glycan biosynthesis	0.911222	0.966785	0.0158009	-0.389849	-0.710925	49	MGAT1 MGAT4A RPN1 MAN1A1 DAD1 GANAB RPN2 MAN1A2 MOGS STT3B MAN1C1 MAN2A2
Eosinophils	Pantothenate and CoA biosynthesis	0.911242	0.954253	0.0109278	-0.427707	-0.672541	21	ALDH2 DPYD PANK2 PANK3 AASDHPPT ALDH3A2 VNN1 CSAD BCAT1 COASY BCAT2
pDC	Nicotinate and nicotinamide metabolism	0.911494	0.951737	0.0345808	-0.385125	-0.73507	33	NAMPT BST1 SIRT7 NT5E
Neutro Mono transitional cell	Lipoic acid metabolism	0.912093	0.977271	0.0167692	0.389329	0.542178	4	ACSM1 LIAS
pDC	Folate biosynthesis	0.912626	0.951737	0.00851773	0.45202	0.673036	24	QDPR FPGS GGH DHFR MOCS2 PTS PCBD2
Platelet	Glycine, serine and threonine metabolism	0.912983	0.932782	0.0136203	0.402934	0.665127	38	PHGDH MAOB SHMT1 GAMT CTH GRHPR PGAM4 GATM PSAT1 SARDH
Naive CD4 T	Linoleic acid metabolism	0.913393	0.946653	0.0114454	-0.432349	-0.668969	28	PLB1 PLA2G4A ALOX15
Prolif lymph	Steroid hormone biosynthesis	0.913776	0.992265	0.00616442	0.460716	0.721928	55	AKR1C3 HSD17B12 SRD5A3 COMT HSD17B8 HSD17B7 DHRS11 AKR1C4 STS HSD17B6
pDC	Phosphonate and phosphinate metabolism	0.913819	0.951737	0.0116735	0.467039	0.621462	5	CHPT1 PCYT2 CEPT1
CD8 T	Propanoate metabolism	0.914161	0.970106	0.0137824	-0.4234	-0.674409	33	ACOX1 HADHA ECHDC1 ACSS2 ABAT DLD ECHS1
DC	Folate biosynthesis	0.914955	0.970745	0.00656813	0.499783	0.706238	24	AKR1B1 CBR1 GCH1 QDPR PCBD1 FPGS PCBD2 MOCS2 PTS GGH SPR GPHN
CD4 CTLs	Primary bile acid biosynthesis	0.915038	0.998216	0.00824452	0.475666	0.676583	17	SCP2 ACOT8 SLC27A5
Platelet	Pentose phosphate pathway	0.915215	0.932782	0.014005	0.401343	0.645016	30	ALDOA PFKP PGD DERA PFKL PGM1 PRPS2 GPI
CD4 Treg	Biotin metabolism	0.916444	0.946842	0.0139882	0.44028	0.597307	3	BTD
Platelet	Histidine metabolism	0.916485	0.932782	0.0142909	0.401422	0.62715	21	ALDH2 MAOB HNMT ALDH3B1 ALDH9A1 ALDH3A2
pDC	Alanine, aspartate and glutamate metabolism	0.916558	0.951737	0.00786213	0.440995	0.678977	35	ALDH5A1 GLS NAT8L GOT2 GLUD1 GOT1 GLUD2 CAD ADSL
CD265 NK	Taurine and hypotaurine metabolism	0.917065	0.973651	0.0124049	0.433131	0.630058	11	ADO GAD1
Platelet	Steroid biosynthesis	0.917366	0.932782	0.0143453	0.400359	0.623036	20	LIPA DHCR7 FDFT1 SC5D MSMO1 SOAT1 HSD17B7
Naive CD4 T	N-Glycan biosynthesis	0.917753	0.946653	0.0234574	0.393855	0.713409	49	MGAT4A STT3B ST6GAL1 MAN2A1 MAN1C1 MGAT5 FUT8 ALG13 MAN1B1 B4GALT3 ALG9 ALG11
Memory B	Propanoate metabolism	0.917756	0.985854	0.0123846	-0.415336	-0.673238	33	ACOX1 LDHA ABAT SUCLG1 DLD ACSS2 ALDH6A1 ACADS
Developing neutrophil	Glycosaminoglycan biosynthesis - heparan sulfate heparin	0.918125	0.984198	0.00973058	-0.405989	-0.662481	24	XYLT1 B3GAT3 EXT2 HS3ST3B1 XYLT2 EXTL2 B3GALT6 EXT1 GLCE HS2ST1 B4GALT7
CD8 T	Glycosylphosphatidylinositol (GPI)-anchor biosynthesis	0.918546	0.970106	0.017701	0.411458	0.660131	25	PIGK GPAA1 PIGT DPM2 PIGU PIGC PIGH PIGO PGAP1 PIGL PIGF
pDC	Pentose phosphate pathway	0.918919	0.951737	0.00807344	0.44066	0.669363	30	PFKL PGD PGLS PFKP PRPS1 RPE FBP1 PRPS2 DERA RPIA
Neutro Mono transitional cell	Thiamine metabolism	0.919384	0.977271	0.0142139	0.409881	0.607055	13	AK2 ALPL TPK1
Neutro Mono transitional cell	Mucin type O-glycan biosynthesis	0.921106	0.977271	0.0119513	0.40134	0.653013	33	B4GALT5 ST3GAL2 ST6GALNAC2 GALNT7 GALNT6 GALNT2 C1GALT1 ST6GALNAC3 GALNT1 C1GALT1C1 GALNT15
NK	Primary bile acid biosynthesis	0.921975	0.965766	0.0165683	0.423222	0.644587	17	SCP2 AKR1C4
CD16 Mono	Synthesis and degradation of ketone bodies	0.922857	0.987617	0.0092354	0.478458	0.643138	10	HMGCL HMGCS1 ACAT1 ACAT2
CD4 CTLs	Porphyrin and chlorophyll metabolism	0.922933	0.998216	0.0074311	0.451505	0.687676	37	HMOX2 ALAD UROS UROD COX15 FXN COX10 CPOX MMAB FECH PPOX EARS2 GUSB HMBS
CD4 Treg	Linoleic acid metabolism	0.923056	0.946842	0.0203428	-0.394888	-0.68182	28	PLB1 PLA2G4A ALOX15 CYP2E1 PLA2G4C
NK	Cysteine and methionine metabolism	0.923277	0.965766	0.0135032	-0.418022	-0.698845	47	LDHB AMD1 AHCY ADI1 AHCYL1 BCAT1 TST MAT2A SMS
CD4 CTLs	Ubiquinone and other terpenoid-quinone biosynthesis	0.92371	0.998216	0.00877343	0.476707	0.655139	11	VKORC1L1 COQ5 VKORC1 COQ6 NQO1 COQ3 GGCX COQ7
CD14 Mono	Linoleic acid metabolism	0.924331	0.949007	0.00735032	0.460061	0.660912	28	PLB1 PLA2G4A PLA2G4C
Prolif lymph	Taurine and hypotaurine metabolism	0.924466	0.992265	0.00827117	0.467898	0.647214	11	ADO GGT1 GGT7 GAD1
CD4 Treg	Inositol phosphate metabolism	0.925076	0.946842	0.0114792	0.393022	0.719954	73	INPP4B PLCG1 ITPKB PI4KA PIP4K2A SYNJ2 INPP5K INPP5F PI4KB PLCD1 PI4K2B PIP4K2B INPP5E MTM1 PLCH2 PIK3C2A PIP5K1A PIK3CA INPP4A MTMR1 PIK3C3 IMPA1 MTMR6 PIP4K2C INPP1
MAIT	Glycosaminoglycan biosynthesis - heparan sulfate heparin	0.925328	0.987076	0.00997587	0.419679	0.654321	24	B3GAT3 XYLT2 EXT2 B3GALT6 HS2ST1 EXTL2 B4GALT7
Platelet	Phenylalanine metabolism	0.926708	0.932782	0.0166157	-0.380832	-0.611966	17	GOT2 AOC2 AOC3
Naive CD4 T	Lysine degradation	0.926805	0.946653	0.0104512	-0.414698	-0.697219	58	ALDH2 COLGALT1 PLOD1 KMT2C HADHA NSD1 DHTKD1 SETD7 COLGALT2 KMT2D SETDB1 TMLHE ALDH9A1 ECHS1 DLD
Naive B	N-Glycan biosynthesis	0.928041	0.971192	0.0117886	-0.418139	-0.683152	49	MGAT1 MGAT4A MAN1A1 RPN1 STT3B DDOST RPN2 MAN2A2 DAD1 MGAT4B STT3A MAN1A2 MAN1B1 MAN1C1 SRD5A3 DPM1 MAN2A1 DPM3
Platelet	Aminoacyl-tRNA biosynthesis	0.929383	0.932782	0.0170535	-0.373885	-0.625731	24	CARS2 HARS2 VARS2 SEPSECS PSTK AARS2 LARS2
CD265 NK	Biosynthesis of unsaturated fatty acids	0.931089	0.973651	0.0121855	0.41184	0.649661	23	ELOVL6 SCP2 TECR ACOT7 SCD FADS2 ACOT1 HSD17B12
Developing neutrophil	Purine metabolism	0.9312	0.984198	0.00779308	-0.37615	-0.725514	119	GUK1 APRT PDE7A ENTPD4 ADCY7 GMPS NT5C ITPA ADSL PDE4D PRPS1 DCK NME3 IMPDH2 NUDT16 ADA DGUOK ATIC NUDT9 AK5 PDE4A AK3 ADPRM NME6 HPRT1 NT5C3A ADCY9 AK9 NT5E NUDT2 NUDT5 PGM1 PDE3B
Platelet	Glycosphingolipid biosynthesis - lacto and neolacto series	0.932782	0.932782	0.0138905	0.390386	0.621403	27	ST3GAL3 ST3GAL6 B4GALT3 GCNT2 FUT4
Memory B	Pyruvate metabolism	0.933323	0.985854	0.0120108	-0.403344	-0.678273	46	ALDH2 LDHA ME2 HAGH ALDH3A2 DLD ACSS2 ALDH9A1 PKM ADH5
CD8 T	Glycosphingolipid biosynthesis - ganglio series	0.934138	0.970106	0.0167657	0.400967	0.605218	15	ST3GAL1 ST6GALNAC6 ST3GAL5 ST8SIA1 SLC33A1
Basophil	One carbon pool by folate	0.934153	0.974473	0.0244568	-0.335663	-0.613549	18	SHMT2 MTHFD1 DHFR GART MTHFS
DC	Lipoic acid metabolism	0.934156	0.979175	0.0110934	0.453905	0.587456	4	LIAS LIPT2
CD4 CTLs	Riboflavin metabolism	0.934669	0.998216	0.00903865	0.463787	0.625868	8	ACP1 FLAD1 RFK
Basophil	Valine, leucine and isoleucine biosynthesis	0.934967	0.974473	0.0177898	-0.364661	-0.543795	4	BCAT2 SDSL SDS
Red blood	Primary bile acid biosynthesis	0.935313	0.99723	0.008129	-0.366965	-0.599294	17	CYP27A1 HSD17B4 ACOT8 SLC27A5
CD8 T	Steroid biosynthesis	0.935469	0.970106	0.017145	0.40277	0.627595	20	EBP LSS MSMO1 FDFT1 CYP2R1 DHCR7 DHCR24 HSD17B7
Neutrophil	Steroid biosynthesis	0.935492	0.999119	0.0090141	-0.463329	-0.658629	20	LIPA FDFT1 EBP SOAT1 LSS CYP2R1 SQLE SC5D MSMO1 DHCR24 NSDHL HSD17B7
Red blood	Butanoate metabolism	0.935761	0.99723	0.00682527	-0.362275	-0.615902	27	HADHA ACAT1 HMGCL BDH1 ACAT2
Naive CD4 T	Caffeine metabolism	0.935772	0.946653	0.0134599	-0.387495	-0.531136	6	NAT1
NK	Glycosphingolipid biosynthesis - ganglio series	0.935788	0.965766	0.0145592	-0.417843	-0.607992	15	HEXB GLB1 ST3GAL2 ST8SIA1
CD14 Mono	Caffeine metabolism	0.936126	0.949007	0.0111577	0.457482	0.593061	6	NAT1 NAT2
IgG B	Phenylalanine, tyrosine and tryptophan biosynthesis	0.936582	0.967171	0.0148862	0.370952	0.533207	6	GOT2 TAT
NK	Caffeine metabolism	0.9371	0.965766	0.0149369	-0.403019	-0.547425	6	NAT1 XDH CYP2A6
CD14 Mono	Folate biosynthesis	0.938099	0.949007	0.00738175	0.452683	0.642566	24	CBR1 GCH1 AKR1B1 QDPR PTS PCBD1 SPR PCBD2 GGH
Eosinophils	Tyrosine metabolism	0.938857	0.954253	0.010315	-0.394568	-0.659974	35	COMT ADH5 GOT2 FAHD1
Doublets	Taurine and hypotaurine metabolism	0.939198	0.977839	0.0350117	-0.297098	-0.519918	11	CSAD
CD16 Mono	Steroid biosynthesis	0.939694	0.987617	0.00726488	0.459696	0.643611	20	LIPA SOAT1 NSDHL SQLE LSS HSD17B7
CD4 CTLs	Drug metabolism - cytochrome P450	0.940165	0.998216	0.00624683	0.430784	0.687456	63	GSTK1 ADH5 MGST3 GSTM2 GSTM4 GSTM3 FMO4
MAIT	Taurine and hypotaurine metabolism	0.9405	0.987076	0.0106697	0.416324	0.601564	11	ADO GGT7 GGT1 BAAT
Naive B	Pentose and glucuronate interconversions	0.941111	0.971192	0.0119959	-0.419839	-0.643661	28	GUSB UGP2 RPE CRYL1
MAIT	Glycolysis Gluconeogenesis	0.941693	0.987076	0.00855995	0.396337	0.683993	64	LDHB LDHA PFKP ENO1 GALM ALDH9A1 GPI ADH5 ENO2 DLAT ALDOC DLD PDHA1
Developing neutrophil	Histidine metabolism	0.942465	0.984198	0.0094216	-0.385426	-0.620244	21	CNDP2 ALDH9A1 HNMT CARNS1 ALDH3A2
Naive B	Purine metabolism	0.944193	0.971192	0.0111529	-0.400551	-0.72388	119	AMPD2 PKM GUK1 IMPDH1 PDE3B PDE4D CANT1 NUDT16 GMPR2 NT5C2 ADCY7 ADA PGM2 PAPSS1 PDE4A NUDT5 ENPP4 ADCY9 PGM1 PDE5A AK5 ENTPD1 PAPSS2
CD4 Treg	Thiamine metabolism	0.94424	0.95522	0.0120034	0.395071	0.592498	13	ACP1 TPK1 NTPCR AK1 AK2 NFS1 AK7 AK4
Developing neutrophil	Lipoic acid metabolism	0.945235	0.984198	0.0198723	0.363961	0.532953	4	LIAS
Basophil	Lipoic acid metabolism	0.945335	0.974473	0.0176274	-0.345221	-0.514805	4	LIPT1 LIPT2 ACSM1
CD265 NK	Drug metabolism - cytochrome P450	0.947049	0.973651	0.0199516	-0.373437	-0.725941	63	ALDH3B1 GSTK1 MGST1 GSTO1 MGST3
NK	Aminoacyl-tRNA biosynthesis	0.94733	0.965766	0.0139184	-0.409886	-0.630188	24	CARS2 QRSL1 MTFMT RARS2 FARSB WARS2
Eosinophils	Purine metabolism	0.9478	0.954253	0.00959047	-0.371489	-0.718769	119	PKM APRT AK2 ADSL ATIC GUK1 ADCY7 NME3 ENPP4 ITPA ADA IMPDH2 GMPS ENTPD4 NME1 GART ADK DCK HPRT1 PNP ENTPD6 NUDT9 NT5C PRPS2 PRPS1 NME4 PAICS AK5 NT5C3B NT5E ADCY9 NTPCR PPAT NT5C3A AK3 RRM1 NUDT5 PAPSS2 AK9
CD16 Mono	alpha-Linolenic acid metabolism	0.948124	0.987617	0.0067887	0.451475	0.638514	24	ACAA1 PLB1 PLA2G4A ACOX3
CD265 NK	Retinol metabolism	0.948577	0.973651	0.0117028	0.38481	0.688359	60	ADH5 DHRS3 RDH11 RETSAT RDH13 CYP3A5
NK	Biosynthesis of unsaturated fatty acids	0.948826	0.965766	0.0139379	-0.40585	-0.62083	23	ELOVL5 ACOX1 HSD17B4 HSD17B12 ELOVL7 ACAA1
Naive CD4 T	Purine metabolism	0.949298	0.949298	0.0254396	0.376126	0.777509	119	PDE3B PDE7A APRT ENTPD4 ADSL PDE4D PRPS1 ATIC FHIT ADPRM AK5 GART RRM1 NME3 ADCY3 PAICS GMPS PPAT NUDT9 NME4
Eosinophils	Thiamine metabolism	0.951174	0.954253	0.0103472	-0.401499	-0.599807	13	ACP1 AK2 TPK1 AK5 NTPCR
Developing neutrophil	Steroid hormone biosynthesis	0.951185	0.984198	0.00841332	-0.373964	-0.66771	55	CYP1B1 AKR1C3 COMT
Basophil	Phenylalanine, tyrosine and tryptophan biosynthesis	0.952071	0.974473	0.0190108	-0.3111	-0.485909	6	GOT1
Doublets	Folate biosynthesis	0.952237	0.977839	0.00529944	0.439431	0.635546	24	AKR1B1 CBR1 QDPR GCH1 PTS PCBD1 GGH ALPI PCBD2 GPHN
Naive B	Glycosphingolipid biosynthesis - lacto and neolacto series	0.952556	0.971192	0.0118722	-0.411942	-0.629164	27	ST3GAL4 B3GNT5 ST3GAL6 FUT4 B3GNT2 FUT7
Memory B	Caffeine metabolism	0.95256	0.985854	0.0165548	0.326337	0.476097	6	CYP1A2 NAT1 CYP2A7
CD14 Mono	Thiamine metabolism	0.953334	0.953334	0.00838222	0.440515	0.597215	13	AK2 TPK1 ACP1 NTPCR AK4 NFS1
Neutrophil	Galactose metabolism	0.953785	0.999119	0.0274332	0.396359	0.682654	29	MGAM GLA HK2
Eosinophils	Glycosylphosphatidylinositol (GPI)-anchor biosynthesis	0.954253	0.954253	0.0101839	-0.383898	-0.616451	25	GPAA1 DPM2 PIGC PIGM PIGH PIGN PIGK PIGT PIGF PIGO PIGL PIGU PGAP1
CD8 T	Aminoacyl-tRNA biosynthesis	0.95444	0.970106	0.0134167	-0.397995	-0.61113	24	CARS2
NK	Lipoic acid metabolism	0.954665	0.965766	0.0152699	0.353289	0.482546	4	LIAS LIPT1 LIPT2
Neutro Mono transitional cell	Propanoate metabolism	0.954807	0.986571	0.0114213	0.375896	0.611613	33	HADHA ACOX1 ECHDC1 ACSS2 ECHS1 DLD SUCLG1 ACOX3 ACADS ABAT
Naive B	Butanoate metabolism	0.955104	0.971192	0.0193473	0.387041	0.625393	27	ALDH5A1 OXCT1 HADH BDH1 ACAT1
Red blood	Porphyrin and chlorophyll metabolism	0.955137	0.99723	0.00566494	-0.34842	-0.604463	37	UROS ALAS1 GUSB HMOX2 PPOX CPOX FXN BLVRB HCCS
Prolif lymph	Glycosphingolipid biosynthesis - globo and isoglobo series	0.955297	0.992265	0.0335636	-0.343158	-0.586303	15	ST3GAL2 NAGA GBGT1 GLA HEXB FUT9
CD8 T	One carbon pool by folate	0.955547	0.970106	0.0137383	-0.391467	-0.583475	18	MTHFD2 MTHFS SHMT2 MTHFR MTHFD2L
Neutrophil	Fatty acid degradation	0.958371	0.999119	0.00837112	-0.411378	-0.638896	42	HADHA ACADVL CPT1A ALDH2 ADH5 ACSL5 ACAA2 ECHS1 ALDH3A2 ACADM HADHB ACADSB ALDH9A1
Memory B	Terpenoid backbone biosynthesis	0.958574	0.985854	0.011855	-0.37943	-0.591184	22	ZMPSTE24 HMGCR MVD FNTA FNTB
Prolif lymph	Phenylalanine metabolism	0.958736	0.992265	0.00691645	0.422084	0.602803	17	GOT2 GOT1 MIF
CD8 T	Lysine degradation	0.958955	0.970106	0.0126503	-0.390316	-0.665822	58	ALDH2 HADHA KMT2C COLGALT1 SETD7 DHTKD1 EZH1 PLOD1 ALDH3A2 KMT2D TMLHE SETDB1
Doublets	Thiamine metabolism	0.95982	0.977839	0.00650106	0.416309	0.580933	13	AK2 TPK1 ACP1 NTPCR ALPI
CD4 Treg	Retinol metabolism	0.96	0.96	0.0110294	0.375709	0.672432	60	ADH5 RDH11 RETSAT RDH13 RDH10 PNPLA4 DHRS4L2
Naive B	Biotin metabolism	0.960029	0.971192	0.013697	-0.4003	-0.538131	3	HLCS BTD
DC	Fatty acid biosynthesis	0.960867	0.984775	0.00613133	0.439373	0.607974	17	ACSL4 ACSL5 ACSL3 ACACA ACSF3 FASN OXSM MECR
CD16 Mono	Thiamine metabolism	0.961581	0.987617	0.00781091	0.414965	0.567626	13	AK2 TPK1 ACP1
CD265 NK	Folate biosynthesis	0.961734	0.973651	0.0116418	0.388184	0.615602	24	FPGS AKR1B1 GCH1 MOCS2 DHFR PTS
IgG B	Terpenoid backbone biosynthesis	0.961827	0.967171	0.0152087	-0.361571	-0.59413	22	ZMPSTE24 PCYOX1 HMGCR FNTA FNTB
DC	Caffeine metabolism	0.962136	0.984775	0.0255785	-0.293469	-0.454867	6	CYP1A2 CYP2A6 CYP2A7 NAT2 XDH NAT1
Developing neutrophil	Selenocompound metabolism	0.962421	0.984198	0.00952285	-0.371313	-0.571125	14	MTR TXNRD2 SEPSECS
CD265 NK	Primary bile acid biosynthesis	0.96246	0.973651	0.01172	0.383727	0.58164	17	SCP2 ACOT8 SLC27A5
Neutro Mono transitional cell	Caffeine metabolism	0.962797	0.986571	0.0145942	-0.344399	-0.50332	6	CYP1A2 XDH CYP2A6
IgG B	Selenocompound metabolism	0.96305	0.967171	0.0146439	0.358514	0.556432	14	SEPHS2 MTR PAPSS1 SCLY
CD4 CTLs	Glycosphingolipid biosynthesis - lacto and neolacto series	0.963373	0.998216	0.0069869	0.414879	0.613811	27	B4GALT3 ST8SIA1 B3GNT2 B4GALT4 B4GALT1 FUT4 ST3GAL3 B3GALT2
Prolif lymph	alpha-Linolenic acid metabolism	0.964925	0.992265	0.0374462	-0.346383	-0.634975	24	ACOX1 PLB1
Doublets	Biotin metabolism	0.966046	0.977839	0.0119835	0.40792	0.531997	3	OXSM
MAIT	Porphyrin and chlorophyll metabolism	0.966321	0.99867	0.00886694	0.380005	0.620148	37	HMOX2 UROS FECH PPOX FXN ALAD MMAB ALAS1 CPOX EARS2
Doublets	Caffeine metabolism	0.9666	0.977839	0.00892042	0.3845	0.515534	6	NAT1 NAT2
IgG B	Cysteine and methionine metabolism	0.966886	0.967171	0.0148772	0.35577	0.635803	47	LDHB AHCY MTR SRM PHGDH AHCYL1 MDH2 BCAT2 DNMT1 ENOPH1 MDH1 MRI1 APIP BCAT1
IgG B	Fatty acid elongation	0.967171	0.967171	0.0146615	0.35406	0.583663	23	HADH ELOVL5 TECR THEM4 HADHA ACAA2 ACOT4
pDC	Steroid biosynthesis	0.968175	0.990956	0.0293456	-0.344674	-0.60981	20	LBR SOAT1
CD4 CTLs	Alanine, aspartate and glutamate metabolism	0.968256	0.998216	0.00660966	0.406146	0.616298	35	GLS GFPT1 GLUD1 GOT2 ADSL RIMKLB ASNS CAD PPAT ALDH5A1 NIT2 GLUD2 GOT1
CD16 Mono	Biosynthesis of unsaturated fatty acids	0.969926	0.987617	0.00640817	0.418581	0.589817	23	SCP2 ACAA1 ELOVL1 HSD17B4 HSD17B12 FADS1 ACOX3 TECR
Red blood	Taurine and hypotaurine metabolism	0.970915	0.99723	0.00890037	-0.327395	-0.512214	11	CSAD
CD8 T	Pentose and glucuronate interconversions	0.971172	0.971172	0.0129856	-0.379128	-0.592874	28	AKR1A1 GUSB SORD RPE DCXR CRYL1
Memory B	Biotin metabolism	0.972212	0.985854	0.0140218	-0.364193	-0.49478	3	BTD HLCS
Neutrophil	Glycosaminoglycan degradation	0.97291	0.999119	0.00831781	-0.414128	-0.585672	19	GNS GUSB HEXA HEXB GLB1 HGSNAT NAGLU ARSB SGSH
Basophil	Caffeine metabolism	0.973227	0.984544	0.0117861	0.321232	0.456421	6	NAT1 NAT2 CYP2A7 CYP2A6 XDH CYP1A2
Neutrophil	Biosynthesis of unsaturated fatty acids	0.973374	0.999119	0.0269338	0.379222	0.629151	23	ACOX1 ELOVL5 BAAT
CD265 NK	alpha-Linolenic acid metabolism	0.975071	0.975071	0.0114381	0.373612	0.592492	24	PLA2G6 FADS2 ACAA1 ACOX3
Prolif lymph	beta-Alanine metabolism	0.975458	0.992265	0.00576243	0.404869	0.606018	31	HADHA CNDP2 ECHS1 ALDH9A1 HIBCH ACADS ALDH3A2 MLYCD ALDH1B1
Memory B	Citrate cycle (TCA cycle)	0.975981	0.985854	0.0115494	-0.36237	-0.582366	30	ACLY SDHB IDH2 SUCLG1 DLD IDH1 IDH3G SDHC SDHD IDH3B OGDH
Prolif lymph	Starch and sucrose metabolism	0.976113	0.992265	0.00556912	0.402036	0.604964	33	GPI UGP2 PGM1 AGL HK1 GYG1 PGM2L1 PYGB GANC GBE1 PGM2 AMY2B GYS1
Red blood	One carbon pool by folate	0.976225	0.99723	0.00719954	-0.31312	-0.51511	18	SHMT2 ATIC MTHFR MTHFD2 TYMS
CD16 Mono	Fatty acid biosynthesis	0.976265	0.987617	0.00688913	0.402726	0.557764	17	ACSL4 ACSL5 ACSL3 ACSF3 MCAT HSD17B8 MECR ACACA CBR4
DC	Nicotinate and nicotinamide metabolism	0.976762	0.988119	0.0045975	0.416085	0.599059	33	SIRT1 NNT PNP NADSYN1 SIRT2 NADK2 NT5C SIRT6 BST1 ENPP1 CD38 NMNAT1 QPRT
Memory B	Linoleic acid metabolism	0.978055	0.985854	0.0115228	-0.361263	-0.576721	28	PLB1 PLA2G6 PLA2G4A ALOX15 JMJD7-PLA2G4B PLA2G4D
Neutrophil	Sphingolipid metabolism	0.978264	0.999119	0.00799563	-0.393171	-0.616303	46	CERK SPTLC2 SGPL1 UGCG ACER3 CERS6 KDSR GLB1 SGPP1 GALC SMPD1 SMPD4 GBA2 SGMS2 DEGS1 SMPD3 SGMS1 B4GALT6 SPTLC1 CERS2 SPHK1 CERS4 NEU3 CERS5 SMPD2
Neutro Mono transitional cell	Glycosylphosphatidylinositol (GPI)-anchor biosynthesis	0.978568	0.986571	0.0186512	-0.331756	-0.575856	25	PIGK PIGP PIGG GPAA1 PIGN PIGC
CD4 CTLs	Pyrimidine metabolism	0.979038	0.998216	0.00561098	0.392789	0.620902	54	CMPK1 ENTPD4 UPP1 DUT DCTD RRM1 DCK NME3 CAD ENTPD5 NT5C NUDT2 UMPS NME4 DTYMK NT5C3B ENTPD6 UCK1 NT5E DCTPP1 CTPS1 UCKL1 DHODH NME1 PNP AK9 NME6
Red blood	Glycine, serine and threonine metabolism	0.979632	0.99723	0.00507946	-0.317648	-0.551339	38	GRHPR PGAM1 SHMT2 ALAS1 BPGM GLYCTK ALDH7A1
CD4 CTLs	Amino sugar and nucleotide sugar metabolism	0.981074	0.998216	0.0059361	0.38971	0.607146	46	UGP2 UXS1 GFPT1 GPI GNPDA2 UAP1 MPI HK1 GNPDA1 GNPNAT1 GALT UGDH PGM1 CMAS PMM1 GNE
CD4 CTLs	Linoleic acid metabolism	0.981505	0.998216	0.0338339	-0.350521	-0.644121	28	PLB1 PLA2G4A ALOX15 PLA2G4C
Neutro Mono transitional cell	Linoleic acid metabolism	0.982398	0.986571	0.0113082	0.34907	0.557871	28	PLB1 PLA2G4A PLA2G4F CYP2J2 CYP2C8 PLA2G4C
Red blood	Drug metabolism - cytochrome P450	0.982979	0.99723	0.0655887	0.265845	0.6488	63	MGST3 GSTP1 ALDH3B1 CYP2B6 FMO1 GSTO2 GSTA4 CYP1A2 CYP3A5 FMO4 CYP2E1 ADH4 CYP2C8 ALDH3A1 ADH7 CYP3A4 UGT1A6 UGT2B15 AOX1 FMO2 ADH1B CYP2A6
CD4 CTLs	Biosynthesis of unsaturated fatty acids	0.983387	0.998216	0.00669706	0.388567	0.566883	23	SCP2 TECR ELOVL6 HSD17B12 ACOT7 ACOT1 ACOT4 ELOVL1 ELOVL4 FADS2 SCD5
Developing neutrophil	Taurine and hypotaurine metabolism	0.983662	0.984198	0.00948232	-0.31876	-0.479542	11	ADO
CD4 CTLs	Caffeine metabolism	0.98405	0.998216	0.0240116	-0.273985	-0.420167	6	CYP1A2 CYP2A7 NAT2 XDH CYP2A6 NAT1
Developing neutrophil	Glycosphingolipid biosynthesis - lacto and neolacto series	0.984198	0.984198	0.0254742	0.304992	0.570528	27	B3GNT5 FUT4 FUT7 FUT1 B3GNT4
Memory B	Taurine and hypotaurine metabolism	0.985727	0.985854	0.0124507	-0.296691	-0.430048	11	CSAD GGT7 GGT1 GADL1 GGT5
Red blood	Selenocompound metabolism	0.985767	0.99723	0.00791332	-0.296234	-0.472786	14	SEPHS2 SEPHS1
Memory B	Valine, leucine and isoleucine degradation	0.985854	0.985854	0.0191385	0.344895	0.614061	47	ACADM IVD ACSF3 ECHS1 OXCT1 HSD17B10 ACAT1 HIBCH MCCC1 BCAT2 BCKDHB HADHA HMGCS1 HADH PCCB
CD4 CTLs	Fructose and mannose metabolism	0.986019	0.998216	0.0064802	0.381564	0.568313	29	PFKP TPI1 ENOSF1 AKR1B1 MPI PFKL HK1 ALDOC PMM1
CD4 CTLs	Metabolism of xenobiotics by cytochrome P450	0.98606	0.998216	0.00504055	0.383487	0.616007	68	GSTK1 ADH5 MGST3 GSTM2 CBR1 AKR7A2
Neutro Mono transitional cell	Glycine, serine and threonine metabolism	0.986571	0.986571	0.0106697	0.335467	0.553579	38	PGAM1 ALAS1 DLD SDSL CHDH AOC3 ALDH7A1 SDS
NK	Glycine, serine and threonine metabolism	0.986854	0.986854	0.0166837	0.358808	0.609008	38	BPGM GLYCTK AMT DLD
Basophil	Butanoate metabolism	0.98752	0.98752	0.00829338	0.321456	0.524671	27	HADHA ABAT ACADS AACS ECHS1 ACAT1 HADH
Prolif lymph	Glycosphingolipid biosynthesis - lacto and neolacto series	0.9888	0.992265	0.0384254	-0.32514	-0.610789	27	B4GALT1 ST3GAL6 B3GNT5 GCNT2
Doublets	Linoleic acid metabolism	0.989202	0.989202	0.0041019	0.364203	0.529361	28	PLB1 PLA2G4A PLA2G12A JMJD7-PLA2G4B PLA2G2D PLA2G4C PLA2G2C
DC	Taurine and hypotaurine metabolism	0.990242	0.990242	0.00648252	0.341754	0.460618	11	ADO GGT1 CDO1
Prolif lymph	Glycosaminoglycan biosynthesis - heparan sulfate heparin	0.992265	0.992265	0.00583507	0.362788	0.531685	24	EXT2 HS2ST1 B3GAT3 B3GALT6 XYLT1 EXTL2 HS3ST3B1 HS3ST1
MAIT	Ether lipid metabolism	0.992326	0.99867	0.00833114	0.340309	0.563896	42	PAFAH1B1 LPCAT1 PAFAH2 CEPT1 AGPS PAFAH1B2 PLD1 GDPD1 PLA2G12A
MAIT	Retinol metabolism	0.994607	0.99867	0.0270667	-0.321676	-0.658375	60	ALDH1A1 DHRS4 DHRS4L2 DGAT1 CYP2S1 DHRS9
CD16 Mono	Linoleic acid metabolism	0.994885	0.994885	0.00545009	0.349055	0.499924	28	PLB1 PLA2G4A PLA2G2A
Naive B	Glycine, serine and threonine metabolism	0.995889	0.995889	0.0110602	-0.339476	-0.535666	38	PGAM1 DLD ALAS1 PGAM4 BPGM GLYCTK AOC2 SHMT1 SDSL
Neutrophil	Glycosphingolipid biosynthesis - lacto and neolacto series	0.996245	0.999119	0.00789997	-0.357756	-0.526976	27	B4GALT1 B4GALT3 B3GNT2 B4GALT4 FUT4 GCNT2
pDC	Linoleic acid metabolism	0.996956	0.997871	0.0067887	0.315162	0.475468	28	PLA2G12A PLA2G2D PLA2G4A ALOX15 CYP2J2 PLA2G4C
CD4 CTLs	Tyrosine metabolism	0.997657	0.998216	0.00602213	0.346535	0.525843	35	ADH5 GOT2 GOT1 FAHD1 FAH
Red blood	Linoleic acid metabolism	0.997717	0.997717	0.00547997	-0.24277	-0.413435	28	PLA2G12A PLB1 JMJD7-PLA2G4B PLA2G4A PLA2G4D ALOX15 PLA2G4E
pDC	Taurine and hypotaurine metabolism	0.997871	0.997871	0.00833558	0.257435	0.357904	11	ADO GGT1 GGT6
[truncated: 3 more rows]
