# Supplementary material for: Enhanced insulin‐regulated phagocytic activities support extreme health span and longevity in multiple populations
Source: Aging Cell. 2023 Mar 8;22(5):e13810. doi: 10.1111/acel.13810 (PMC10186610; doi:10.1111/acel.13810)
Supplement: Supplementary file 24 — Table S12. [file ACEL-22-e13810-s006.xlsx]

## Sheet: Sheet1
Table S12. Global Methylome Analysis
Summary of hyper- and hypo-methylated genes				Raw data mapping analysis
Gene Symbol	Pattern			Name	Chr	Start	End	BetaInMA	BetaInOld	FC_MA_OLD	Pval_MA_OLD	Adj_MA_OLD	Pattern	UCSC_RefGene_Name
A2BP1	SigHyper			cg01597629	16	8986308	8986431	0.543531	0.67874	0.135209	0.000281521	0.000928876	SigHyper	A2BP1;A2BP1;A2BP1
AAK1	SigHyper			cg04505750	1	12774815	12774938	0.301784	0.167473	-0.134311	2.77703e-13	4.61644e-11	SigHypo	AADACL3;AADACL3
ABCG1	SigHyper			cg25929198	2	69867834	69867957	0.663578	0.840642	0.177063	9.07277e-14	2.17128e-11	SigHyper	AAK1
ABHD12B	SigHyper			cg23334433	17	79129051	79129174	0.390577	0.172711	-0.217866	2.80036e-11	1.35354e-09	SigHypo	AATK
ABI3	SigHyper			cg26729913	17	79135071	79135194	0.388362	0.285704	-0.102658	6.20604e-07	4.4345e-06	SigHypo	AATK
GNGT2	SigHyper			cg26783127	17	79128918	79129041	0.402618	0.141772	-0.260845	5.40868e-13	7.35907e-11	SigHypo	AATK
ABL2	SigHyper			cg02776283	2	201824645	201824768	0.228519	0.109226	-0.119293	6.24062e-09	9.48213e-08	SigHypo	ABCB6
ABLIM1	SigHyper			cg08363067	16	16170085	16170208	0.366291	0.168301	-0.19799	9.89992e-14	2.3056e-11	SigHypo	ABCC1;ABCC1;ABCC1;ABCC1;ABCC1
ABTB2	SigHyper			cg00177237	21	43658316	43658439	0.724836	0.826217	0.101381	2.10611e-12	1.96555e-10	SigHyper	ABCG1;ABCG1;ABCG1;ABCG1;ABCG1;ABCG1
ACCN1	SigHyper			cg21052932	14	55518899	55519022	0.487365	0.733678	0.246313	6.5205e-16	9.34837e-13	SigHyper	ABHD12B;ABHD12B
ACOXL	SigHyper			cg24595152	3	43733831	43733954	0.37249	0.164111	-0.208379	3.48977e-13	5.35234e-11	SigHypo	ABHD5
ACPL2	SigHyper			cg24521869	17	47296970	47297093	0.617738	0.724942	0.107203	1.11019e-07	1.02583e-06	SigHyper	ABI3;ABI3
ACSF3	SigHyper			cg25451120	17	47287444	47287567	0.613073	0.713891	0.100818	1.68538e-07	1.46129e-06	SigHyper	ABI3;GNGT2;ABI3
ACSL6	SigHyper			cg03471346	1	179112077	179112200	0.657823	0.782284	0.124461	5.02971e-11	2.10835e-09	SigHyper	ABL2;ABL2;ABL2;ABL2;ABL2;ABL2;ABL2;ABL2;ABL2
ACSM5	SigHyper			cg23786209	10	64320150	64320273	0.437952	0.578836	0.140884	3.91273e-11	1.73399e-09	SigHyper	ABLIM1;ABLIM1;ABLIM1;ABLIM1
ACTL6B	SigHyper			cg23407655	17	1001612	1001735	0.401922	0.23228	-0.169642	5.89896e-09	9.05395e-08	SigHypo	ABR;ABR;ABR
ADAMTS16	SigHyper			cg25522867	11	34236648	34236771	0.686695	0.818317	0.131622	4.37827e-10	1.12886e-08	SigHyper	ABTB2
ADAMTS2	SigHyper			cg07375836	17	28793370	28793493	0.297888	0.122421	-0.175467	6.92088e-10	1.62122e-08	SigHypo	ACACA;ACACA
ADAP1	SigHyper			cg15939920	17	35457385	35457508	0.40323	0.291719	-0.111511	1.38672e-08	1.82321e-07	SigHypo	ACACA;ACACA;ACACA;ACACA;ACACA
ADARB1	SigHyper			cg05949667	11	134126504	134126627	0.534215	0.402955	-0.131259	5.98341e-12	4.23097e-10	SigHypo	ACAD8
ADARB2	SigHyper			cg19037107	11	134126323	134126446	0.528264	0.225104	-0.303159	1.1733e-14	5.6027e-12	SigHypo	ACAD8
ADCY3	SigHyper			cg20203469	11	134126284	134126407	0.526731	0.335152	-0.191579	1.32547e-09	2.72361e-08	SigHypo	ACAD8
ADCY9	SigHyper			cg08324090	17	7253189	7253312	0.507579	0.370592	-0.136987	1.89533e-05	8.61378e-05	SigHypo	ACAP1
ADH1B	SigHyper			cg07456480	17	32132717	32132840	0.705368	0.808522	0.103154	3.47032e-07	2.69989e-06	SigHyper	ACCN1
ADORA2A	SigHyper			cg25172185	17	31689788	31689911	0.612259	0.742785	0.130526	0.000154332	0.000545917	SigHyper	ACCN1
ADPGK	SigHyper			cg01106572	7	36192835	36192958	0.59348	0.467502	-0.125978	5.8433e-08	5.98905e-07	SigHypo	ACCN3;ACCN3;ABCB8;ACCN3
ADRA1B	SigHyper			cg13549940	1	6390053	6390176	0.572646	0.462435	-0.110211	2.96708e-05	0.000127699	SigHypo	ACOT7;ACOT7;ACOT7;ACOT7
ADRA2A	SigHyper			cg12966876	2	111873850	111873973	0.662028	0.76293	0.100902	2.61777e-08	3.07823e-07	SigHyper	ACOXL
AEN	SigHyper			cg17658002	19	11689997	11690120	0.328379	0.216245	-0.112134	6.33592e-07	4.51323e-06	SigHypo	ACP5;ACP5;ACP5;ACP5
AFF3	SigHyper			cg16523868	3	140974967	140975090	0.531137	0.713421	0.182284	1.55644e-08	2.00518e-07	SigHyper	ACPL2;ACPL2
AFF4	SigHyper			cg03919657	17	48502312	48502435	0.411587	0.278805	-0.132782	4.54512e-10	1.16311e-08	SigHypo	ACSF2
AGAP1	SigHyper			cg18038894	17	48506385	48506508	0.515521	0.235848	-0.279673	2.47899e-16	5.24274e-13	SigHypo	ACSF2
AGBL3	SigHyper			cg01123946	16	89163343	89163466	0.733267	0.860576	0.127309	2.54678e-11	1.26177e-09	SigHyper	ACSF3;ACSF3;ACSF3
AGFG2	SigHyper			cg03172657	16	89163625	89163748	0.457108	0.658657	0.201548	1.14967e-05	5.55676e-05	SigHyper	ACSF3;ACSF3;ACSF3
AGTR1	SigHyper			cg07661835	16	89163578	89163701	0.655488	0.810861	0.155374	2.71136e-11	1.32358e-09	SigHyper	ACSF3;ACSF3;ACSF3
AGTR2	SigHyper			cg09035699	5	131310461	131310584	0.755279	0.87454	0.119261	5.28656e-11	2.18955e-09	SigHyper	ACSL6;ACSL6
AHSA2	SigHyper			cg16736889	16	56642500	56642623	0.730633	0.858051	0.127418	3.51196e-13	5.3745e-11	SigHyper	ACSM5
AHSP	SigHyper			cg03755566	10	90695563	90695686	0.494472	0.371076	-0.123396	1.96283e-05	8.88114e-05	SigHypo	ACTA2;ACTA2
AIM2	SigHyper			cg03369957	7	100252863	100252986	0.60756	0.727705	0.120146	0.00060319	0.00182185	SigHyper	ACTL6B
AIP	SigHyper			cg16682903	2	158694670	158694793	0.478199	0.346046	-0.132153	1.96715e-07	1.66635e-06	SigHypo	ACVR1;ACVR1
AIRE	SigHyper			cg00225858	16	84223841	84223964	0.478418	0.366777	-0.111641	7.06067e-07	4.95083e-06	SigHypo	ADAD2;ADAD2
AKR1D1	SigHyper			cg26969179	10	127738328	127738451	0.322306	0.212338	-0.109967	1.33145e-08	1.76337e-07	SigHypo	ADAM12;ADAM12
AKTIP	SigHyper			cg17969683	8	24151514	24151637	0.218512	0.102669	-0.115842	2.87897e-11	1.38043e-09	SigHypo	ADAM28;ADAM28
ALDH3B2	SigHyper			cg07814932	1	120437090	120437213	0.525008	0.307204	-0.217804	1.76705e-12	1.73481e-10	SigHypo	ADAM30
ALDH4A1	SigHyper			cg25536014	5	5139458	5139581	0.476528	0.6356	0.159072	4.24309e-06	2.32858e-05	SigHyper	ADAMTS16
ALKBH3	SigHyper			cg02599361	5	178548373	178548496	0.482494	0.622097	0.139603	0.000190014	0.000656325	SigHyper	ADAMTS2
ALPI	SigHyper			cg00904258	7	968194	968317	0.484665	0.383589	-0.101075	0.000659565	0.00197099	SigHypo	ADAP1
AMMECR1	SigHyper			cg14407179	7	963768	963891	0.717179	0.830699	0.11352	1.91451e-05	8.68985e-05	SigHyper	ADAP1
RGAG1	SigHyper			cg27572072	7	958244	958367	0.437356	0.316058	-0.121298	1.90204e-09	3.63803e-08	SigHypo	ADAP1
AMOT	SigHyper			cg19810954	21	46496510	46496633	0.558239	0.67367	0.115431	1.51776e-09	3.03588e-08	SigHyper	ADARB1;ADARB1;ADARB1;ADARB1;ADARB1;ADARB1;ADARB1
ANKFY1	SigHyper			cg09105442	10	135093195	135093318	0.736541	0.848115	0.111574	4.92719e-10	1.23997e-08	SigHyper	ADARB2
ANKH	SigHyper			cg17558772	10	1406218	1406341	0.593917	0.794899	0.200983	0.00105625	0.00298585	SigHyper	ADARB2
ANKRD11	SigHyper			cg16888658	2	25142117	25142240	0.315406	0.44576	0.130354	2.57773e-08	3.03863e-07	SigHyper	ADCY3
ANKRD44	SigHyper			cg08266286	2	170550881	170551004	0.666944	0.76935	0.102405	2.32249e-11	1.17437e-09	SigHyper	ADCY3;ADCY3
ANKS1B	SigHyper			cg26752663	2	113736044	113736167	0.651842	0.806904	0.155061	6.02356e-11	2.42108e-09	SigHyper	ADCY3;ADCY3
ANO1	SigHyper			cg00951869	14	81686133	81686256	0.323224	0.169394	-0.15383	8.17528e-14	2.02125e-11	SigHypo	ADCY4;RIPK3
ANO2	SigHyper			cg03485674	16	50347895	50348018	0.378714	0.270515	-0.108199	1.0069e-07	9.44635e-07	SigHypo	ADCY7
ANTXR1	SigHyper			cg10341242	16	50347849	50347972	0.348225	0.23751	-0.110715	9.31588e-10	2.05329e-08	SigHypo	ADCY7
ANXA6	SigHyper			cg16548911	16	50347766	50347889	0.288194	0.166231	-0.121963	1.86248e-09	3.57731e-08	SigHypo	ADCY7
AP3M2	SigHyper			cg01352090	16	4103533	4103656	0.254278	0.108088	-0.14619	1.18783e-10	4.07996e-09	SigHypo	ADCY9
APBA2	SigHyper			cg07906046	16	4131584	4131707	0.494063	0.720995	0.226932	6.5067e-15	3.91028e-12	SigHyper	ADCY9
APBA3	SigHyper			cg15457390	4	2844730	2844853	0.224348	0.105419	-0.118929	1.21934e-11	7.18894e-10	SigHypo	ADD1;ADD1;ADD1;ADD1
APBB1	SigHyper			cg05641529	4	100242957	100243080	0.324601	0.449532	0.124932	0.000849803	0.00246523	SigHyper	ADH1B
APLNR	SigHyper			cg20794855	8	67365340	67365463	0.446509	0.304845	-0.141664	3.16619e-08	3.60315e-07	SigHypo	ADHFE1
APLP2	SigHyper			cg01924292	12	124787465	124787588	0.458263	0.194621	-0.263642	6.67196e-13	8.51541e-11	SigHypo	ADIPOR2
APOB48R	SigHyper			cg01373166	22	24823389	24823512	0.572132	0.702709	0.130577	2.07169e-12	1.94465e-10	SigHyper	ADORA2A
CLN3	SigHyper			cg04990420	22	19754815	19754938	0.460978	0.577707	0.116729	1.27674e-12	1.3731e-10	SigHyper	ADORA2A
APOBEC4	SigHyper			cg11574975	1	112058304	112058427	0.195435	0.0816285	-0.113807	8.79704e-06	4.39419e-05	SigHypo	ADORA3
RGL1	SigHyper			cg12691651	15	73075087	73075210	0.368644	0.486863	0.118219	4.1422e-06	2.27977e-05	SigHyper	ADPGK;ADPGK;ADPGK
APOL3	SigHyper			cg18027174	3	119298236	119298359	0.357868	0.256807	-0.101061	8.04287e-09	1.16604e-07	SigHypo	ADPRH
APOL6	SigHyper			cg16162590	5	159360802	159360925	0.594625	0.749464	0.154839	2.7097e-13	4.54326e-11	SigHyper	ADRA1B
AQR	SigHyper			cg05329352	10	112838983	112839106	0.518731	0.666579	0.147848	4.9939e-06	2.6822e-05	SigHyper	ADRA2A
AR	SigHyper			cg04407063	11	67051977	67052100	0.392029	0.165071	-0.226958	1.88745e-13	3.57311e-11	SigHypo	ADRBK1
ARAP1	SigHyper			cg08670658	11	57996369	57996492	0.381127	0.213867	-0.16726	5.02347e-13	6.97039e-11	SigHypo	ADRBK1
ARAP2	SigHyper			cg01399219	7	44145110	44145233	0.241482	0.113489	-0.127993	4.35775e-09	7.08268e-08	SigHypo	AEBP1
ARFRP1	SigHyper			cg20808613	15	72612221	72612344	0.516058	0.616125	0.100067	3.95441e-08	4.33525e-07	SigHyper	AEN
ARHGAP10	SigHyper			cg19473989	4	7912384	7912507	0.730952	0.625866	-0.105087	0.0019603	0.00514914	SigHypo	AFAP1;AFAP1
ARHGAP22	SigHyper			cg05206789	4	87894298	87894421	0.36457	0.232541	-0.132029	1.59765e-08	2.04894e-07	SigHypo	AFF1
ARHGAP26	SigHyper			cg21988972	2	100759623	100759746	0.597516	0.704025	0.106509	3.24688e-09	5.57322e-08	SigHyper	AFF3
ARHGAP6	SigHyper			cg14057383	2	100636602	100636725	0.58768	0.471155	-0.116525	1.70659e-08	2.1636e-07	SigHypo	AFF3;AFF3
ARHGDIB	SigHyper			cg22212250	5	132232586	132232709	0.691142	0.793454	0.102313	7.77573e-10	1.77681e-08	SigHyper	AFF4
ARHGEF1	SigHyper			cg07546943	2	236523362	236523485	0.564271	0.697992	0.133722	1.98335e-12	1.88355e-10	SigHyper	AGAP1;AGAP1
ARHGEF10	SigHyper			cg20128773	2	236923534	236923657	0.595431	0.699855	0.104424	2.90588e-05	0.00012538	SigHyper	AGAP1;AGAP1
ARHGEF11	SigHyper			cg25788549	7	150786044	150786167	0.228548	0.113415	-0.115133	3.96557e-09	6.55899e-08	SigHypo	AGAP3;AGAP3
MIR765	SigHyper			cg16174121	11	308167	308290	0.240174	0.124549	-0.115625	1.02446e-07	9.58433e-07	SigHypo	AGBL2;AGBL2
ARHGEF19	SigHyper			cg18782488	7	134677557	134677680	0.727804	0.830203	0.102399	1.92447e-09	3.67181e-08	SigHyper	AGBL3
ARHGEF3	SigHyper			cg03431524	7	100142441	100142564	0.59574	0.776602	0.180861	7.97596e-16	1.06985e-12	SigHyper	AGFG2
ARID1A	SigHyper			cg18991321	7	100144475	100144598	0.719659	0.883307	0.163649	2.27982e-12	2.07932e-10	SigHyper	AGFG2
ARID5A	SigHyper			cg14464245	9	139580482	139580605	0.450437	0.34886	-0.101577	6.08772e-11	2.44141e-09	SigHypo	AGPAT2;AGPAT2
ARID5B	SigHyper			cg02627227	6	49431433	49431556	0.303957	0.149545	-0.154412	2.14947e-11	1.10764e-09	SigHypo	AGPAT4
ARMC9	SigHyper			cg10784511	3	148426295	148426418	0.700659	0.834924	0.134265	1.61212e-10	5.19242e-09	SigHyper	AGTR1;AGTR1;AGTR1;AGTR1
ARMCX1	SigHyper			cg17403974	X	115304403	115304526	0.587644	0.738631	0.150987	7.92935e-09	1.153e-07	SigHyper	AGTR2
ARPC4	SigHyper			cg08425760	1	11795897	11796020	0.396221	0.169416	-0.226805	8.3298e-14	2.05073e-11	SigHypo	AGTRAP;AGTRAP;AGTRAP;AGTRAP;AGTRAP
TADA3	SigHyper			cg08945450	1	11795905	11796028	0.315851	0.129324	-0.186527	2.51198e-13	4.32124e-11	SigHypo	AGTRAP;AGTRAP;AGTRAP;AGTRAP;AGTRAP
ARRDC2	SigHyper			cg15527643	1	11795946	11796069	0.345868	0.213606	-0.132262	4.8094e-12	3.59912e-10	SigHypo	AGTRAP;AGTRAP;AGTRAP;AGTRAP;AGTRAP
ARSI	SigHyper			cg21826784	1	11795937	11796060	0.360006	0.125132	-0.234875	9.1603e-16	1.18299e-12	SigHypo	AGTRAP;AGTRAP;AGTRAP;AGTRAP;AGTRAP
ASB1	SigHyper			cg25467652	1	11795976	11796099	0.255888	0.118524	-0.137363	9.30021e-15	4.83508e-12	SigHypo	AGTRAP;AGTRAP;AGTRAP;AGTRAP;AGTRAP
ASCC1	SigHyper			cg24371033	2	241807924	241808047	0.391809	0.173876	-0.217933	5.6887e-15	3.54141e-12	SigHypo	AGXT
ASXL1	SigHyper			cg19595244	1	110526158	110526281	0.431879	0.30006	-0.131819	7.71386e-10	1.76585e-08	SigHypo	AHCYL1
ATF3	SigHyper			cg24681307	1	110526191	110526314	0.385007	0.205853	-0.179154	3.56676e-12	2.89864e-10	SigHypo	AHCYL1
ATF7IP	SigHyper			cg14510299	1	26362707	26362830	0.371276	0.189957	-0.18132	5.57347e-11	2.28133e-09	SigHypo	AHDC1
ATG4D	SigHyper			cg24534743	1	89448405	89448528	0.393779	0.226233	-0.167546	2.85915e-13	4.71277e-11	SigHypo	AHDC1
KRI1	SigHyper			cg27424995	1	204839864	204839987	0.282584	0.0716351	-0.210949	1.08368e-09	2.31635e-08	SigHypo	AHDC1
ATG5	SigHyper			cg14564351	6	135644405	135644528	0.326271	0.161615	-0.164657	1.17237e-10	4.03769e-09	SigHypo	AHI1;AHI1;AHI1
ATG7	SigHyper			cg21038682	11	62314820	62314943	0.252114	0.140217	-0.111896	2.70476e-12	2.35751e-10	SigHypo	AHNAK;AHNAK
ATP11B	SigHyper			cg06949933	2	191514435	191514558	0.752814	0.857804	0.10499	2.49048e-12	2.22014e-10	SigHyper	AHSA2
ATP13A5	SigHyper			cg05772125	16	31539169	31539292	0.637659	0.74983	0.112172	1.65395e-09	3.24901e-08	SigHyper	AHSP
ATP1A1	SigHyper			cg02331198	6	106988121	106988244	0.35283	0.209297	-0.143533	1.27003e-10	4.29393e-09	SigHypo	AIM1
ATP1B4	SigHyper			cg11003133	1	145210014	145210137	0.684402	0.820564	0.136162	1.19907e-09	2.51291e-08	SigHyper	AIM2
ATP2B2	SigHyper			cg17217296	1	159046937	159047060	0.743824	0.872028	0.128204	0.000357523	0.00114766	SigHyper	AIM2
ATP2B3	SigHyper			cg27541604	1	27902687	27902810	0.719362	0.835328	0.115965	6.59931e-11	2.59745e-09	SigHyper	AIM2;AIM2
ATP6V0E2	SigHyper			cg13603599	11	67251939	67252062	0.558465	0.752254	0.193789	6.7284e-14	1.77853e-11	SigHyper	AIP
LOC401431	SigHyper			cg19528654	11	67251154	67251277	0.67328	0.858911	0.18563	6.42988e-14	1.72879e-11	SigHyper	AIP
ATP8A2	SigHyper			cg23366234	21	45713704	45713827	0.782749	0.94067	0.157921	1.96257e-14	7.85636e-12	SigHyper	AIRE;AIRE
ATXN1	SigHyper			cg11254053	1	33497125	33497248	0.424777	0.201662	-0.223114	4.3529e-12	3.34177e-10	SigHypo	AK2;AK2
ATXN1L	SigHyper			cg09874482	15	86098694	86098817	0.321165	0.159577	-0.161588	1.99882e-10	6.14137e-09	SigHypo	AKAP13;AKAP13
ATXN7L1	SigHyper			cg13374432	15	86192745	86192868	0.327349	0.170433	-0.156916	1.79896e-11	9.65976e-10	SigHypo	AKAP13;AKAP13
AUTS2	SigHyper			cg10225149	19	15491808	15491931	0.439514	0.257327	-0.182187	7.36566e-12	4.90913e-10	SigHypo	AKAP8L;AKAP8
AXIN2	SigHyper			cg20518096	7	137760331	137760454	0.667726	0.793237	0.125511	2.58065e-09	4.64509e-08	SigHyper	AKR1D1
AZIN1	SigHyper			cg02965178	16	53538660	53538783	0.481579	0.600381	0.118801	3.05577e-05	0.000131079	SigHyper	AKTIP;AKTIP
B2M	SigHyper			cg15698299	3	52233019	52233142	0.299188	0.149092	-0.150096	7.93523e-13	9.6498e-11	SigHypo	ALAS1;ALAS1
B3GAT1	SigHyper			cg05620821	11	62444106	62444229	0.170558	0.0599964	-0.110562	1.53063e-12	1.56274e-10	SigHypo	ALDH3B1;ALDH3B1;ALDH3B1
BAALC	SigHyper			cg21667069	11	2160980	2161103	0.408301	0.203095	-0.205206	2.06722e-13	3.80513e-11	SigHypo	ALDH3B1;ALDH3B1;ALDH3B1
BACE2	SigHyper			cg11468085	11	67435577	67435700	0.413293	0.514807	0.101514	7.14595e-11	2.75868e-09	SigHyper	ALDH3B2;ALDH3B2
BACH2	SigHyper			cg01972394	1	19229528	19229651	0.219285	0.323149	0.103863	1.87044e-16	4.41078e-13	SigHyper	ALDH4A1;ALDH4A1
BANP	SigHyper			cg21471199	1	19218212	19218335	0.486063	0.302879	-0.183185	3.07742e-14	1.06135e-11	SigHypo	ALDH4A1;ALDH4A1;ALDH4A1
BATF	SigHyper			cg12128683	X	110924412	110924535	0.235109	0.107202	-0.127907	0.00166199	0.00445356	SigHypo	ALG13;ALG13;ALG13;ALG13;ALG13;ALG13;ALG13;ALG13;ALG13;ALG13;ALG13;ALG13;ALG13;ALG13;ALG13;ALG13
BCAR3	SigHyper			cg13799772	3	129800573	129800696	0.378904	0.255183	-0.123721	2.19925e-07	1.83322e-06	SigHypo	ALG1L2
BCAT1	SigHyper			cg01928068	11	77377926	77378049	0.741283	0.848057	0.106774	2.24048e-10	6.72305e-09	SigHyper	ALKBH3
BCKDK	SigHyper			cg26181818	2	191514902	191515025	0.604955	0.709585	0.10463	0.00228627	0.00589503	SigHyper	ALPI
BCL11A	SigHyper			cg01968525	11	72492946	72493069	0.214621	0.106259	-0.108362	1.23687e-08	1.65961e-07	SigHypo	AMBRA1
BCL11B	SigHyper			cg19259111	11	46478214	46478337	0.605491	0.462593	-0.142898	3.28158e-08	3.71332e-07	SigHypo	AMBRA1
BCL2	SigHyper			cg20090290	11	46543695	46543818	0.430321	0.214842	-0.215479	1.39891e-09	2.84633e-08	SigHypo	AMBRA1
BCL2L1	SigHyper			cg21808407	X	109557508	109557631	0.68951	0.795799	0.106289	0.00196299	0.00515539	SigHyper	AMMECR1;AMMECR1;AMMECR1
BCL2L14	SigHyper			cg06338119	X	134049271	134049394	0.6809	0.795616	0.114717	0.000115372	0.000422376	SigHyper	AMMECR1;RGAG1
BCL9	SigHyper			cg11649713	X	15525325	15525448	0.637895	0.755049	0.117154	1.0235e-08	1.4207e-07	SigHyper	AMMECR1;RGAG1
BCL9L	SigHyper			cg06848990	X	105937121	105937244	0.683004	0.788566	0.105563	0.00176197	0.00468821	SigHyper	AMOT
BCO2	SigHyper			cg01816615	X	30266537	30266660	0.590916	0.703346	0.11243	0.000310823	0.00101381	SigHyper	AMOT;AMOT
BCORL2	SigHyper			cg07329251	11	10476662	10476785	0.268848	0.122807	-0.14604	1.41711e-12	1.48046e-10	SigHypo	AMPD3;AMPD3;AMPD3
BEND2	SigHyper			cg26489413	11	8833902	8834025	0.357272	0.173587	-0.183685	2.50001e-10	7.31513e-09	SigHypo	AMPD3;AMPD3;AMPD3;AMPD3
BEND5	SigHyper			cg15246085	3	141121677	141121800	0.37422	0.250656	-0.123564	7.53617e-05	0.000290117	SigHypo	AMT;AMT;AMT;AMT;NICN1;AMT
AGBL4	SigHyper			cg20191453	3	46923068	46923191	0.383206	0.263469	-0.119737	7.56486e-05	0.000291096	SigHypo	AMT;AMT;AMT;NICN1;AMT;AMT
BEND7	SigHyper			cg14184400	3	241182	241305	0.41395	0.257377	-0.156573	4.63162e-06	2.51306e-05	SigHypo	AMT;AMT;AMT;NICN1;AMT;AMT;AMT;AMT;AMT;AMT
BHLHE40	SigHyper			cg01400750	4	145956168	145956291	0.433333	0.187373	-0.24596	7.06619e-15	4.10428e-12	SigHypo	ANAPC10
BICC1	SigHyper			cg21882356	14	21153451	21153574	0.44303	0.299584	-0.143446	2.98032e-10	8.36228e-09	SigHypo	ANG;RNASE4
BIRC2	SigHyper			cg24519108	8	6421063	6421186	0.435741	0.329195	-0.106547	0.000692554	0.0020577	SigHypo	ANGPT2;ANGPT2;ANGPT2;MCPH1
BLK	SigHyper			cg12634208	8	41570802	41570925	0.33969	0.202897	-0.136793	6.63635e-11	2.60991e-09	SigHypo	ANK1;ANK1;ANK1;ANK1;ANK1
BMP15	SigHyper			cg00277591	17	4079652	4079775	0.66149	0.814846	0.153356	6.24572e-13	8.12424e-11	SigHyper	ANKFY1
BRCA1	SigHyper			cg07697428	17	4079341	4079464	0.623148	0.796523	0.173375	3.98067e-12	3.12923e-10	SigHyper	ANKFY1
NBR2	SigHyper			cg11477010	17	4079262	4079385	0.702377	0.841729	0.139352	1.71153e-15	1.66884e-12	SigHyper	ANKFY1
BRD1	SigHyper			cg12077963	17	4079306	4079429	0.618194	0.860013	0.24182	1.81981e-16	4.39631e-13	SigHyper	ANKFY1
BRD9	SigHyper			cg17331920	17	4081325	4081448	0.547703	0.417604	-0.1301	6.29404e-05	0.000247487	SigHypo	ANKFY1
TRIP13	SigHyper			cg07573020	5	179635981	179636104	0.658477	0.86396	0.205483	7.29778e-14	1.86901e-11	SigHyper	ANKH
BRDT	SigHyper			cg00759807	16	89003235	89003358	0.660884	0.848906	0.188022	8.02659e-10	1.82315e-08	SigHyper	ANKRD11
BRPF3	SigHyper			cg02226192	16	23316324	23316447	0.449503	0.242797	-0.206706	3.58813e-13	5.46305e-11	SigHypo	ANKRD11
BRSK2	SigHyper			cg06159562	16	85646832	85646955	0.486502	0.642989	0.156486	3.67471e-07	2.83456e-06	SigHyper	ANKRD11
BSN	SigHyper			cg07929642	16	70437897	70438020	0.696537	0.847933	0.151397	2.09624e-12	1.96086e-10	SigHyper	ANKRD11
BTBD11	SigHyper			cg16407947	10	5930543	5930666	0.402051	0.214367	-0.187683	4.59407e-08	4.91089e-07	SigHypo	ANKRD16;ANKRD16;ANKRD16
BTBD16	SigHyper			cg15570035	4	74047370	74047493	0.501627	0.355384	-0.146243	3.45584e-08	3.87627e-07	SigHypo	ANKRD17;ANKRD17
BTG1	SigHyper			cg02538681	10	90611911	90612034	0.468653	0.306204	-0.162449	3.04648e-09	5.29286e-08	SigHypo	ANKRD22
BTLA	SigHyper			cg03249630	10	90611782	90611905	0.38639	0.152881	-0.233509	6.16114e-13	8.05305e-11	SigHypo	ANKRD22
BTN3A3	SigHyper			cg24065504	10	90613015	90613138	0.323297	0.182957	-0.140339	9.19031e-08	8.75466e-07	SigHypo	ANKRD22
BTNL2	SigHyper			cg01442620	19	18313561	18313684	0.259214	0.136776	-0.122438	3.87642e-10	1.02774e-08	SigHypo	ANKRD27
C10orf105	SigHyper			cg15393702	18	21243529	21243652	0.510904	0.392971	-0.117934	7.79534e-06	3.9535e-05	SigHypo	ANKRD29
CDH23	SigHyper			cg24786875	5	94027853	94027976	0.477941	0.284019	-0.193922	2.66068e-10	7.67917e-09	SigHypo	ANKRD32
C10orf96	SigHyper			cg16871828	1	145474701	145474824	0.297779	0.16545	-0.132329	8.27839e-09	1.1936e-07	SigHypo	ANKRD34A
C11orf54	SigHyper			cg03771282	2	198650880	198651003	0.48216	0.61014	0.127979	1.13637e-13	2.53583e-11	SigHyper	ANKRD44;ANKRD44
TAF1D	SigHyper			cg04525852	4	125632538	125632661	0.276791	0.14277	-0.134021	1.31462e-09	2.7067e-08	SigHypo	ANKRD50;ANKRD50
C11orf74	SigHyper			cg15165122	2	71206291	71206414	0.39165	0.18173	-0.20992	3.32881e-07	2.60511e-06	SigHypo	ANKRD53;ANKRD53
RAG2	SigHyper			cg04739880	6	35017865	35017988	0.390316	0.211082	-0.179234	8.63796e-10	1.93121e-08	SigHypo	ANKS1A
C12orf29	SigHyper			cg08188318	6	34984953	34985076	0.550701	0.403451	-0.14725	5.31809e-05	0.000213441	SigHypo	ANKS1A
C12orf34	SigHyper			cg08743017	12	99643523	99643646	0.670318	0.776991	0.106674	0.00178373	0.00473936	SigHyper	ANKS1B
C12orf36	SigHyper			cg25028542	7	36429120	36429243	0.26539	0.119952	-0.145437	1.33021e-12	1.41432e-10	SigHypo	ANLN;KIAA0895
C12orf77	SigHyper			cg04338871	11	70002333	70002456	0.626811	0.741058	0.114247	0.000118223	0.000431547	SigHyper	ANO1;ANO1
C13orf35	SigHyper			cg22082706	11	70001938	70002061	0.533567	0.637806	0.104239	0.000708661	0.00209995	SigHyper	ANO1;ANO1
C13orf38	SigHyper			cg20663432	12	5696809	5696932	0.67356	0.801049	0.127489	5.64081e-10	1.37855e-08	SigHyper	ANO2
C14orf165	SigHyper			cg24678502	2	242139599	242139722	0.449489	0.279283	-0.170205	3.67097e-12	2.95661e-10	SigHypo	ANO7
C14orf182	SigHyper			cg12833765	2	69470878	69471001	0.734756	0.842134	0.107378	1.96949e-09	3.74038e-08	SigHyper	ANTXR1
C14orf4	SigHyper			cg13358873	2	69271042	69271165	0.459398	0.349577	-0.109821	0.000106284	0.000392949	SigHypo	ANTXR1;ANTXR1;ANTXR1
C14orf43	SigHyper			cg13591783	9	140003531	140003654	0.211562	0.0790177	-0.132544	7.44444e-10	1.71629e-08	SigHypo	ANXA1
C14orf64	SigHyper			cg18643093	5	150521257	150521380	0.36795	0.542588	0.174638	6.30166e-10	1.50456e-08	SigHyper	ANXA6;ANXA6
C14orf70	SigHyper			cg15388107	7	36700916	36701039	0.471867	0.292664	-0.179203	2.73608e-10	7.83959e-09	SigHypo	AOAH
C15orf27	SigHyper			cg16422316	16	71844250	71844373	0.48899	0.309941	-0.179049	4.03677e-09	6.6525e-08	SigHypo	AP1G1;AP1G1
C17orf108	SigHyper			cg08248297	19	16311377	16311500	0.541035	0.407604	-0.133431	3.2865e-05	0.000139728	SigHypo	AP1M1;AP1M1
C18orf1	SigHyper			cg07377519	19	50269083	50269206	0.334008	0.206476	-0.127532	3.10484e-10	8.63629e-09	SigHypo	AP2A1;AP2A1
C19orf38	SigHyper			cg26243740	8	42012513	42012636	0.487164	0.657422	0.170258	6.32588e-12	4.40451e-10	SigHyper	AP3M2;AP3M2
C1orf126	SigHyper			cg03637218	5	115209107	115209230	0.529526	0.281445	-0.248082	2.09168e-13	3.83496e-11	SigHypo	AP3S1
C1orf158	SigHyper			cg05790451	15	29396200	29396323	0.283264	0.101689	-0.181575	1.08391e-10	3.80098e-09	SigHypo	APBA2;APBA2
C1orf159	SigHyper			cg08908089	15	29213250	29213373	0.596165	0.757158	0.160993	8.97568e-11	3.29059e-09	SigHyper	APBA2;APBA2
C1orf175	SigHyper			cg18385440	15	29212889	29213012	0.375804	0.25027	-0.125533	1.34544e-12	1.42552e-10	SigHypo	APBA2;APBA2
C1orf177	SigHyper			cg20366831	19	1166292	1166415	0.69569	0.829189	0.133499	4.50129e-12	3.42751e-10	SigHyper	APBA3
C1orf77	SigHyper			cg16230121	11	6435089	6435212	0.723969	0.84498	0.121011	1.04478e-11	6.4007e-10	SigHyper	APBB1;APBB1
S100A13	SigHyper			cg07291349	4	40964962	40965085	0.438998	0.296837	-0.142161	2.96218e-06	1.7038e-05	SigHypo	APBB2;APBB2;APBB2
C1QTNF7	SigHyper			cg17207590	15	63570580	63570703	0.389986	0.285692	-0.104294	6.1428e-05	0.000242254	SigHypo	APH1B;APH1B
C20orf199	SigHyper			cg25739366	11	57004007	57004130	0.721443	0.828966	0.107523	0.000669236	0.00199641	SigHyper	APLNR;APLNR
SNORD12	SigHyper			cg12491115	11	129992365	129992488	0.590218	0.723271	0.133053	3.48947e-09	5.90982e-08	SigHyper	APLP2;APLP2;APLP2;APLP2;APLP2;APLP2
C20orf43	SigHyper			cg03300649	16	28504949	28505072	0.546758	0.655443	0.108685	2.07502e-11	1.07717e-09	SigHyper	APOB48R;CLN3
C21orf29	SigHyper			cg04982190	1	183621384	183621507	0.693577	0.80143	0.107853	6.53877e-07	4.63772e-06	SigHyper	APOBEC4;RGL1
KRTAP10-5	SigHyper			cg01613294	22	36557607	36557730	0.682916	0.833753	0.150837	2.44909e-11	1.22461e-09	SigHyper	APOL3;APOL3;APOL3;APOL3;APOL3;APOL3
KRTAP10-9	SigHyper			cg09432376	22	36044226	36044349	0.319397	0.434028	0.114631	3.76963e-07	2.89742e-06	SigHyper	APOL6
KRTAP12-3	SigHyper			cg14690065	22	36044234	36044357	0.33736	0.446023	0.108663	1.22086e-08	1.64135e-07	SigHyper	APOL6
C21orf33	SigHyper			cg06181069	1	154293494	154293617	0.281574	0.166701	-0.114873	2.34603e-10	6.96233e-09	SigHypo	AQP10
C21orf96	SigHyper			cg22385669	15	35262785	35262908	0.434128	0.545608	0.11148	9.89259e-07	6.61938e-06	SigHyper	AQR
RUNX1	SigHyper			cg13122496	X	66788286	66788409	0.461016	0.59312	0.132104	0.000156896	0.000554029	SigHyper	AR;AR
C2CD3	SigHyper			cg00242341	11	627152	627275	0.422566	0.281984	-0.140582	1.87772e-09	3.60031e-08	SigHypo	ARAP1
C2orf85	SigHyper			cg16044480	11	71795278	71795401	0.587143	0.732967	0.145824	8.13122e-15	4.48165e-12	SigHyper	ARAP1
C3orf19	SigHyper			cg20831413	11	7110196	7110319	0.25414	0.149135	-0.105005	5.47076e-08	5.67102e-07	SigHypo	ARAP1
C3orf32	SigHyper			cg22518157	4	36210723	36210846	0.330709	0.452441	0.121733	1.84352e-07	1.57717e-06	SigHyper	ARAP2
C3orf63	SigHyper			cg12153755	5	141062571	141062694	0.209906	0.100733	-0.109174	4.68537e-08	4.99223e-07	SigHypo	ARAP3
C3orf77	SigHyper			cg03244277	4	75310450	75310573	0.31003	0.163779	-0.146251	8.83262e-11	3.24967e-09	SigHypo	AREG
C3P1	SigHyper			cg06712886	4	153771421	153771544	0.496447	0.370729	-0.125718	7.70537e-08	7.54953e-07	SigHypo	ARFIP1;ARFIP1;ARFIP1
C5AR1	SigHyper			cg08554554	20	62330618	62330741	0.681214	0.7923	0.111086	0.000276869	0.000915444	SigHyper	ARFRP1;ARFRP1
C5orf13	SigHyper			cg01699630	6	131894023	131894146	0.48703	0.2407	-0.24633	7.17392e-14	1.84997e-11	SigHypo	ARG1
C6orf105	SigHyper			cg06975018	6	131894358	131894481	0.450597	0.303624	-0.146973	2.27935e-06	1.35738e-05	SigHypo	ARG1
C6orf142	SigHyper			cg03553407	4	148863880	148864003	0.664164	0.794321	0.130157	0.000533206	0.00163351	SigHyper	ARHGAP10
C6orf150	SigHyper			cg07621645	2	144503739	144503862	0.406362	0.167177	-0.239185	1.20271e-10	4.11883e-09	SigHypo	ARHGAP15
C7orf10	SigHyper			cg20760057	6	130017522	130017645	0.404282	0.270817	-0.133465	1.71483e-05	7.89023e-05	SigHypo	ARHGAP18
C7orf11	SigHyper			cg27057480	10	49659559	49659682	0.266066	0.367426	0.10136	0.000441975	0.00138351	SigHyper	ARHGAP22
C7orf16	SigHyper			cg02394698	4	86594376	86594499	0.308717	0.168183	-0.140535	5.04655e-11	2.11295e-09	SigHypo	ARHGAP24
C7orf30	SigHyper			cg15700582	2	68960656	68960779	0.354872	0.202485	-0.152386	2.9239e-13	4.76596e-11	SigHypo	ARHGAP25;ARHGAP25
C7orf44	SigHyper			cg01288724	5	142575122	142575245	0.380726	0.234971	-0.145755	3.51225e-08	3.92775e-07	SigHypo	ARHGAP26;ARHGAP26
C7orf50	SigHyper			cg02346737	5	142490096	142490219	0.538045	0.416585	-0.12146	9.41397e-08	8.93442e-07	SigHypo	ARHGAP26;ARHGAP26
C8orf34	SigHyper			cg05153380	5	142163563	142163686	0.711853	0.82056	0.108708	1.81011e-11	9.70889e-10	SigHyper	ARHGAP26;ARHGAP26
C8orf75	SigHyper			cg03244997	17	43503144	43503267	0.41792	0.277883	-0.140037	3.35555e-11	1.54752e-09	SigHypo	ARHGAP27
C8orf80	SigHyper			cg23659289	17	43472725	43472848	0.524285	0.330736	-0.193549	2.11263e-11	1.09265e-09	SigHypo	ARHGAP27;ARHGAP27
C9orf3	SigHyper			cg24477401	17	40168900	40169023	0.339693	0.227143	-0.11255	5.42093e-07	3.9478e-06	SigHypo	ARHGAP27;ARHGAP27
C9orf5	SigHyper			cg27060340	17	71289332	71289455	0.407406	0.241665	-0.165741	3.52407e-05	0.000148564	SigHypo	ARHGAP27;ARHGAP27
MIR32	SigHyper			cg16242750	X	11161309	11161432	0.610047	0.72831	0.118264	0.000743734	0.00219152	SigHyper	ARHGAP6;ARHGAP6
CACNA1H	SigHyper			cg08456555	X	2852845	2852968	0.424549	0.553946	0.129397	3.68113e-06	2.05768e-05	SigHyper	ARHGAP6;ARHGAP6;ARHGAP6
CACNA2D4	SigHyper			cg06395232	12	56551642	56551765	0.315322	0.418362	0.10304	2.31856e-06	1.37727e-05	SigHyper	ARHGDIB
CACNG2	SigHyper			cg22338446	19	42390475	42390598	0.588474	0.742137	0.153663	6.94389e-09	1.03474e-07	SigHyper	ARHGEF1;ARHGEF1;ARHGEF1
CADPS2	SigHyper			cg11589287	8	1905343	1905466	0.56654	0.427134	-0.139407	0.00165039	0.00442615	SigHypo	ARHGEF10
CAMTA1	SigHyper			cg19351604	8	1870722	1870845	0.44571	0.162263	-0.283447	6.67271e-13	8.51541e-11	SigHypo	ARHGEF10
CAPN12	SigHyper			cg19627093	8	1900892	1901015	0.632534	0.815907	0.183372	2.16149e-11	1.11183e-09	SigHyper	ARHGEF10
CAPN2	SigHyper			cg22062741	8	1897075	1897198	0.449957	0.257392	-0.192565	5.79229e-12	4.12889e-10	SigHypo	ARHGEF10
CAPN6	SigHyper			cg22325580	8	1899943	1900066	0.381637	0.204221	-0.177416	1.52432e-13	3.09438e-11	SigHypo	ARHGEF10
CAPZB	SigHyper			cg12604331	1	156906485	156906608	0.287942	0.426165	0.138223	0.00377498	0.00915115	SigHyper	ARHGEF11;MIR765;ARHGEF11
CARS	SigHyper			cg06647782	1	16539671	16539794	0.554133	0.699878	0.145745	1.41562e-05	6.6721e-05	SigHyper	ARHGEF19
CASC2	SigHyper			cg11229273	3	57015101	57015224	0.322037	0.124988	-0.19705	3.21546e-13	5.08584e-11	SigHypo	ARHGEF3
CBFA2T3	SigHyper			cg01016119	3	56835282	56835405	0.482505	0.641802	0.159297	1.15807e-06	7.57853e-06	SigHyper	ARHGEF3;ARHGEF3
CBL	SigHyper			cg05649922	1	27029290	27029413	0.353912	0.489988	0.136076	2.52891e-12	2.24535e-10	SigHyper	ARID1A;ARID1A
CCDC12	SigHyper			cg01774027	19	947712	947835	0.345797	0.243391	-0.102407	6.29093e-12	4.38709e-10	SigHypo	ARID3A
CCDC121	SigHyper			cg18084554	19	6191871	6191994	0.37013	0.174325	-0.195805	1.86636e-14	7.59648e-12	SigHypo	ARID3A
GPN1	SigHyper			cg18598117	19	941126	941249	0.249805	0.136089	-0.113716	5.32165e-06	2.83388e-05	SigHypo	ARID3A
CCDC129	SigHyper			cg25298189	19	935259	935382	0.443973	0.227717	-0.216256	5.06007e-10	1.26665e-08	SigHypo	ARID3A
CCDC144B	SigHyper			cg26305504	19	947612	947735	0.608912	0.437868	-0.171043	3.26272e-10	8.98283e-09	SigHypo	ARID3A
CCDC46	SigHyper			cg04722215	2	97205147	97205270	0.590328	0.751233	0.160905	6.36847e-13	8.23319e-11	SigHyper	ARID5A
CCDC57	SigHyper			cg00928816	10	63809098	63809221	0.642953	0.827019	0.184065	1.58216e-08	2.03249e-07	SigHyper	ARID5B
CCDC6	SigHyper			cg07520810	10	63809149	63809272	0.497439	0.65013	0.152691	7.58057e-06	3.85965e-05	SigHyper	ARID5B
CCDC88B	SigHyper			cg14789659	10	63809073	63809196	0.6719	0.835768	0.163868	2.26753e-06	1.35136e-05	SigHyper	ARID5B
CCDC88C	SigHyper			cg16389209	10	63809121	63809244	0.574131	0.776412	0.202281	1.07694e-08	1.48242e-07	SigHyper	ARID5B
CCL11	SigHyper			cg18522931	10	63776828	63776951	0.300422	0.19127	-0.109152	1.14592e-05	5.54104e-05	SigHypo	ARID5B
CCL24	SigHyper			cg18980410	10	63764155	63764278	0.4982	0.371445	-0.126756	4.13763e-07	3.13751e-06	SigHypo	ARID5B
CCL26	SigHyper			cg02624690	17	37323484	37323607	0.235578	0.129273	-0.106305	6.72258e-12	4.60673e-10	SigHypo	ARL5C
CCL5	SigHyper			cg04642300	6	109288592	109288715	0.277258	0.127173	-0.150085	3.94401e-11	1.74466e-09	SigHypo	ARMC2
CCM2	SigHyper			cg01715572	2	232093057	232093180	0.630082	0.737735	0.107653	1.14305e-11	6.85095e-10	SigHyper	ARMC9
CCNH	SigHyper			cg16227748	2	232186992	232187115	0.185323	0.0690677	-0.116255	2.86053e-11	1.37435e-09	SigHypo	ARMC9
CCNY	SigHyper			cg00408231	X	110339837	110339960	0.638295	0.80448	0.166185	0.00223047	0.00576934	SigHyper	ARMCX1
CCR2	SigHyper			cg27345946	3	9835511	9835634	0.569453	0.673384	0.103931	8.43245e-09	1.2116e-07	SigHyper	ARPC4;ARPC4;ARPC4;TADA3;TADA3
CCR6	SigHyper			cg02449461	11	75061838	75061961	0.331208	0.212682	-0.118526	6.50996e-09	9.81277e-08	SigHypo	ARRB1;ARRB1
CCR7	SigHyper			cg02286380	17	4621205	4621328	0.561851	0.453382	-0.108469	0.000252478	0.000844059	SigHypo	ARRB2;ARRB2
CCR8	SigHyper			cg07971820	17	4621234	4621357	0.494829	0.298287	-0.196542	4.77065e-08	5.06697e-07	SigHypo	ARRB2;ARRB2
CD160	SigHyper			cg13466002	17	4621252	4621375	0.484785	0.208948	-0.275837	9.56066e-12	5.9842e-10	SigHypo	ARRB2;ARRB2
CD1B	SigHyper			cg14135809	9	140502926	140503049	0.332574	0.15377	-0.178804	8.96509e-13	1.05374e-10	SigHypo	ARRDC1
CD1D	SigHyper			cg10614223	19	18111389	18111512	0.556257	0.744212	0.187954	2.78112e-16	5.53616e-13	SigHyper	ARRDC2
CD2	SigHyper			cg07379703	5	78279424	78279547	0.494402	0.340935	-0.153467	1.08708e-08	1.49375e-07	SigHypo	ARSB;ARSB
CD247	SigHyper			cg12281328	5	149681703	149681826	0.369757	0.476504	0.106747	0.00392154	0.00946107	SigHyper	ARSI
CD28	SigHyper			cg22301128	4	77011716	77011839	0.3111	0.195735	-0.115365	2.51575e-07	2.05399e-06	SigHypo	ART3;ART3;ART3
CD300LG	SigHyper			cg01138652	22	19973978	19974101	0.309702	0.200991	-0.108711	1.18766e-07	1.08581e-06	SigHypo	ARVCF
CD3D	SigHyper			cg20208009	22	19974048	19974171	0.354773	0.20548	-0.149294	3.31157e-10	9.09053e-09	SigHypo	ARVCF
CD3E	SigHyper			cg16477879	2	239348171	239348294	0.769957	0.871258	0.1013	1.15586e-12	1.27704e-10	SigHyper	ASB1
CD3G	SigHyper			cg23723835	10	73869442	73869565	0.709383	0.842679	0.133296	1.25336e-10	4.25348e-09	SigHyper	ASCC1
CD44	SigHyper			cg23782083	8	37997055	37997178	0.467475	0.365297	-0.102178	1.39533e-06	8.89125e-06	SigHypo	ASH2L;ASH2L
CD47	SigHyper			cg07538204	8	62612575	62612698	0.283591	0.146286	-0.137305	1.10513e-10	3.85534e-09	SigHypo	ASPH;ASPH;ASPH;ASPH;ASPH
CD5	SigHyper			cg12592359	20	30944839	30944962	0.505853	0.401777	-0.104076	0.000271895	0.000900857	SigHypo	ASXL1;ASXL1
CD52	SigHyper			cg24727216	20	30947724	30947847	0.49836	0.628815	0.130455	2.92496e-11	1.39806e-09	SigHyper	ASXL1;ASXL1
CD6	SigHyper			cg02607972	2	241758901	241759024	0.418336	0.195072	-0.223264	6.54931e-12	4.52182e-10	SigHypo	ASXL2
CD7	SigHyper			cg03970567	1	182360403	182360526	0.649811	0.79757	0.147759	0.00190822	0.00502902	SigHyper	ATF3
CD79A	SigHyper			cg03998264	12	53932355	53932478	0.391153	0.156617	-0.234536	1.68959e-11	9.21308e-10	SigHypo	ATF7;ATF7;ATF7
CD81	SigHyper			cg22208022	12	6715697	6715820	0.744066	0.867864	0.123798	5.7996e-12	4.13289e-10	SigHyper	ATF7IP
CD82	SigHyper			cg25363080	5	81452987	81453110	0.343782	0.173211	-0.170572	1.41032e-10	4.66467e-09	SigHypo	ATG10;ATG10
CD8A	SigHyper			cg10687644	11	72527565	72527688	0.386258	0.192478	-0.19378	2.24515e-13	4.01102e-11	SigHypo	ATG16L2
CDC25B	SigHyper			cg01279933	19	10663970	10664093	0.513594	0.66195	0.148355	6.04863e-15	3.71311e-12	SigHyper	ATG4D;KRI1
CDC42	SigHyper			cg14790600	6	30175074	30175197	0.568841	0.68047	0.111629	4.99673e-09	7.91381e-08	SigHyper	ATG5
CDC7	SigHyper			cg16028117	3	11348436	11348559	0.541016	0.718524	0.177509	0.000123083	0.000447062	SigHyper	ATG7;ATG7;ATG7
CDGAP	SigHyper			cg18550212	11	63435428	63435551	0.295314	0.1926	-0.102714	2.64046e-05	0.000115239	SigHypo	ATL3
CDH1	SigHyper			cg26412374	11	63437874	63437997	0.300266	0.179313	-0.120954	4.80834e-07	3.56202e-06	SigHypo	ATL3
CDH18	SigHyper			cg26337070	2	85999873	85999996	0.614494	0.392024	-0.22247	1.38942e-08	1.82606e-07	SigHypo	ATOH8
CDH22	SigHyper			cg15035421	3	182631849	182631972	0.297891	0.42583	0.127939	5.41519e-09	8.44356e-08	SigHyper	ATP11B
CDH26	SigHyper			cg24671330	3	193066097	193066220	0.636576	0.779185	0.14261	3.95518e-13	5.85588e-11	SigHyper	ATP13A5
CDH4	SigHyper			cg04403423	1	116917619	116917742	0.684398	0.844257	0.159859	1.02816e-11	6.31962e-10	SigHyper	ATP1A1;ATP1A1
CDK11B	SigHyper			cg19523692	X	119495705	119495828	0.706516	0.842421	0.135905	0.000264648	0.000879794	SigHyper	ATP1B4;ATP1B4
LOC728661	SigHyper			cg18275512	3	10479218	10479341	0.495871	0.669827	0.173956	2.49283e-09	4.51731e-08	SigHyper	ATP2B2;ATP2B2
CDKN1C	SigHyper			cg22810426	X	152801393	152801516	0.501209	0.624366	0.123157	1.15202e-06	7.54499e-06	SigHyper	ATP2B3;ATP2B3
CDYL	SigHyper			cg20312390	1	203626524	203626647	0.262046	0.121509	-0.140537	3.8794e-12	3.074e-10	SigHypo	ATP2B4;ATP2B4
CEACAM16	SigHyper			cg05936004	3	130693828	130693951	0.485977	0.17395	-0.312027	1.40841e-16	3.79661e-13	SigHypo	ATP2C1;ATP2C1;ATP2C1;ATP2C1
CEBPG	SigHyper			cg18069568	18	77202678	77202801	0.406438	0.243407	-0.163031	1.9561e-09	3.72004e-08	SigHypo	ATP5A1;HAUS1;HAUS1
CENPM	SigHyper			cg00733683	19	1244464	1244587	0.306029	0.174145	-0.131884	1.20085e-08	1.61955e-07	SigHypo	ATP5D;ATP5D
CFLAR	SigHyper			cg05922563	17	38518520	38518643	0.300919	0.194641	-0.106278	3.36523e-07	2.62991e-06	SigHypo	ATP6V0A1;ATP6V0A1;ATP6V0A1
CGREF1	SigHyper			cg01928553	7	149571982	149572105	0.722235	0.822276	0.100041	1.20733e-10	4.13143e-09	SigHyper	ATP6V0E2;ATP6V0E2;LOC401431
CHD3	SigHyper			cg08634133	7	149570071	149570194	0.248151	0.141949	-0.106202	0.000106433	0.00039342	SigHypo	ATP6V0E2;LOC401431;ATP6V0E2;ATP6V0E2;ATP6V0E2
CHD7	SigHyper			cg09565111	13	26545823	26545946	0.741289	0.866414	0.125126	1.42172e-11	8.07337e-10	SigHyper	ATP8A2
CHI3L2	SigHyper			cg12384004	13	26586254	26586377	0.420379	0.520801	0.100422	0.000484074	0.00149961	SigHyper	ATP8A2
CHIT1	SigHyper			cg14463790	13	26337396	26337519	0.637597	0.767717	0.130119	3.55041e-10	9.59975e-09	SigHyper	ATP8A2
CHMP4B	SigHyper			cg05968188	6	16483997	16484120	0.680449	0.845755	0.165307	2.00961e-14	7.98546e-12	SigHyper	ATXN1;ATXN1
CHMP7	SigHyper			cg18399451	6	16421273	16421396	0.688776	0.811751	0.122974	1.00442e-11	6.21145e-10	SigHyper	ATXN1;ATXN1
CHN2	SigHyper			cg24776142	6	16513829	16513952	0.420392	0.284606	-0.135786	6.06006e-07	4.34561e-06	SigHypo	ATXN1;ATXN1
CHRNA6	SigHyper			cg08045301	16	89441217	89441340	0.582732	0.728371	0.145638	9.73287e-13	1.12311e-10	SigHyper	ATXN1L;ATXN1L
CHRNB2	SigHyper			cg07932199	12	112008034	112008157	0.26111	0.159932	-0.101178	2.68028e-10	7.71707e-09	SigHypo	ATXN2
CHRNB4	SigHyper			cg20829834	3	63946048	63946171	0.404255	0.284069	-0.120186	1.62473e-07	1.41729e-06	SigHypo	ATXN7;ATXN7
CHST2	SigHyper			cg08645907	7	105319679	105319802	0.256142	0.119318	-0.136824	7.96874e-11	3.00189e-09	SigHypo	ATXN7L1;ATXN7L1
CIAPIN1	SigHyper			cg15549637	7	105489998	105490121	0.571548	0.762955	0.191407	7.86709e-15	4.39232e-12	SigHyper	ATXN7L1;ATXN7L1
CISH	SigHyper			cg18527241	7	98973273	98973396	0.26282	0.12922	-0.1336	9.45294e-09	1.33078e-07	SigHypo	ATXN7L1;ATXN7L1;ATXN7L1
CIT	SigHyper			cg03139435	20	54966401	54966524	0.244703	0.123402	-0.121301	4.88737e-11	2.06239e-09	SigHypo	AURKA;AURKA;AURKA;CSTF1;AURKA;CSTF1;AURKA;AURKA;CSTF1
CKM	SigHyper			cg09703727	7	69447465	69447588	0.541418	0.675386	0.133968	7.91669e-09	1.15146e-07	SigHyper	AUTS2;AUTS2;AUTS2
CLCN4	SigHyper			cg04046364	12	58210661	58210784	0.392794	0.149515	-0.243279	8.68339e-14	2.11139e-11	SigHypo	AVIL
CLCN7	SigHyper			cg26620147	12	58210716	58210839	0.335884	0.177339	-0.158544	1.43231e-11	8.11551e-10	SigHypo	AVIL
CLDN1	SigHyper			cg08181251	10	118032892	118033015	0.384176	0.163799	-0.220378	6.56933e-14	1.7527e-11	SigHypo	AVPI1
CLEC1A	SigHyper			cg16778107	16	381873	381996	0.430486	0.195455	-0.235031	3.53375e-11	1.60907e-09	SigHypo	AXIN1;AXIN1
CLEC2D	SigHyper			cg09231741	17	63534470	63534593	0.667884	0.784447	0.116563	2.79096e-11	1.35067e-09	SigHyper	AXIN2
CLECL1	SigHyper			cg11096905	17	63535567	63535690	0.622124	0.774375	0.152251	4.86879e-07	3.60047e-06	SigHyper	AXIN2
CLPB	SigHyper			cg26921093	17	63534688	63534811	0.782562	0.893626	0.111064	1.88419e-09	3.60914e-08	SigHyper	AXIN2
CLRN1	SigHyper			cg10633463	17	79197669	79197792	0.193942	0.0889222	-0.10502	7.4004e-08	7.29919e-07	SigHypo	AZI1;AZI1
CLSTN1	SigHyper			cg03752203	8	103874399	103874522	0.61705	0.753053	0.136003	4.29039e-10	1.11152e-08	SigHyper	AZIN1;AZIN1
PIK3CD	SigHyper			cg10752406	19	827776	827899	0.324245	0.124427	-0.199818	5.95147e-12	4.2139e-10	SigHypo	AZU1
CLSTN2	SigHyper			cg14663914	19	827739	827862	0.373017	0.156838	-0.216179	3.49528e-13	5.35572e-11	SigHypo	AZU1
CLUAP1	SigHyper			cg24165638	19	831456	831579	0.483924	0.380065	-0.103859	9.78665e-06	4.82464e-05	SigHypo	AZU1
CLVS1	SigHyper			cg16643542	19	9608947	9609070	0.508574	0.261756	-0.246817	1.3004e-12	1.39329e-10	SigHypo	AZU1;AZU1
CMKLR1	SigHyper			cg16039157	15	45007336	45007459	0.743635	0.862537	0.118903	2.51224e-13	4.32124e-11	SigHyper	B2M
CMTM7	SigHyper			cg22878489	6	33245701	33245824	0.505188	0.397955	-0.107233	1.49144e-05	6.98202e-05	SigHypo	B3GALT4
CMYA5	SigHyper			cg07262139	11	134253609	134253732	0.733811	0.833924	0.100112	0.000172413	0.000602133	SigHyper	B3GAT1;B3GAT1
CNGA2	SigHyper			cg09447621	11	134254646	134254769	0.241801	0.132936	-0.108864	5.23057e-09	8.2092e-08	SigHypo	B3GAT1;B3GAT1
CNTNAP2	SigHyper			cg06745030	2	232260139	232260262	0.325187	0.189861	-0.135326	3.28558e-09	5.62653e-08	SigHypo	B3GNT7
COBRA1	SigHyper			cg07366300	19	41934715	41934838	0.422737	0.27644	-0.146297	2.19196e-09	4.07585e-08	SigHypo	B3GNT8
COL18A1	SigHyper			cg00340958	20	48328658	48328781	0.455484	0.245575	-0.209908	2.19542e-12	2.02056e-10	SigHypo	B4GALT5
COL20A1	SigHyper			cg01706991	8	104185501	104185624	0.693888	0.836536	0.142648	3.645e-12	2.94008e-10	SigHyper	BAALC;BAALC
COL4A2	SigHyper			cg16365807	21	42559652	42559775	0.629462	0.735777	0.106314	4.44476e-06	2.42432e-05	SigHyper	BACE2;BACE2;BACE2
COL5A1	SigHyper			cg17486314	6	90778227	90778350	0.566657	0.744795	0.178138	1.96499e-13	3.68114e-11	SigHyper	BACH2;BACH2
COMP	SigHyper			cg27644327	6	90845852	90845975	0.332436	0.144952	-0.187484	1.3747e-12	1.44788e-10	SigHypo	BACH2;BACH2
COMT	SigHyper			cg10584478	17	79422530	79422653	0.622968	0.495201	-0.127767	1.62507e-09	3.20471e-08	SigHypo	BAHCC1
CORO1A	SigHyper			cg16776981	17	79428142	79428265	0.426386	0.323895	-0.10249	0.000141624	0.000506045	SigHypo	BAHCC1
LOC606724	SigHyper			cg25616968	17	79416203	79416326	0.453656	0.275439	-0.178217	1.03474e-05	5.066e-05	SigHypo	BAHCC1
CORO1B	SigHyper			cg17879376	1	32212024	32212147	0.577502	0.465341	-0.11216	1.7374e-07	1.49932e-06	SigHypo	BAI2
PTPRCAP	SigHyper			cg17341174	7	97923834	97923957	0.552886	0.424596	-0.12829	5.55438e-06	2.94203e-05	SigHypo	BAIAP2L1
CORO2B	SigHyper			cg01445100	16	88103339	88103462	0.625279	0.793357	0.168078	3.59245e-18	5.67788e-14	SigHyper	BANP;BANP
COTL1	SigHyper			cg02145701	16	88038949	88039072	0.436562	0.297913	-0.138649	1.51446e-08	1.96036e-07	SigHypo	BANP;BANP
COX5B	SigHyper			cg04669668	16	88032423	88032546	0.521699	0.652896	0.131196	2.14623e-08	2.61108e-07	SigHyper	BANP;BANP
CPAMD8	SigHyper			cg06173520	16	88039121	88039244	0.446047	0.330043	-0.116004	1.43022e-07	1.27232e-06	SigHypo	BANP;BANP
CPD	SigHyper			cg08255481	16	88103035	88103158	0.709805	0.835778	0.125973	3.32795e-16	5.98509e-13	SigHyper	BANP;BANP
CPEB1	SigHyper			cg15809217	6	31607648	31607771	0.289025	0.173031	-0.115995	2.03291e-07	1.71363e-06	SigHypo	BAT3;BAT3;BAT3;BAT3
CPLX1	SigHyper			cg21048162	14	75988356	75988479	0.409568	0.53814	0.128572	1.08898e-08	1.49567e-07	SigHyper	BATF
CPN1	SigHyper			cg11343072	2	160473528	160473651	0.415719	0.297288	-0.118432	1.72325e-08	2.17988e-07	SigHypo	BAZ2B
CPNE5	SigHyper			cg15925478	1	94081080	94081203	0.499916	0.672278	0.172362	4.09155e-10	1.07113e-08	SigHyper	BCAR3
CPNE7	SigHyper			cg10588135	17	59329903	59330026	0.327931	0.17109	-0.156841	4.59563e-10	1.17295e-08	SigHypo	BCAS3;BCAS3
CRAMP1L	SigHyper			cg15723222	17	59222476	59222599	0.370747	0.177593	-0.193154	9.51233e-10	2.08786e-08	SigHypo	BCAS3;BCAS3
CRHR1	SigHyper			cg19457909	17	59206070	59206193	0.57784	0.458992	-0.118848	7.09757e-05	0.000275066	SigHypo	BCAS3;BCAS3
CRIM1	SigHyper			cg09800500	12	24992256	24992379	0.779615	0.923184	0.143569	1.06633e-11	6.50323e-10	SigHyper	BCAT1
CRISP2	SigHyper			cg05299836	16	31119067	31119190	0.614233	0.797612	0.18338	2.6185e-15	2.16278e-12	SigHyper	BCKDK;BCKDK
CRLF3	SigHyper			cg02334333	2	166649614	166649737	0.38618	0.252564	-0.133616	6.2682e-09	9.51661e-08	SigHypo	BCL11A;BCL11A;BCL11A
CRTAM	SigHyper			cg27159979	2	60763331	60763454	0.765046	0.867217	0.102171	5.02249e-11	2.10627e-09	SigHyper	BCL11A;BCL11A;BCL11A
CRTC1	SigHyper			cg02963266	14	99681710	99681833	0.668096	0.842321	0.174225	3.56223e-12	2.89641e-10	SigHyper	BCL11B;BCL11B
CRYL1	SigHyper			cg04712122	14	99655747	99655870	0.702657	0.852824	0.150167	3.47711e-10	9.44924e-09	SigHyper	BCL11B;BCL11B
CSF1R	SigHyper			cg08129129	14	99714031	99714154	0.709683	0.8393	0.129616	1.71921e-08	2.17604e-07	SigHyper	BCL11B;BCL11B
CSGALNACT1	SigHyper			cg10509607	14	99658541	99658664	0.571249	0.717175	0.145925	0.00382534	0.00925681	SigHyper	BCL11B;BCL11B
CSMD2	SigHyper			cg12961080	14	99736143	99736266	0.179679	0.289189	0.10951	9.84845e-05	0.00036738	SigHyper	BCL11B;BCL11B
CSMD3	SigHyper			cg14150354	14	99690237	99690360	0.5989	0.73388	0.13498	1.10366e-09	2.35069e-08	SigHyper	BCL11B;BCL11B
CSN1S2B	SigHyper			cg14233720	14	99664344	99664467	0.346554	0.184047	-0.162508	2.57835e-09	4.64214e-08	SigHypo	BCL11B;BCL11B
CSNK1G2	SigHyper			cg18181923	14	99682269	99682392	0.67363	0.83108	0.15745	2.15593e-13	3.90623e-11	SigHyper	BCL11B;BCL11B
CSRNP1	SigHyper			cg20500854	14	99707650	99707773	0.564117	0.674562	0.110445	3.5789e-05	0.000150604	SigHyper	BCL11B;BCL11B
CTLA4	SigHyper			cg23202887	14	99691372	99691495	0.462475	0.591447	0.128972	0.000905562	0.00260711	SigHyper	BCL11B;BCL11B
CTNNA2	SigHyper			cg23479730	14	99681757	99681880	0.762834	0.902259	0.139426	8.06211e-13	9.7601e-11	SigHyper	BCL11B;BCL11B
CTNNA3	SigHyper			cg23580725	14	99707721	99707844	0.513994	0.651605	0.137611	0.000518318	0.00159305	SigHyper	BCL11B;BCL11B
CTNNB1	SigHyper			cg27123256	14	99664279	99664402	0.444554	0.280193	-0.164361	2.42846e-08	2.89318e-07	SigHypo	BCL11B;BCL11B
CUBN	SigHyper			cg25373630	18	60984656	60984779	0.669319	0.782904	0.113585	4.13603e-10	1.08052e-08	SigHyper	BCL2
CUGBP2	SigHyper			cg27569829	18	60984485	60984608	0.619966	0.808045	0.188079	6.46387e-16	9.34028e-13	SigHyper	BCL2
CUTA	SigHyper			cg12873919	20	30309627	30309750	0.636802	0.745492	0.108689	6.34265e-06	3.30491e-05	SigHyper	BCL2L1;BCL2L1
SYNGAP1	SigHyper			cg13989999	20	30309717	30309840	0.606238	0.747274	0.141036	2.43958e-09	4.43838e-08	SigHyper	BCL2L1;BCL2L1
CX3CR1	SigHyper			cg13758331	2	111893676	111893799	0.330147	0.180919	-0.149228	2.97001e-11	1.41373e-09	SigHypo	BCL2L11;BCL2L11
CXCR2	SigHyper			cg01175610	12	4919001	4919124	0.641595	0.760881	0.119286	1.07168e-05	5.22424e-05	SigHyper	BCL2L14;BCL2L14;BCL2L14
CXCR5	SigHyper			cg24550026	1	14027521	14027644	0.313277	0.193005	-0.120272	1.02399e-08	1.42121e-07	SigHypo	BCL2L15;BCL2L15
CXCR6	SigHyper			cg18449389	14	51293793	51293916	0.271402	0.162117	-0.109285	2.20391e-11	1.12935e-09	SigHypo	BCL2L2
FYCO1	SigHyper			cg23014759	1	54144343	54144466	0.677003	0.788018	0.111016	6.2891e-12	4.38644e-10	SigHyper	BCL9
CXorf67	SigHyper			cg11874426	11	118781731	118781854	0.631693	0.733692	0.101999	0.000661123	0.00197511	SigHyper	BCL9L
CXXC5	SigHyper			cg03780927	11	64059937	64060060	0.301772	0.153161	-0.148611	2.3903e-11	1.20165e-09	SigHypo	BCL9L;BCL9L
CYFIP1	SigHyper			cg26811705	11	36616048	36616171	0.421793	0.245077	-0.176716	7.23849e-08	7.16905e-07	SigHypo	BCL9L;BCL9L
CYGB	SigHyper			cg24002907	11	112088765	112088888	0.470258	0.614461	0.144202	1.33182e-07	1.19715e-06	SigHyper	BCO2;BCO2
CYP21A2	SigHyper			cg27450030	X	40008861	40008984	0.31481	0.213582	-0.101228	0.000698939	0.00207441	SigHypo	BCOR;BCOR
TNXB	SigHyper			cg06065495	Y	21666309	21666432	0.333333	0.464155	0.130822	0.00117619	0.00328233	SigHyper	BCORL2
TNXA	SigHyper			cg01991752	14	101014148	101014271	0.242929	0.123563	-0.119366	2.21396e-09	4.10763e-08	SigHypo	BEGAIN;BEGAIN
CYP26A1	SigHyper			cg07951921	X	18236209	18236332	0.661439	0.761769	0.10033	2.42206e-05	0.00010675	SigHyper	BEND2
CYTH4	SigHyper			cg26108416	1	49226683	49226806	0.597438	0.710614	0.113176	9.92764e-12	6.15034e-10	SigHyper	BEND5;AGBL4
D2HGDH	SigHyper			cg24951886	10	13526236	13526359	0.664336	0.780742	0.116405	3.14348e-08	3.58148e-07	SigHyper	BEND7;BEND7
DAB1	SigHyper			cg21988813	11	118888997	118889120	0.308798	0.144537	-0.164262	7.48775e-11	2.86245e-09	SigHypo	BEST1;BEST1
DAPK2	SigHyper			cg14801864	20	17540975	17541098	0.447468	0.342748	-0.104719	1.725e-08	2.18161e-07	SigHypo	BFSP1
DCBLD1	SigHyper			cg11642298	3	133193741	133193864	0.379729	0.249879	-0.12985	6.32767e-08	6.4072e-07	SigHypo	BFSP2
DCHS2	SigHyper			cg09996284	1	156211851	156211974	0.335419	0.222826	-0.112592	5.33451e-10	1.32098e-08	SigHypo	BGLAP
DCLK3	SigHyper			cg24843609	1	156211434	156211557	0.419665	0.295482	-0.124183	3.14492e-08	3.58272e-07	SigHypo	BGLAP
DCPS	SigHyper			cg16582517	3	196594898	196595021	0.487244	0.645657	0.158413	0.000242259	0.00081363	SigHyper	BHLHE40
DDC	SigHyper			cg12342675	10	60411127	60411250	0.542027	0.714412	0.172384	6.68452e-07	4.72619e-06	SigHyper	BICC1
DDHD1	SigHyper			cg06021088	2	127822551	127822674	0.274415	0.12525	-0.149165	1.05408e-13	2.3985e-11	SigHypo	BIN1;BIN1;BIN1;BIN1;BIN1;BIN1;BIN1;BIN1;BIN1;BIN1
DDR1	SigHyper			cg26207239	11	102231936	102232059	0.598434	0.778928	0.180494	8.78422e-14	2.12845e-11	SigHyper	BIRC2
DDX26B	SigHyper			cg15742700	8	11350853	11350976	0.785547	0.887574	0.102027	3.75881e-15	2.75115e-12	SigHyper	BLK
DEFB127	SigHyper			cg08131309	15	66679676	66679799	0.343266	0.176498	-0.166769	1.1834e-09	2.48651e-08	SigHypo	BMF;BMF;BMF;BMF
DEFB129	SigHyper			cg05463948	X	50652429	50652552	0.552775	0.702409	0.149635	7.90684e-07	5.4556e-06	SigHyper	BMP15
DEFB4	SigHyper			cg26839325	X	50653828	50653951	0.517401	0.6182	0.100798	0.00021376	0.000728296	SigHyper	BMP15
DENND1A	SigHyper			cg26381210	10	102279455	102279578	0.395325	0.169605	-0.22572	1.0597e-11	6.47089e-10	SigHypo	BMPR1A
DENND2D	SigHyper			cg16006004	17	41278241	41278364	0.685085	0.851513	0.166428	4.22108e-05	0.000174132	SigHyper	BRCA1;NBR2;BRCA1;BRCA1;BRCA1;BRCA1
DEPDC7	SigHyper			cg06057569	22	50219754	50219877	0.413917	0.517787	0.103869	0.000464204	0.0014451	SigHyper	BRD1
DGKA	SigHyper			cg23659250	22	50174065	50174188	0.473786	0.370997	-0.10279	1.51205e-07	1.33322e-06	SigHypo	BRD1;LOC90834
DGKG	SigHyper			cg21910709	5	893665	893788	0.341491	0.45749	0.116	0.00365321	0.00889296	SigHyper	BRD9;BRD9;BRD9;TRIP13;TRIP13
DHX15	SigHyper			cg14732540	1	92414722	92414845	0.539068	0.688061	0.148993	1.58541e-05	7.36608e-05	SigHyper	BRDT
DIABLO	SigHyper			cg05057534	2	28497669	28497792	0.424022	0.179274	-0.244748	4.5748e-14	1.38234e-11	SigHypo	BRE;BRE;BRE;BRE;BRE
DIP2B	SigHyper			cg15078838	2	228228336	228228459	0.238703	0.09467	-0.144033	1.84798e-10	5.77475e-09	SigHypo	BRE;RBKS;LOC100302650;BRE;BRE;BRE;BRE
DIP2C	SigHyper			cg08158105	12	125509502	125509625	0.608563	0.489568	-0.118995	7.48806e-05	0.000288455	SigHypo	BRI3BP
DLEC1	SigHyper			cg08576623	6	158589194	158589317	0.370259	0.505307	0.135048	5.64246e-07	4.08466e-06	SigHyper	BRPF3
DLG2	SigHyper			cg11307363	11	1474588	1474711	0.476345	0.580915	0.10457	0.000106291	0.000392965	SigHyper	BRSK2
DLG5	SigHyper			cg08510456	3	49591008	49591131	0.333686	0.185623	-0.148063	6.8053e-12	4.64166e-10	SigHypo	BSN
DLGAP2	SigHyper			cg24296397	3	49692537	49692660	0.519651	0.695309	0.175658	1.00643e-14	5.07156e-12	SigHyper	BSN
DMD	SigHyper			cg01686739	12	107855547	107855670	0.428321	0.314452	-0.113869	3.50269e-08	3.91896e-07	SigHypo	BTBD11
DNAH10	SigHyper			cg24124443	12	107711648	107711771	0.197524	0.0645473	-0.132976	2.54918e-10	7.42812e-09	SigHypo	BTBD11
DNAJB13	SigHyper			cg25684349	12	107725084	107725207	0.385756	0.526559	0.140803	4.19663e-13	6.1103e-11	SigHyper	BTBD11
DNAJB6	SigHyper			cg02405193	16	3639839	3639962	0.338719	0.170534	-0.168185	1.13234e-10	3.92909e-09	SigHypo	BTBD12
DNASE2	SigHyper			cg10462187	10	124067402	124067525	0.627545	0.730059	0.102514	3.13854e-05	0.000134194	SigHyper	BTBD16
DNM3	SigHyper			cg08832851	12	13044370	13044493	0.404629	0.52147	0.11684	1.26031e-05	6.02382e-05	SigHyper	BTG1
DNMBP	SigHyper			cg03995631	3	112218510	112218633	0.244797	0.373445	0.128648	3.08558e-12	2.59984e-10	SigHyper	BTLA;BTLA
DNMT3A	SigHyper			cg19281794	3	112218761	112218884	0.230071	0.388729	0.158658	4.71206e-11	2.00585e-09	SigHyper	BTLA;BTLA
DNMT3L	SigHyper			cg24157392	3	112217973	112218096	0.714	0.822055	0.108056	1.10589e-08	1.51445e-07	SigHyper	BTLA;BTLA
DNTT	SigHyper			cg03783907	6	26446387	26446510	0.306102	0.462285	0.156183	2.6976e-14	9.7101e-12	SigHyper	BTN3A3;BTN3A3
DOK2	SigHyper			cg09514561	6	32373620	32373743	0.55413	0.657006	0.102875	0.00122946	0.00341305	SigHyper	BTNL2
DOT1L	SigHyper			cg11645674	17	56401800	56401923	0.257509	0.107991	-0.149518	1.22341e-10	4.17589e-09	SigHypo	BZRAP1;BZRAP1
DPH3	SigHyper			cg17525495	17	56401734	56401857	0.519403	0.216092	-0.303312	2.54669e-14	9.3612e-12	SigHypo	BZRAP1;BZRAP1
DPP4	SigHyper			cg13740185	10	74927413	74927536	0.462707	0.616721	0.154013	8.10189e-13	9.79605e-11	SigHyper	C10orf105;CDH23
DPP6	SigHyper			cg19429405	10	73497609	73497732	0.419444	0.308198	-0.111246	6.09402e-07	4.36564e-06	SigHypo	C10orf105;CDH23
DSCAML1	SigHyper			cg00899659	10	45495971	45496094	0.424088	0.20779	-0.216298	4.64464e-13	6.58299e-11	SigHypo	C10orf25;ZNF22
DSE	SigHyper			cg18382353	10	45495981	45496104	0.281459	0.151762	-0.129697	7.38687e-10	1.70571e-08	SigHypo	C10orf25;ZNF22
DST	SigHyper			cg15227982	10	104535854	104535977	0.302232	0.191297	-0.110935	2.96941e-10	8.33599e-09	SigHypo	C10orf26;C10orf26
DTNA	SigHyper			cg01351337	10	103657412	103657535	0.386116	0.141591	-0.244525	8.1857e-11	3.06555e-09	SigHypo	C10orf76
DUSP2	SigHyper			cg01512840	10	134258819	134258942	0.211377	0.0859347	-0.125443	5.186e-10	1.29079e-08	SigHypo	C10orf91
DUSP22	SigHyper			cg08720746	10	134754961	134755084	0.356362	0.245702	-0.11066	3.65868e-06	2.04659e-05	SigHypo	C10orf93
DUSP7	SigHyper			cg03472000	10	35626520	35626643	0.596473	0.744511	0.148038	5.21483e-05	0.000209828	SigHyper	C10orf96
E2F1	SigHyper			cg10611016	11	6225759	6225882	0.424636	0.221505	-0.203132	4.1296e-11	1.80995e-09	SigHypo	C11orf42
EBF3	SigHyper			cg19546057	11	910938	911061	0.376022	0.257743	-0.118279	5.64104e-09	8.73595e-08	SigHypo	C11orf45;KCNJ5
EEF1B2	SigHyper			cg25756398	11	2151676	2151799	0.113953	0.214163	0.10021	1.17631e-13	2.60222e-11	SigHyper	C11orf54;TAF1D;TAF1D
SNORD51	SigHyper			cg05070250	11	64949398	64949521	0.710191	0.820288	0.110097	4.76534e-11	2.02356e-09	SigHyper	C11orf74;RAG2
NDUFS1	SigHyper			cg23324787	11	36619694	36619817	0.781739	0.892517	0.110778	1.7078e-08	2.16469e-07	SigHyper	C11orf74;RAG2;RAG2
SNORA41	SigHyper			cg07744502	11	125106135	125106258	0.28891	0.143929	-0.144981	6.12671e-13	8.0295e-11	SigHypo	C11orf75
EFHB	SigHyper			cg02981078	12	88428011	88428134	0.74131	0.852498	0.111187	5.95433e-13	7.87173e-11	SigHyper	C12orf29
EFNB1	SigHyper			cg14476397	12	110151071	110151194	0.35186	0.471606	0.119746	0.000385871	0.00122744	SigHyper	C12orf34
EHD1	SigHyper			cg19719478	12	13529218	13529341	0.504055	0.615139	0.111085	0.00203112	0.00531262	SigHyper	C12orf36
EHF	SigHyper			cg05580141	12	49071788	49071911	0.456699	0.181755	-0.274943	3.58572e-15	2.66748e-12	SigHypo	C12orf41
EIF2AK1	SigHyper			cg22274539	12	103696209	103696332	0.209811	0.104834	-0.104976	2.41117e-05	0.000106331	SigHypo	C12orf42;C12orf42
EIF2C2	SigHyper			cg26467753	12	10339077	10339200	0.215552	0.0890697	-0.126482	1.18719e-09	2.49286e-08	SigHypo	C12orf59
ELMO1	SigHyper			cg02873991	12	25151263	25151386	0.48507	0.663344	0.178275	8.93943e-09	1.27202e-07	SigHyper	C12orf77
ELOF1	SigHyper			cg07409200	13	43354674	43354797	0.362131	0.162852	-0.199279	6.04612e-15	3.71311e-12	SigHypo	C13orf30
EML2	SigHyper			cg10125399	13	28190504	28190627	0.589221	0.699578	0.110357	0.000202309	0.000693866	SigHyper	C13orf35
EPC1	SigHyper			cg01703390	13	36873065	36873188	0.419187	0.526434	0.107247	4.41615e-05	0.00018125	SigHyper	C13orf38;C13orf38;C13orf38;C13orf38;C13orf38;C13orf38
EPHA10	SigHyper			cg26262840	14	90767686	90767809	0.508097	0.329709	-0.178388	2.71371e-05	0.00011802	SigHypo	C14orf102;C14orf102
EPHA4	SigHyper			cg06800231	14	24398826	24398949	0.511945	0.617982	0.106037	3.29627e-05	0.000140082	SigHyper	C14orf165
EPHA8	SigHyper			cg22991506	14	50468241	50468364	0.499591	0.709998	0.210407	5.12729e-13	7.075e-11	SigHyper	C14orf182
EPHB1	SigHyper			cg01553004	14	77495672	77495795	0.515064	0.637821	0.122757	0.000687333	0.00204407	SigHyper	C14orf4
EPHB6	SigHyper			cg26217402	14	53258283	53258406	0.534163	0.694973	0.16081	2.48404e-10	7.2761e-09	SigHyper	C14orf43
ERC2	SigHyper			cg01731783	14	74211788	74211911	0.628186	0.755539	0.127353	2.64375e-16	5.41664e-13	SigHyper	C14orf43;C14orf43
ERICH1	SigHyper			cg00263248	14	98444151	98444274	0.646747	0.769919	0.123172	0.000128943	0.000465856	SigHyper	C14orf64
ESYT2	SigHyper			cg05374367	14	101123867	101123990	0.295037	0.400886	0.105848	0.00234553	0.00603071	SigHyper	C14orf70
ETFB	SigHyper			cg26488183	15	75195105	75195228	0.339878	0.131707	-0.208171	1.38102e-11	7.89397e-10	SigHypo	C15orf17
ETS1	SigHyper			cg23482746	15	76478102	76478225	0.634553	0.737589	0.103036	0.000643258	0.00192829	SigHyper	C15orf27
ETV6	SigHyper			cg01987202	15	40633194	40633317	0.296958	0.151678	-0.145281	2.76689e-11	1.34152e-09	SigHypo	C15orf52
EVL	SigHyper			cg20317748	15	40633124	40633247	0.391178	0.189727	-0.201452	1.90824e-11	1.01025e-09	SigHypo	C15orf52
EXOC1	SigHyper			cg03408945	16	8738531	8738654	0.367875	0.113258	-0.254617	2.20456e-12	2.02513e-10	SigHypo	C16orf68
EXOC8	SigHyper			cg04234631	16	8738441	8738564	0.421476	0.263057	-0.158419	2.52293e-10	7.37108e-09	SigHypo	C16orf68
EYA3	SigHyper			cg08703231	16	8738304	8738427	0.387433	0.171307	-0.216126	3.54402e-12	2.88632e-10	SigHypo	C16orf68
F9	SigHyper			cg02990302	16	58155189	58155312	0.375609	0.257449	-0.11816	1.28815e-09	2.66406e-08	SigHypo	C16orf80
FAIM3	SigHyper			cg01688936	16	30770794	30770917	0.430965	0.268562	-0.162403	4.54785e-11	1.94893e-09	SigHypo	C16orf93
FAM100B	SigHyper			cg19001909	17	39780836	39780959	0.842681	0.946638	0.103958	5.61231e-10	1.37311e-08	SigHyper	C17orf108
FAM102A	SigHyper			cg02067584	17	8094552	8094675	0.407988	0.16638	-0.241608	3.8065e-12	3.03345e-10	SigHypo	C17orf59
FAM105B	SigHyper			cg05768005	17	8094486	8094609	0.288889	0.178483	-0.110406	2.75339e-08	3.20804e-07	SigHypo	C17orf59
FAM107B	SigHyper			cg25627098	17	7328734	7328857	0.242615	0.109747	-0.132868	2.47019e-13	4.27312e-11	SigHypo	C17orf74
FAM111A	SigHyper			cg17055821	17	30669476	30669599	0.347019	0.237504	-0.109515	5.99515e-05	0.000237152	SigHypo	C17orf75
FAM117A	SigHyper			cg18445108	17	5138259	5138382	0.366324	0.188781	-0.177542	1.72526e-12	1.70377e-10	SigHypo	C17orf87
FAM123C	SigHyper			cg22516975	17	1617465	1617588	0.359703	0.226773	-0.13293	1.06941e-09	2.29171e-08	SigHypo	C17orf91;C17orf91;C17orf91;C17orf91;MIR22
FAM129A	SigHyper			cg21737421	18	13267090	13267213	0.746048	0.87522	0.129172	1.17274e-10	4.03868e-09	SigHyper	C18orf1;C18orf1
FAM134B	SigHyper			cg25374649	18	13611400	13611523	0.287221	0.165517	-0.121704	2.08784e-07	1.75326e-06	SigHypo	C18orf1;C18orf1;C18orf1;C18orf1
FAM154A	SigHyper			cg07564563	19	3548977	3549100	0.43381	0.21073	-0.22308	1.78171e-12	1.74322e-10	SigHypo	C19orf28;C19orf28;C19orf28
FAM167A	SigHyper			cg08035555	19	3558417	3558540	0.234151	0.119988	-0.114163	8.33901e-09	1.20077e-07	SigHypo	C19orf28;C19orf28;C19orf28
C8orf12	SigHyper			cg11354682	19	10978833	10978956	0.62658	0.795769	0.169188	1.7634e-11	9.51212e-10	SigHyper	C19orf38
FAM173A	SigHyper			cg23668335	19	50190825	50190948	0.320427	0.160401	-0.160025	1.12093e-09	2.38038e-08	SigHypo	C19orf76;PRMT1;PRMT1;PRMT1
FAM193B	SigHyper			cg00501765	1	172410217	172410340	0.467402	0.246215	-0.221187	8.91982e-14	2.14897e-11	SigHypo	C1orf105
FAM197Y2	SigHyper			cg06834507	1	200876957	200877080	0.334852	0.126971	-0.207881	1.12829e-15	1.34944e-12	SigHypo	C1orf106;C1orf106
TSPY4	SigHyper			cg04299080	1	38274753	38274876	0.397632	0.29404	-0.103592	2.58122e-06	1.51085e-05	SigHypo	C1orf122;C1orf122;YRDC
FAM19A5	SigHyper			cg05338397	1	15466556	15466679	0.560298	0.685364	0.125066	5.53117e-12	3.98784e-10	SigHyper	C1orf126
FAM38A	SigHyper			cg03655701	1	3648749	3648872	0.375772	0.185298	-0.190474	2.31886e-12	2.10552e-10	SigHypo	C1orf130
FAM47A	SigHyper			cg21859019	1	24882153	24882276	0.233446	0.12715	-0.106295	5.72859e-10	1.39509e-08	SigHypo	C1orf130
FAM49B	SigHyper			cg05767404	1	247712591	247712714	0.353338	0.245614	-0.107724	0.000204992	0.000701862	SigHypo	C1orf150
FAM53B	SigHyper			cg00945108	1	12806027	12806150	0.533685	0.719981	0.186295	5.03893e-07	3.70776e-06	SigHyper	C1orf158
FAM55B	SigHyper			cg26040075	1	27960788	27960911	0.519338	0.648382	0.129043	1.632e-10	5.24706e-09	SigHyper	C1orf159
FAM5B	SigHyper			cg07577997	1	116653561	116653684	0.231663	0.130344	-0.101319	4.66919e-10	1.18785e-08	SigHypo	C1orf161
FAM66D	SigHyper			cg10210690	1	55138059	55138182	0.605514	0.749414	0.143901	1.81054e-14	7.45679e-12	SigHyper	C1orf175;C1orf175
USP17L2	SigHyper			cg23715603	1	55278975	55279098	0.635421	0.746805	0.111384	4.85884e-12	3.62483e-10	SigHyper	C1orf177;C1orf177
FAM71B	SigHyper			cg22595920	1	12939180	12939303	0.332552	0.21375	-0.118803	4.02473e-06	2.2241e-05	SigHypo	C1orf200;PIK3CD
FAM71D	SigHyper			cg12486710	1	162337320	162337443	0.401617	0.289497	-0.11212	6.21731e-09	9.45353e-08	SigHypo	C1orf220;C1orf220
FAM84A	SigHyper			cg16684817	1	28202173	28202296	0.39365	0.221335	-0.172315	3.70679e-09	6.20859e-08	SigHypo	C1orf38;C1orf38;C1orf38
FARP1	SigHyper			cg00813378	1	1475209	1475332	0.240565	0.132505	-0.108061	1.09873e-07	1.01686e-06	SigHypo	C1orf70
FASLG	SigHyper			cg14188111	1	65990564	65990687	0.640871	0.756012	0.115141	3.56934e-08	3.98142e-07	SigHyper	C1orf77;S100A13
FATE1	SigHyper			cg24593372	1	54562121	54562244	0.359171	0.181294	-0.177877	9.89815e-14	2.3056e-11	SigHypo	C1orf83
FBLN5	SigHyper			cg20979921	22	37584018	37584141	0.865525	0.739601	-0.125924	0.000154064	0.000545082	SigHypo	C1QTNF6;C1QTNF6
FBLN7	SigHyper			cg00050336	4	89204074	89204197	0.601645	0.723962	0.122317	6.99411e-09	1.04078e-07	SigHyper	C1QTNF7;C1QTNF7
FBXL14	SigHyper			cg15626285	12	7167781	7167904	0.691569	0.532054	-0.159515	7.51106e-06	3.8292e-05	SigHypo	C1S;C1S
FBXL16	SigHyper			cg24484138	20	49638562	49638685	0.344212	0.156002	-0.18821	1.17378e-10	4.04097e-09	SigHypo	C20orf112
FBXL7	SigHyper			cg01880463	20	45179413	45179536	0.250725	0.122973	-0.127752	4.85282e-11	2.05191e-09	SigHypo	C20orf123
FBXO3	SigHyper			cg17775490	20	45179354	45179477	0.282688	0.153028	-0.129661	1.60436e-07	1.40158e-06	SigHypo	C20orf123
FBXO34	SigHyper			cg04087207	20	31669392	31669515	0.374639	0.142808	-0.23183	1.60895e-15	1.60117e-12	SigHypo	C20orf186
FBXW8	SigHyper			cg09076077	20	58630315	58630438	0.304122	0.152154	-0.151968	1.08612e-11	6.58505e-10	SigHypo	C20orf197
FCRL1	SigHyper			cg25724895	20	58630390	58630513	0.330209	0.1498	-0.180408	1.76046e-13	3.40541e-11	SigHypo	C20orf197
FGF1	SigHyper			cg06893362	20	47897124	47897247	0.688496	0.789051	0.100554	2.68959e-10	7.73562e-09	SigHyper	C20orf199;C20orf199;SNORD12;C20orf199
FGF13	SigHyper			cg05753799	20	61147572	61147695	0.357695	0.206542	-0.151154	3.065e-10	8.54311e-09	SigHypo	C20orf27
MIR504	SigHyper			cg10357682	20	61558067	61558190	0.484152	0.281188	-0.202964	7.47934e-10	1.72254e-08	SigHypo	C20orf27
FGF2	SigHyper			cg03144560	20	55043299	55043422	0.317522	0.419173	0.101651	9.22906e-09	1.30593e-07	SigHyper	C20orf43
FGGY	SigHyper			cg25937451	21	46001680	46001803	0.629084	0.736607	0.107524	0.000568894	0.00172993	SigHyper	C21orf29;KRTAP10-5
FGR	SigHyper			cg07781197	21	46046362	46046485	0.721551	0.836846	0.115295	3.25408e-10	8.96513e-09	SigHyper	C21orf29;KRTAP10-9
FHIT	SigHyper			cg04257752	21	46077454	46077577	0.625	0.783888	0.158888	8.35542e-09	1.2026e-07	SigHyper	C21orf29;KRTAP12-3
FHL2	SigHyper			cg15021280	21	46077582	46077705	0.447682	0.672737	0.225055	1.06117e-08	1.46411e-07	SigHyper	C21orf29;KRTAP12-3
FILIP1	SigHyper			cg21547557	21	45565564	45565687	0.616157	0.768608	0.152451	6.3035e-10	1.50476e-08	SigHyper	C21orf33;C21orf33
FKBP2	SigHyper			cg10500737	21	17566381	17566504	0.246296	0.141563	-0.104733	3.22683e-08	3.66084e-07	SigHypo	C21orf34;C21orf34
FLJ14107	SigHyper			cg14641757	21	36410464	36410587	0.686376	0.829252	0.142876	2.46334e-13	4.26584e-11	SigHyper	C21orf96;RUNX1
BIN3	SigHyper			cg07048516	22	24105087	24105210	0.358293	0.22011	-0.138184	1.3616e-10	4.54282e-09	SigHypo	C22orf15
FLJ22536	SigHyper			cg22088368	22	37404888	37405011	0.273546	0.141642	-0.131904	3.67568e-12	2.95942e-10	SigHypo	C22orf33;C22orf33
FLJ43860	SigHyper			cg05249836	22	45609402	45609525	0.424773	0.176248	-0.248525	1.8522e-11	9.87842e-10	SigHypo	C22orf9;C22orf9
FLJ45079	SigHyper			cg19942731	22	45609421	45609544	0.328188	0.175323	-0.152865	4.5093e-08	4.8353e-07	SigHypo	C22orf9;C22orf9
FLNB	SigHyper			cg19453726	11	73760904	73761027	0.587228	0.707756	0.120527	5.81763e-07	4.1943e-06	SigHyper	C2CD3
FLOT1	SigHyper			cg03461851	15	62457883	62458006	0.292195	0.175738	-0.116457	9.63708e-08	9.1086e-07	SigHypo	C2CD4B
FLT1	SigHyper			cg02592133	2	235933204	235933327	0.283858	0.123589	-0.160269	9.90054e-11	3.5456e-09	SigHypo	C2orf55
FMNL2	SigHyper			cg00669330	2	242810917	242811040	0.709568	0.85015	0.140582	2.67692e-07	2.16545e-06	SigHyper	C2orf85
FNBP1	SigHyper			cg09034753	2	242810748	242810871	0.497678	0.642857	0.145179	3.91286e-06	2.16974e-05	SigHyper	C2orf85
FOXN2	SigHyper			cg24231380	2	242813914	242814037	0.764808	0.889728	0.12492	5.05983e-09	7.9968e-08	SigHyper	C2orf85
FOXN3	SigHyper			cg05060607	12	8211391	8211514	0.525742	0.360718	-0.165023	6.77737e-07	4.78104e-06	SigHypo	C3AR1
FOXP1	SigHyper			cg09643054	12	54673490	54673613	0.656593	0.532852	-0.123741	0.00024219	0.000813427	SigHypo	C3AR1
FRMD1	SigHyper			cg03788239	3	14699141	14699264	0.652636	0.798413	0.145777	3.40225e-13	5.2563e-11	SigHyper	C3orf19
FRMD4A	SigHyper			cg06706813	3	194826411	194826534	0.565541	0.325762	-0.239779	4.95177e-12	3.67655e-10	SigHypo	C3orf21
FRMD6	SigHyper			cg09709457	3	194875295	194875418	0.392404	0.221926	-0.170478	1.42912e-11	8.1037e-10	SigHypo	C3orf21
FSD1	SigHyper			cg15431659	3	194901357	194901480	0.33125	0.212442	-0.118808	0.000119299	0.000434956	SigHypo	C3orf21
TMIGD2	SigHyper			cg14454680	3	99794010	99794133	0.402977	0.211827	-0.19115	6.56387e-12	4.528e-10	SigHypo	C3orf26;FILIP1L;FILIP1L
FSTL4	SigHyper			cg23528247	3	99832772	99832895	0.398355	0.162319	-0.236036	1.08281e-11	6.57034e-10	SigHypo	C3orf26;FILIP1L;FILIP1L;C3orf26
FUK	SigHyper			cg02578087	3	8671361	8671484	0.708679	0.867125	0.158446	4.42591e-06	2.41529e-05	SigHyper	C3orf32
FUS	SigHyper			cg26964875	3	56715187	56715310	0.605997	0.711455	0.105457	2.43045e-08	2.89492e-07	SigHyper	C3orf63
FYB	SigHyper			cg14870461	3	139346734	139346857	0.201093	0.0981027	-0.10299	1.9748e-12	1.87986e-10	SigHypo	C3orf64
FYN	SigHyper			cg22583147	3	44331824	44331947	0.677181	0.796175	0.118993	7.53341e-10	1.73269e-08	SigHyper	C3orf77
GABRA3	SigHyper			cg02505002	19	10172899	10173022	0.567303	0.690665	0.123362	0.0010607	0.00299696	SigHyper	C3P1
MIR767	SigHyper			cg02149446	19	47812519	47812642	0.708007	0.818858	0.110851	0.000332662	0.00107685	SigHyper	C5AR1
MIR105-1	SigHyper			cg08651538	5	111069986	111070109	0.725534	0.839331	0.113797	3.44956e-11	1.58021e-09	SigHyper	C5orf13;C5orf13;C5orf13;C5orf13;C5orf13;C5orf13;C5orf13;C5orf13;C5orf13;C5orf13;C5orf13
GABRD	SigHyper			cg11895835	5	111078476	111078599	0.692992	0.837118	0.144127	7.67118e-12	5.06304e-10	SigHyper	C5orf13;C5orf13;C5orf13;C5orf13;C5orf13;C5orf13;C5orf13;C5orf13;C5orf13;C5orf13;C5orf13
GABRE	SigHyper			cg10257049	5	154230308	154230431	0.345456	0.188151	-0.157305	3.72988e-08	4.13145e-07	SigHypo	C5orf4
MIR452	SigHyper			cg23933044	5	37249909	37250032	0.466682	0.359867	-0.106815	1.81603e-06	1.1152e-05	SigHypo	C5orf42
GABRG3	SigHyper			cg20795701	6	32295229	32295352	0.443283	0.26168	-0.181603	6.50228e-10	1.54311e-08	SigHypo	C6orf10
GAL	SigHyper			cg09152866	6	11714562	11714685	0.532594	0.684461	0.151867	2.18975e-06	1.31143e-05	SigHyper	C6orf105;C6orf105
GAL3ST4	SigHyper			cg26926765	6	54127349	54127472	0.581601	0.688305	0.106705	5.98643e-07	4.2996e-06	SigHyper	C6orf142
GALNT2	SigHyper			cg09931909	6	74160206	74160329	0.522084	0.652297	0.130213	0.000160819	0.000566357	SigHyper	C6orf150
GALNT9	SigHyper			cg19635401	6	109417087	109417210	0.480067	0.251626	-0.228441	1.04751e-10	3.70253e-09	SigHypo	C6orf204;PLN;C6orf204
GALNTL4	SigHyper			cg14522990	6	31691442	31691565	0.473939	0.357998	-0.115941	0.00121486	0.00337695	SigHypo	C6orf25;C6orf25;C6orf25;C6orf25;C6orf25;C6orf25
GATA3	SigHyper			cg17772649	6	31691426	31691549	0.447103	0.327649	-0.119455	0.00116403	0.00325254	SigHypo	C6orf25;C6orf25;C6orf25;C6orf25;C6orf25;C6orf25
GATS	SigHyper			cg01618151	6	35707957	35708080	0.428638	0.26238	-0.166259	8.41643e-12	5.42956e-10	SigHypo	C6orf81
PVRIG	SigHyper			cg12498409	7	40174463	40174586	0.142708	0.256544	0.113836	6.88558e-15	4.03846e-12	SigHyper	C7orf10;C7orf11
GGA1	SigHyper			cg23348723	7	31725748	31725871	0.647304	0.76551	0.118206	1.36618e-11	7.82943e-10	SigHyper	C7orf16;C7orf16
GIMAP4	SigHyper			cg08042345	7	23342917	23343040	0.373699	0.524826	0.151126	9.64905e-08	9.11796e-07	SigHyper	C7orf30
GIMAP5	SigHyper			cg01322214	7	1177794	1177917	0.431266	0.294921	-0.136345	1.96119e-05	8.87492e-05	SigHypo	C7orf31
GIMAP7	SigHyper			cg12375586	7	7735611	7735734	0.719053	0.874283	0.15523	5.49079e-14	1.55554e-11	SigHyper	C7orf44
GIPC3	SigHyper			cg04816311	7	1066650	1066773	0.527372	0.394303	-0.133069	0.00011692	0.000427354	SigHypo	C7orf50;C7orf50;C7orf50
GKN1	SigHyper			cg08973950	7	1083309	1083432	0.533975	0.367882	-0.166093	3.29841e-12	2.7362e-10	SigHypo	C7orf50;C7orf50;C7orf50
GLO1	SigHyper			cg09937438	7	1095005	1095128	0.24818	0.137896	-0.110284	3.14595e-06	1.79437e-05	SigHypo	C7orf50;C7orf50;C7orf50
GLP2R	SigHyper			cg19054158	7	1099421	1099544	0.600414	0.379361	-0.221053	2.43867e-05	0.000107395	SigHypo	C7orf50;C7orf50;C7orf50
GLRA4	SigHyper			cg21248060	7	1039957	1040080	0.836423	0.944661	0.108238	2.67501e-10	7.70693e-09	SigHyper	C7orf50;C7orf50;C7orf50
GLTPD1	SigHyper			cg26620655	7	1113029	1113152	0.406269	0.260707	-0.145562	3.40524e-06	1.92172e-05	SigHypo	C7orf50;C7orf50;C7orf50
GLTSCR2	SigHyper			cg10547025	7	1095701	1095824	0.228959	0.125444	-0.103515	4.2246e-08	4.57649e-07	SigHypo	C7orf50;C7orf50;GPR146;C7orf50
GML	SigHyper			cg19340455	7	1095720	1095843	0.275703	0.159152	-0.116551	1.85694e-10	5.79827e-09	SigHypo	C7orf50;C7orf50;GPR146;C7orf50
GNA13	SigHyper			cg06242730	7	1064100	1064223	0.324128	0.142556	-0.181572	5.5065e-13	7.45215e-11	SigHypo	C7orf50;C7orf50;MIR339;C7orf50
GNAI1	SigHyper			cg13391244	7	120629638	120629761	0.367761	0.233516	-0.134245	2.15715e-06	1.2945e-05	SigHypo	C7orf58;C7orf58;C7orf58
GNAT1	SigHyper			cg18545695	8	69665987	69666110	0.406988	0.562154	0.155167	7.23325e-07	5.05403e-06	SigHyper	C8orf34
GNG12	SigHyper			cg00219816	8	96280555	96280678	0.480562	0.325318	-0.155244	1.19251e-08	1.61036e-07	SigHypo	C8orf37
GNG4	SigHyper			cg26827533	8	22458122	22458245	0.710811	0.578469	-0.132342	0.000858613	0.00248749	SigHypo	C8orf58
GNG7	SigHyper			cg19878482	8	144655026	144655149	0.401464	0.244053	-0.15741	3.46961e-08	3.88813e-07	SigHypo	C8orf73
GP2	SigHyper			cg24351694	8	144655447	144655570	0.300494	0.149952	-0.150542	3.53621e-13	5.3997e-11	SigHypo	C8orf73
GPD2	SigHyper			cg20521277	8	29605992	29606115	0.664368	0.773085	0.108717	3.42038e-07	2.66728e-06	SigHyper	C8orf75
GPER	SigHyper			cg06971659	8	27941552	27941675	0.625189	0.75818	0.132992	6.46579e-06	3.36049e-05	SigHyper	C8orf80
GPR123	SigHyper			cg13534791	9	35042344	35042467	0.406432	0.305331	-0.101101	1.71395e-09	3.34521e-08	SigHypo	C9orf131;C9orf131;C9orf131;C9orf131
GPR133	SigHyper			cg02679745	9	139927646	139927769	0.300616	0.15466	-0.145956	9.56387e-12	5.98465e-10	SigHypo	C9orf139;FUT7
GPR139	SigHyper			cg03560879	9	34380608	34380731	0.211485	0.109806	-0.101679	2.63035e-09	4.71166e-08	SigHypo	C9orf24;C9orf24;C9orf24
GPR171	SigHyper			cg21234955	9	97713896	97714019	0.586242	0.794647	0.208405	2.3371e-13	4.1207e-11	SigHyper	C9orf3
MED12L	SigHyper			cg01920129	9	111808842	111808965	0.768531	0.87078	0.102249	6.64477e-12	4.5663e-10	SigHyper	C9orf5;MIR32
GPR183	SigHyper			cg05071334	8	143858499	143858622	0.501369	0.303627	-0.197742	3.38563e-10	9.25303e-09	SigHypo	CA13
UBAC2	SigHyper			cg10323962	16	84853821	84853944	0.368517	0.164964	-0.203552	1.04025e-11	6.3778e-10	SigHypo	CA5A
GPR39	SigHyper			cg26551026	18	20717693	20717816	0.502249	0.375433	-0.126816	5.14066e-07	3.77135e-06	SigHypo	CABLES1;CABLES1
GPR65	SigHyper			cg12049550	1	65035261	65035384	0.426681	0.212273	-0.214408	1.22836e-11	7.22659e-10	SigHypo	CACHD1
GPR81	SigHyper			cg21216258	9	140942584	140942707	0.448881	0.310915	-0.137967	2.00387e-09	3.79307e-08	SigHypo	CACNA1B
GPR98	SigHyper			cg16303353	12	2393684	2393807	0.373894	0.174657	-0.199237	3.64347e-12	2.93933e-10	SigHypo	CACNA1C;CACNA1C;CACNA1C;CACNA1C;CACNA1C;CACNA1C;CACNA1C;CACNA1C;CACNA1C;CACNA1C;CACNA1C;CACNA1C;CACNA1C;CACNA1C;CACNA1C;CACNA1C;CACNA1C;CACNA1C;CACNA1C;CACNA1C;CACNA1C;CACNA1C;CACNA1C
GPRC5B	SigHyper			cg21793437	12	2734591	2734714	0.352541	0.184138	-0.168403	2.58689e-09	4.65322e-08	SigHypo	CACNA1C;CACNA1C;CACNA1C;CACNA1C;CACNA1C;CACNA1C;CACNA1C;CACNA1C;CACNA1C;CACNA1C;CACNA1C;CACNA1C;CACNA1C;CACNA1C;CACNA1C;CACNA1C;CACNA1C;CACNA1C;CACNA1C;CACNA1C;CACNA1C;CACNA1C;CACNA1C
GPRIN3	SigHyper			cg13411554	3	53700276	53700399	0.460514	0.323628	-0.136886	0.00170148	0.00454659	SigHypo	CACNA1D;CACNA1D;CACNA1D
GPSM3	SigHyper			cg07687354	16	1217857	1217980	0.809929	0.913673	0.103744	1.96564e-06	1.19427e-05	SigHyper	CACNA1H;CACNA1H
GRAMD3	SigHyper			cg08829195	16	1227293	1227416	0.64547	0.750623	0.105153	0.00169833	0.00453902	SigHyper	CACNA1H;CACNA1H
GRAP2	SigHyper			cg26486441	16	1255459	1255582	0.642552	0.754886	0.112334	3.61304e-07	2.79411e-06	SigHyper	CACNA1H;CACNA1H
GRB2	SigHyper			cg00984060	22	40081520	40081643	0.336018	0.185338	-0.15068	1.61286e-09	3.18607e-08	SigHypo	CACNA1I;CACNA1I
GREB1	SigHyper			cg10665892	12	1921115	1921238	0.726472	0.856307	0.129835	4.32844e-05	0.000178041	SigHyper	CACNA2D4
GRHL3	SigHyper			cg19069360	12	1922058	1922181	0.407206	0.172448	-0.234759	6.99432e-13	8.81006e-11	SigHypo	CACNA2D4
GRID2IP	SigHyper			cg22571065	12	1949503	1949626	0.250877	0.125205	-0.125673	3.05015e-11	1.44283e-09	SigHypo	CACNA2D4
GRIK3	SigHyper			cg18666630	22	36963104	36963227	0.577049	0.684855	0.107806	1.41525e-06	9.00256e-06	SigHyper	CACNG2
GRK6	SigHyper			cg17830420	7	122388911	122389034	0.540949	0.664859	0.12391	3.48715e-10	9.46973e-09	SigHyper	CADPS2;CADPS2;CADPS2
GRM8	SigHyper			cg26957187	7	20233217	20233340	0.427472	0.324833	-0.102639	1.25417e-06	8.11516e-06	SigHypo	CALN1;CALN1
GTDC1	SigHyper			cg13466180	19	13054470	13054593	0.618976	0.474524	-0.144452	1.10383e-09	2.35094e-08	SigHypo	CALR
GTF2E2	SigHyper			cg19867991	19	13051573	13051696	0.350585	0.209968	-0.140618	1.08139e-12	1.21102e-10	SigHypo	CALR
GTF2IRD1	SigHyper			cg22625098	19	13054718	13054841	0.44219	0.332834	-0.109357	8.69859e-09	1.24373e-07	SigHypo	CALR
GTSF1	SigHyper			cg25605731	19	13054434	13054557	0.390783	0.117707	-0.273077	5.32839e-14	1.53084e-11	SigHypo	CALR
GUK1	SigHyper			cg02227879	10	75576192	75576315	0.411729	0.176179	-0.23555	2.65808e-12	2.32793e-10	SigHypo	CAMK2G;CAMK2G;CAMK2G;CAMK2G;CAMK2G
GUSBL1	SigHyper			cg16942632	12	57977453	57977576	0.366214	0.165236	-0.200978	7.94578e-10	1.80792e-08	SigHypo	CAMKK2;CAMKK2;CAMKK2;CAMKK2;CAMKK2;CAMKK2;CAMKK2
GZMM	SigHyper			cg17541002	12	11802970	11803093	0.441159	0.263071	-0.178087	2.48164e-08	2.94505e-07	SigHypo	CAMKK2;CAMKK2;CAMKK2;CAMKK2;CAMKK2;CAMKK2;CAMKK2
HACE1	SigHyper			cg19440734	3	48264753	48264876	0.246415	0.132394	-0.11402	3.59573e-09	6.05516e-08	SigHypo	CAMP
HAO2	SigHyper			cg00292312	1	7318138	7318261	0.622912	0.729332	0.10642	9.60599e-07	6.45357e-06	SigHyper	CAMTA1
HAVCR1	SigHyper			cg24117315	1	6988185	6988308	0.759109	0.865477	0.106368	3.38058e-11	1.55684e-09	SigHyper	CAMTA1
HAVCR2	SigHyper			cg13997759	19	39230902	39231025	0.721214	0.828104	0.106891	1.56343e-12	1.5849e-10	SigHyper	CAPN12
HCCA2	SigHyper			cg01627252	2	220290871	220290994	0.437968	0.201497	-0.236471	6.67649e-13	8.51576e-11	SigHypo	CAPN14
HCFC1	SigHyper			cg10100437	1	223903862	223903985	0.739951	0.850823	0.110872	1.09063e-11	6.6058e-10	SigHyper	CAPN2;CAPN2
HCG18	SigHyper			cg12129117	1	223940656	223940779	0.432658	0.216004	-0.216654	7.90641e-15	4.39452e-12	SigHypo	CAPN2;CAPN2
HDAC4	SigHyper			cg14833933	15	42652294	42652417	0.331873	0.212159	-0.119714	9.90376e-07	6.62585e-06	SigHypo	CAPN3;CAPN3;CAPN3;CAPN3;CAPN3;CAPN3
HDAC5	SigHyper			cg15902038	15	42693448	42693571	0.304864	0.172497	-0.132367	4.71991e-10	1.19787e-08	SigHypo	CAPN3;CAPN3;CAPN3;CAPN3;CAPN3;CAPN3;CAPN3
HDAC7	SigHyper			cg16836678	11	63997982	63998105	0.357166	0.227037	-0.130129	3.78439e-07	2.90679e-06	SigHypo	CAPN5
HDDC2	SigHyper			cg00426668	X	110514231	110514354	0.387904	0.500667	0.112763	6.26566e-05	0.000246487	SigHyper	CAPN6
HECA	SigHyper			cg06354916	1	223738388	223738511	0.468095	0.343293	-0.124802	7.76738e-08	7.60036e-07	SigHypo	CAPN8
HECW2	SigHyper			cg00968167	1	19810215	19810338	0.510917	0.667603	0.156686	4.26999e-10	1.10785e-08	SigHyper	CAPZB
HERPUD2	SigHyper			cg15136975	1	19781337	19781460	0.276742	0.131143	-0.145599	5.24135e-13	7.17935e-11	SigHypo	CAPZB
HFE	SigHyper			cg08402433	7	1753909	1754032	0.347831	0.186593	-0.161238	2.28044e-11	1.15829e-09	SigHypo	CARD11
HHAT	SigHyper			cg20651018	11	3035856	3035979	0.696927	0.883611	0.186684	1.19604e-15	1.38609e-12	SigHyper	CARS;CARS;CARS;CARS
HHIP	SigHyper			cg14677983	13	111318022	111318145	0.398249	0.263979	-0.13427	5.88518e-10	1.42491e-08	SigHypo	CARS2
HHLA1	SigHyper			cg07853571	10	119964254	119964377	0.619507	0.743936	0.124429	6.85965e-07	4.83129e-06	SigHyper	CASC2;CASC2
HHLA2	SigHyper			cg00526772	10	119830037	119830160	0.642773	0.780424	0.137652	0.000594122	0.00179751	SigHyper	CASC2;CASC2;CASC2
HIVEP2	SigHyper			cg16745604	2	202047459	202047582	0.285815	0.172987	-0.112829	1.07267e-08	1.47754e-07	SigHypo	CASP10;CASP10;CASP10
HIVEP3	SigHyper			cg09447811	3	37284959	37285082	0.368011	0.184447	-0.183564	6.52552e-10	1.54779e-08	SigHypo	CASR
HK1	SigHyper			cg06465076	5	96027378	96027501	0.542586	0.253161	-0.289425	2.891e-15	2.29536e-12	SigHypo	CAST;CAST;CAST;CAST;CAST
HLA-B	SigHyper			cg10202975	5	96070916	96071039	0.377501	0.247807	-0.129694	8.53378e-09	1.22381e-07	SigHypo	CAST;CAST;CAST;CAST;CAST;CAST;CAST;CAST;CAST;CAST
HLA-DOB	SigHyper			cg24982541	5	96078678	96078801	0.383362	0.266549	-0.116813	0.00176266	0.00468976	SigHypo	CAST;CAST;CAST;CAST;CAST;CAST;CAST;CAST;CAST;CAST;CAST
HLA-E	SigHyper			cg09553839	10	105210440	105210563	0.500492	0.332449	-0.168044	5.18525e-09	8.15521e-08	SigHypo	CBARA1
HLA-F	SigHyper			cg16678522	20	32149963	32150086	0.525937	0.401036	-0.124901	6.78835e-07	4.78781e-06	SigHypo	CBFA2T2;CBFA2T2;CBFA2T2
HM13	SigHyper			cg01404893	16	89043547	89043670	0.344501	0.15681	-0.187691	4.69138e-12	3.53018e-10	SigHypo	CBFA2T3
HMGCL	SigHyper			cg04887172	16	89041793	89041916	0.25195	0.125112	-0.126838	2.60326e-08	3.06415e-07	SigHypo	CBFA2T3
HMGCLL1	SigHyper			cg07563944	16	89038263	89038386	0.575572	0.705954	0.130382	1.10681e-11	6.68541e-10	SigHyper	CBFA2T3
HMHB1	SigHyper			cg08843248	16	89009929	89010052	0.516437	0.627376	0.110939	4.87172e-11	2.05775e-09	SigHyper	CBFA2T3
HMOX1	SigHyper			cg02525435	16	84682731	84682854	0.604876	0.711138	0.106262	5.33394e-08	5.55231e-07	SigHyper	CBFA2T3;CBFA2T3
HNF4A	SigHyper			cg04032292	16	72128225	72128348	0.346711	0.229505	-0.117206	1.33757e-07	1.20145e-06	SigHypo	CBFA2T3;CBFA2T3
HNRNPA2B1	SigHyper			cg05557991	16	68057128	68057251	0.273849	0.0935252	-0.180324	5.62201e-13	7.55723e-11	SigHypo	CBFA2T3;CBFA2T3
HNRNPC	SigHyper			cg08940410	16	58059531	58059654	0.364271	0.245775	-0.118495	1.08185e-09	2.31296e-08	SigHypo	CBFA2T3;CBFA2T3
HNRNPF	SigHyper			cg16971827	11	65625714	65625837	0.735052	0.868929	0.133877	1.77647e-12	1.74019e-10	SigHyper	CBL
HNRPDL	SigHyper			cg24223075	11	119137279	119137402	0.69463	0.82781	0.13318	1.32593e-12	1.411e-10	SigHyper	CBL
HOPX	SigHyper			cg07211972	21	46074169	46074292	0.444444	0.20629	-0.238154	3.82381e-10	1.01662e-08	SigHypo	CBS
HOXC4	SigHyper			cg14421700	17	45898841	45898964	0.350209	0.19846	-0.151749	3.02808e-12	2.56965e-10	SigHypo	CBX2;CBX2
HPCAL1	SigHyper			cg15209885	17	77753199	77753322	0.334192	0.177127	-0.157064	1.09905e-11	6.64767e-10	SigHypo	CBX2;CBX2
HPS4	SigHyper			cg17346145	17	77755547	77755670	0.370241	0.216719	-0.153521	4.21122e-10	1.09545e-08	SigHypo	CBX2;CBX2
HRASLS2	SigHyper			cg00483030	17	77810509	77810632	0.352819	0.173948	-0.178871	9.90997e-12	6.14426e-10	SigHypo	CBX4
HRK	SigHyper			cg08269188	12	29935873	29935996	0.252573	0.13911	-0.113463	1.06695e-10	3.75521e-09	SigHypo	CBX5
HS6ST3	SigHyper			cg18461635	3	46990143	46990266	0.756106	0.864626	0.10852	2.04238e-11	1.06373e-09	SigHyper	CCDC12
HSD17B8	SigHyper			cg19114543	3	46996484	46996607	0.424609	0.23517	-0.189439	1.23878e-09	2.58066e-08	SigHypo	CCDC12
HSDL1	SigHyper			cg24413235	2	27886079	27886202	0.201123	0.314227	0.113104	1.54938e-15	1.58238e-12	SigHyper	CCDC121;CCDC121;GPN1;GPN1;CCDC121;GPN1;CCDC121;GPN1;CCDC121;GPN1
HSP90B3P	SigHyper			cg02943305	7	31685368	31685491	0.447724	0.638982	0.191259	7.02843e-11	2.72439e-09	SigHyper	CCDC129
HSPA12B	SigHyper			cg01813965	16	29870308	29870431	0.304004	0.129218	-0.174786	1.78851e-10	5.63022e-09	SigHypo	CCDC135
HSPA1L	SigHyper			cg09306696	16	30041884	30042007	0.306486	0.155262	-0.151224	5.39229e-10	1.33214e-08	SigHypo	CCDC135
HTR2A	SigHyper			cg03836611	17	18529207	18529330	0.378258	0.479886	0.101627	0.000553502	0.0016887	SigHyper	CCDC144B
HTR3B	SigHyper			cg20995835	17	18528589	18528712	0.571231	0.719622	0.148391	0.00362697	0.00883552	SigHyper	CCDC144B
HTR6	SigHyper			cg05980785	2	197583891	197584014	0.415289	0.286206	-0.129084	2.12144e-08	2.58584e-07	SigHypo	CCDC150
HTT	SigHyper			cg00637802	12	113590234	113590357	0.291052	0.169368	-0.121684	6.84456e-13	8.68224e-11	SigHypo	CCDC42B
IAH1	SigHyper			cg00954105	17	63739259	63739382	0.698706	0.842824	0.144118	1.60083e-10	5.16325e-09	SigHyper	CCDC46;CCDC46
ID3	SigHyper			cg02208313	17	80085332	80085455	0.666481	0.854465	0.187984	3.48705e-12	2.85056e-10	SigHyper	CCDC57
IER3	SigHyper			cg03388043	17	80084554	80084677	0.597638	0.892739	0.295102	2.04025e-15	1.84153e-12	SigHyper	CCDC57
IFI16	SigHyper			cg10505658	17	80084571	80084694	0.578135	0.779695	0.20156	1.12803e-12	1.2517e-10	SigHyper	CCDC57
IFIT3	SigHyper			cg05901196	10	61664954	61665077	0.317919	0.426737	0.108818	2.95399e-07	2.35447e-06	SigHyper	CCDC6
IFITM1	SigHyper			cg00609630	12	123258653	123258776	0.311559	0.143379	-0.16818	5.83423e-10	1.41549e-08	SigHypo	CCDC62;CCDC62;CCDC62
IFRD1	SigHyper			cg16443148	16	776667	776790	0.220813	0.10886	-0.111953	2.59573e-05	0.00011351	SigHypo	CCDC78;HAGHL;HAGHL
IFT140	SigHyper			cg13359689	2	55636555	55636678	0.390146	0.233807	-0.156339	5.74073e-11	2.33445e-09	SigHypo	CCDC88A;CCDC88A
TMEM204	SigHyper			cg07884764	11	64107517	64107640	0.209555	0.3274	0.117845	1.9496e-11	1.02744e-09	SigHyper	CCDC88B
IGF1R	SigHyper			cg10680210	11	64107158	64107281	0.488834	0.662057	0.173223	1.88745e-13	3.57311e-11	SigHyper	CCDC88B
IGF2R	SigHyper			cg20217257	11	64109158	64109281	0.460479	0.330419	-0.13006	4.83425e-09	7.69857e-08	SigHypo	CCDC88B
IGFL2	SigHyper			cg00787180	14	91751731	91751854	0.649641	0.791212	0.141571	0.000210322	0.000717882	SigHyper	CCDC88C
IGFL4	SigHyper			cg14214797	14	91860613	91860736	0.653973	0.844024	0.190051	1.84776e-16	4.41078e-13	SigHyper	CCDC88C
IKZF1	SigHyper			cg21890646	14	91816120	91816243	0.4166	0.567941	0.151341	5.85784e-13	7.7823e-11	SigHyper	CCDC88C
IL12RB2	SigHyper			cg26120073	14	91841955	91842078	0.601854	0.745681	0.143827	9.81932e-16	1.24739e-12	SigHyper	CCDC88C
IL15	SigHyper			cg26290716	14	91862813	91862936	0.39376	0.237848	-0.155912	2.81141e-11	1.35744e-09	SigHypo	CCDC88C
IL16	SigHyper			cg17723958	12	57998786	57998909	0.52928	0.370063	-0.159217	0.00103263	0.00292663	SigHypo	CCDC92
IL1F9	SigHyper			cg15248035	9	36169949	36170072	0.403703	0.185868	-0.217834	5.18448e-12	3.80397e-10	SigHypo	CCIN
IL21R	SigHyper			cg11155489	17	32613298	32613421	0.71807	0.824879	0.106809	1.40891e-05	6.64415e-05	SigHyper	CCL11
IL23A	SigHyper			cg00051371	7	75442678	75442801	0.717859	0.822116	0.104257	0.0032228	0.00796754	SigHyper	CCL24
IL24	SigHyper			cg11303839	7	28355605	28355728	0.329014	0.454719	0.125705	3.44574e-05	0.000145646	SigHyper	CCL26
IL27RA	SigHyper			cg10315334	17	73997417	73997540	0.635896	0.740453	0.104556	6.32403e-10	1.50848e-08	SigHyper	CCL5;CCL5
IL2RA	SigHyper			cg12573289	7	45075791	45075914	0.448027	0.594281	0.146254	2.45774e-13	4.25918e-11	SigHyper	CCM2;CCM2;CCM2;CCM2;CCM2
IL2RB	SigHyper			cg09799980	12	4398618	4398741	0.319347	0.126732	-0.192614	7.26757e-11	2.79522e-09	SigHypo	CCND2
IL2RG	SigHyper			cg14834893	12	4398032	4398155	0.352713	0.150319	-0.202394	1.18099e-12	1.29779e-10	SigHypo	CCND2
IL31RA	SigHyper			cg27317813	12	4398508	4398631	0.317425	0.0992387	-0.218186	7.2956e-13	9.09752e-11	SigHypo	CCND2
IL32	SigHyper			cg05568549	6	26087615	26087738	0.254024	0.153065	-0.100958	3.78208e-11	1.69168e-09	SigHypo	CCND3;CCND3;CCND3;CCND3
IL6R	SigHyper			cg02021919	5	86707074	86707197	0.510602	0.258476	-0.252126	1.60453e-13	3.19744e-11	SigHypo	CCNH
IL7R	SigHyper			cg17341345	5	86709409	86709532	0.618458	0.734181	0.115723	0.000397162	0.00125909	SigHyper	CCNH
IMPDH2	SigHyper			cg24110396	10	15001839	15001962	0.686564	0.815189	0.128625	8.63553e-15	4.63683e-12	SigHyper	CCNY
INPP4A	SigHyper			cg00201133	10	70287181	70287304	0.353033	0.139735	-0.213297	3.46006e-11	1.58368e-09	SigHypo	CCNY;CCNY
INPP5A	SigHyper			cg11411220	10	52500187	52500310	0.36298	0.209664	-0.153316	5.33422e-11	2.20492e-09	SigHypo	CCNY;CCNY
INPP5F	SigHyper			cg17262810	10	26727598	26727721	0.434097	0.277965	-0.156132	8.08541e-10	1.83419e-08	SigHypo	CCNY;CCNY
INSC	SigHyper			cg03928384	3	46395191	46395314	0.341214	0.454398	0.113184	4.26978e-09	6.96419e-08	SigHyper	CCR2;CCR2
INSIG1	SigHyper			cg05094429	6	138483208	138483331	0.68139	0.857486	0.176096	4.75406e-15	3.17533e-12	SigHyper	CCR6;CCR6
INTS6	SigHyper			cg15222091	6	90143704	90143827	0.593862	0.70994	0.116078	5.50458e-12	3.97575e-10	SigHyper	CCR6;CCR6
IPCEF1	SigHyper			cg26960939	17	38717206	38717329	0.399926	0.562681	0.162755	1.26996e-11	7.4104e-10	SigHyper	CCR7
OPRM1	SigHyper			cg26647600	3	39369720	39369843	0.738766	0.862204	0.123437	4.48623e-11	1.92934e-09	SigHyper	CCR8
IQCE	SigHyper			cg10408731	7	65214843	65214966	0.473635	0.230925	-0.24271	1.01104e-12	1.15515e-10	SigHypo	CCT6P1
IQSEC1	SigHyper			cg24508095	11	838487	838610	0.710913	0.594919	-0.115994	7.7553e-09	1.13216e-07	SigHypo	CD151;CD151;CD151;CD151
IRF1	SigHyper			cg10798745	1	145715636	145715759	0.579191	0.705445	0.126254	1.07853e-10	3.78623e-09	SigHyper	CD160
IRF7	SigHyper			cg12546793	1	158302740	158302863	0.597432	0.711035	0.113603	2.7592e-08	3.21396e-07	SigHyper	CD1B
IRF8	SigHyper			cg15952487	1	158300733	158300856	0.736655	0.839059	0.102404	0.00197818	0.00519104	SigHyper	CD1B
IRS2	SigHyper			cg24432768	1	154976595	154976718	0.63872	0.739744	0.101024	0.000147135	0.000523468	SigHyper	CD1D
ISG20	SigHyper			cg00027570	1	117306669	117306792	0.592296	0.774261	0.181965	1.09859e-09	2.34215e-08	SigHyper	CD2
ITGAL	SigHyper			cg03016153	1	117296954	117297077	0.69035	0.839078	0.148728	3.88537e-13	5.77662e-11	SigHyper	CD2
ITGB2	SigHyper			cg15743985	19	35819809	35819932	0.341471	0.164432	-0.177038	7.7791e-12	5.1137e-10	SigHypo	CD22
ITM2C	SigHyper			cg25360761	19	35819943	35820066	0.172123	0.0661267	-0.105996	5.17708e-09	8.14552e-08	SigHypo	CD22
ITPKB	SigHyper			cg03727968	1	167451830	167451953	0.67194	0.849047	0.177107	1.54797e-11	8.61993e-10	SigHyper	CD247;CD247
IVL	SigHyper			cg09032544	1	167487295	167487418	0.644939	0.898165	0.253226	2.57366e-14	9.43179e-12	SigHyper	CD247;CD247
KATNAL1	SigHyper			cg09473725	1	167485873	167485996	0.62422	0.801055	0.176836	5.18964e-15	3.35103e-12	SigHyper	CD247;CD247
KCNA3	SigHyper			cg14278300	1	167486978	167487101	0.634209	0.831024	0.196815	1.66337e-13	3.27532e-11	SigHyper	CD247;CD247
KCNA6	SigHyper			cg23114435	1	167442612	167442735	0.521141	0.767584	0.246444	6.14775e-17	2.50858e-13	SigHyper	CD247;CD247
KCNAB2	SigHyper			cg04702940	11	66084599	66084722	0.207344	0.099206	-0.108138	6.0987e-09	9.30551e-08	SigHypo	CD248
KCND2	SigHyper			cg07145284	11	66084631	66084754	0.289316	0.164764	-0.124553	2.13434e-10	6.46902e-09	SigHypo	CD248
KCNH4	SigHyper			cg13860849	11	66084469	66084592	0.383512	0.271087	-0.112425	9.59036e-09	1.34626e-07	SigHypo	CD248
KCNIP1	SigHyper			cg07930752	2	204569955	204570078	0.734658	0.864281	0.129623	2.01454e-11	1.05388e-09	SigHyper	CD28
KCNJ12	SigHyper			cg10240150	2	204570067	204570190	0.728051	0.868688	0.140637	2.043e-11	1.06373e-09	SigHyper	CD28
KCNK12	SigHyper			cg19989043	6	47468193	47468316	0.353446	0.209059	-0.144386	3.79253e-08	4.18805e-07	SigHypo	CD2AP
KCNK17	SigHyper			cg05099952	16	30367546	30367669	0.385545	0.228861	-0.156684	1.25537e-10	4.25833e-09	SigHypo	CD2BP2;CD2BP2
KCNK18	SigHyper			cg06013494	17	72528764	72528887	0.268229	0.143567	-0.124662	9.34208e-09	1.31813e-07	SigHypo	CD300LB
KCNK5	SigHyper			cg14075731	17	57410082	57410205	0.259483	0.120288	-0.139194	3.09255e-11	1.45779e-09	SigHypo	CD300LB;CD300LB
KCNMA1	SigHyper			cg15374234	17	38655492	38655615	0.285007	0.159863	-0.125144	3.46594e-11	1.58592e-09	SigHypo	CD300LF;RAB37;CD300LF
KCNQ1	SigHyper			cg09647108	17	47492116	47492239	0.659931	0.770985	0.111054	1.50417e-11	8.42391e-10	SigHyper	CD300LG;CD300LG;CD300LG;CD300LG
KCNQ1OT1	SigHyper			cg27583853	17	41924405	41924528	0.265453	0.16428	-0.101172	2.31188e-11	1.17071e-09	SigHypo	CD300LG;CD300LG;CD300LG;CD300LG
KCNQ3	SigHyper			cg15352315	2	160655036	160655159	0.225919	0.115799	-0.11012	3.39052e-09	5.77265e-08	SigHypo	CD302
KCTD19	SigHyper			cg21697512	1	208081541	208081664	0.449096	0.276375	-0.172721	2.88734e-09	5.07172e-08	SigHypo	CD34;CD34
KDM2B	SigHyper			cg24841244	11	118213330	118213453	0.689264	0.870114	0.18085	2.61735e-10	7.58443e-09	SigHyper	CD3D;CD3D;CD3D;CD3D
KDM4B	SigHyper			cg06164961	11	118175675	118175798	0.722984	0.885411	0.162427	1.67876e-10	5.3558e-09	SigHyper	CD3E
KDM5D	SigHyper			cg05160234	11	118214762	118214885	0.613454	0.813291	0.199837	3.62245e-13	5.49853e-11	SigHyper	CD3G;CD3D;CD3D
KIAA0182	SigHyper			cg08688659	11	35249965	35250088	0.404835	0.177882	-0.226953	1.25771e-12	1.35917e-10	SigHypo	CD44;CD44;CD44;CD44;CD44
KIAA0319L	SigHyper			cg14082886	11	35164485	35164608	0.427538	0.62866	0.201123	1.77123e-14	7.3987e-12	SigHyper	CD44;CD44;CD44;CD44;CD44
KIAA0513	SigHyper			cg19292760	11	35173592	35173715	0.776689	0.9033	0.126611	2.81074e-12	2.43112e-10	SigHyper	CD44;CD44;CD44;CD44;CD44
KIAA0748	SigHyper			cg09227934	3	107805635	107805758	0.608569	0.770953	0.162383	1.20198e-05	5.77877e-05	SigHyper	CD47;CD47;CD47
KIAA0922	SigHyper			cg16001613	11	60869601	60869724	0.640361	0.765845	0.125484	3.13643e-11	1.4727e-09	SigHyper	CD5
KIAA1274	SigHyper			cg22202088	11	60870121	60870244	0.614473	0.754359	0.139886	3.53184e-13	5.39886e-11	SigHyper	CD5
KIAA1310	SigHyper			cg27430637	1	109656708	109656831	0.477073	0.60044	0.123367	1.92766e-12	1.84559e-10	SigHyper	CD52
KIAA1430	SigHyper			cg02224369	11	33758529	33758652	0.276465	0.160983	-0.115482	1.70723e-10	5.42749e-09	SigHypo	CD59;CD59;CD59;CD59
KIAA1432	SigHyper			cg15382933	11	33745399	33745522	0.408836	0.186813	-0.222023	1.30595e-13	2.79193e-11	SigHypo	CD59;CD59;CD59;CD59;CD59;CD59;CD59;CD59
KIAA1614	SigHyper			cg02713832	11	60772559	60772682	0.532708	0.715235	0.182527	4.73746e-09	7.57758e-08	SigHyper	CD6
KIAA1688	SigHyper			cg15095917	17	7482694	7482817	0.204205	0.102626	-0.101579	2.91731e-10	8.22684e-09	SigHypo	CD68;CD68
KIAA1949	SigHyper			cg02473123	17	80274776	80274899	0.675734	0.851977	0.176243	6.50874e-14	1.74228e-11	SigHyper	CD7
NRM	SigHyper			cg21702934	17	41910036	41910159	0.346592	0.158598	-0.187994	6.77086e-08	6.77822e-07	SigHypo	CD7
KIF13B	SigHyper			cg13409077	9	35618528	35618651	0.331814	0.186523	-0.145292	1.65074e-10	5.29085e-09	SigHypo	CD72
KIF21B	SigHyper			cg09970481	19	42379744	42379867	0.240872	0.374424	0.133552	1.19431e-06	7.78316e-06	SigHyper	CD79A;CD79A
KIF26B	SigHyper			cg19825589	19	42379710	42379833	0.288313	0.439945	0.151632	1.64232e-07	1.43016e-06	SigHyper	CD79A;CD79A
KIF2A	SigHyper			cg26382697	11	2406712	2406835	0.701998	0.842474	0.140476	1.005e-10	3.58958e-09	SigHyper	CD81
KIF3B	SigHyper			cg05175803	11	44597119	44597242	0.53434	0.667976	0.133636	3.5769e-13	5.45325e-11	SigHyper	CD82;CD82
KIR3DX1	SigHyper			cg21108085	11	44591098	44591221	0.196445	0.0791876	-0.117258	3.93543e-11	1.74119e-09	SigHypo	CD82;CD82
KIRREL3	SigHyper			cg25025545	6	14136628	14136751	0.407272	0.145372	-0.2619	2.66097e-15	2.18261e-12	SigHypo	CD83;CD83
KLC1	SigHyper			cg08506127	2	145052759	145052882	0.602173	0.708031	0.105858	0.000272422	0.000902456	SigHyper	CD8A;CD8A;CD8A;CD8A
KLF11	SigHyper			cg01925950	13	115022228	115022351	0.363685	0.177582	-0.186103	3.61729e-10	9.73656e-09	SigHypo	CDC16;CDC16
KLF13	SigHyper			cg02737268	20	3780182	3780305	0.418764	0.826014	0.40725	1.31866e-16	3.70121e-13	SigHyper	CDC25B;CDC25B;CDC25B
KLF6	SigHyper			cg14165142	20	3778655	3778778	0.559814	0.797102	0.237289	7.78321e-15	4.35409e-12	SigHyper	CDC25B;CDC25B;CDC25B
KLHL13	SigHyper			cg11572548	1	186416357	186416480	0.326269	0.437885	0.111615	1.77286e-05	8.12429e-05	SigHyper	CDC42;CDC42;CDC42
KLHL25	SigHyper			cg20113012	17	71308660	71308783	0.343237	0.173676	-0.169562	5.85254e-11	2.36821e-09	SigHypo	CDC42EP4
KLHL29	SigHyper			cg01782024	1	91989267	91989390	0.635305	0.776976	0.141671	8.1155e-13	9.81006e-11	SigHyper	CDC7;CDC7;CDC7
KLHL30	SigHyper			cg21904489	3	119071213	119071336	0.464079	0.571496	0.107416	6.21033e-09	9.44497e-08	SigHyper	CDGAP
KLK15	SigHyper			cg25664938	3	119030023	119030146	0.481082	0.37238	-0.108702	5.52272e-08	5.71573e-07	SigHypo	CDGAP
KLK7	SigHyper			cg08616585	16	68774986	68775109	0.617769	0.753606	0.135837	5.45384e-11	2.24163e-09	SigHyper	CDH1
KLK9	SigHyper			cg10313337	16	68823690	68823813	0.457599	0.215264	-0.242336	7.4926e-13	9.27667e-11	SigHypo	CDH1
KLRC2	SigHyper			cg22137572	5	19915602	19915725	0.593468	0.710791	0.117323	3.93609e-10	1.03953e-08	SigHyper	CDH18;CDH18
KLRD1	SigHyper			cg11266407	20	44843080	44843203	0.495025	0.617667	0.122642	4.84344e-06	2.61208e-05	SigHyper	CDH22
KNCN	SigHyper			cg04304802	10	73499965	73500088	0.258963	0.11374	-0.145223	1.63264e-11	8.9751e-10	SigHypo	CDH23
KRT16	SigHyper			cg20283498	10	73387917	73388040	0.328898	0.125528	-0.20337	6.03327e-13	7.9458e-11	SigHypo	CDH23;CDH23
KRT34	SigHyper			cg02423105	20	58586819	58586942	0.444052	0.571558	0.127506	7.99395e-11	3.00929e-09	SigHyper	CDH26;CDH26
KSR1	SigHyper			cg07201996	20	60348277	60348400	0.673324	0.783954	0.11063	0.00318821	0.00789314	SigHyper	CDH4
L3MBTL	SigHyper			cg00044665	16	66400411	66400534	0.352867	0.208287	-0.144579	4.84836e-11	2.05021e-09	SigHypo	CDH5
LAMA1	SigHyper			cg00401972	16	66400404	66400527	0.44395	0.318303	-0.125647	9.27699e-10	2.04625e-08	SigHypo	CDH5
LAMA3	SigHyper			cg02223351	16	67563418	67563541	0.344884	0.164741	-0.180143	1.80182e-14	7.42719e-12	SigHypo	CDH5
LAMA5	SigHyper			cg20429981	1	1609972	1610095	0.535611	0.66439	0.128779	2.17215e-09	4.04783e-08	SigHyper	CDK11B;CDK11B;CDK11B;CDK11B;CDK11B;LOC728661;CDK11B
LAMC2	SigHyper			cg08696931	12	123754071	123754194	0.233852	0.120817	-0.113035	3.04538e-06	1.74504e-05	SigHypo	CDK2AP1
LAMP3	SigHyper			cg14844236	12	123753212	123753335	0.422894	0.251672	-0.171222	2.4777e-11	1.23612e-09	SigHypo	CDK2AP1
LAPTM5	SigHyper			cg06512263	6	20709867	20709990	0.291164	0.16901	-0.122153	6.10335e-09	9.31028e-08	SigHypo	CDKAL1
LAX1	SigHyper			cg08206623	11	2907334	2907457	0.0759907	0.184083	0.108092	9.62972e-14	2.26365e-11	SigHyper	CDKN1C;CDKN1C;CDKN1C
LBH	SigHyper			cg04556418	4	184367379	184367502	0.546133	0.434849	-0.111284	9.38988e-05	0.000352203	SigHypo	CDKN2AIP
LCE1B	SigHyper			cg06321045	6	70576541	70576664	0.394386	0.257451	-0.136935	0.000548729	0.00167579	SigHypo	CDSN;PSORS1C1
LCK	SigHyper			cg23610213	6	4802019	4802142	0.70415	0.829225	0.125075	6.8797e-14	1.80088e-11	SigHyper	CDYL;CDYL
LEF1	SigHyper			cg27307183	6	25913102	25913225	0.388691	0.170278	-0.218413	1.15724e-11	6.91434e-10	SigHypo	CDYL;CDYL;CDYL;CDYL
LEP	SigHyper			cg07599389	6	4890278	4890401	0.373329	0.192068	-0.181262	1.97444e-13	3.69024e-11	SigHypo	CDYL;CDYL;CDYL;CDYL;CDYL
LETMD1	SigHyper			cg23942508	19	45201924	45202047	0.558427	0.669897	0.11147	1.11905e-12	1.24345e-10	SigHyper	CEACAM16
LFNG	SigHyper			cg23181133	19	42300812	42300935	0.44015	0.305275	-0.134876	1.64137e-08	2.09433e-07	SigHypo	CEACAM3
LGALS8	SigHyper			cg14779825	19	43099845	43099968	0.329884	0.178058	-0.151826	5.73055e-13	7.6593e-11	SigHypo	CEACAM8
LHFPL1	SigHyper			cg11070172	14	23586812	23586935	0.428666	0.286002	-0.142664	1.85951e-07	1.58863e-06	SigHypo	CEBPE
LILRB1	SigHyper			cg15046693	19	33863876	33863999	0.535313	0.689246	0.153933	7.44407e-08	7.33362e-07	SigHyper	CEBPG
LIMD2	SigHyper			cg07197230	22	17956641	17956764	0.290192	0.124641	-0.165551	1.44478e-10	4.75565e-09	SigHypo	CECR2
LIME1	SigHyper			cg13762691	22	17956560	17956683	0.275806	0.141271	-0.134535	8.42084e-14	2.06722e-11	SigHypo	CECR2
LIMK2	SigHyper			cg24414363	22	42336273	42336396	0.543735	0.753393	0.209658	3.68918e-14	1.19905e-11	SigHyper	CENPM;CENPM;CENPM
LIMS1	SigHyper			cg21492378	9	123850279	123850402	0.462819	0.232155	-0.230663	1.42986e-12	1.48929e-10	SigHypo	CEP110
LIN7A	SigHyper			cg18278694	1	1590447	1590570	0.405153	0.240951	-0.164201	1.87632e-10	5.84507e-09	SigHypo	CEP350
LITAF	SigHyper			cg20773479	5	619994	620117	0.560066	0.434349	-0.125716	1.33251e-08	1.76439e-07	SigHypo	CEP72
LMX1A	SigHyper			cg24157349	22	24989071	24989194	0.295773	0.14912	-0.146653	1.04194e-08	1.44201e-07	SigHypo	CERK
LNPEP	SigHyper			cg16660091	16	19089709	19089832	0.474118	0.336919	-0.137199	3.48948e-08	3.90634e-07	SigHypo	CETP;CETP
LNX1	SigHyper			cg06060835	6	32937414	32937537	0.6272	0.524953	-0.102247	0.00153935	0.00416148	SigHypo	CFB;CFB
LOC100101121	SigHyper			cg25567938	2	118846169	118846292	0.60217	0.707905	0.105735	1.06835e-13	2.42415e-11	SigHyper	CFLAR;CFLAR;CFLAR
TTTY23	SigHyper			cg21368063	2	73869516	73869639	0.660482	0.769998	0.109516	1.18119e-05	5.69e-05	SigHyper	CGREF1;CGREF1;CGREF1
LOC100129637	SigHyper			cg23499749	2	113345365	113345488	0.523381	0.388004	-0.135376	1.53219e-09	3.05781e-08	SigHypo	CHCHD5
LOC100130331	SigHyper			cg11120551	1	146713996	146714119	0.471072	0.346636	-0.124436	5.61984e-06	2.97249e-05	SigHypo	CHD1L
LOC100132163	SigHyper			cg21917976	1	146713959	146714082	0.346766	0.224081	-0.122685	7.84242e-05	0.000300489	SigHypo	CHD1L
LOC100134259	SigHyper			cg00582663	17	73663253	73663376	0.346573	0.16481	-0.181763	2.57634e-11	1.272e-09	SigHypo	CHD3;CHD3;CHD3
LOC100188949	SigHyper			cg04674060	17	7792063	7792186	0.511399	0.741873	0.230473	4.85929e-17	2.226e-13	SigHyper	CHD3;CHD3;CHD3
LOC100216001	SigHyper			cg15227911	17	7792059	7792182	0.241198	0.643409	0.402212	1.02765e-13	2.36034e-11	SigHyper	CHD3;CHD3;CHD3
LOC100233209	SigHyper			cg23115933	17	7814172	7814295	0.371365	0.256905	-0.11446	5.45379e-10	1.34305e-08	SigHypo	CHD3;CHD3;CHD3
FAM113B	SigHyper			cg00514723	20	61977814	61977937	0.356446	0.216582	-0.139864	2.23877e-09	4.1462e-08	SigHypo	CHD6
LOC134466	SigHyper			cg14719959	8	61777711	61777834	0.640225	0.769144	0.128919	5.68536e-13	7.6133e-11	SigHyper	CHD7
LOC143188	SigHyper			cg25011252	8	61777859	61777982	0.688439	0.823189	0.13475	1.57163e-12	1.59188e-10	SigHyper	CHD7
LOC154822	SigHyper			cg12774429	14	21853470	21853593	0.374654	0.18028	-0.194374	2.49992e-13	4.31071e-11	SigHypo	CHD8;CHD8;SUPT16H
LOC285733	SigHyper			cg05768044	16	53243559	53243682	0.353856	0.222546	-0.13131	5.35019e-09	8.35884e-08	SigHypo	CHD9
LOC285768	SigHyper			cg08944236	16	53242355	53242478	0.321712	0.154562	-0.16715	4.42483e-11	1.90969e-09	SigHypo	CHD9
LOC285780	SigHyper			cg25211348	1	111769665	111769788	0.743737	0.869038	0.125301	7.74437e-10	1.77164e-08	SigHyper	CHI3L2;CHI3L2
LY86	SigHyper			cg24235882	4	54928822	54928945	0.443788	0.315022	-0.128766	8.21486e-07	5.63586e-06	SigHypo	CHIC2
LOC286359	SigHyper			cg23683497	1	203192517	203192640	0.730798	0.834097	0.103299	8.37885e-08	8.10102e-07	SigHyper	CHIT1
LOC339290	SigHyper			cg26347170	20	43126168	43126291	0.809528	0.925795	0.116267	8.56522e-10	1.91896e-08	SigHyper	CHMP4B
C18orf18	SigHyper			cg16193207	8	23107961	23108084	0.775718	0.879076	0.103357	1.80804e-11	9.6989e-10	SigHyper	CHMP7
LOC360030	SigHyper			cg17048073	8	28560467	28560590	0.681893	0.793248	0.111355	2.60067e-11	1.28115e-09	SigHyper	CHMP7
LOC387647	SigHyper			cg00901138	7	29329370	29329493	0.498738	0.659163	0.160424	1.7372e-05	7.98091e-05	SigHyper	CHN2
LOC641518	SigHyper			cg15030712	7	29304984	29305107	0.285329	0.159079	-0.12625	4.65007e-12	3.508e-10	SigHypo	CHN2
LOC647121	SigHyper			cg19696491	15	78857124	78857247	0.478224	0.360969	-0.117254	0.000109304	0.000402766	SigHypo	CHRNA5
LOC729176	SigHyper			cg19352832	8	42608976	42609099	0.572975	0.693701	0.120726	7.27789e-10	1.68702e-08	SigHyper	CHRNA6
C6orf103	SigHyper			cg20539142	8	42623718	42623841	0.500767	0.635874	0.135108	1.0685e-09	2.29022e-08	SigHyper	CHRNA6
LONRF2	SigHyper			cg18288119	1	154539523	154539646	0.721853	0.845876	0.124023	0.00240206	0.00615919	SigHyper	CHRNB2
LPAR1	SigHyper			cg12057576	15	78918529	78918652	0.650218	0.762274	0.112056	1.71968e-12	1.70027e-10	SigHyper	CHRNB4
LPAR6	SigHyper			cg04737991	12	105050768	105050891	0.46735	0.337319	-0.13003	5.50006e-06	2.9166e-05	SigHypo	CHST11
RB1	SigHyper			cg26767214	15	40762864	40762987	0.248279	0.145534	-0.102745	1.5787e-09	3.13196e-08	SigHypo	CHST14
LPCAT1	SigHyper			cg05971678	10	125770089	125770212	0.476963	0.221751	-0.255212	2.91859e-12	2.50079e-10	SigHypo	CHST15
LRIG1	SigHyper			cg11803859	10	125770124	125770247	0.547435	0.440903	-0.106532	0.000911215	0.0026213	SigHypo	CHST15
LRP5	SigHyper			cg22536150	3	142840129	142840252	0.175392	0.283185	0.107793	4.00462e-11	1.7652e-09	SigHyper	CHST2
LRP8	SigHyper			cg19997662	15	101784653	101784776	0.344986	0.211401	-0.133585	9.04455e-08	8.64022e-07	SigHypo	CHSY1
LRRC10	SigHyper			cg20357538	15	101777761	101777884	0.301972	0.0774877	-0.224484	1.25312e-15	1.40853e-12	SigHypo	CHSY1
LRRC15	SigHyper			cg09675895	16	57468117	57468240	0.735823	0.876543	0.14072	1.58228e-12	1.60033e-10	SigHyper	CIAPIN1
LRRC2	SigHyper			cg05541267	3	50647374	50647497	0.690664	0.805359	0.114695	1.05768e-07	9.84767e-07	SigHyper	CISH;CISH
LRRC47	SigHyper			cg08970648	3	50644192	50644315	0.473215	0.580855	0.10764	1.5966e-08	2.04779e-07	SigHyper	CISH;CISH
LSP1	SigHyper			cg21585138	3	50645106	50645229	0.777059	0.884459	0.107399	1.26451e-06	8.17209e-06	SigHyper	CISH;CISH
LTA	SigHyper			cg15886307	12	120315669	120315792	0.445736	0.549399	0.103663	0.00176202	0.00468829	SigHyper	CIT
LTB	SigHyper			cg19154438	19	50377883	50378006	0.662314	0.785983	0.123669	4.53388e-09	7.31387e-08	SigHyper	CKM
LTBP3	SigHyper			cg15453278	11	67134607	67134730	0.350556	0.189007	-0.161549	1.17789e-11	7.00496e-10	SigHypo	CLCF1;LOC100130987;CLCF1
LUC7L	SigHyper			cg00140189	X	48343409	48343532	0.650658	0.789429	0.138771	0.00357768	0.0087306	SigHyper	CLCN4
LUZP4	SigHyper			cg02023973	16	1519973	1520096	0.426275	0.199398	-0.226876	1.0236e-13	2.35563e-11	SigHypo	CLCN7;CLCN7
LUZP6	SigHyper			cg02889001	16	1519785	1519908	0.374799	0.152767	-0.222032	9.77538e-13	1.12641e-10	SigHypo	CLCN7;CLCN7
MTPN	SigHyper			cg03655684	16	1508785	1508908	0.667776	0.803074	0.135297	5.23613e-11	2.17293e-09	SigHyper	CLCN7;CLCN7
LYST	SigHyper			cg09050670	16	1521617	1521740	0.178786	0.0729093	-0.105877	5.08048e-09	8.02395e-08	SigHypo	CLCN7;CLCN7
MACF1	SigHyper			cg10475153	3	46244099	46244222	0.522193	0.673781	0.151588	7.79664e-14	1.95148e-11	SigHyper	CLDN1
MAD1L1	SigHyper			cg22065498	19	53234126	53234249	0.29239	0.190684	-0.101706	2.60231e-10	7.55168e-09	SigHypo	CLDND2;CLDND2
MAEA	SigHyper			cg16651537	19	51226536	51226659	0.452309	0.276971	-0.175338	2.79363e-06	1.61874e-05	SigHypo	CLEC11A
MAGEA5	SigHyper			cg11905488	12	10123604	10123727	0.490275	0.339629	-0.150646	6.927e-10	1.62234e-08	SigHypo	CLEC12A;CLEC12A
MAGEA8	SigHyper			cg18924562	12	10242785	10242908	0.638364	0.771269	0.132905	8.34212e-09	1.20115e-07	SigHyper	CLEC1A
MAGEC3	SigHyper			cg12810837	12	9822287	9822410	0.599787	0.788212	0.188425	5.25815e-14	1.52343e-11	SigHyper	CLEC2D;CLEC2D
MAGI1	SigHyper			cg02235659	3	45066580	45066703	0.479758	0.375057	-0.104701	9.48159e-08	8.98595e-07	SigHypo	CLEC3B
MAML2	SigHyper			cg12401842	12	8276175	8276298	0.424289	0.297143	-0.127146	2.495e-08	2.95831e-07	SigHypo	CLEC4A;CLEC4A;CLEC4A;CLEC4A
MAN1C1	SigHyper			cg20894963	12	9885564	9885687	0.72027	0.849881	0.129611	1.16959e-10	4.03183e-09	SigHyper	CLECL1
MAP2K5	SigHyper			cg01578324	6	31704774	31704897	0.302968	0.168504	-0.134464	1.97463e-10	6.0809e-09	SigHypo	CLIC1
MAP3K13	SigHyper			cg21769117	6	31705273	31705396	0.207929	0.0982069	-0.109722	4.69887e-11	2.00146e-09	SigHypo	CLIC1
MAP3K5	SigHyper			cg17547295	5	157282503	157282626	0.460556	0.256493	-0.204063	2.18696e-11	1.12258e-09	SigHypo	CLINT1
MAP3K7IP2	SigHyper			cg20391895	4	10686394	10686517	0.31155	0.169682	-0.141867	2.01579e-11	1.05431e-09	SigHypo	CLNK
MAP4K4	SigHyper			cg04264638	4	52859928	52860051	0.310214	0.200639	-0.109575	5.4366e-10	1.33991e-08	SigHypo	CLOCK
MAPK3	SigHyper			cg03516335	11	72122809	72122932	0.283859	0.121924	-0.161935	2.54557e-10	7.42073e-09	SigHypo	CLPB
MAPKAPK2	SigHyper			cg06922393	11	72064370	72064493	0.531555	0.664532	0.132977	9.29463e-10	2.04957e-08	SigHyper	CLPB
MAPRE3	SigHyper			cg24721964	3	150662697	150662820	0.274305	0.109148	-0.165157	3.18809e-11	1.49038e-09	SigHypo	CLRN1;CLRN1
MAST4	SigHyper			cg26062204	3	66293457	66293580	0.729659	0.842856	0.113197	3.31951e-07	2.59909e-06	SigHyper	CLRN1;CLRN1;CLRN1
MATN4	SigHyper			cg16760587	4	17517594	17517717	0.410692	0.290247	-0.120445	2.14751e-07	1.79582e-06	SigHypo	CLRN2
MCART6	SigHyper			cg27553947	1	9819767	9819890	0.33749	0.174386	-0.163104	1.15678e-09	2.44163e-08	SigHypo	CLSTN1;CLSTN1
ZCCHC18	SigHyper			cg07970040	1	10707454	10707577	0.73397	0.898661	0.164691	7.91543e-13	9.63638e-11	SigHyper	CLSTN1;PIK3CD;CLSTN1
MCCC2	SigHyper			cg01995815	3	139984238	139984361	0.62962	0.739892	0.110271	0.000587436	0.00177977	SigHyper	CLSTN2
MCL1	SigHyper			cg13488078	8	27469338	27469461	0.330189	0.191797	-0.138393	6.5317e-11	2.57815e-09	SigHypo	CLU;CLU;CLU
MCM3	SigHyper			cg16292768	8	27467783	27467906	0.55134	0.402741	-0.148598	1.32223e-10	4.43799e-09	SigHypo	CLU;CLU;CLU
MCOLN2	SigHyper			cg12729838	8	146078479	146078602	0.332589	0.182398	-0.150191	7.59857e-12	5.03163e-10	SigHypo	CLU;CLU;CLU;CLU
MDFIC	SigHyper			cg10343364	16	3559568	3559691	0.619805	0.746114	0.126309	1.26282e-08	1.68776e-07	SigHyper	CLUAP1;CLUAP1
MDS2	SigHyper			cg03263337	8	62199082	62199205	0.5399	0.662373	0.122473	3.0853e-06	1.76448e-05	SigHyper	CLVS1
MED1	SigHyper			cg13679679	3	28282245	28282368	0.480294	0.35892	-0.121374	5.11459e-07	3.75541e-06	SigHypo	CMC1
MEGF11	SigHyper			cg16583186	16	81526361	81526484	0.568485	0.461599	-0.106886	0.000363619	0.00116485	SigHypo	CMIP
MEGF8	SigHyper			cg02282640	16	81743587	81743710	0.870316	0.769169	-0.101147	0.000268958	0.00089232	SigHypo	CMIP;CMIP
MEN1	SigHyper			cg06823060	16	81616874	81616997	0.540815	0.330207	-0.210609	5.89839e-14	1.63205e-11	SigHypo	CMIP;CMIP
MEOX1	SigHyper			cg08337166	12	108686134	108686257	0.560141	0.67152	0.111379	7.78259e-12	5.11442e-10	SigHyper	CMKLR1;CMKLR1;CMKLR1;CMKLR1
MEOX2	SigHyper			cg07116972	3	32463713	32463836	0.208802	0.0846938	-0.124108	4.48728e-11	1.92961e-09	SigHypo	CMTM7;CMTM7
MFAP3L	SigHyper			cg27133780	3	32474793	32474916	0.318157	0.455167	0.13701	1.25239e-10	4.25178e-09	SigHyper	CMTM7;CMTM7
MFGE8	SigHyper			cg07209550	5	79070077	79070200	0.716322	0.823381	0.107059	9.1003e-09	1.29041e-07	SigHyper	CMYA5
MFHAS1	SigHyper			cg16387467	18	48724009	48724132	0.215191	0.111722	-0.103469	8.30866e-10	1.87302e-08	SigHypo	CNDP2;CNDP2
MGAT4A	SigHyper			cg04613080	X	150903211	150903334	0.56462	0.669328	0.104708	5.94967e-06	3.12475e-05	SigHyper	CNGA2
MGC16121	SigHyper			cg23528791	6	154799663	154799786	0.308159	0.183746	-0.124413	1.59536e-11	8.82186e-10	SigHypo	CNKSR3
MIR424	SigHyper			cg03611151	1	55474315	55474438	0.325881	0.214719	-0.111162	7.80894e-07	5.39787e-06	SigHypo	CNR2
MIR503	SigHyper			cg21692620	17	40835849	40835972	0.376892	0.274227	-0.102665	0.00091678	0.00263535	SigHypo	CNTNAP1
MGC2752	SigHyper			cg03252313	7	44618815	44618938	0.13869	0.25851	0.11982	7.67724e-08	7.52638e-07	SigHyper	CNTNAP2
MGC29506	SigHyper			cg01099825	9	140166114	140166237	0.335639	0.454024	0.118385	1.30723e-06	8.40887e-06	SigHyper	COBRA1
MGLL	SigHyper			cg06172950	13	46075084	46075207	0.326159	0.133124	-0.193034	3.76323e-12	3.01193e-10	SigHypo	COG3
MGRN1	SigHyper			cg13408655	9	101820844	101820967	0.246057	0.110533	-0.135524	2.543e-16	5.33119e-13	SigHypo	COL15A1
MICAL2	SigHyper			cg13919466	1	32135498	32135621	0.216908	0.110286	-0.106622	2.27761e-11	1.15722e-09	SigHypo	COL16A1
MIR1204	SigHyper			cg14356919	21	46890997	46891120	0.672912	0.852232	0.179319	1.3416e-11	7.71859e-10	SigHyper	COL18A1;COL18A1;COL18A1
PVT1	SigHyper			cg26852712	21	46890907	46891030	0.632334	0.834831	0.202497	2.96471e-10	8.3257e-09	SigHyper	COL18A1;COL18A1;COL18A1
MIR1205	SigHyper			cg02999146	20	61926731	61926854	0.344249	0.464943	0.120693	1.27861e-05	6.099e-05	SigHyper	COL20A1
MIR1207	SigHyper			cg25153741	5	177913468	177913591	0.334609	0.156388	-0.178221	1.70135e-07	1.47304e-06	SigHypo	COL23A1
MIR1256	SigHyper			cg04089901	7	7557590	7557713	0.367446	0.184282	-0.183164	1.16082e-10	4.00815e-09	SigHypo	COL28A1
H2BFWT	SigHyper			cg09286253	13	111090898	111091021	0.65921	0.761431	0.102222	0.000392147	0.00124507	SigHyper	COL4A2
MIR147	SigHyper			cg17453252	13	110964116	110964239	0.614652	0.726403	0.111751	0.00102436	0.00290598	SigHyper	COL4A2
MIR155	SigHyper			cg13969662	9	137662888	137663011	0.32897	0.191888	-0.137082	2.52092e-11	1.25266e-09	SigHypo	COL5A1
MIR155HG	SigHyper			cg14548802	9	137675380	137675503	0.264163	0.411765	0.147602	5.32958e-07	3.89038e-06	SigHyper	COL5A1
MIR188	SigHyper			cg22799499	1	40773045	40773168	0.461326	0.350585	-0.110741	1.35056e-08	1.78366e-07	SigHypo	COL9A2
CLCN5	SigHyper			cg00289503	20	61470028	61470151	0.300984	0.167229	-0.133755	4.28389e-10	1.11028e-08	SigHypo	COL9A3
MIR1910	SigHyper			cg13283635	20	61450653	61450776	0.314869	0.123775	-0.191094	5.09778e-13	7.0443e-11	SigHypo	COL9A3
C16orf74	SigHyper			cg10713515	10	22603999	22604122	0.308842	0.152057	-0.156785	2.75868e-09	4.89226e-08	SigHypo	COMMD3
MIR21	SigHyper			cg01077178	10	22608674	22608797	0.752598	0.630695	-0.121903	4.40852e-06	2.4072e-05	SigHypo	COMMD3;BMI1
MIR507	SigHyper			cg04273661	19	18896581	18896704	0.547478	0.669619	0.122141	0.000311014	0.00101435	SigHyper	COMP
MIR506	SigHyper			cg18731680	22	19953712	19953835	0.395341	0.197208	-0.198134	3.68015e-13	5.5635e-11	SigHypo	COMT;COMT;COMT;COMT
MIR548A2	SigHyper			cg22546130	22	40425739	40425862	0.521645	0.621735	0.10009	1.46589e-06	9.28275e-06	SigHyper	COMT;COMT;COMT;COMT
MIR548F5	SigHyper			cg04571130	3	128967393	128967516	0.39622	0.271661	-0.124559	1.78196e-09	3.45272e-08	SigHypo	COPG
DCLK1	SigHyper			cg00876141	4	47837775	47837898	0.39576	0.211866	-0.183895	7.5637e-14	1.9129e-11	SigHypo	CORIN
MIR548Q	SigHyper			cg06749872	16	30198509	30198632	0.603029	0.743885	0.140857	3.55093e-09	5.9955e-08	SigHyper	CORO1A;LOC606724
ZNF462	SigHyper			cg02740606	11	67206418	67206541	0.715872	0.879289	0.163416	1.78623e-13	3.43913e-11	SigHyper	CORO1B;CORO1B;PTPRCAP
MIR654	SigHyper			cg12044599	11	67206308	67206431	0.646341	0.851307	0.204966	7.60256e-12	5.03289e-10	SigHyper	CORO1B;CORO1B;PTPRCAP
MIR376B	SigHyper			cg17690322	11	67206434	67206557	0.610347	0.724082	0.113735	6.09915e-12	4.28846e-10	SigHyper	CORO1B;CORO1B;PTPRCAP
MIR376A1	SigHyper			cg23468927	11	67206263	67206386	0.648282	0.812147	0.163865	5.74703e-11	2.33643e-09	SigHyper	CORO1B;CORO1B;PTPRCAP
MIR376A2	SigHyper			cg25256924	11	67205739	67205862	0.569576	0.761135	0.191559	7.29502e-11	2.80334e-09	SigHyper	CORO1B;CORO1B;PTPRCAP
MIR376C	SigHyper			cg19905757	15	68924127	68924250	0.689617	0.841721	0.152104	1.18525e-12	1.30122e-10	SigHyper	CORO2B
MLLT10	SigHyper			cg07964754	16	84650202	84650325	0.662448	0.81949	0.157042	2.57883e-09	4.64266e-08	SigHyper	COTL1
MMADHC	SigHyper			cg09985344	16	84648441	84648564	0.641347	0.823725	0.182378	8.38428e-16	1.10222e-12	SigHyper	COTL1
MOV10L1	SigHyper			cg03392753	7	30931622	30931745	0.223449	0.1139	-0.109549	2.42246e-07	1.99047e-06	SigHypo	COX19
MPI	SigHyper			cg16245431	7	36429691	36429814	0.362154	0.137516	-0.224637	1.70544e-12	1.6897e-10	SigHypo	COX19
MPRIP	SigHyper			cg12198769	2	98262341	98262464	0.190326	0.300048	0.109723	5.09721e-10	1.27365e-08	SigHyper	COX5B
MRPS18B	SigHyper			cg15159987	19	11639555	11639678	0.625239	0.752271	0.127032	7.69734e-15	4.32598e-12	SigHyper	CPAMD8
PPP1R10	SigHyper			cg07156669	17	28705245	28705368	0.422566	0.578305	0.155739	6.26721e-09	9.5154e-08	SigHyper	CPD
MS4A1	SigHyper			cg11022060	15	83298969	83299092	0.618124	0.72166	0.103536	0.0015185	0.00411114	SigHyper	CPEB1
MS4A7	SigHyper			cg24238409	10	93998677	93998800	0.576542	0.461458	-0.115084	1.89868e-06	1.15964e-05	SigHypo	CPEB3
MSI2	SigHyper			cg01322142	4	786718	786841	0.501333	0.644315	0.142982	3.87111e-07	2.96341e-06	SigHyper	CPLX1
MSLNL	SigHyper			cg02266731	12	69357333	69357456	0.30301	0.139296	-0.163714	6.45914e-12	4.47675e-10	SigHypo	CPM
MTM1	SigHyper			cg19015686	10	101843063	101843186	0.473247	0.621517	0.14827	5.2035e-06	2.77885e-05	SigHyper	CPN1
MTP18	SigHyper			cg02670686	16	57125674	57125797	0.247342	0.121627	-0.125715	9.73102e-12	6.06023e-10	SigHypo	CPNE2
MTRR	SigHyper			cg21095280	6	36724036	36724159	0.605734	0.743562	0.137828	4.16465e-11	1.82284e-09	SigHyper	CPNE5
MTSS1	SigHyper			cg09794680	14	24540452	24540575	0.317973	0.197932	-0.12004	4.66184e-13	6.5958e-11	SigHypo	CPNE6
MUC16	SigHyper			cg00892703	16	89660342	89660465	0.59544	0.761364	0.165924	0.000943607	0.00270332	SigHyper	CPNE7;CPNE7
MXRA8	SigHyper			cg10752508	3	98313516	98313639	0.418337	0.211377	-0.20696	9.5019e-11	3.43654e-09	SigHypo	CPOX
MYADML	SigHyper			cg14249520	11	68530177	68530300	0.519173	0.37311	-0.146062	0.000308469	0.00100695	SigHypo	CPT1A;CPT1A
MYH10	SigHyper			cg22049321	1	207669116	207669239	0.264905	0.103569	-0.161336	2.52391e-11	1.25363e-09	SigHypo	CR1;CR1
MYLIP	SigHyper			cg18793215	1	156674685	156674808	0.406326	0.28257	-0.123756	6.66383e-05	0.000260215	SigHypo	CRABP2
MYO1D	SigHyper			cg25823926	12	94153360	94153483	0.301237	0.171933	-0.129304	5.79388e-08	5.94845e-07	SigHypo	CRADD
MYO1G	SigHyper			cg06810647	16	1665094	1665217	0.25372	0.143709	-0.110012	7.4639e-08	7.34973e-07	SigHypo	CRAMP1L
MYO5C	SigHyper			cg08776660	16	1670473	1670596	0.686155	0.807091	0.120936	3.66269e-11	1.65197e-09	SigHyper	CRAMP1L
MYO9B	SigHyper			cg09205945	7	137662133	137662256	0.416693	0.221196	-0.195497	2.63615e-10	7.62844e-09	SigHypo	CREB3L2
HAUS8	SigHyper			cg22523050	7	73097923	73098046	0.447753	0.224203	-0.22355	5.21568e-14	1.51835e-11	SigHypo	CREB3L2
MYOM2	SigHyper			cg09895920	1	153941186	153941309	0.324116	0.185087	-0.139029	0.00234158	0.00602206	SigHypo	CREB3L4;SLC39A1
MYST3	SigHyper			cg17679427	10	35480749	35480872	0.390209	0.193919	-0.19629	2.18582e-11	1.12221e-09	SigHypo	CREM;CREM;CREM;CREM;CREM;CREM;CREM;CREM;CREM;CREM;CREM
MZF1	SigHyper			cg27410679	17	43866278	43866401	0.655723	0.769935	0.114212	1.68934e-10	5.38293e-09	SigHyper	CRHR1;CRHR1;CRHR1;CRHR1
LOC100131691	SigHyper			cg05507566	2	36757828	36757951	0.490945	0.343256	-0.147689	1.22624e-08	1.6473e-07	SigHypo	CRIM1
N4BP2L1	SigHyper			cg10550416	2	20871195	20871318	0.536099	0.648985	0.112886	4.98543e-06	2.6783e-05	SigHyper	CRIM1
NAA16	SigHyper			cg01706515	6	49681774	49681897	0.688211	0.8237	0.135489	0.00240582	0.00616761	SigHyper	CRISP2;CRISP2;CRISP2;CRISP2;CRISP2
NAA25	SigHyper			cg02455706	16	84918851	84918974	0.400586	0.27499	-0.125596	4.96967e-06	2.67078e-05	SigHypo	CRISPLD2
NAP1L4	SigHyper			cg16936289	17	29148918	29149041	0.356473	0.492024	0.135551	7.3536e-08	7.26232e-07	SigHyper	CRLF3
NAP1L6	SigHyper			cg22512531	11	122709551	122709674	0.762211	0.879891	0.11768	0.00337473	0.00829549	SigHyper	CRTAM
NAPG	SigHyper			cg11858213	3	33173098	33173221	0.542218	0.422042	-0.120176	8.48107e-07	5.79296e-06	SigHypo	CRTAP
NAPSB	SigHyper			cg05365033	19	18889003	18889126	0.608014	0.804478	0.196464	0.000158277	0.000558306	SigHyper	CRTC1;CRTC1
NASP	SigHyper			cg15190383	19	18888799	18888922	0.502712	0.712777	0.210065	3.4164e-06	1.92735e-05	SigHyper	CRTC1;CRTC1
NAT15	SigHyper			cg21002528	11	45903754	45903877	0.429901	0.230194	-0.199706	1.07953e-12	1.21005e-10	SigHypo	CRY2;CRY2
NAV2	SigHyper			cg02455383	22	27014116	27014239	0.384952	0.272845	-0.112106	3.39068e-10	9.26448e-09	SigHypo	CRYBB1
NCALD	SigHyper			cg11970797	13	20994066	20994189	0.651416	0.842214	0.190797	3.23626e-12	2.69645e-10	SigHyper	CRYL1
NCCRP1	SigHyper			cg05524038	5	149493258	149493381	0.69165	0.801348	0.109698	1.28427e-08	1.71153e-07	SigHyper	CSF1R
NCK2	SigHyper			cg12862231	5	93954431	93954554	0.276638	0.144252	-0.132386	6.15602e-13	8.05262e-11	SigHypo	CSF1R
NCL	SigHyper			cg07285167	1	36948981	36949104	0.346133	0.128895	-0.217238	2.85715e-12	2.46205e-10	SigHypo	CSF3R;CSF3R;CSF3R;CSF3R
NCR3	SigHyper			cg14523574	1	36948570	36948693	0.304632	0.152181	-0.152451	1.39042e-11	7.93458e-10	SigHypo	CSF3R;CSF3R;CSF3R;CSF3R
NDST4	SigHyper			cg06784232	8	119124051	119124174	0.522482	0.405187	-0.117294	0.00350037	0.00856652	SigHypo	CSGALNACT1;CSGALNACT1
NDUFB7	SigHyper			cg18325192	8	19540396	19540519	0.345418	0.157748	-0.18767	3.00309e-16	5.70442e-13	SigHypo	CSGALNACT1;CSGALNACT1
NDUFS5	SigHyper			cg20450123	8	19540210	19540333	0.227398	0.115473	-0.111924	4.10725e-13	6.03842e-11	SigHypo	CSGALNACT1;CSGALNACT1
NECAB1	SigHyper			cg27510066	8	144329752	144329875	0.505466	0.30277	-0.202697	2.99915e-11	1.42386e-09	SigHypo	CSGALNACT1;CSGALNACT1
NEGR1	SigHyper			cg01280390	8	19363452	19363575	0.300878	0.179852	-0.121026	0.000113809	0.000417295	SigHypo	CSGALNACT1;CSGALNACT1;CSGALNACT1
NEK4	SigHyper			cg03651021	8	19317380	19317503	0.743918	0.858449	0.114531	2.26579e-13	4.02989e-11	SigHyper	CSGALNACT1;CSGALNACT1;CSGALNACT1
NELL2	SigHyper			cg17470251	8	19459996	19460119	0.514057	0.411869	-0.102188	1.43816e-05	6.76435e-05	SigHypo	CSGALNACT1;CSGALNACT1;CSGALNACT1;CSGALNACT1
NEURL1B	SigHyper			cg06901094	1	34090711	34090834	0.622578	0.732374	0.109796	1.44729e-08	1.8882e-07	SigHyper	CSMD2
NFASC	SigHyper			cg19085307	8	114446282	114446405	0.156018	0.260223	0.104205	6.57784e-15	3.93356e-12	SigHyper	CSMD3;CSMD3
NFATC1	SigHyper			cg21813369	4	70999362	70999485	0.421655	0.541328	0.119674	0.00106899	0.00301751	SigHyper	CSN1S2B
NFATC2	SigHyper			cg07313319	22	38714426	38714549	0.42153	0.279835	-0.141695	2.70269e-13	4.53792e-11	SigHypo	CSNK1E;CSNK1E
NFKBIA	SigHyper			cg10142237	22	38714395	38714518	0.406777	0.272803	-0.133973	2.7308e-10	7.83058e-09	SigHypo	CSNK1E;CSNK1E
NGF	SigHyper			cg19781870	22	38714285	38714408	0.417224	0.31177	-0.105454	2.1531e-07	1.79981e-06	SigHypo	CSNK1E;CSNK1E
NINJ1	SigHyper			cg17884674	19	12267464	12267587	0.516541	0.643595	0.127054	6.33232e-06	3.30005e-05	SigHyper	CSNK1G2
NLRC5	SigHyper			cg07896832	8	67975874	67975997	0.41497	0.19434	-0.22063	1.01513e-09	2.19732e-08	SigHypo	CSPP1;CSPP1;COPS5
NLRP11	SigHyper			cg21320567	8	67975880	67976003	0.462385	0.223254	-0.23913	7.14168e-12	4.79115e-10	SigHypo	CSPP1;CSPP1;COPS5
NLRP4	SigHyper			cg27247252	8	67975895	67976018	0.46914	0.232	-0.23714	3.45206e-12	2.82767e-10	SigHypo	CSPP1;CSPP1;COPS5
NMNAT2	SigHyper			cg14689515	3	47517001	47517124	0.526131	0.646008	0.119877	1.56013e-05	7.26303e-05	SigHyper	CSRNP1
NMRAL1	SigHyper			cg18618429	3	122043865	122043988	0.344298	0.169765	-0.174533	6.16012e-11	2.46129e-09	SigHypo	CSTA
NOSIP	SigHyper			cg26928972	3	122043799	122043922	0.46465	0.261058	-0.203592	9.66277e-10	2.11229e-08	SigHypo	CSTA
NOVA2	SigHyper			cg18976418	14	39735496	39735619	0.314423	0.207243	-0.10718	6.72579e-07	4.75121e-06	SigHypo	CTAGE5;CTAGE5;CTAGE5;CTAGE5
NR1D1	SigHyper			cg26923863	4	1221838	1221961	0.320792	0.0866274	-0.234165	5.87608e-14	1.63045e-11	SigHypo	CTBP1;CTBP1
NR1H4	SigHyper			cg13601309	18	77443784	77443907	0.542062	0.406735	-0.135327	8.9962e-07	6.0967e-06	SigHypo	CTDP1;CTDP1
NRCAM	SigHyper			cg08229360	3	37904475	37904598	0.257852	0.129521	-0.128331	1.34384e-10	4.49658e-09	SigHypo	CTDSPL;CTDSPL
NRIP2	SigHyper			cg05074138	2	204732687	204732810	0.711841	0.865537	0.153697	3.6709e-11	1.65506e-09	SigHyper	CTLA4;CTLA4
NRIP3	SigHyper			cg08460026	2	204732474	204732597	0.412146	0.518206	0.10606	8.01612e-07	5.51963e-06	SigHyper	CTLA4;CTLA4
NRP2	SigHyper			cg00775863	2	80229409	80229532	0.670813	0.771942	0.101129	3.96044e-05	0.000164611	SigHyper	CTNNA2;CTNNA2
NRXN2	SigHyper			cg14821245	2	80253010	80253133	0.664117	0.775436	0.111319	1.35067e-10	4.51411e-09	SigHyper	CTNNA2;CTNNA2
NRXN3	SigHyper			cg01249544	10	69372655	69372778	0.540184	0.69538	0.155196	2.05608e-13	3.78893e-11	SigHyper	CTNNA3;CTNNA3
NSL1	SigHyper			cg05726118	3	15139826	15139949	0.483437	0.587202	0.103765	1.99867e-10	6.14137e-09	SigHyper	CTNNB1;CTNNB1;CTNNB1
NSMCE1	SigHyper			cg08934126	1	9942543	9942666	0.262087	0.125497	-0.13659	6.01237e-13	7.92472e-11	SigHypo	CTNNBIP1;CTNNBIP1
NTN1	SigHyper			cg10831212	11	6624776	6624899	0.253206	0.104278	-0.148928	9.39533e-11	3.40692e-09	SigHypo	CTNND1;CTNND1;CTNND1;CTNND1;CTNND1;CTNND1;CTNND1;CTNND1;CTNND1;CTNND1;CTNND1;CTNND1;CTNND1;CTNND1;CTNND1;CTNND1;CTNND1;CTNND1;CTNND1;CTNND1;CTNND1;CTNND1;CTNND1;CTNND1;CTNND1;CTNND1
NTRK1	SigHyper			cg19210276	11	214949	215072	0.341463	0.197764	-0.143699	5.02237e-08	5.28599e-07	SigHypo	CTNND1;CTNND1;CTNND1;CTNND1;CTNND1;CTNND1;CTNND1;CTNND1;CTNND1;CTNND1;CTNND1;CTNND1;CTNND1;CTNND1;CTNND1;CTNND1;CTNND1;CTNND1;CTNND1;CTNND1;CTNND1;CTNND1;CTNND1;CTNND1;CTNND1;CTNND1
NUP210	SigHyper			cg01697902	14	25046117	25046240	0.447957	0.201887	-0.24607	2.16006e-14	8.40228e-12	SigHypo	CTSG
NUP43	SigHyper			cg10082165	14	25043758	25043881	0.52563	0.412515	-0.113115	2.89305e-08	3.34364e-07	SigHypo	CTSG
NUP50	SigHyper			cg26891210	1	205719276	205719399	0.51888	0.367389	-0.151491	2.9036e-06	1.67479e-05	SigHypo	CTSS
NXNL1	SigHyper			cg01623438	20	57582894	57583017	0.32494	0.131156	-0.193785	1.16275e-14	5.5681e-12	SigHypo	CTSZ
NYX	SigHyper			cg08545593	20	57582856	57582979	0.353235	0.142393	-0.210842	2.12668e-12	1.97791e-10	SigHypo	CTSZ
OBSCN	SigHyper			cg13795831	20	57582706	57582829	0.385846	0.21493	-0.170916	2.75692e-10	7.88882e-09	SigHypo	CTSZ
OCA2	SigHyper			cg18245281	20	57583076	57583199	0.319638	0.154661	-0.164977	6.90457e-12	4.68712e-10	SigHypo	CTSZ
ODF2L	SigHyper			cg21331324	20	57583000	57583123	0.332835	0.189672	-0.143162	3.54155e-10	9.58368e-09	SigHypo	CTSZ
ODZ2	SigHyper			cg24571822	10	17009592	17009715	0.398136	0.502259	0.104123	0.00328525	0.00810225	SigHyper	CUBN
ODZ4	SigHyper			cg25913882	10	17067842	17067965	0.732208	0.845928	0.11372	6.62574e-13	8.47552e-11	SigHyper	CUBN
OLFM2	SigHyper			cg02909372	10	104193735	104193858	0.340136	0.218083	-0.122053	3.08893e-07	2.44456e-06	SigHypo	CUEDC2
OLFM3	SigHyper			cg06431514	10	11299076	11299199	0.740368	0.84145	0.101082	6.2294e-16	9.13852e-13	SigHyper	CUGBP2;CUGBP2;CUGBP2;CUGBP2
OPCML	SigHyper			cg12756527	10	11284548	11284671	0.64806	0.771121	0.12306	3.77231e-07	2.89916e-06	SigHyper	CUGBP2;CUGBP2;CUGBP2;CUGBP2
OR10A3	SigHyper			cg01474011	2	225435131	225435254	0.418644	0.170084	-0.24856	2.99774e-14	1.04336e-11	SigHypo	CUL3
OR10H2	SigHyper			cg06867755	2	225397387	225397510	0.461281	0.297107	-0.164174	7.12661e-12	4.78435e-10	SigHypo	CUL3
OR10T2	SigHyper			cg05352838	6	7389895	7390018	0.752479	0.876174	0.123695	2.36992e-11	1.19363e-09	SigHyper	CUTA;CUTA;CUTA;CUTA;CUTA
OR1E1	SigHyper			cg15454110	6	26234460	26234583	0.728219	0.84484	0.11662	3.47906e-13	5.34097e-11	SigHyper	CUTA;CUTA;CUTA;CUTA;CUTA
OR1F2P	SigHyper			cg25767433	6	33386985	33387108	0.631048	0.739059	0.108011	5.3749e-11	2.21846e-09	SigHyper	CUTA;CUTA;SYNGAP1;CUTA;CUTA;CUTA
OR1I1	SigHyper			cg02856420	7	101571219	101571342	0.233598	0.122124	-0.111473	9.69897e-10	2.11867e-08	SigHypo	CUX1;CUX1;CUX1
OR2H1	SigHyper			cg05910443	7	101688675	101688798	0.179551	0.0692353	-0.110316	2.74158e-08	3.19712e-07	SigHypo	CUX1;CUX1;CUX1
OR4N5	SigHyper			cg17974145	7	101671556	101671679	0.502742	0.349722	-0.153021	3.17471e-09	5.47372e-08	SigHypo	CUX1;CUX1;CUX1
OR4X1	SigHyper			cg23261443	7	101596340	101596463	0.466501	0.325976	-0.140525	5.23429e-09	8.21425e-08	SigHypo	CUX1;CUX1;CUX1
OR4X2	SigHyper			cg25711558	7	101499638	101499761	0.341638	0.14983	-0.191808	8.46604e-10	1.90184e-08	SigHypo	CUX1;CUX1;CUX1
OR51L1	SigHyper			cg27493411	7	101555711	101555834	0.503143	0.377133	-0.12601	8.9837e-05	0.000338747	SigHypo	CUX1;CUX1;CUX1
OR52A4	SigHyper			cg15920906	12	111619414	111619537	0.379804	0.254249	-0.125555	3.43698e-09	5.83827e-08	SigHypo	CUX2
OR52L1	SigHyper			cg03341377	3	189718843	189718966	0.609774	0.745441	0.135667	9.64093e-12	6.01742e-10	SigHyper	CX3CR1;CX3CR1;CX3CR1;CX3CR1
OR56A5	SigHyper			cg24130739	3	4549756	4549879	0.313909	0.17659	-0.137319	1.85017e-09	3.55835e-08	SigHypo	CX3CR1;CX3CR1;CX3CR1;CX3CR1
OR5AU1	SigHyper			cg24310395	3	130203349	130203472	0.629624	0.823672	0.194048	1.2759e-12	1.3725e-10	SigHyper	CX3CR1;CX3CR1;CX3CR1;CX3CR1
OR5B12	SigHyper			cg10819992	2	219001517	219001640	0.423437	0.538022	0.114586	9.38605e-08	8.91071e-07	SigHyper	CXCR2;CXCR2
OR6F1	SigHyper			cg04625873	11	118754530	118754653	0.657633	0.773821	0.116188	4.30289e-15	2.98484e-12	SigHyper	CXCR5
OR6Q1	SigHyper			cg16235962	11	118754507	118754630	0.662125	0.809271	0.147146	8.61396e-13	1.02368e-10	SigHyper	CXCR5
OR9Q1	SigHyper			cg17382048	11	118754386	118754509	0.775307	0.889389	0.114082	2.89536e-13	4.74484e-11	SigHyper	CXCR5
OR9Q2	SigHyper			cg26164712	11	64851495	64851618	0.755036	0.868404	0.113367	2.23626e-14	8.56628e-12	SigHyper	CXCR5;CXCR5
ORAI2	SigHyper			cg08450017	3	45984838	45984961	0.508378	0.865667	0.357289	2.37303e-16	5.13226e-13	SigHyper	CXCR6;FYCO1
OSBPL5	SigHyper			cg25226014	3	45984942	45985065	0.725575	0.893432	0.167856	1.33307e-12	1.41581e-10	SigHyper	CXCR6;FYCO1
OSBPL6	SigHyper			cg20931907	X	51149742	51149865	0.69187	0.812045	0.120175	0.003811	0.00922723	SigHyper	CXorf67
OTUD7A	SigHyper			cg04416898	5	155754009	155754132	0.313693	0.202752	-0.110941	2.83052e-08	3.28263e-07	SigHypo	CXXC5
OXNAD1	SigHyper			cg18814344	5	78281819	78281942	0.369016	0.188043	-0.180973	1.49016e-11	8.36323e-10	SigHypo	CXXC5
PA2G4	SigHyper			cg19628988	5	146771456	146771579	0.331527	0.174315	-0.157212	1.28556e-09	2.65962e-08	SigHypo	CXXC5
ERBB3	SigHyper			cg20455854	5	174911722	174911845	0.431809	0.135105	-0.296704	3.08115e-14	1.06135e-11	SigHypo	CXXC5
PAG1	SigHyper			cg24119607	5	180217700	180217823	0.320028	0.428919	0.108891	1.30719e-10	4.39969e-09	SigHyper	CXXC5
PANK4	SigHyper			cg07695566	17	61525112	61525235	0.509046	0.357313	-0.151733	9.53979e-13	1.10758e-10	SigHypo	CYB561
PAPD5	SigHyper			cg26889953	15	79575634	79575757	0.462043	0.225642	-0.2364	3.63901e-13	5.51676e-11	SigHypo	CYFIP1
PARD3B	SigHyper			cg05454389	15	22992979	22993102	0.74048	0.850228	0.109749	3.17182e-13	5.03651e-11	SigHyper	CYFIP1;CYFIP1
PARK2	SigHyper			cg08289350	17	17682641	17682764	0.549111	0.653083	0.103972	0.00199729	0.00523548	SigHyper	CYGB
PARN	SigHyper			cg13142750	6	31976548	31976671	0.61607	0.753154	0.137084	0.000579851	0.00175954	SigHyper	CYP21A2;TNXB;TNXA;CYP21A2
PARP10	SigHyper			cg16445268	10	94835624	94835747	0.45509	0.588673	0.133584	0.000269284	0.000893271	SigHyper	CYP26A1;CYP26A1
PASK	SigHyper			cg27067618	19	51070961	51071084	0.242152	0.117483	-0.12467	2.09126e-10	6.36378e-09	SigHypo	CYP4F3
PAX4	SigHyper			cg20066188	22	37678791	37678914	0.342469	0.449138	0.106669	0.000402512	0.00127442	SigHyper	CYTH4
PCBP1	SigHyper			cg05580073	22	24803248	24803371	0.330494	0.224562	-0.105932	3.6265e-08	4.0347e-07	SigHypo	CYTSA;CYTSA
PCDHA1	SigHyper			cg00551647	21	27943730	27943853	0.460604	0.311901	-0.148702	2.22334e-07	1.85032e-06	SigHypo	CYYR1
PCDHA6	SigHyper			cg06022561	2	242702553	242702676	0.616938	0.732694	0.115757	1.22346e-08	1.64416e-07	SigHyper	D2HGDH
PCDHA2	SigHyper			cg19040077	2	242702749	242702872	0.309044	0.168853	-0.140191	3.60212e-11	1.63132e-09	SigHypo	D2HGDH
PCDHA8	SigHyper			cg09852389	4	4397942	4398065	0.221394	0.112191	-0.109203	3.64246e-07	2.81312e-06	SigHypo	D4S234E;D4S234E
PCDHA7	SigHyper			cg14438453	6	7389888	7390011	0.446748	0.33831	-0.108437	6.14056e-07	4.39463e-06	SigHypo	DAAM2
PCDHA5	SigHyper			cg04344730	1	57575654	57575777	0.692441	0.797919	0.105478	0.00149409	0.0040528	SigHyper	DAB1
PCDHA3	SigHyper			cg26513689	1	58717632	58717755	0.298612	0.140271	-0.158341	4.5483e-10	1.16374e-08	SigHypo	DAB1
PCDHA4	SigHyper			cg23976388	11	61510081	61510204	0.33776	0.222952	-0.114808	1.34458e-08	1.77732e-07	SigHypo	DAGLA
PCDHB15	SigHyper			cg20242427	11	532330	532453	0.430582	0.167845	-0.262738	3.18685e-12	2.6662e-10	SigHypo	DAK
PCDHB16	SigHyper			cg02919090	15	64263738	64263861	0.617037	0.788233	0.171196	1.60555e-12	1.6178e-10	SigHyper	DAPK2
PCDHB2	SigHyper			cg07814567	4	100736658	100736781	0.50213	0.338708	-0.163422	3.12963e-06	1.7863e-05	SigHypo	DAPP1
PCDHB3	SigHyper			cg07825294	19	1415757	1415880	0.37749	0.24939	-0.1281	7.99645e-06	4.04262e-05	SigHypo	DAZAP1;DAZAP1
PCDHB4	SigHyper			cg08413427	17	42828304	42828427	0.453306	0.229931	-0.223375	5.82384e-13	7.74561e-11	SigHypo	DBF4B
PCDHB5	SigHyper			cg00929635	20	44035918	44036041	0.451382	0.272046	-0.179335	7.64203e-08	7.49731e-07	SigHypo	DBNDD2;DBNDD2;DBNDD2;DBNDD2;SYS1-DBNDD2;DBNDD2;DBNDD2
PCDHB7	SigHyper			cg16350446	2	172338747	172338870	0.379024	0.177768	-0.201256	3.68295e-10	9.87497e-09	SigHypo	DCAF17;DCAF17;DCAF17
PCDHGA4	SigHyper			cg16000989	4	100228660	100228783	0.500614	0.336355	-0.164259	4.87977e-08	5.16265e-07	SigHypo	DCAF4L1;DCAF4L1
PCDHGA12	SigHyper			cg18926797	14	69523229	69523352	0.406452	0.288184	-0.118267	2.69645e-07	2.17863e-06	SigHypo	DCAF5
PCDHGA11	SigHyper			cg02575483	6	117826706	117826829	0.370818	0.194512	-0.176306	1.71589e-11	9.32091e-10	SigHypo	DCBLD1
PCDHGA9	SigHyper			cg04344000	6	117869857	117869980	0.649413	0.842917	0.193505	3.79339e-15	2.75334e-12	SigHyper	DCBLD1
PCDHGA1	SigHyper			cg21104965	6	117869453	117869576	0.458698	0.665379	0.206681	0.000121095	0.00044063	SigHyper	DCBLD1
PCDHGB1	SigHyper			cg12656160	4	155407855	155407978	0.70259	0.807644	0.105053	1.72331e-08	2.1799e-07	SigHyper	DCHS2;DCHS2
PCDHGB6	SigHyper			cg00252934	3	36782736	36782859	0.713649	0.832575	0.118927	1.84803e-11	9.86542e-10	SigHyper	DCLK3
PCDHGC3	SigHyper			cg21113478	3	36782467	36782590	0.469391	0.597382	0.127991	6.85272e-09	1.02385e-07	SigHyper	DCLK3
PCDHGB3	SigHyper			cg02052726	11	126180465	126180588	0.280702	0.169434	-0.111267	1.41299e-09	2.86886e-08	SigHypo	DCPS
PCDHGB7	SigHyper			cg10499172	11	126173246	126173369	0.471519	0.601196	0.129677	5.66374e-05	0.000225599	SigHyper	DCPS
PCDHGA6	SigHyper			cg24559261	11	126177731	126177854	0.454116	0.349886	-0.104229	9.40065e-07	6.33525e-06	SigHypo	DCPS
PCDHGA8	SigHyper			cg27368333	3	182677779	182677902	0.308268	0.190328	-0.11794	9.62418e-09	1.34996e-07	SigHypo	DCUN1D1
PCDHGA10	SigHyper			cg15001032	7	142568715	142568838	0.360798	0.504316	0.143518	3.06035e-08	3.50422e-07	SigHyper	DDC;DDC
PCDHGA5	SigHyper			cg13654573	14	53576363	53576486	0.60271	0.746757	0.144047	1.32174e-12	1.4084e-10	SigHyper	DDHD1;DDHD1;DDHD1
PCDHGB4	SigHyper			cg08469255	6	30851069	30851192	0.74082	0.868693	0.127873	6.62286e-14	1.76407e-11	SigHyper	DDR1;DDR1
PCDHGA3	SigHyper			cg11975790	6	30853608	30853731	0.606993	0.743507	0.136514	6.87182e-06	3.54427e-05	SigHyper	DDR1;DDR1
PCDHGA2	SigHyper			cg18497064	X	110342214	110342337	0.614526	0.735048	0.120522	0.000293545	0.000963704	SigHyper	DDX26B
PCDHGA7	SigHyper			cg02787689	8	6828103	6828226	0.427944	0.258364	-0.16958	4.66876e-13	6.60175e-11	SigHypo	DEFA10P
PCDHGB2	SigHyper			cg10679266	8	6795980	6796103	0.541162	0.377803	-0.163359	5.40238e-11	2.22708e-09	SigHypo	DEFA4
PCDHGB5	SigHyper			cg19401149	8	6796618	6796741	0.433712	0.267565	-0.166147	5.76935e-10	1.40277e-08	SigHypo	DEFA4
PCNT	SigHyper			cg16931068	20	31350405	31350528	0.295295	0.436899	0.141604	0.00157758	0.00425307	SigHyper	DEFB127
PCNXL3	SigHyper			cg09592958	20	207161	207284	0.709897	0.83505	0.125153	3.91864e-10	1.03576e-08	SigHyper	DEFB129
PCYT1B	SigHyper			cg16677947	8	7753688	7753811	0.469176	0.587616	0.118441	1.24843e-05	5.97366e-05	SigHyper	DEFB4
PDCD1	SigHyper			cg13951190	9	126155038	126155161	0.562385	0.738481	0.176096	1.89601e-10	5.896e-09	SigHyper	DENND1A
PDE11A	SigHyper			cg19268695	1	111743411	111743534	0.482969	0.634972	0.152003	4.19801e-14	1.30503e-11	SigHyper	DENND2D
PDE2A	SigHyper			cg23631538	1	111743537	111743660	0.685985	0.849233	0.163248	1.67214e-13	3.28609e-11	SigHyper	DENND2D
PDE5A	SigHyper			cg19269039	1	235500468	235500591	0.351351	0.468208	0.116857	7.27131e-08	7.19642e-07	SigHyper	DENND2D;DENND2D
PDE7A	SigHyper			cg09859659	8	142180109	142180232	0.503143	0.264369	-0.238774	9.05042e-09	1.28473e-07	SigHypo	DENND3
PDE7B	SigHyper			cg12809098	8	142165310	142165433	0.49803	0.248684	-0.249346	1.89683e-12	1.82641e-10	SigHypo	DENND3
PDE9A	SigHyper			cg14480530	8	142183507	142183630	0.275303	0.0900526	-0.185251	8.34157e-12	5.3957e-10	SigHypo	DENND3
PDHA1	SigHyper			cg15891546	8	142179908	142180031	0.461275	0.18705	-0.274225	1.70565e-11	9.27775e-10	SigHypo	DENND3
PDZD3	SigHyper			cg19991046	8	142183677	142183800	0.318311	0.148877	-0.169434	5.73366e-14	1.60192e-11	SigHypo	DENND3
PDZD4	SigHyper			cg25016112	8	142192718	142192841	0.247364	0.101096	-0.146267	4.86583e-11	2.0558e-09	SigHypo	DENND3
PEBP4	SigHyper			cg18167921	1	68963198	68963321	0.332842	0.232834	-0.100008	2.05939e-06	1.24368e-05	SigHypo	DEPDC1;DEPDC1
PEG10	SigHyper			cg09090376	11	33040743	33040866	0.616287	0.754016	0.137729	1.12561e-10	3.91106e-09	SigHyper	DEPDC7;DEPDC7
PELI1	SigHyper			cg10782923	12	56329731	56329854	0.702942	0.8683	0.165358	4.6958e-16	7.35539e-13	SigHyper	DGKA;DGKA;DGKA;DGKA
PEX14	SigHyper			cg11612905	2	234359654	234359777	0.549625	0.441473	-0.108151	2.03719e-09	3.8431e-08	SigHypo	DGKD;DGKD
PFKFB3	SigHyper			cg20300794	2	234359705	234359828	0.595088	0.484238	-0.11085	4.80541e-11	2.0363e-09	SigHypo	DGKD;DGKD
PFKP	SigHyper			cg04391718	3	185911702	185911825	0.439068	0.556499	0.117431	4.25834e-06	2.33592e-05	SigHyper	DGKG;DGKG;DGKG
PHF1	SigHyper			cg22948808	11	46360763	46360886	0.376799	0.258088	-0.118712	1.82258e-09	3.5161e-08	SigHypo	DGKZ
PHTF2	SigHyper			cg13247398	11	46366840	46366963	0.250467	0.137132	-0.113335	6.41666e-07	4.56344e-06	SigHypo	DGKZ;DGKZ
PIM3	SigHyper			cg22381196	16	72041376	72041499	0.448104	0.144218	-0.303885	3.94165e-14	1.25424e-11	SigHypo	DHODH
PIP4K2A	SigHyper			cg23434304	14	24457509	24457632	0.334783	0.153508	-0.181275	2.9396e-12	2.51525e-10	SigHypo	DHRS4L2
PIP5K1A	SigHyper			cg22129276	2	169926103	169926226	0.272003	0.127836	-0.144168	8.56184e-13	1.01923e-10	SigHypo	DHRS9;DHRS9
PIP5K1C	SigHyper			cg05624376	2	169939876	169939999	0.431793	0.207109	-0.224684	4.53246e-11	1.9441e-09	SigHypo	DHRS9;DHRS9;DHRS9;DHRS9
PIR	SigHyper			cg12977548	4	24579968	24580091	0.592131	0.699194	0.107063	1.89703e-08	2.35842e-07	SigHyper	DHX15
FIGF	SigHyper			cg01999566	6	30624449	30624572	0.315775	0.146042	-0.169733	2.60468e-13	4.42693e-11	SigHypo	DHX16;DHX16
PITPNC1	SigHyper			cg09379497	6	30624467	30624590	0.482671	0.306978	-0.175693	5.2905e-11	2.19074e-09	SigHypo	DHX16;DHX16
PKD1L1	SigHyper			cg21513254	6	30624502	30624625	0.438228	0.223716	-0.214512	1.30015e-11	7.5337e-10	SigHypo	DHX16;DHX16
PKIG	SigHyper			cg08622923	12	122712116	122712239	0.652781	0.779677	0.126896	1.20945e-13	2.65498e-11	SigHyper	DIABLO;DIABLO;DIABLO;DIABLO
PKN3	SigHyper			cg10802680	12	122712075	122712198	0.560808	0.714584	0.153776	1.67649e-15	1.6453e-12	SigHyper	DIABLO;DIABLO;DIABLO;DIABLO
PKNOX2	SigHyper			cg11804414	12	122712137	122712260	0.647446	0.808897	0.161452	3.3261e-13	5.18318e-11	SigHyper	DIABLO;DIABLO;DIABLO;DIABLO
PLA2G2F	SigHyper			cg14094409	12	122712093	122712216	0.728971	0.892776	0.163805	8.66878e-11	3.20629e-09	SigHyper	DIABLO;DIABLO;DIABLO;DIABLO
PLAT	SigHyper			cg19529732	12	122712101	122712224	0.553062	0.754465	0.201403	1.01562e-12	1.15833e-10	SigHyper	DIABLO;DIABLO;DIABLO;DIABLO
PLCG1	SigHyper			cg14506192	12	122711988	122712111	0.742618	0.873464	0.130846	4.36488e-12	3.34832e-10	SigHyper	DIABLO;DIABLO;DIABLO;DIABLO;DIABLO;DIABLO
PLEC1	SigHyper			cg05512157	12	50901878	50902001	0.479384	0.59683	0.117446	1.22348e-09	2.55404e-08	SigHyper	DIP2B
PLEKHA1	SigHyper			cg15986644	10	516683	516806	0.785464	0.929091	0.143628	1.63375e-11	8.97818e-10	SigHyper	DIP2C
PLEKHG6	SigHyper			cg23128584	10	323649	323772	0.46986	0.225521	-0.24434	1.0246e-08	1.4219e-07	SigHypo	DIP2C
PLP1	SigHyper			cg04833533	3	38080323	38080446	0.668624	0.807832	0.139208	9.95195e-14	2.31217e-11	SigHyper	DLEC1;DLEC1
PLS3	SigHyper			cg01752594	13	50696070	50696193	0.487917	0.358914	-0.129003	9.89767e-06	4.87299e-05	SigHypo	DLEU2
PLSCR1	SigHyper			cg17241776	13	51417469	51417592	0.333404	0.212639	-0.120765	4.84917e-06	2.61476e-05	SigHypo	DLEU7
PLXNA2	SigHyper			cg12594803	3	196908930	196909053	0.367738	0.175059	-0.192678	0.000164886	0.000578961	SigHypo	DLG1;DLG1
PLXNA4	SigHyper			cg14716968	11	84635906	84636029	0.485965	0.611186	0.125222	8.38286e-06	4.21345e-05	SigHyper	DLG2;DLG2
PLXNB2	SigHyper			cg03110921	10	79597461	79597584	0.659014	0.782039	0.123025	6.55154e-11	2.58379e-09	SigHyper	DLG5
PMP22	SigHyper			cg05809437	8	38326209	38326332	0.692146	0.794585	0.102438	1.90194e-05	8.63983e-05	SigHyper	DLGAP2
PNKD	SigHyper			cg19354122	X	150067114	150067237	0.580291	0.694417	0.114126	0.00389145	0.00939609	SigHyper	DMD;DMD
TMBIM1	SigHyper			cg14808040	12	124418532	124418655	0.642547	0.764498	0.12195	4.61069e-09	7.41514e-08	SigHyper	DNAH10
POMC	SigHyper			cg13953458	11	124506378	124506501	0.563017	0.672556	0.109539	5.19463e-10	1.29254e-08	SigHyper	DNAJB13
POP4	SigHyper			cg15670924	11	73669256	73669379	0.584871	0.732171	0.147301	3.55475e-05	0.000149713	SigHyper	DNAJB13
POU2AF1	SigHyper			cg20737388	11	73668626	73668749	0.534644	0.691861	0.157218	4.55056e-05	0.000186121	SigHyper	DNAJB13
PPAP2B	SigHyper			cg18245230	7	157204586	157204709	0.663191	0.791643	0.128452	5.4124e-10	1.33598e-08	SigHyper	DNAJB6
PPEF1	SigHyper			cg16764778	15	41061410	41061533	0.315918	0.187513	-0.128406	3.10012e-11	1.45966e-09	SigHypo	DNAJC17;C15orf62
PPM1E	SigHyper			cg17113968	15	41061527	41061650	0.282127	0.160775	-0.121352	5.40695e-09	8.43422e-08	SigHypo	DNAJC17;C15orf62
PPM1G	SigHyper			cg21908038	19	281291	281414	0.627708	0.752137	0.124429	1.25901e-06	8.1425e-06	SigHyper	DNASE2
PPP1R2	SigHyper			cg16696002	1	172189728	172189851	0.423179	0.280627	-0.142553	3.17825e-10	8.79966e-09	SigHypo	DNM3;DNM3
PRAGMIN	SigHyper			cg17591816	1	172239092	172239215	0.496732	0.308305	-0.188427	2.90069e-10	8.19435e-09	SigHypo	DNM3;DNM3
PRDM1	SigHyper			cg18759260	1	171916040	171916163	0.657743	0.760227	0.102484	5.10157e-07	3.74743e-06	SigHyper	DNM3;DNM3
PRDM16	SigHyper			cg14765206	10	73611073	73611196	0.595998	0.72433	0.128332	4.13253e-13	6.04963e-11	SigHyper	DNMBP
PRF1	SigHyper			cg14189391	2	25527347	25527470	0.520077	0.370158	-0.149919	1.02936e-06	6.85166e-06	SigHypo	DNMT3A;DNMT3A;DNMT3A
PRKCA	SigHyper			cg15302376	2	235928662	235928785	0.731017	0.860819	0.129801	1.01982e-11	6.2796e-10	SigHyper	DNMT3A;DNMT3A;DNMT3A
PRKCB	SigHyper			cg09835408	20	43945601	43945724	0.361319	0.186646	-0.174672	1.05931e-11	6.4693e-10	SigHypo	DNMT3B;DNMT3B;DNMT3B
PRKCE	SigHyper			cg13788819	20	33104204	33104327	0.271898	0.153656	-0.118243	3.35469e-09	5.72288e-08	SigHypo	DNMT3B;DNMT3B;DNMT3B
PRKCH	SigHyper			cg15635600	21	45681834	45681957	0.687307	0.788915	0.101608	0.00145301	0.0039534	SigHyper	DNMT3L;DNMT3L;DNMT3L;DNMT3L
PRKCZ	SigHyper			cg24949488	10	98064362	98064485	0.671327	0.872506	0.201178	1.92321e-13	3.62808e-11	SigHyper	DNTT;DNTT
PRMT2	SigHyper			cg20728490	10	98064175	98064298	0.441027	0.625855	0.184828	2.38427e-11	1.19924e-09	SigHyper	DNTT;DNTT;DNTT;DNTT
PRMT8	SigHyper			cg15930703	2	225775142	225775265	0.619359	0.461468	-0.157891	2.70625e-05	0.000117746	SigHypo	DOCK10
PSEN2	SigHyper			cg04730794	5	169144438	169144561	0.502453	0.258024	-0.244429	8.92503e-14	2.14897e-11	SigHypo	DOCK2
PSMB8	SigHyper			cg27591502	5	169302816	169302939	0.437335	0.248225	-0.189109	5.13498e-10	1.28078e-08	SigHypo	DOCK2;FAM196B
PSORS1C1	SigHyper			cg24232444	13	99545448	99545571	0.299195	0.165324	-0.133871	1.31085e-10	4.40846e-09	SigHypo	DOCK9;DOCK9;DOCK9;DOCK9
PTCHD2	SigHyper			cg20706438	2	74783005	74783128	0.29257	0.164602	-0.127968	2.39734e-10	7.08173e-09	SigHypo	DOK1
PTCRA	SigHyper			cg15316716	8	21769797	21769920	0.639432	0.800868	0.161435	4.48403e-13	6.42283e-11	SigHyper	DOK2
PTGFRN	SigHyper			cg21163717	8	21769903	21770026	0.557971	0.74451	0.186539	1.86449e-08	2.32464e-07	SigHyper	DOK2
PTK2B	SigHyper			cg02357714	5	176936563	176936686	0.310571	0.204504	-0.106067	1.02176e-07	9.56399e-07	SigHypo	DOK3;DOK3;DOK3
PTP4A2	SigHyper			cg19647567	5	176935305	176935428	0.384029	0.233237	-0.150792	3.16599e-09	5.46219e-08	SigHypo	DOK3;DOK3;DOK3
PTPN6	SigHyper			cg05345285	19	2215718	2215841	0.795973	0.906814	0.110841	4.62103e-11	1.97471e-09	SigHyper	DOT1L
PTPRA	SigHyper			cg11251006	19	2227699	2227822	0.719283	0.828422	0.109139	3.12882e-09	5.40947e-08	SigHyper	DOT1L
PTPRE	SigHyper			cg10512278	16	27279610	27279733	0.346255	0.241311	-0.104944	5.52873e-09	8.59053e-08	SigHypo	DPEP2
PTPRN2	SigHyper			cg18650518	3	16300538	16300661	0.77179	0.875472	0.103682	7.4444e-12	4.94843e-10	SigHyper	DPH3;DPH3
PUM1	SigHyper			cg04205769	1	101488098	101488221	0.474345	0.232819	-0.241527	2.49532e-12	2.22324e-10	SigHypo	DPH5;DPH5;DPH5
PXN	SigHyper			cg14586500	9	132900904	132901027	0.311527	0.142392	-0.169135	9.98238e-12	6.17795e-10	SigHypo	DPM2
PYROXD2	SigHyper			cg15353603	2	162915902	162916025	0.723924	0.841182	0.117258	4.96169e-11	2.08686e-09	SigHyper	DPP4
RAB11FIP1	SigHyper			cg19555191	7	154474067	154474190	0.634247	0.747768	0.113521	1.79828e-05	8.22552e-05	SigHyper	DPP6;DPP6;DPP6
RAB40B	SigHyper			cg12443195	3	109057509	109057632	0.251366	0.126224	-0.125141	1.79887e-11	9.65976e-10	SigHypo	DPPA4
RAB41	SigHyper			cg18560366	3	109057564	109057687	0.267596	0.130477	-0.137119	8.4736e-12	5.45556e-10	SigHypo	DPPA4
RAB8B	SigHyper			cg19426413	17	29302235	29302358	0.46174	0.347721	-0.114019	1.47888e-06	9.35232e-06	SigHypo	DPRXP4;RNF135;RNF135
RAG1	SigHyper			cg10789956	8	26467541	26467664	0.399896	0.195275	-0.20462	4.0554e-12	3.17358e-10	SigHypo	DPYSL2
RANBP9	SigHyper			cg27425327	12	102270723	102270846	0.380129	0.278673	-0.101456	5.88181e-07	4.23354e-06	SigHypo	DRAM1
RAP1GDS1	SigHyper			cg10827767	22	31794522	31794645	0.600481	0.481605	-0.118875	5.16245e-06	2.76018e-05	SigHypo	DRG1
RAPGEF1	SigHyper			cg07472373	10	50595181	50595304	0.474631	0.195633	-0.278998	7.49276e-13	9.27667e-11	SigHypo	DRGX
RARA	SigHyper			cg02853387	11	117484904	117485027	0.611091	0.74002	0.12893	0.000108188	0.000399202	SigHyper	DSCAML1
RARG	SigHyper			cg15609678	11	117477155	117477278	0.427005	0.601754	0.174749	8.06114e-08	7.84084e-07	SigHyper	DSCAML1
RASA3	SigHyper			cg00129811	6	116726398	116726521	0.433962	0.574617	0.140655	2.04104e-06	1.23404e-05	SigHyper	DSE;DSE
RASSF5	SigHyper			cg27058931	6	56617936	56618059	0.754514	0.856561	0.102048	4.11231e-13	6.04006e-11	SigHyper	DST;DST;DST;DST
RBM20	SigHyper			cg06311422	6	56406336	56406459	0.353504	0.172972	-0.180533	3.61563e-08	4.02445e-07	SigHypo	DST;DST;DST;DST;DST
RBM38	SigHyper			cg15373592	6	56405167	56405290	0.368136	0.148046	-0.220089	5.99559e-12	4.23676e-10	SigHypo	DST;DST;DST;DST;DST
RBM46	SigHyper			cg10573932	20	17549697	17549820	0.30332	0.201567	-0.101753	1.41834e-06	9.02e-06	SigHypo	DSTN;DSTN
RBMS1	SigHyper			cg03948781	1	205179583	205179706	0.351666	0.158351	-0.193315	2.97816e-07	2.37066e-06	SigHypo	DSTYK;DSTYK
RBMY1F	SigHyper			cg17889831	1	205181581	205181704	0.371239	0.188679	-0.18256	1.09255e-09	2.33113e-08	SigHypo	DSTYK;DSTYK
RBMY2FP	SigHyper			cg25784280	18	32289350	32289473	0.364001	0.178964	-0.185037	1.26983e-11	7.4104e-10	SigHypo	DTNA;DTNA;DTNA;DTNA;DTNA
RBMY1J	SigHyper			cg18517540	18	32446543	32446666	0.663853	0.863955	0.200102	1.2905e-14	5.93873e-12	SigHyper	DTNA;DTNA;DTNA;DTNA;DTNA;DTNA;DTNA
RBP1	SigHyper			cg27664496	12	113515835	113515958	0.404358	0.281803	-0.122555	2.23872e-05	9.96354e-05	SigHypo	DTX1
RBPMS	SigHyper			cg12882572	17	73842017	73842140	0.331622	0.157174	-0.174447	1.10524e-08	1.51377e-07	SigHypo	DUSP14
RCAN2	SigHyper			cg02431562	2	96809970	96810093	0.625757	0.810097	0.18434	1.1555e-14	5.54977e-12	SigHyper	DUSP2
RCAN3	SigHyper			cg08932727	6	328182	328305	0.646029	0.762618	0.11659	1.38914e-06	8.8569e-06	SigHyper	DUSP22
RDH8	SigHyper			cg10270150	6	297974	298097	0.26908	0.15219	-0.11689	1.18286e-05	5.69658e-05	SigHypo	DUSP22
RERE	SigHyper			cg12812662	17	41857603	41857726	0.330057	0.209562	-0.120495	1.98212e-12	1.88355e-10	SigHypo	DUSP3;C17orf105
RFTN1	SigHyper			cg07239716	12	89744488	89744611	0.25741	0.14032	-0.117089	4.28377e-08	4.63002e-07	SigHypo	DUSP6;DUSP6
RGL4	SigHyper			cg27365701	12	89744150	89744273	0.325107	0.201609	-0.123498	2.46689e-06	1.45241e-05	SigHypo	DUSP6;DUSP6
LOC91316	SigHyper			cg05504759	3	52087583	52087706	0.384314	0.489389	0.105075	4.94584e-11	2.08182e-09	SigHyper	DUSP7
RGMB	SigHyper			cg05089897	21	35898975	35899098	0.574611	0.441699	-0.132912	9.74095e-07	6.53132e-06	SigHypo	DYRK1A;DYRK1A;DYRK1A;DYRK1A;DYRK1A
RGS1	SigHyper			cg06270401	12	4699085	4699208	0.448487	0.156942	-0.291545	6.86824e-17	2.63824e-13	SigHypo	DYRK4
RGS12	SigHyper			cg09418321	12	65673222	65673345	0.395092	0.148926	-0.246166	1.71518e-17	1.26366e-13	SigHypo	DYRK4
RGS3	SigHyper			cg14030719	20	32266794	32266917	0.588027	0.806063	0.218036	1.24133e-15	1.40853e-12	SigHyper	E2F1
RHBDD2	SigHyper			cg19593285	20	32267661	32267784	0.806632	0.9187	0.112069	1.76803e-12	1.7354e-10	SigHyper	E2F1
RHCG	SigHyper			cg08628635	6	20483859	20483982	0.448688	0.171386	-0.277303	3.71262e-12	2.98224e-10	SigHypo	E2F3
RHOH	SigHyper			cg14788563	6	20417986	20418109	0.378889	0.242118	-0.136772	1.26002e-09	2.61502e-08	SigHypo	E2F3
RIMBP2	SigHyper			cg09096787	10	131682386	131682509	0.235503	0.124515	-0.110988	5.64546e-08	5.82031e-07	SigHypo	EBF3
RIMS3	SigHyper			cg09639430	10	131694830	131694953	0.563364	0.681505	0.118141	2.48855e-07	2.03514e-06	SigHyper	EBF3
RNASE13	SigHyper			cg24553417	13	50244794	50244917	0.442016	0.183011	-0.259005	7.5606e-13	9.32935e-11	SigHypo	EBPL
RNASEK	SigHyper			cg13086983	1	21664810	21664933	0.394009	0.138773	-0.255236	8.24191e-13	9.92017e-11	SigHypo	ECE1
C17orf49	SigHyper			cg25007705	1	21588799	21588922	0.330619	0.164392	-0.166227	5.48569e-11	2.25205e-09	SigHypo	ECE1;ECE1;ECE1;ECE1
RNF145	SigHyper			cg10028625	3	172494364	172494487	0.506523	0.287578	-0.218945	1.06942e-10	3.76132e-09	SigHypo	ECT2
RNF149	SigHyper			cg25448856	12	93172875	93172998	0.493328	0.210197	-0.28313	4.04111e-14	1.2709e-11	SigHypo	EEA1
RNF216	SigHyper			cg12608507	2	207025477	207025600	0.431781	0.556821	0.125041	7.28233e-08	7.20468e-07	SigHyper	EEF1B2;EEF1B2;SNORD51;NDUFS1;SNORA41;EEF1B2
RNF220	SigHyper			cg00648883	13	32524761	32524884	0.291677	0.167168	-0.124509	2.01799e-10	6.18734e-09	SigHypo	EEF1DP3
RNF39	SigHyper			cg00424276	7	105222180	105222303	0.21785	0.114179	-0.103671	2.5554e-11	1.26469e-09	SigHypo	EFCAB10
ROBO4	SigHyper			cg09524686	11	829182	829305	0.337865	0.207929	-0.129936	1.50912e-11	8.44431e-10	SigHypo	EFCAB4A
RORA	SigHyper			cg12375380	3	19976136	19976259	0.44556	0.569824	0.124264	3.92334e-05	0.000163249	SigHyper	EFHB
ROS1	SigHyper			cg25978218	1	15738732	15738855	0.224662	0.111125	-0.113537	6.88851e-08	6.87615e-07	SigHypo	EFHD2
RP1-177G6.2	SigHyper			cg07812390	X	118751995	118752118	0.573719	0.680624	0.106905	0.000333849	0.00108026	SigHyper	EFNB1
RPA2	SigHyper			cg17906168	13	102068234	102068357	0.721832	0.614326	-0.107506	8.5022e-06	4.26504e-05	SigHypo	EFNB2
RPA3	SigHyper			cg04093633	15	82469848	82469971	0.457986	0.257402	-0.200584	8.136e-11	3.05117e-09	SigHypo	EFTUD1;EFTUD1
RPH3AL	SigHyper			cg08810842	8	22548546	22548669	0.247607	0.142899	-0.104708	6.17971e-07	4.41837e-06	SigHypo	EGR3
RPL23	SigHyper			cg14394550	8	22548400	22548523	0.212352	0.0941792	-0.118173	0.00240515	0.00616614	SigHypo	EGR3
RPL23A	SigHyper			cg07019638	11	64635774	64635897	0.76615	0.918428	0.152278	2.0477e-14	8.10523e-12	SigHyper	EHD1
SNORD4A	SigHyper			cg11321083	11	64638190	64638313	0.322131	0.123135	-0.198996	2.47467e-16	5.24274e-13	SigHypo	EHD1
RPS11	SigHyper			cg14378925	11	64635728	64635851	0.659332	0.840076	0.180744	1.73311e-14	7.27364e-12	SigHyper	EHD1
RPS15A	SigHyper			cg16434190	11	64642144	64642267	0.35188	0.156289	-0.19559	5.12462e-17	2.30407e-13	SigHypo	EHD1
RPS6	SigHyper			cg10142436	15	42209178	42209301	0.292267	0.158762	-0.133505	4.35304e-11	1.88743e-09	SigHypo	EHD4
RPS6KA2	SigHyper			cg19460095	11	34672025	34672148	0.483397	0.606211	0.122814	0.000749673	0.00220688	SigHyper	EHF
RPTOR	SigHyper			cg24533720	7	6099233	6099356	0.272643	0.393208	0.120566	7.14777e-09	1.05985e-07	SigHyper	EIF2AK1;EIF2AK1
RSBN1	SigHyper			cg12073251	8	141568652	141568775	0.434873	0.295327	-0.139546	1.22439e-06	7.94748e-06	SigHypo	EIF2C2;EIF2C2
RTN2	SigHyper			cg13157980	8	141599141	141599264	0.433828	0.581579	0.147751	7.11535e-13	8.92317e-11	SigHyper	EIF2C2;EIF2C2
RUNX3	SigHyper			cg19352830	8	141599356	141599479	0.658269	0.811488	0.153219	1.89593e-12	1.82618e-10	SigHyper	EIF2C2;EIF2C2
RUVBL1	SigHyper			cg15142192	1	36521401	36521524	0.406803	0.213655	-0.193149	7.92135e-11	2.98798e-09	SigHypo	EIF2C3;EIF2C3
S100A7A	SigHyper			cg08078028	10	120802096	120802219	0.561966	0.366426	-0.19554	1.07563e-11	6.54018e-10	SigHypo	EIF3A
S1PR1	SigHyper			cg03633458	19	852284	852407	0.33415	0.164928	-0.169222	3.3981e-13	5.25155e-11	SigHypo	ELANE
SAMD12	SigHyper			cg07239938	19	852813	852936	0.341799	0.210245	-0.131555	6.43841e-09	9.72606e-08	SigHypo	ELANE
SAMD3	SigHyper			cg26227005	1	50574517	50574640	0.271809	0.170263	-0.101546	1.98787e-09	3.76864e-08	SigHypo	ELAVL4;ELAVL4;ELAVL4;ELAVL4;ELAVL4
SAMD4A	SigHyper			cg05098343	7	37071686	37071809	0.75422	0.863947	0.109727	1.60279e-11	8.85514e-10	SigHyper	ELMO1
SAMD9	SigHyper			cg05642546	7	37298927	37299050	0.379184	0.136261	-0.242923	2.45604e-13	4.25918e-11	SigHypo	ELMO1
SARDH	SigHyper			cg06892898	7	2594836	2594959	0.250192	0.141224	-0.108968	2.06957e-08	2.53344e-07	SigHypo	ELMO1;ELMO1;ELMO1
SBF1	SigHyper			cg17314888	7	73442282	73442405	0.31974	0.193336	-0.126404	7.72405e-10	1.76791e-08	SigHypo	ELN;ELN;ELN;ELN;ELN
SBNO2	SigHyper			cg23129573	7	99149191	99149314	0.217741	0.10044	-0.117301	2.94564e-09	5.15357e-08	SigHypo	ELN;ELN;ELN;ELN;ELN;ELN;ELN;ELN;ELN;ELN
SCARA5	SigHyper			cg03649060	19	52800757	52800880	0.724957	0.843191	0.118234	3.66079e-14	1.19382e-11	SigHyper	ELOF1
SCD5	SigHyper			cg20086579	19	11665102	11665225	0.668308	0.826141	0.157833	1.10655e-11	6.68467e-10	SigHyper	ELOF1
SCG3	SigHyper			cg02859516	4	111105688	111105811	0.238851	0.133284	-0.105567	1.54489e-06	9.70345e-06	SigHypo	ELOVL6;ELOVL6
SCGN	SigHyper			cg27019278	4	101438804	101438927	0.409628	0.288626	-0.121001	2.768e-09	4.90538e-08	SigHypo	EMCN;EMCN
SCHIP1	SigHyper			cg01168584	18	2903245	2903368	0.439225	0.302126	-0.137099	3.03326e-08	3.47903e-07	SigHypo	EMILIN2
SCNN1G	SigHyper			cg05318454	19	46117805	46117928	0.548826	0.715459	0.166633	3.70345e-13	5.58412e-11	SigHyper	EML2
SCRN1	SigHyper			cg08126118	13	43930918	43931041	0.398281	0.22357	-0.174711	2.3977e-10	7.08234e-09	SigHypo	ENOX1;ENOX1
SCRN2	SigHyper			cg12497543	10	97515377	97515500	0.331779	0.15721	-0.174569	5.05045e-11	2.11376e-09	SigHypo	ENTPD1;ENTPD1;ENTPD1;ENTPD1;ENTPD1;ENTPD1;ENTPD1
SDCCAG8	SigHyper			cg13471990	10	97515222	97515345	0.271978	0.113932	-0.158047	2.79745e-11	1.35256e-09	SigHypo	ENTPD1;ENTPD1;ENTPD1;ENTPD1;ENTPD1;ENTPD1;ENTPD1
SDF4	SigHyper			cg08476244	2	120867222	120867345	0.243525	0.12374	-0.119786	2.15171e-13	3.90441e-11	SigHypo	EPB41L5
SDK1	SigHyper			cg02046552	8	145556129	145556252	0.32067	0.131998	-0.188673	1.44281e-12	1.49972e-10	SigHypo	EPB49;EPB49;EPB49;EPB49
SDK2	SigHyper			cg07092111	10	32621403	32621526	0.539209	0.702038	0.162828	1.27447e-15	1.42016e-12	SigHyper	EPC1
SDR16C6	SigHyper			cg12746947	1	38227094	38227217	0.590312	0.76196	0.171648	2.71533e-05	0.000118085	SigHyper	EPHA10;EPHA10
SEC14L1	SigHyper			cg15146752	1	16482767	16482890	0.485513	0.366613	-0.1189	1.28042e-07	1.15796e-06	SigHypo	EPHA2
SEC23B	SigHyper			cg26793227	1	16483658	16483781	0.584778	0.435927	-0.148851	2.16857e-08	2.63298e-07	SigHypo	EPHA2
SEMA3E	SigHyper			cg10835083	2	222395101	222395224	0.647745	0.782038	0.134292	3.7224e-09	6.2304e-08	SigHyper	EPHA4
SEMA4B	SigHyper			cg05269784	1	22920169	22920292	0.531986	0.670439	0.138452	0.0024709	0.00631434	SigHyper	EPHA8
SEMA5B	SigHyper			cg01363198	3	134878739	134878862	0.54965	0.677289	0.127639	4.71242e-05	0.000191944	SigHyper	EPHB1
Sep-09	SigHyper			cg12599168	7	24324435	24324558	0.725229	0.833065	0.107837	4.41927e-12	3.37883e-10	SigHyper	EPHB6
SERINC5	SigHyper			cg04857672	19	11495077	11495200	0.23989	0.10844	-0.13145	4.32935e-13	6.2641e-11	SigHypo	EPOR
SERPINB7	SigHyper			cg02670343	1	51888289	51888412	0.638148	0.528812	-0.109336	6.66557e-07	4.71482e-06	SigHypo	EPS15;EPS15
SERPINB9	SigHyper			cg10016788	19	55599029	55599152	0.364924	0.247653	-0.117271	0.000646598	0.001937	SigHypo	EPS8L1;EPS8L1
SFMBT1	SigHyper			cg06708720	12	1099075	1099198	0.480438	0.36611	-0.114328	2.19266e-09	4.07699e-08	SigHypo	ERC1;ERC1;ERC1;ERC1;ERC1
SFRS12	SigHyper			cg10753966	3	40428713	40428836	0.495472	0.612158	0.116686	0.00136502	0.00374081	SigHyper	ERC2
SFT2D3	SigHyper			cg00990740	21	39871287	39871410	0.272054	0.167191	-0.104863	1.37523e-09	2.80812e-08	SigHypo	ERG;ERG;ERG;ERG
SGIP1	SigHyper			cg07496207	5	172280684	172280807	0.443324	0.235982	-0.207342	2.35075e-13	4.13726e-11	SigHypo	ERGIC1
SGK269	SigHyper			cg06638529	1	44704073	44704196	0.388472	0.22895	-0.159522	1.35806e-09	2.78128e-08	SigHypo	ERI3
SH2D1A	SigHyper			cg07889790	8	622078	622201	0.490627	0.369742	-0.120885	0.000228573	0.000772759	SigHypo	ERICH1
SH2D3A	SigHyper			cg16779811	8	615409	615532	0.670633	0.802837	0.132204	1.84692e-11	9.86266e-10	SigHyper	ERICH1
SH2D4A	SigHyper			cg17932911	10	101942982	101943105	0.452468	0.31835	-0.134118	1.54588e-06	9.70866e-06	SigHypo	ERLIN1;ERLIN1
SH2D4B	SigHyper			cg17463083	17	62153284	62153407	0.348237	0.194681	-0.153556	9.37281e-09	1.32168e-07	SigHypo	ERN1
SH2D7	SigHyper			cg04118119	13	47371987	47372110	0.448053	0.190629	-0.257425	6.28082e-15	3.82341e-12	SigHypo	ESD
SH3BP1	SigHyper			cg00992687	5	54275155	54275278	0.663909	0.563586	-0.100323	0.00393326	0.00948582	SigHypo	ESM1;ESM1
SH3BP5	SigHyper			cg25565730	6	52710314	52710437	0.260947	0.134958	-0.125989	9.84123e-10	2.14213e-08	SigHypo	ESR1
SH3GL3	SigHyper			cg19584649	7	158607898	158608021	0.622396	0.742765	0.120369	0.000570366	0.00173382	SigHyper	ESYT2
SH3PXD2B	SigHyper			cg23730037	7	158596552	158596675	0.590258	0.717205	0.126948	7.1071e-07	4.97863e-06	SigHyper	ESYT2
SH3TC1	SigHyper			cg17110052	19	51858208	51858331	0.627622	0.733772	0.106149	1.1898e-10	4.08489e-09	SigHyper	ETFB;ETFB
SH3TC2	SigHyper			cg03295554	11	128395450	128395573	0.54001	0.694194	0.154184	7.63067e-11	2.90428e-09	SigHyper	ETS1
SHANK3	SigHyper			cg24065451	11	128419512	128419635	0.759694	0.560507	-0.199188	3.72065e-08	4.12337e-07	SigHypo	ETS1
SHISA9	SigHyper			cg25578781	11	61278148	61278271	0.308852	0.193902	-0.11495	1.91185e-08	2.37411e-07	SigHypo	ETS1
SIK3	SigHyper			cg11588197	11	128391494	128391617	0.22583	0.360023	0.134193	6.11031e-09	9.32002e-08	SigHyper	ETS1;ETS1;ETS1
SIPA1L1	SigHyper			cg24662823	11	128350635	128350758	0.762729	0.889379	0.12665	2.11485e-10	6.42269e-09	SigHyper	ETS1;ETS1;ETS1
SIRT2	SigHyper			cg25068347	11	128343784	128343907	0.665681	0.874072	0.208391	2.95215e-14	1.03203e-11	SigHyper	ETS1;ETS1;ETS1
RINL	SigHyper			cg00168694	21	40193056	40193179	0.403026	0.143943	-0.259083	6.90199e-12	4.68603e-10	SigHypo	ETS2
SIT1	SigHyper			cg21382392	1	101702689	101702812	0.359881	0.181524	-0.178357	1.31287e-12	1.40376e-10	SigHypo	ETV3L;ETV3L
SKAP1	SigHyper			cg00610577	12	12008666	12008789	0.266235	0.0894292	-0.176806	5.34151e-11	2.20721e-09	SigHypo	ETV6
SKI	SigHyper			cg06516865	12	11883921	11884044	0.267207	0.385532	0.118324	1.71906e-07	1.48624e-06	SigHyper	ETV6
SLAMF1	SigHyper			cg14693090	12	11899281	11899404	0.338816	0.150813	-0.188003	2.0626e-10	6.29589e-09	SigHypo	ETV6
SLC12A7	SigHyper			cg01290904	4	141230118	141230241	0.499797	0.375847	-0.12395	6.89668e-05	0.000268208	SigHypo	EVC2;EVC2
SLC16A1	SigHyper			cg14245199	14	100540291	100540414	0.649964	0.821557	0.171593	1.45418e-13	2.99733e-11	SigHyper	EVL
SLC16A14	SigHyper			cg10138630	17	74024966	74025089	0.356782	0.251218	-0.105564	4.49835e-10	1.1535e-08	SigHypo	EVPL
SLC20A1	SigHyper			cg17549878	17	18280849	18280972	0.317646	0.192882	-0.124764	8.32559e-08	8.05819e-07	SigHypo	EVPLL
SLC22A11	SigHyper			cg01544270	9	34048101	34048224	0.3696	0.207714	-0.161885	1.29267e-11	7.5047e-10	SigHypo	EXD3
SLC22A15	SigHyper			cg20618651	4	56718365	56718488	0.714217	0.869894	0.155677	6.05436e-10	1.45754e-08	SigHyper	EXOC1;EXOC1;EXOC1
SLC22A23	SigHyper			cg26227044	1	231471991	231472114	0.673941	0.796002	0.122061	5.80976e-05	0.000230692	SigHyper	EXOC8
SLC25A21	SigHyper			cg16374656	8	119124790	119124913	0.492354	0.364453	-0.127901	8.65254e-08	8.32112e-07	SigHypo	EXT1
SLC26A4	SigHyper			cg24509398	1	28416532	28416655	0.637354	0.741253	0.103899	6.09298e-05	0.000240553	SigHyper	EYA3
LOC286002	SigHyper			cg00499700	5	76116088	76116211	0.423674	0.246862	-0.176812	1.32889e-11	7.66455e-10	SigHypo	F2RL1
SLC2A1	SigHyper			cg11258404	5	76115810	76115933	0.26935	0.168181	-0.101168	9.42634e-09	1.32786e-07	SigHypo	F2RL1
SLC34A1	SigHyper			cg09475041	X	138612736	138612859	0.421146	0.530037	0.10889	2.17398e-05	9.71082e-05	SigHyper	F9
SLC35A5	SigHyper			cg25324164	11	61598330	61598453	0.267539	0.123784	-0.143755	5.30587e-11	2.19493e-09	SigHypo	FADS2
SLC35F3	SigHyper			cg06856840	15	80446451	80446574	0.323481	0.159152	-0.164329	6.91089e-12	4.68971e-10	SigHypo	FAH
SLC38A1	SigHyper			cg23088126	1	207078912	207079035	0.712385	0.827872	0.115487	4.25381e-12	3.28595e-10	SigHyper	FAIM3;FAIM3;FAIM3
SLC38A4	SigHyper			cg24809269	17	74260692	74260815	0.665568	0.804913	0.139345	2.09657e-11	1.08603e-09	SigHyper	FAM100B
SLC44A2	SigHyper			cg13992008	9	130739838	130739961	0.709694	0.885321	0.175627	2.56466e-13	4.39012e-11	SigHyper	FAM102A
SLC47A1	SigHyper			cg14717752	5	14686255	14686378	0.549522	0.676428	0.126906	2.57101e-08	3.03236e-07	SigHyper	FAM105B
SLC47A2	SigHyper			cg04638265	10	14628301	14628424	0.528317	0.663125	0.134808	6.49728e-15	3.90946e-12	SigHyper	FAM107B
SLC4A5	SigHyper			cg16047117	22	42470063	42470186	0.49207	0.36088	-0.131189	0.000207404	0.000709045	SigHypo	FAM109B
SLC5A1	SigHyper			cg08653292	11	58920029	58920152	0.73044	0.839193	0.108753	4.04247e-10	1.06115e-08	SigHyper	FAM111A;FAM111A;FAM111A;FAM111A;FAM111A
SLC5A4	SigHyper			cg24576960	4	87797502	87797625	0.415023	0.313494	-0.101529	6.5372e-06	3.3927e-05	SigHypo	FAM114A1
SLC6A18	SigHyper			cg10438089	17	47818514	47818637	0.299726	0.406058	0.106332	1.56749e-09	3.11403e-08	SigHyper	FAM117A
SLC6A4	SigHyper			cg00439981	6	170684299	170684422	0.50524	0.183534	-0.321706	2.55939e-14	9.40075e-12	SigHypo	FAM120B
SLC7A7	SigHyper			cg07794384	2	131518131	131518254	0.65804	0.770325	0.112285	0.0014054	0.00383873	SigHyper	FAM123C;FAM123C;FAM123C;FAM123C
SLC8A2	SigHyper			cg23013850	2	225266304	225266427	0.279322	0.141301	-0.138021	1.53293e-11	8.55485e-10	SigHypo	FAM124B;FAM124B
SLFN12L	SigHyper			cg26154999	2	225266346	225266469	0.292609	0.136837	-0.155772	8.0006e-14	1.99431e-11	SigHypo	FAM124B;FAM124B
SMARCA4	SigHyper			cg13618969	9	129184186	129184309	0.486452	0.297527	-0.188925	2.70695e-11	1.32157e-09	SigHypo	FAM125B
SMCP	SigHyper			cg13676763	9	129262204	129262327	0.524285	0.417004	-0.107281	8.33534e-11	3.10888e-09	SigHypo	FAM125B
SMEK1	SigHyper			cg02677635	9	129099507	129099630	0.397955	0.186279	-0.211676	4.01451e-12	3.1492e-10	SigHypo	FAM125B;FAM125B
SMEK3P	SigHyper			cg04231677	1	184808004	184808127	0.366842	0.190497	-0.176345	5.66463e-09	8.76354e-08	SigHypo	FAM129A
SMPD3	SigHyper			cg12141056	1	184944785	184944908	0.691565	0.822021	0.130456	1.24253e-10	4.22598e-09	SigHyper	FAM129A
SMPX	SigHyper			cg07302959	7	92198639	92198762	0.352567	0.144599	-0.207968	3.02734e-11	1.43429e-09	SigHypo	FAM133B;FAM133B
SMURF1	SigHyper			cg03878190	2	23784893	23785016	0.270798	0.14505	-0.125747	1.65112e-07	1.43659e-06	SigHypo	FAM134A
SNAP47	SigHyper			cg00461022	5	16618052	16618175	0.582147	0.746746	0.164599	1.53802e-09	3.06731e-08	SigHyper	FAM134B
SNED1	SigHyper			cg06884401	4	75973308	75973431	0.294919	0.149057	-0.145862	2.11255e-10	6.4177e-09	SigHypo	FAM13A;FAM13A
SNHG3-RCC1	SigHyper			cg01403030	9	19026479	19026602	0.365948	0.466317	0.100369	0.0013398	0.00368068	SigHyper	FAM154A
RCC1	SigHyper			cg16002523	3	197878295	197878418	0.260012	0.147187	-0.112825	2.39465e-09	4.37138e-08	SigHypo	FAM157A
SNORD22	SigHyper			cg16713889	14	74409552	74409675	0.459002	0.266371	-0.192631	6.37663e-10	1.51826e-08	SigHypo	FAM161B
SNORD31	SigHyper			cg18797132	3	49461563	49461686	0.355464	0.184551	-0.170913	3.57403e-08	3.98564e-07	SigHypo	FAM162A
SNORD30	SigHyper			cg02771117	8	17396844	17396967	0.459052	0.606728	0.147676	0.00015173	0.000537857	SigHyper	FAM167A;C8orf12
SNHG1	SigHyper			cg03880355	5	74162880	74163003	0.297315	0.186196	-0.111119	9.97889e-10	2.16637e-08	SigHypo	FAM169A
SNRPN	SigHyper			cg04654716	5	74162924	74163047	0.488772	0.379006	-0.109766	1.06797e-10	3.75757e-09	SigHypo	FAM169A
SNTG1	SigHyper			cg06460691	5	74162851	74162974	0.429455	0.324019	-0.105436	1.20159e-07	1.09678e-06	SigHypo	FAM169A
SNTG2	SigHyper			cg26852723	10	15356129	15356252	0.343822	0.151633	-0.19219	3.56655e-10	9.63092e-09	SigHypo	FAM171A1
SOX5	SigHyper			cg09830866	16	771714	771837	0.51173	0.687749	0.176019	1.72457e-12	1.70344e-10	SigHyper	FAM173A
SP140	SigHyper			cg18653534	16	772142	772265	0.622646	0.757956	0.135309	5.09985e-13	7.04514e-11	SigHyper	FAM173A
SPATA13	SigHyper			cg21515785	5	99886768	99886891	0.415353	0.246232	-0.169122	2.86058e-10	8.11446e-09	SigHypo	FAM174A
SPATA21	SigHyper			cg16394290	1	36788416	36788539	0.252414	0.141596	-0.110817	2.43157e-09	4.42696e-08	SigHypo	FAM176B
SPIN3	SigHyper			cg22721579	1	36787932	36788055	0.403055	0.30149	-0.101565	0.000342212	0.00110424	SigHypo	FAM176B
SPNS1	SigHyper			cg04304121	2	29236134	29236257	0.42086	0.319545	-0.101315	2.22019e-06	1.32699e-05	SigHypo	FAM179A
LAT	SigHyper			cg07136111	7	30829005	30829128	0.404793	0.157689	-0.247104	8.16315e-15	4.48398e-12	SigHypo	FAM188B
SPOCK2	SigHyper			cg06033531	5	139055122	139055245	0.428791	0.190824	-0.237967	4.02008e-13	5.94234e-11	SigHypo	FAM193B;FAM193B
SPP1	SigHyper			cg17393458	5	176982009	176982132	0.580667	0.686946	0.106279	0.0002875	0.000946164	SigHyper	FAM193B;FAM193B
SPPL3	SigHyper			cg19619956	5	37835784	37835907	0.505681	0.358875	-0.146806	2.41439e-07	1.98465e-06	SigHypo	FAM193B;FAM193B
SPTBN1	SigHyper			cg00357551	5	149340950	149341073	0.45468	0.2906	-0.164079	4.34416e-10	1.12191e-08	SigHypo	FAM196B;DOCK2;FAM196B
SRGAP3	SigHyper			cg12688234	5	122758659	122758782	0.575699	0.465513	-0.110187	7.13259e-07	4.99437e-06	SigHypo	FAM196B;DOCK2;FAM196B
SRMS	SigHyper			cg03052502	Y	9193029	9193152	0.390863	0.494767	0.103904	0.00052312	0.00160607	SigHyper	FAM197Y2
SRP9	SigHyper			cg17834650	Y	9214205	9214328	0.24477	0.598874	0.354104	3.4885e-08	3.90558e-07	SigHyper	FAM197Y2;TSPY4
SRRM3	SigHyper			cg27423228	3	43021399	43021522	0.283762	0.145828	-0.137933	1.4984e-12	1.54215e-10	SigHypo	FAM198A
SSR3	SigHyper			cg14596108	22	49146584	49146707	0.732358	0.83273	0.100372	6.84354e-08	6.83688e-07	SigHyper	FAM19A5;FAM19A5
SSX7	SigHyper			cg08798862	16	88832532	88832655	0.727934	0.84073	0.112797	7.8441e-11	2.96437e-09	SigHyper	FAM38A
ST14	SigHyper			cg09115713	16	88832476	88832599	0.760648	0.902551	0.141903	3.40616e-09	5.79421e-08	SigHyper	FAM38A
ST6GAL1	SigHyper			cg04346283	6	82459454	82459577	0.322634	0.114904	-0.20773	3.22659e-13	5.09846e-11	SigHypo	FAM46A
ST6GALNAC1	SigHyper			cg10468737	X	103815487	103815610	0.744756	0.845709	0.100953	0.00151273	0.00409715	SigHyper	FAM47A;FAM47A
ST8SIA2	SigHyper			cg19123356	8	30418537	30418660	0.548997	0.802651	0.253654	2.8354e-15	2.26821e-12	SigHyper	FAM49B
STAC2	SigHyper			cg17879101	10	126329354	126329477	0.375075	0.140745	-0.23433	2.00847e-16	4.64412e-13	SigHypo	FAM53B
STARD13	SigHyper			cg19975346	10	126366131	126366254	0.472984	0.313988	-0.158996	6.40237e-11	2.53804e-09	SigHypo	FAM53B
STAT1	SigHyper			cg24916358	10	126315761	126315884	0.292174	0.455049	0.162876	2.28912e-13	4.06118e-11	SigHyper	FAM53B
STAT3	SigHyper			cg19113081	11	114548872	114548995	0.631181	0.732978	0.101797	1.27118e-07	1.15067e-06	SigHyper	FAM55B
STAT5B	SigHyper			cg18317439	17	643637	643760	0.326999	0.181208	-0.145791	1.8627e-07	1.59103e-06	SigHypo	FAM57A
STATH	SigHyper			cg19315261	1	177225876	177225999	0.374768	0.49905	0.124282	0.00393384	0.00948696	SigHyper	FAM5B
STIM1	SigHyper			cg21149266	15	59146882	59147005	0.316323	0.16698	-0.149343	5.07138e-09	8.01244e-08	SigHypo	FAM63B;FAM63B
STIM2	SigHyper			cg03913278	8	11995002	11995125	0.54641	0.655623	0.109213	0.00124629	0.00345372	SigHyper	FAM66D;USP17L2
STK17B	SigHyper			cg08445740	5	156594400	156594523	0.667548	0.788267	0.120719	2.27684e-08	2.74195e-07	SigHyper	FAM71B
STK24	SigHyper			cg16689937	14	74251926	74252049	0.58361	0.735361	0.151751	8.42132e-05	0.000319919	SigHyper	FAM71D;FAM71D
STK31	SigHyper			cg22094071	8	87521456	87521579	0.52106	0.390589	-0.130471	3.95106e-07	3.01505e-06	SigHypo	FAM82B
STK39	SigHyper			cg14190151	2	216300738	216300861	0.43864	0.586481	0.147841	3.9035e-06	2.16529e-05	SigHyper	FAM84A
STOX2	SigHyper			cg09790134	16	5143172	5143295	0.636252	0.516723	-0.11953	9.15304e-15	4.78934e-12	SigHypo	FAM86A;FAM86A
STT3B	SigHyper			cg02853355	16	86564928	86565051	0.529315	0.372428	-0.156887	3.47741e-07	2.70471e-06	SigHypo	FAM92B
STX1B	SigHyper			cg16391327	15	38746048	38746171	0.505121	0.40117	-0.103952	0.000102273	0.000379794	SigHypo	FAM98B;FAM98B
STX2	SigHyper			cg03809021	16	89831123	89831246	0.38533	0.207287	-0.178043	4.79596e-06	2.5903e-05	SigHypo	FANCA
SUCLG2	SigHyper			cg05697976	12	29376483	29376606	0.339627	0.138523	-0.201103	3.88841e-11	1.72621e-09	SigHypo	FAR2
SULT2A1	SigHyper			cg26531286	13	98799358	98799481	0.558092	0.659073	0.10098	8.51593e-10	1.91114e-08	SigHyper	FARP1;FARP1
SUSD4	SigHyper			cg26478401	10	112257641	112257764	0.302083	0.16413	-0.137954	8.36418e-10	1.88265e-08	SigHypo	FAS;FAS;FAS;FAS;FAS;FAS;FAS;ACTA2
SUV420H1	SigHyper			cg10161121	1	172628020	172628143	0.680797	0.878011	0.197214	6.93631e-13	8.76884e-11	SigHyper	FASLG
SV2B	SigHyper			cg08177445	X	150884746	150884869	0.618338	0.722978	0.10464	0.000396125	0.00125621	SigHyper	FATE1
SYCP1	SigHyper			cg24822127	X	150884331	150884454	0.566884	0.679365	0.112481	0.000235868	0.000794521	SigHyper	FATE1
SYNJ2	SigHyper			cg02082843	14	92339595	92339718	0.654741	0.858349	0.203608	1.58861e-15	1.59708e-12	SigHyper	FBLN5
SYT1	SigHyper			cg26103719	14	70082429	70082552	0.696865	0.87748	0.180616	3.91799e-11	1.73553e-09	SigHyper	FBLN5
SYTL5	SigHyper			cg01154505	2	112940409	112940532	0.713255	0.940351	0.227096	1.2903e-16	3.68143e-13	SigHyper	FBLN7;FBLN7
TAGAP	SigHyper			cg17150898	12	1702116	1702239	0.549285	0.733522	0.184237	1.0236e-08	1.42079e-07	SigHyper	FBXL14
TAP1	SigHyper			cg26804595	16	3072207	3072330	0.430585	0.536797	0.106212	0.000140278	0.000501848	SigHyper	FBXL16
TAPBPL	SigHyper			cg00232092	7	64450875	64450998	0.537676	0.429449	-0.108227	7.38983e-07	5.14774e-06	SigHypo	FBXL18
TASP1	SigHyper			cg20427144	7	148419022	148419145	0.412228	0.240149	-0.172078	3.5567e-10	9.61129e-09	SigHypo	FBXL18
TBC1D10C	SigHyper			cg18373623	5	15694721	15694844	0.366918	0.48314	0.116222	4.7095e-05	0.000191838	SigHyper	FBXL7
TBC1D4	SigHyper			cg02239453	11	33797523	33797646	0.742486	0.846993	0.104507	2.83883e-10	8.06717e-09	SigHyper	FBXO3;FBXO3
TBC1D9	SigHyper			cg01787084	16	87371097	87371220	0.285052	0.17189	-0.113162	3.48002e-08	3.89772e-07	SigHypo	FBXO31;FBXO31
TBCD	SigHyper			cg14053764	14	55761432	55761555	0.705948	0.815442	0.109494	3.99124e-13	5.90511e-11	SigHyper	FBXO34;FBXO34
TBL1XR1	SigHyper			cg01554529	1	11722935	11723058	0.461745	0.191056	-0.270688	4.60058e-14	1.38668e-11	SigHypo	FBXO6;FBXO44;FBXO44;FBXO44;FBXO44
TBX15	SigHyper			cg19607845	6	30294839	30294962	0.389264	0.221184	-0.168081	4.31161e-08	4.65518e-07	SigHypo	FBXO9;FBXO9;FBXO9
TBX4	SigHyper			cg03192919	3	48412245	48412368	0.359695	0.123183	-0.236512	1.41843e-12	1.48088e-10	SigHypo	FBXW12;FBXW12;FBXW12
TC2N	SigHyper			cg26332016	12	117348108	117348231	0.676066	0.788551	0.112484	1.00405e-06	6.70441e-06	SigHyper	FBXW8;FBXW8
TCF3	SigHyper			cg05252264	19	2095560	2095683	0.329821	0.15042	-0.1794	4.8346e-10	1.22098e-08	SigHypo	FCAR;FCAR;FCAR;FCAR;FCAR;FCAR;FCAR;FCAR;FCAR;FCAR;FCAR;FCAR;FCAR;FCAR;FCAR;FCAR;FCAR;FCAR
TCF7	SigHyper			cg22820233	19	52996083	52996206	0.418878	0.207953	-0.210925	2.54816e-10	7.42604e-09	SigHypo	FCAR;FCAR;FCAR;FCAR;FCAR;FCAR;FCAR;FCAR;FCAR;FCAR;FCAR;FCAR;FCAR;FCAR;FCAR;FCAR;FCAR;FCAR
TCP10L	SigHyper			cg20806175	1	161186839	161186962	0.336751	0.137873	-0.198879	8.1233e-13	9.81216e-11	SigHypo	FCER1G
TDH	SigHyper			cg07071036	19	50014987	50015110	0.287071	0.153153	-0.133917	1.71538e-10	5.44695e-09	SigHypo	FCGRT;FCGRT
TDRD9	SigHyper			cg11847636	19	50015523	50015646	0.480606	0.35352	-0.127086	2.85263e-09	5.02439e-08	SigHypo	FCGRT;FCGRT
TEAD4	SigHyper			cg18081863	19	50015527	50015650	0.373987	0.196379	-0.177608	1.41877e-11	8.05943e-10	SigHypo	FCGRT;FCGRT
TECPR1	SigHyper			cg08358907	19	17877508	17877631	0.386862	0.241069	-0.145792	9.37211e-06	4.64513e-05	SigHypo	FCHO1;FCHO1;FCHO1;FCHO1
TEKT5	SigHyper			cg20464719	19	17889512	17889635	0.300303	0.0913974	-0.208905	4.30221e-09	7.00907e-08	SigHypo	FCHO1;FCHO1;FCHO1;FCHO1
TERT	SigHyper			cg21526019	19	17877577	17877700	0.344689	0.243861	-0.100828	1.44297e-05	6.78512e-05	SigHypo	FCHO1;FCHO1;FCHO1;FCHO1
TET3	SigHyper			cg08933467	1	157776690	157776813	0.629269	0.781881	0.152612	2.68538e-10	7.72898e-09	SigHyper	FCRL1;FCRL1;FCRL1
TEX101	SigHyper			cg20312012	2	97331035	97331158	0.435994	0.191848	-0.244146	1.54464e-12	1.57209e-10	SigHypo	FER1L5
TEX14	SigHyper			cg14654385	11	63973006	63973129	0.422619	0.212111	-0.210508	7.33776e-14	1.87332e-11	SigHypo	FERMT3;FERMT3
RAD51C	SigHyper			cg05180856	15	91428056	91428179	0.386729	0.228537	-0.158192	2.17994e-11	1.12002e-09	SigHypo	FES;FES;FES;FES
TGFBR2	SigHyper			cg06330618	15	91428456	91428579	0.355536	0.201671	-0.153865	6.51881e-12	4.50709e-10	SigHypo	FES;FES;FES;FES
TGM5	SigHyper			cg25647583	15	91427184	91427307	0.363351	0.201518	-0.161833	2.79993e-11	1.35349e-09	SigHypo	FES;FES;FES;FES
THBS1	SigHyper			cg26405020	15	91427363	91427486	0.336887	0.162116	-0.174771	1.40301e-09	2.85216e-08	SigHypo	FES;FES;FES;FES
THBS2	SigHyper			cg26899598	15	91429088	91429211	0.244397	0.119472	-0.124926	4.98715e-10	1.25195e-08	SigHypo	FES;FES;FES;FES
THSD4	SigHyper			cg21640432	19	35939561	35939684	0.31117	0.132067	-0.179103	1.79338e-12	1.74934e-10	SigHypo	FFAR2
TIMD4	SigHyper			cg05681757	12	32655034	32655157	0.457654	0.341006	-0.116648	1.71705e-05	7.89889e-05	SigHypo	FGD4
TK2	SigHyper			cg11809958	12	32654929	32655052	0.482034	0.334691	-0.147344	4.39714e-09	7.13715e-08	SigHypo	FGD4
TLN2	SigHyper			cg16294668	12	118405988	118406111	0.309879	0.186366	-0.123513	4.66538e-06	2.52892e-05	SigHypo	FGD4
TLR5	SigHyper			cg22431093	12	32654992	32655115	0.486381	0.383191	-0.10319	0.000600072	0.0018134	SigHypo	FGD4
TMC8	SigHyper			cg20684197	5	142066938	142067061	0.653578	0.765604	0.112027	4.67811e-08	4.98613e-07	SigHyper	FGF1;FGF1;FGF1;FGF1;FGF1;FGF1
TMC6	SigHyper			cg13492227	17	7341436	7341559	0.306962	0.196437	-0.110525	1.00798e-07	9.45402e-07	SigHypo	FGF11
TMEM109	SigHyper			cg18105842	17	7341440	7341563	0.363129	0.256236	-0.106894	5.18847e-07	3.80132e-06	SigHypo	FGF11
TMEM123	SigHyper			cg02994237	X	137750892	137751015	0.545067	0.65221	0.107143	5.16634e-05	0.000208108	SigHyper	FGF13;FGF13;FGF13;FGF13;FGF13;MIR504;FGF13
TMEM126B	SigHyper			cg24698211	5	170877540	170877663	0.508482	0.397534	-0.110948	1.01965e-05	5.00211e-05	SigHypo	FGF18
TMEM133	SigHyper			cg26414564	4	123777967	123778090	0.536845	0.639133	0.102288	2.3463e-07	1.93724e-06	SigHyper	FGF2
TMEM151B	SigHyper			cg19382572	1	59765325	59765448	0.621447	0.73337	0.111923	8.00035e-05	0.000305831	SigHyper	FGGY;FGGY
TMEM165	SigHyper			cg00065048	1	27962037	27962160	0.360126	0.247223	-0.112903	2.96396e-07	2.36125e-06	SigHypo	FGR
TMEM177	SigHyper			cg14181576	1	113051777	113051900	0.236783	0.0668373	-0.169946	6.24688e-11	2.4892e-09	SigHypo	FGR
TMEM229B	SigHyper			cg09370867	1	198136518	198136641	0.358184	0.133983	-0.224201	5.7055e-13	7.63001e-11	SigHypo	FGR;FGR
TMEM45B	SigHyper			cg03018771	1	27940619	27940742	0.684584	0.793089	0.108506	2.14817e-13	3.90237e-11	SigHyper	FGR;FGR;FGR
TMEM49	SigHyper			cg16806041	3	59996265	59996388	0.472017	0.640495	0.168478	3.87549e-09	6.43763e-08	SigHyper	FHIT;FHIT
TMEM66	SigHyper			cg17894779	3	60066405	60066528	0.734906	0.836017	0.101111	1.50354e-10	4.90417e-09	SigHyper	FHIT;FHIT
TMEM71	SigHyper			cg06639320	2	73461528	73461651	0.449111	0.574377	0.125266	4.44137e-09	7.19524e-08	SigHyper	FHL2;FHL2;FHL2;FHL2
TMEM80	SigHyper			cg08423562	1	45476960	45477083	0.300859	0.168316	-0.132543	4.87896e-11	2.05956e-09	SigHypo	FHL3
TMSB15B	SigHyper			cg26528311	1	201861478	201861601	0.347991	0.1569	-0.191091	1.89918e-12	1.82831e-10	SigHypo	FHL3
TMTC1	SigHyper			cg26719831	16	67279967	67280090	0.299454	0.163425	-0.136029	3.99125e-14	1.26176e-11	SigHypo	FHOD1
TMTC2	SigHyper			cg01620164	2	164590272	164590395	0.640433	0.321348	-0.319086	0.000287463	0.000946071	SigHypo	FIGN
TMX1	SigHyper			cg19652483	6	33245163	33245286	0.648256	0.758052	0.109796	0.000842344	0.002446	SigHyper	FILIP1
TNFAIP8	SigHyper			cg18718657	11	114426393	114426516	0.161974	0.262461	0.100487	6.39574e-09	9.67304e-08	SigHyper	FKBP2;FKBP2;FKBP2
TNFAIP8L3	SigHyper			cg23416081	6	146135394	146135517	0.21145	0.105886	-0.105565	3.82118e-11	1.70415e-09	SigHypo	FKBP5
TNFRSF13B	SigHyper			cg12156512	19	47258676	47258799	0.515814	0.322149	-0.193665	2.3613e-10	6.99569e-09	SigHypo	FKRP;FKRP
TNFRSF17	SigHyper			cg00344445	11	128647107	128647230	0.690528	0.571496	-0.119032	6.29951e-10	1.50427e-08	SigHypo	FLI1;FLI1
TNFRSF19	SigHyper			cg16024530	11	128673534	128673657	0.313605	0.146443	-0.167162	2.4687e-14	9.15772e-12	SigHypo	FLI1;FLI1
TNFRSF1A	SigHyper			cg17250770	8	22500401	22500524	0.617919	0.721177	0.103258	1.46817e-08	1.91107e-07	SigHyper	FLJ14107;BIN3
TNFRSF1B	SigHyper			cg00895196	6	22147182	22147305	0.776527	0.905305	0.128778	2.18766e-07	1.825e-06	SigHyper	FLJ22536
TNFSF10	SigHyper			cg02832512	6	22113516	22113639	0.478632	0.338531	-0.140101	1.16619e-08	1.58116e-07	SigHypo	FLJ22536
TNFSF12	SigHyper			cg01840419	15	100890979	100891102	0.255348	0.10786	-0.147488	1.73392e-11	9.39365e-10	SigHypo	FLJ42289;FLJ42289
TNFSF12-TNFSF13	SigHyper			cg02579959	15	100890963	100891086	0.507606	0.309454	-0.198152	2.49968e-09	4.5255e-08	SigHypo	FLJ42289;FLJ42289
TNIK	SigHyper			cg24124620	8	142505085	142505208	0.688073	0.816115	0.128041	0.000137247	0.000492097	SigHyper	FLJ43860
TNMD	SigHyper			cg11598872	17	75881232	75881355	0.483889	0.59844	0.114551	5.92819e-09	9.08934e-08	SigHyper	FLJ45079
TNNT3	SigHyper			cg03479209	3	58020999	58021122	0.372853	0.568773	0.19592	5.40849e-14	1.54213e-11	SigHyper	FLNB;FLNB;FLNB;FLNB
TNRC6B	SigHyper			cg09179723	6	30704955	30705078	0.539953	0.688817	0.148864	8.23752e-08	7.98856e-07	SigHyper	FLOT1
TOP1P2	SigHyper			cg21435957	6	30703704	30703827	0.677775	0.818005	0.14023	7.62542e-16	1.03428e-12	SigHyper	FLOT1
PIWIL3	SigHyper			cg24850711	13	29067224	29067347	0.575194	0.7	0.124806	2.34305e-06	1.38963e-05	SigHyper	FLT1;FLT1;FLT1;FLT1
TOX	SigHyper			cg02593884	16	2984574	2984697	0.481298	0.337299	-0.143999	1.50913e-11	8.44431e-10	SigHypo	FLYWCH1;FLYWCH1
TOX2	SigHyper			cg19161424	15	33360901	33361024	0.308023	0.189245	-0.118779	3.23205e-07	2.54044e-06	SigHypo	FMN1
TOX3	SigHyper			cg00059089	2	153263288	153263411	0.530938	0.638845	0.107907	1.64665e-08	2.09994e-07	SigHyper	FMNL2
TP53INP1	SigHyper			cg10531986	9	88874438	88874561	0.635709	0.76026	0.124551	2.78677e-13	4.62945e-11	SigHyper	FNBP1
TPM1	SigHyper			cg13916261	9	132800969	132801092	0.649258	0.752903	0.103645	1.79736e-09	3.47656e-08	SigHyper	FNBP1
TPO	SigHyper			cg04843813	3	171755923	171756046	0.407162	0.195187	-0.211974	1.12695e-13	2.52327e-11	SigHypo	FNDC3B
TRAF1	SigHyper			cg19980260	3	171858472	171858595	0.36828	0.123454	-0.244825	3.3048e-13	5.1691e-11	SigHypo	FNDC3B;FNDC3B
TRAF2	SigHyper			cg25306006	11	71932630	71932753	0.345367	0.190326	-0.155042	3.96973e-10	1.04693e-08	SigHypo	FOLR2;FOLR2;FOLR2;FOLR2
TRAF5	SigHyper			cg23522611	2	28617612	28617735	0.191318	0.0622413	-0.129077	3.3185e-12	2.74972e-10	SigHypo	FOSL2
TRIB2	SigHyper			cg25784219	2	28618328	28618451	0.221889	0.103319	-0.11857	6.66609e-11	2.61673e-09	SigHypo	FOSL2
TRIM15	SigHyper			cg16861241	17	74138396	74138519	0.570971	0.469548	-0.101423	3.54319e-10	9.5862e-09	SigHypo	FOXJ1
TRIM31	SigHyper			cg23590660	12	70092840	70092963	0.348014	0.135459	-0.212555	5.72048e-15	3.55664e-12	SigHypo	FOXJ2
TRIM34	SigHyper			cg04261496	7	4753002	4753125	0.383549	0.181644	-0.201905	6.54881e-12	4.52182e-10	SigHypo	FOXK1
TRIM6-TRIM34	SigHyper			cg04572930	7	4754834	4754957	0.407175	0.199868	-0.207307	7.04143e-10	1.64288e-08	SigHypo	FOXK1
TRIM41	SigHyper			cg23587176	7	4746837	4746960	0.546768	0.392296	-0.154472	3.20198e-05	0.000136579	SigHypo	FOXK1
TRIM59	SigHyper			cg26548834	7	4752951	4753074	0.434322	0.233376	-0.200946	1.26502e-10	4.2812e-09	SigHypo	FOXK1
TRIM63	SigHyper			cg02116768	17	80545322	80545445	0.378273	0.25228	-0.125993	1.77305e-08	2.23039e-07	SigHypo	FOXK2
TRIM8	SigHyper			cg00032884	2	48540671	48540794	0.679522	0.816373	0.136851	9.71063e-11	3.49434e-09	SigHyper	FOXN2
TRIP4	SigHyper			cg06719445	14	67853825	67853948	0.377067	0.200704	-0.176363	1.29677e-08	1.72507e-07	SigHypo	FOXN3
TRIT1	SigHyper			cg07102397	14	89864727	89864850	0.513249	0.292553	-0.220696	1.12994e-11	6.78713e-10	SigHypo	FOXN3;FOXN3
TRPC3	SigHyper			cg09241703	14	89831698	89831821	0.415202	0.555868	0.140666	9.46609e-05	0.000354708	SigHyper	FOXN3;FOXN3
TRPC7	SigHyper			cg14023350	14	89631066	89631189	0.378231	0.253951	-0.12428	4.56816e-12	3.46377e-10	SigHypo	FOXN3;FOXN3
TRPM1	SigHyper			cg18569623	14	89631502	89631625	0.340453	0.186919	-0.153535	9.66698e-13	1.11923e-10	SigHypo	FOXN3;FOXN3
TRRAP	SigHyper			cg04794662	3	71178485	71178608	0.458019	0.565958	0.107939	0.000548414	0.00167498	SigHyper	FOXP1
TSHR	SigHyper			cg18067134	3	71084634	71084757	0.557869	0.41699	-0.140879	1.87383e-09	3.59441e-08	SigHypo	FOXP1
TSPAN14	SigHyper			cg02520804	3	71629054	71629177	0.425042	0.215187	-0.209855	7.85404e-12	5.15301e-10	SigHypo	FOXP1;FOXP1
TSPAN5	SigHyper			cg25811633	3	71626654	71626777	0.33482	0.147774	-0.187046	4.29292e-11	1.8677e-09	SigHypo	FOXP1;FOXP1
TSPY1	SigHyper			cg18558767	3	71592056	71592179	0.392616	0.204422	-0.188194	3.76948e-10	1.00564e-08	SigHypo	FOXP1;MIR1284;FOXP1
TSPY2	SigHyper			cg00188748	9	130564509	130564632	0.308187	0.150943	-0.157244	1.41119e-11	8.02576e-10	SigHypo	FPGS;FPGS
TSPY3	SigHyper			cg23601495	6	168473054	168473177	0.680018	0.780232	0.100214	2.49703e-08	2.96043e-07	SigHyper	FRMD1;FRMD1
TSSK6	SigHyper			cg04941706	10	14215314	14215437	0.536994	0.663374	0.126381	6.70004e-05	0.000261446	SigHyper	FRMD4A
TTC19	SigHyper			cg11377213	3	69370218	69370341	0.336737	0.137344	-0.199393	3.1241e-13	4.99103e-11	SigHypo	FRMD4B
TTC39C	SigHyper			cg07431973	14	52142383	52142506	0.686683	0.786806	0.100124	4.06879e-10	1.06657e-08	SigHyper	FRMD6;FRMD6
TTC7A	SigHyper			cg22152446	4	163085081	163085204	0.424544	0.23615	-0.188394	5.84661e-09	8.98661e-08	SigHypo	FRYL
TTC9	SigHyper			cg26925688	19	4303957	4304080	0.496465	0.652575	0.156109	1.79673e-12	1.7512e-10	SigHyper	FSD1
TTLL8	SigHyper			cg21638625	19	4303817	4303940	0.655939	0.784512	0.128574	1.20602e-12	1.31717e-10	SigHyper	FSD1;TMIGD2;TMIGD2
TTTY14	SigHyper			cg21790991	3	120137480	120137603	0.534567	0.427414	-0.107153	0.00114205	0.00319776	SigHypo	FSTL1
TTTY20	SigHyper			cg01664151	5	7869638	7869761	0.729202	0.831461	0.102259	6.89619e-06	3.55519e-05	SigHyper	FSTL4
TUBB	SigHyper			cg00625110	16	53741731	53741854	0.385374	0.273246	-0.112129	9.07683e-07	6.14371e-06	SigHypo	FTO
TULP4	SigHyper			cg26982104	16	53779335	53779458	0.319481	0.200779	-0.118702	8.67855e-10	1.93856e-08	SigHypo	FTO
TXK	SigHyper			cg05642923	17	36882104	36882227	0.446269	0.340781	-0.105487	3.88243e-05	0.000161748	SigHypo	FTSJ3
UBA3	SigHyper			cg02544257	16	70510663	70510786	0.562393	0.691468	0.129075	1.72294e-08	2.17955e-07	SigHyper	FUK
MIR623	SigHyper			cg19348484	15	52484857	52484980	0.298549	0.157882	-0.140667	2.72377e-10	7.81448e-09	SigHypo	FURIN
UBAP2L	SigHyper			cg05618183	16	31190476	31190599	0.29477	0.434562	0.139792	0.000146964	0.000522928	SigHyper	FUS;FUS;FUS;FUS
UBASH3A	SigHyper			cg05229803	11	94278407	94278530	0.410962	0.263531	-0.147431	9.35615e-09	1.31987e-07	SigHypo	FUT4
UBE2D3	SigHyper			cg08863777	11	94278457	94278580	0.480957	0.224576	-0.256381	7.29949e-12	4.87547e-10	SigHypo	FUT4
UBE2Q2	SigHyper			cg11412713	11	94278413	94278536	0.501236	0.328221	-0.173016	3.85394e-09	6.40906e-08	SigHypo	FUT4
UBE2Z	SigHyper			cg02856190	11	14521079	14521202	0.380087	0.138645	-0.241442	1.01113e-13	2.33355e-11	SigHypo	FUT4;FUT4
UBE4A	SigHyper			cg07780528	19	13085442	13085565	0.285411	0.114365	-0.171046	6.93018e-12	4.69664e-10	SigHypo	FXYD1;FXYD1
UBR2	SigHyper			cg18503912	19	30165591	30165714	0.40808	0.205338	-0.202742	1.03861e-10	3.68039e-09	SigHypo	FXYD1;FXYD1
UBR4	SigHyper			cg24168413	19	18321168	18321291	0.458435	0.304437	-0.153998	5.09155e-11	2.12796e-09	SigHypo	FXYD1;FXYD1
UBR7	SigHyper			cg27461196	19	40697797	40697920	0.368949	0.18507	-0.183879	2.338e-14	8.83485e-12	SigHypo	FXYD1;FXYD1
C14orf142	SigHyper			cg01142676	11	117695591	117695714	0.324182	0.0989458	-0.225237	3.27028e-12	2.71634e-10	SigHypo	FXYD2;FXYD2;FXYD2
UBTF	SigHyper			cg03821689	11	117748187	117748310	0.740869	0.593819	-0.147051	0.000100842	0.000375122	SigHypo	FXYD6;FXYD6;FXYD6;FXYD6;FXYD6
UBXN10	SigHyper			cg20652899	11	126173961	126174084	0.697395	0.571241	-0.126155	0.000176137	0.00061358	SigHypo	FXYD6;FXYD6;FXYD6;FXYD6;FXYD6
UCP3	SigHyper			cg07669182	5	39203755	39203878	0.467358	0.583492	0.116134	9.89649e-09	1.38197e-07	SigHyper	FYB;FYB
UGCG	SigHyper			cg02789394	6	30153334	30153457	0.713144	0.850211	0.137067	2.10905e-09	3.95347e-08	SigHyper	FYN
UGT1A10	SigHyper			cg07725064	6	33359596	33359719	0.629325	0.772316	0.142991	7.95284e-06	4.02317e-05	SigHyper	FYN
UGT1A6	SigHyper			cg17587997	6	31094068	31094191	0.678229	0.850548	0.172318	2.34216e-12	2.12083e-10	SigHyper	FYN
UGT1A3	SigHyper			cg07434244	1	209847729	209847852	0.33038	0.174793	-0.155587	1.53759e-13	3.11221e-11	SigHypo	G0S2
UGT1A8	SigHyper			cg26534477	17	42147600	42147723	0.326995	0.139592	-0.187403	3.24081e-11	1.50748e-09	SigHypo	G6PC3;G6PC3;G6PC3
UGT1A4	SigHyper			cg07780377	11	77939490	77939613	0.371148	0.242148	-0.128999	3.14654e-10	8.73178e-09	SigHypo	GAB2;GAB2
UGT1A9	SigHyper			cg09740560	6	29602390	29602513	0.28804	0.143088	-0.144952	1.39702e-10	4.62917e-09	SigHypo	GABBR1;GABBR1
UGT1A7	SigHyper			cg04227631	X	51486666	51486789	0.552155	0.719455	0.1673	1.23193e-06	7.98991e-06	SigHyper	GABRA3;MIR767;MIR105-1
UGT1A5	SigHyper			cg04781796	1	1959747	1959870	0.805681	0.938774	0.133093	2.30158e-09	4.23371e-08	SigHyper	GABRD
ULK2	SigHyper			cg14686949	X	151129081	151129204	0.590927	0.697985	0.107058	1.55083e-06	9.73545e-06	SigHyper	GABRE;MIR452
UMODL1	SigHyper			cg04646186	15	27215757	27215880	0.495817	0.604966	0.109148	0.000555825	0.00169495	SigHyper	GABRG3
UNC80	SigHyper			cg00333528	6	31478133	31478256	0.335111	0.155723	-0.179388	2.86956e-13	4.72177e-11	SigHypo	GABRR1;GABRR1
UNC84A	SigHyper			cg12564698	11	125303250	125303373	0.581578	0.703992	0.122414	5.14656e-07	3.77531e-06	SigHyper	GAL
UPF2	SigHyper			cg24616382	7	99767035	99767158	0.697672	0.801317	0.103645	2.13124e-09	3.98567e-08	SigHyper	GAL3ST4
UPF3A	SigHyper			cg04364752	16	88906534	88906657	0.326641	0.14381	-0.182831	3.62139e-15	2.68058e-12	SigHypo	GALNS
UPK3B	SigHyper			cg16802439	16	88907184	88907307	0.440735	0.17748	-0.263254	2.31533e-11	1.17184e-09	SigHypo	GALNS
USH1G	SigHyper			cg14352586	9	101594150	101594273	0.542971	0.392464	-0.150507	1.43872e-06	9.13308e-06	SigHypo	GALNT12
USP1	SigHyper			cg06801857	1	230367682	230367805	0.773734	0.885428	0.111694	6.84243e-14	1.79525e-11	SigHyper	GALNT2
USP29	SigHyper			cg13359998	1	230241764	230241887	0.248872	0.0936028	-0.15527	2.25051e-11	1.14706e-09	SigHypo	GALNT2
USP30	SigHyper			cg23735745	1	230248121	230248244	0.311435	0.19099	-0.120446	2.25837e-07	1.87468e-06	SigHypo	GALNT2
USP36	SigHyper			cg15739581	2	166626783	166626906	0.449891	0.260089	-0.189802	2.86121e-10	8.11576e-09	SigHypo	GALNT3
USP7	SigHyper			cg09726654	2	158114268	158114391	0.289694	0.188463	-0.101231	5.84434e-08	5.98983e-07	SigHypo	GALNT5
UXS1	SigHyper			cg24537836	12	56810889	56811012	0.365672	0.236332	-0.129339	7.93114e-10	1.80543e-08	SigHypo	GALNT6
VANGL1	SigHyper			cg17811894	12	132897506	132897629	0.630684	0.751681	0.120997	0.000222518	0.000754578	SigHyper	GALNT9
VGLL1	SigHyper			cg21790587	12	132699738	132699861	0.696547	0.829396	0.132849	0.00114244	0.00319876	SigHyper	GALNT9
MIR934	SigHyper			cg14158968	11	11590474	11590597	0.673876	0.804513	0.130637	1.68442e-13	3.30471e-11	SigHyper	GALNTL4
VOPP1	SigHyper			cg05989054	19	1402626	1402749	0.248784	0.144643	-0.104141	6.13518e-10	1.47269e-08	SigHypo	GAMT;GAMT
VPREB1	SigHyper			cg21574244	15	42568411	42568534	0.446842	0.202843	-0.243999	6.00334e-13	7.91712e-11	SigHypo	GANC
VPS13D	SigHyper			cg00842918	17	9940321	9940444	0.47103	0.222842	-0.248188	5.08468e-11	2.12552e-09	SigHypo	GAS7;GAS7
VSTM2L	SigHyper			cg16768966	17	9940227	9940350	0.405293	0.256459	-0.148834	6.24903e-09	9.49313e-08	SigHypo	GAS7;GAS7
VTRNA1-3	SigHyper			cg02018337	17	9921982	9922105	0.240942	0.121377	-0.119564	6.79849e-09	1.01697e-07	SigHypo	GAS7;GAS7;GAS7
VWA2	SigHyper			cg03762242	17	48458728	48458851	0.302063	0.123586	-0.178476	1.39333e-13	2.91751e-11	SigHypo	GAS7;GAS7;GAS7
VWA3B	SigHyper			cg00463367	10	8103673	8103796	0.211751	0.338344	0.126594	2.95673e-13	4.79854e-11	SigHyper	GATA3;GATA3
VWA5B1	SigHyper			cg25630514	10	8103415	8103538	0.571746	0.751446	0.179701	1.53164e-12	1.56344e-10	SigHyper	GATA3;GATA3
VWC2	SigHyper			cg00147751	7	35734423	35734546	0.518554	0.625653	0.107098	2.80589e-12	2.42779e-10	SigHyper	GATS;GATS;GATS;GATS;PVRIG
WBSCR17	SigHyper			cg17830204	7	99819110	99819233	0.3143	0.450436	0.136135	9.23056e-12	5.82778e-10	SigHyper	GATS;GATS;GATS;GATS;PVRIG
WDR1	SigHyper			cg05141432	3	81812214	81812337	0.312143	0.188738	-0.123405	1.24065e-07	1.12711e-06	SigHypo	GBE1
WDR27	SigHyper			cg03452895	2	163199311	163199434	0.511256	0.382006	-0.12925	2.42503e-06	1.43096e-05	SigHypo	GCA
WDR37	SigHyper			cg14112601	6	10520874	10520997	0.26588	0.126684	-0.139195	6.91839e-12	4.69191e-10	SigHypo	GCNT2
WDR46	SigHyper			cg24690479	6	10521142	10521265	0.295114	0.169986	-0.125128	1.38191e-09	2.81836e-08	SigHypo	GCNT2
PFDN6	SigHyper			cg25320328	1	92953037	92953160	0.340171	0.236483	-0.103689	5.5566e-10	1.36271e-08	SigHypo	GFI1;GFI1
WDR72	SigHyper			cg20770512	6	13396094	13396217	0.322929	0.201857	-0.121072	1.48317e-09	2.98264e-08	SigHypo	GFOD1
WDR82	SigHyper			cg04840828	5	137611496	137611619	0.266701	0.156076	-0.110625	7.5208e-11	2.87237e-09	SigHypo	GFRA3
WHSC1	SigHyper			cg05946920	22	38005270	38005393	0.245103	0.371179	0.126077	7.82777e-08	7.64993e-07	SigHyper	GGA1;GGA1;GGA1
WIBG	SigHyper			cg06494464	22	24236603	24236726	0.577483	0.465309	-0.112174	3.0891e-05	0.000132328	SigHypo	GGT1
WISP1	SigHyper			cg13780516	9	124262551	124262674	0.241379	0.139706	-0.101673	1.02268e-07	9.57138e-07	SigHypo	GGTA1
WNT10B	SigHyper			cg04924511	3	10334731	10334854	0.289445	0.10558	-0.183865	2.10532e-11	1.0894e-09	SigHypo	GHRLOS;GHRL;GHRL;GHRLOS;GHRLOS;GHRL;GHRL;GHRL;GHRL;GHRL;GHRLOS;GHRL;GHRL;GHRL
WRB	SigHyper			cg03450844	7	150416671	150416794	0.385464	0.25591	-0.129555	4.49746e-07	3.36419e-06	SigHypo	GIMAP1
WT1	SigHyper			cg00323915	7	22395217	22395340	0.631215	0.811332	0.180117	2.81888e-12	2.43686e-10	SigHyper	GIMAP4
WWC2	SigHyper			cg08960815	7	149157630	149157753	0.403056	0.552936	0.14988	0.00318402	0.00788392	SigHyper	GIMAP4
WWOX	SigHyper			cg13662290	7	150264311	150264434	0.497279	0.634023	0.136744	9.65487e-08	9.12275e-07	SigHyper	GIMAP4
XAGE5	SigHyper			cg03334072	7	141491098	141491221	0.560121	0.704044	0.143924	2.46204e-07	2.0173e-06	SigHyper	GIMAP5
XCL2	SigHyper			cg16908215	7	150440016	150440139	0.750215	0.885011	0.134796	3.99085e-11	1.76057e-09	SigHyper	GIMAP5
XKR4	SigHyper			cg22442090	7	150434077	150434200	0.667084	0.825094	0.158011	1.41514e-12	1.47936e-10	SigHyper	GIMAP5
XPNPEP2	SigHyper			cg09132388	7	150026998	150027121	0.737401	0.838771	0.10137	1.96453e-05	8.88809e-05	SigHyper	GIMAP7
YIF1A	SigHyper			cg16532400	7	17338557	17338680	0.712114	0.874631	0.162517	1.14104e-09	2.41391e-08	SigHyper	GIMAP7
YWHAZ	SigHyper			cg25597797	19	3589762	3589885	0.708655	0.816453	0.107798	2.30227e-10	6.85847e-09	SigHyper	GIPC3
ZAP70	SigHyper			cg09997082	19	46170946	46171069	0.411821	0.289174	-0.122647	7.61981e-09	1.11658e-07	SigHypo	GIPR
ZBED2	SigHyper			cg22742001	12	110435418	110435541	0.342593	0.19698	-0.145612	3.78816e-06	2.11028e-05	SigHypo	GIT2;GIT2;GIT2;GIT2;GIT2;GIT2
CD96	SigHyper			cg04452195	13	108871238	108871361	0.426013	0.246229	-0.179784	7.89928e-11	2.98081e-09	SigHypo	GJB2
ZBTB10	SigHyper			cg20874031	2	69206176	69206299	0.623497	0.734733	0.111236	4.68026e-06	2.53596e-05	SigHyper	GKN1
ZBTB12	SigHyper			cg06946837	1	16332953	16333076	0.539934	0.430758	-0.109176	2.86909e-08	3.32046e-07	SigHypo	GLIS1
ZBTB16	SigHyper			cg26053840	6	30579440	30579563	0.768403	0.872129	0.103726	1.05037e-11	6.42846e-10	SigHyper	GLO1
ZBTB17	SigHyper			cg19806995	17	9728972	9729095	0.674668	0.781682	0.107014	0.000187261	0.000647839	SigHyper	GLP2R
ZBTB20	SigHyper			cg01382771	X	102983822	102983945	0.619889	0.761019	0.141129	0.000202088	0.000693185	SigHyper	GLRA4
ZBTB22	SigHyper			cg15361231	1	226070397	226070520	0.467077	0.244186	-0.222891	2.81403e-11	1.35841e-09	SigHypo	GLRX2;GLRX2;GLRX2
ZBTB24	SigHyper			cg05598010	1	225998232	225998355	0.665859	0.791733	0.125874	7.04284e-12	4.74516e-10	SigHyper	GLTPD1
ZBTB32	SigHyper			cg23511285	19	12595698	12595821	0.487639	0.305642	-0.181998	5.21989e-11	2.16804e-09	SigHypo	GLTSCR1
ZBTB38	SigHyper			cg27064845	19	48252623	48252746	0.576921	0.790381	0.21346	1.43263e-16	3.79928e-13	SigHyper	GLTSCR2
ZBTB7B	SigHyper			cg09571972	6	2104322	2104445	0.412707	0.134328	-0.278378	1.92858e-12	1.84564e-10	SigHypo	GMDS
ZBTB7C	SigHyper			cg19295314	6	1635640	1635763	0.433906	0.325748	-0.108159	5.00677e-11	2.10141e-09	SigHypo	GMDS
ZBTB9	SigHyper			cg23411150	6	1643624	1643747	0.237846	0.124629	-0.113218	2.80144e-11	1.35382e-09	SigHypo	GMDS
ZC3H12A	SigHyper			cg22689323	8	143926325	143926448	0.707733	0.860062	0.152328	1.73474e-13	3.37772e-11	SigHyper	GML
ZC3H12D	SigHyper			cg07006075	6	16251782	16251905	0.624655	0.518248	-0.106407	3.56378e-08	3.9764e-07	SigHypo	GMPR
ZC3H14	SigHyper			cg01492538	7	2774543	2774666	0.380175	0.191855	-0.18832	4.56956e-11	1.95599e-09	SigHypo	GNA12
ZC3H3	SigHyper			cg08377331	7	2874595	2874718	0.561862	0.437415	-0.124447	0.000635571	0.00190829	SigHypo	GNA12
ZC4H2	SigHyper			cg11884933	7	2774414	2774537	0.360729	0.154964	-0.205766	2.03603e-12	1.91998e-10	SigHypo	GNA12
ZCCHC11	SigHyper			cg15704521	7	2773877	2774000	0.49626	0.238307	-0.257953	3.80961e-10	1.01368e-08	SigHypo	GNA12
ZCCHC14	SigHyper			cg18998543	7	86688923	86689046	0.386612	0.281276	-0.105337	1.83464e-08	2.29401e-07	SigHypo	GNA12
ZCCHC2	SigHyper			cg19717773	7	2847554	2847677	0.592507	0.47178	-0.120727	0.00162174	0.00435884	SigHypo	GNA12
ZFP36	SigHyper			cg23304647	7	2778058	2778181	0.314944	0.180103	-0.134841	1.99026e-09	3.77304e-08	SigHypo	GNA12
ZFP36L1	SigHyper			cg25554496	17	63036095	63036218	0.737689	0.874614	0.136926	1.72941e-12	1.70614e-10	SigHyper	GNA13
ZFPM1	SigHyper			cg17986880	7	7261594	7261717	0.695889	0.828919	0.133029	8.15629e-12	5.30544e-10	SigHyper	GNAI1
ZFYVE28	SigHyper			cg26226650	3	50276265	50276388	0.370777	0.151203	-0.219574	5.47791e-14	1.55548e-11	SigHypo	GNAI2
ZHX2	SigHyper			cg19244300	1	110113304	110113427	0.402325	0.166067	-0.236257	5.96047e-14	1.64447e-11	SigHypo	GNAI3
ZMAT3	SigHyper			cg20947470	3	50232343	50232466	0.565527	0.71197	0.146443	0.00152677	0.004131	SigHyper	GNAT1;GNAT1
ZMIZ1	SigHyper			cg14120436	15	90234232	90234355	0.357296	0.227435	-0.129861	2.48386e-07	2.03171e-06	SigHypo	GNB5
ZMYND17	SigHyper			cg09354294	1	147381390	147381513	0.647396	0.774883	0.127488	9.08582e-11	3.32069e-09	SigHyper	GNG12
ZNF217	SigHyper			cg27019717	14	72006683	72006806	0.357712	0.191267	-0.166445	4.03946e-09	6.65605e-08	SigHypo	GNG2
ZNF233	SigHyper			cg20288565	1	204328377	204328500	0.315124	0.487776	0.172652	0.00338618	0.00832001	SigHyper	GNG4;GNG4;GNG4
ZNF234	SigHyper			cg22076160	1	1597527	1597650	0.146062	0.251913	0.105851	2.19776e-05	9.80362e-05	SigHyper	GNG4;GNG4;GNG4
ZNF276	SigHyper			cg10884953	19	3933474	3933597	0.258364	0.154037	-0.104327	3.7051e-13	5.58412e-11	SigHypo	GNG7
ZNF35	SigHyper			cg17617491	19	15989144	15989267	0.647752	0.80519	0.157438	4.95968e-14	1.46135e-11	SigHyper	GNG7
ZNF365	SigHyper			cg19477361	19	7504512	7504635	0.580596	0.7336	0.153004	9.7178e-18	9.25243e-14	SigHyper	GNG7
ZNF423	SigHyper			cg22459924	19	36357700	36357823	0.567353	0.77468	0.207328	3.51324e-14	1.16447e-11	SigHyper	GNG7
ZNF431	SigHyper			cg23463608	19	22018892	22019015	0.448487	0.710137	0.26165	1.15525e-15	1.36404e-12	SigHyper	GNG7
ZNF498	SigHyper			cg01833923	17	1610911	1611034	0.519486	0.635581	0.116094	7.42278e-12	4.93744e-10	SigHyper	GNGT2;ABI3;ABI3;GNGT2
ZNF506	SigHyper			cg20510272	1	204183603	204183726	0.505108	0.40216	-0.102948	0.00120133	0.00334362	SigHypo	GOLT1A
ZNF544	SigHyper			cg08987251	16	58769104	58769227	0.410859	0.257392	-0.153467	2.74743e-10	7.86795e-09	SigHypo	GOT2
ZNF592	SigHyper			cg19238840	16	20339175	20339298	0.613861	0.71625	0.102388	0.000224434	0.000760259	SigHyper	GP2;GP2;GP2;GP2
ZNF609	SigHyper			cg18355337	19	55549722	55549845	0.605103	0.362431	-0.242673	7.35582e-05	0.000283915	SigHypo	GP6;GP6
ZNF664	SigHyper			cg07280097	3	128779601	128779724	0.350081	0.144122	-0.205959	9.16359e-13	1.07371e-10	SigHypo	GP9
ZNF740	SigHyper			cg10882599	3	128779586	128779709	0.404919	0.268256	-0.136663	1.36476e-12	1.44064e-10	SigHypo	GP9
ZNF75D	SigHyper			cg02039987	2	157291262	157291385	0.426434	0.535818	0.109384	3.8104e-08	4.20452e-07	SigHyper	GPD2
ZNF846	SigHyper			cg09290120	2	157291759	157291882	0.480037	0.35167	-0.128367	5.99845e-08	6.12428e-07	SigHypo	GPD2;GPD2
ZP1	SigHyper			cg14754555	2	47168032	47168155	0.394909	0.256571	-0.138339	6.51263e-09	9.81589e-08	SigHypo	GPD2;GPD2;GPD2
ZPBP2	SigHyper			cg15736127	2	23768363	23768486	0.395526	0.207263	-0.188263	6.14044e-11	2.45603e-09	SigHypo	GPD2;GPD2;GPD2
ZWILCH	SigHyper			cg17333291	7	1126326	1126449	0.688804	0.814893	0.126088	4.53416e-14	1.37348e-11	SigHyper	GPER;C7orf50;C7orf50;GPER;C7orf50;GPER
SNORD18A	SigHyper			cg25580198	8	144294886	144295009	0.291372	0.165297	-0.126076	1.52964e-12	1.56239e-10	SigHypo	GPIHBP1
RPL4	SigHyper			cg11919336	12	123188078	123188201	0.413374	0.221911	-0.191463	1.12282e-09	2.38356e-08	SigHypo	GPR109A
AADACL3	SigHypo			cg15545247	12	97301114	97301237	0.407574	0.170092	-0.237482	2.65193e-12	2.32563e-10	SigHypo	GPR109B;GPR109B
AATK	SigHypo			cg02757516	10	134921759	134921882	0.70115	0.808398	0.107248	0.000643691	0.00192945	SigHyper	GPR123
ABCB6	SigHypo			cg00404861	12	131590393	131590516	0.575564	0.751106	0.175543	9.48604e-13	1.10322e-10	SigHyper	GPR133
ABCC1	SigHypo			cg15278374	12	131576088	131576211	0.712984	0.858705	0.145721	1.29338e-10	4.36044e-09	SigHyper	GPR133
ABHD5	SigHypo			cg21726551	12	131590460	131590583	0.590186	0.748208	0.158023	1.18106e-12	1.29779e-10	SigHyper	GPR133
ABR	SigHypo			cg25772418	12	131519998	131520121	0.726698	0.841608	0.11491	8.56661e-06	4.29318e-05	SigHyper	GPR133
ACACA	SigHypo			cg04719215	16	20081258	20081381	0.59106	0.737968	0.146908	4.24054e-12	3.27675e-10	SigHyper	GPR139
ACAD8	SigHypo			cg11630392	3	184055217	184055340	0.49375	0.604231	0.110481	2.80145e-07	2.25058e-06	SigHyper	GPR171;MED12L;GPR171
ACAP1	SigHypo			cg09626634	13	99960369	99960492	0.580924	0.728045	0.147121	1.70925e-09	3.33805e-08	SigHyper	GPR183;UBAC2;UBAC2;UBAC2
ACCN3	SigHypo			cg04784315	9	125797284	125797407	0.46338	0.290142	-0.173238	8.49713e-12	5.46781e-10	SigHypo	GPR21;RABGAP1
ABCB8	SigHypo			cg14584535	9	125797187	125797310	0.409433	0.20262	-0.206813	3.2734e-11	1.51755e-09	SigHypo	GPR21;RABGAP1
ACOT7	SigHypo			cg13300273	1	200842890	200843013	0.295702	0.163321	-0.13238	1.68071e-05	7.75407e-05	SigHypo	GPR25
ACP5	SigHypo			cg17172683	2	133343618	133343741	0.618217	0.749042	0.130824	0.000597911	0.00180766	SigHyper	GPR39
ACSF2	SigHypo			cg15625636	14	24521326	24521449	0.630861	0.761264	0.130402	9.99132e-13	1.14532e-10	SigHyper	GPR65
ACTA2	SigHypo			cg19755435	14	58618193	58618316	0.224875	0.351932	0.127057	1.50983e-07	1.33152e-06	SigHyper	GPR65
ACVR1	SigHypo			cg15361750	19	47839132	47839255	0.280899	0.171965	-0.108934	1.30153e-07	1.17425e-06	SigHypo	GPR77
ADAD2	SigHypo			cg17346246	12	123214864	123214987	0.762167	0.93704	0.174873	5.61598e-16	8.314e-13	SigHyper	GPR81
ADAM12	SigHypo			cg00357958	12	122990019	122990142	0.577422	0.772169	0.194747	7.64432e-13	9.38516e-11	SigHyper	GPR81;GPR81
ADAM28	SigHypo			cg22534509	12	56435921	56436044	0.615559	0.817304	0.201746	1.56161e-13	3.1405e-11	SigHyper	GPR81;GPR81
ADAM30	SigHypo			cg14511782	7	112724674	112724797	0.391685	0.202867	-0.188817	1.86151e-13	3.54334e-11	SigHypo	GPR85;GPR85;GPR85;GPR85
ADAP1	SigHypo			cg08368934	16	57701455	57701578	0.427564	0.200728	-0.226836	1.02554e-12	1.16705e-10	SigHypo	GPR97
ADCY4	SigHypo			cg12125117	16	57701461	57701584	0.423117	0.207383	-0.215733	1.45211e-11	8.19802e-10	SigHypo	GPR97
RIPK3	SigHypo			cg04551630	5	90334399	90334522	0.688752	0.800385	0.111633	4.86831e-11	2.05649e-09	SigHyper	GPR98;GPR98
ADCY7	SigHypo			cg05072547	16	19883549	19883672	0.621906	0.726422	0.104516	1.64165e-11	9.00834e-10	SigHyper	GPRC5B
ADCY9	SigHypo			cg26663490	17	72443066	72443189	0.321952	0.167337	-0.154614	1.09111e-09	2.32847e-08	SigHypo	GPRC5C;GPRC5C
ADD1	SigHypo			cg13681468	4	169553032	169553155	0.683033	0.820182	0.137149	2.60043e-11	1.28115e-09	SigHyper	GPRIN3
ADHFE1	SigHypo			cg14213590	9	139237503	139237626	0.390776	0.202403	-0.188373	1.46731e-09	2.95564e-08	SigHypo	GPSM1
ADIPOR2	SigHypo			cg03934069	1	85832650	85832773	0.201626	0.0938118	-0.107814	1.85581e-10	5.79548e-09	SigHypo	GPSM2
ADORA3	SigHypo			cg14044426	6	33424875	33424998	0.393225	0.496965	0.103741	2.04751e-06	1.2374e-05	SigHyper	GPSM3
ADPRH	SigHypo			cg12684668	5	150403466	150403589	0.48121	0.319137	-0.162073	2.26189e-10	6.76842e-09	SigHypo	GPX3
ADRBK1	SigHypo			cg22045942	19	35490561	35490684	0.263113	0.121974	-0.141139	3.55128e-09	5.99568e-08	SigHypo	GRAMD1A;GRAMD1A
AEBP1	SigHypo			cg02730804	5	52285176	52285299	0.787054	0.888837	0.101782	2.18028e-14	8.45603e-12	SigHyper	GRAMD3;GRAMD3;GRAMD3;GRAMD3;GRAMD3
AFAP1	SigHypo			cg00594278	22	40296407	40296530	0.272898	0.391951	0.119052	4.38902e-07	3.29546e-06	SigHyper	GRAP2
AFF1	SigHypo			cg14242936	12	52404134	52404257	0.394246	0.270943	-0.123303	1.17958e-10	4.05822e-09	SigHypo	GRASP
AFF3	SigHypo			cg27110374	17	73327999	73328122	0.679251	0.820679	0.141428	2.68133e-12	2.34198e-10	SigHyper	GRB2;GRB2
AGAP3	SigHypo			cg00735611	17	37895886	37896009	0.425067	0.31985	-0.105217	2.04066e-09	3.8489e-08	SigHypo	GRB7;GRB7
AGBL2	SigHypo			cg07327299	17	37896063	37896186	0.41423	0.27477	-0.13946	2.76083e-06	1.60243e-05	SigHypo	GRB7;GRB7
AGPAT2	SigHypo			cg14263391	17	37894014	37894137	0.535451	0.383611	-0.15184	3.03985e-06	1.74236e-05	SigHypo	GRB7;GRB7
AGPAT4	SigHypo			cg14575854	17	37896175	37896298	0.753279	0.619465	-0.133814	0.000117222	0.000428317	SigHypo	GRB7;GRB7
AGTRAP	SigHypo			cg02584498	2	11674057	11674180	0.467709	0.203945	-0.263764	3.97852e-06	2.20174e-05	SigHypo	GREB1
AGXT	SigHypo			cg21047367	2	11732905	11733028	0.736485	0.86491	0.128425	0.000966335	0.00276057	SigHyper	GREB1
AHCYL1	SigHypo			cg16734875	1	24678010	24678133	0.704056	0.865137	0.161081	1.93743e-13	3.64474e-11	SigHyper	GRHL3;GRHL3;GRHL3
AHDC1	SigHypo			cg14519323	9	37432946	37433069	0.295835	0.178222	-0.117614	1.87559e-11	9.96653e-10	SigHypo	GRHPR
AHI1	SigHypo			cg20653955	7	6566649	6566772	0.370698	0.47321	0.102512	0.000241633	0.000811752	SigHyper	GRID2IP
AHNAK	SigHypo			cg03654504	1	37495105	37495228	0.614917	0.765795	0.150878	0.00172254	0.00459612	SigHyper	GRIK3
AIM1	SigHypo			cg13718729	9	140056619	140056742	0.339658	0.167277	-0.172381	3.56541e-09	6.01582e-08	SigHypo	GRIN1;GRIN1;GRIN1
AK2	SigHypo			cg02722672	4	2967106	2967229	0.582442	0.424792	-0.15765	1.08113e-07	1.00306e-06	SigHypo	GRK4;GRK4;GRK4
AKAP13	SigHypo			cg15580458	10	121155124	121155247	0.414934	0.15877	-0.256164	1.18303e-13	2.61234e-11	SigHypo	GRK5
AKAP8L	SigHypo			cg24902461	10	121031392	121031515	0.336189	0.181534	-0.154656	2.06123e-10	6.29328e-09	SigHypo	GRK5
AKAP8	SigHypo			cg00636527	5	176859356	176859479	0.492949	0.63172	0.138772	1.08762e-08	1.49432e-07	SigHyper	GRK6;GRK6;GRK6
ALAS1	SigHypo			cg04386614	7	126364460	126364583	0.428318	0.53387	0.105552	0.000866886	0.00250858	SigHyper	GRM8;GRM8;GRM8
ALDH3B1	SigHypo			cg23570245	17	33570795	33570918	0.282391	0.126161	-0.15623	2.17126e-13	3.92375e-11	SigHypo	GRN
ALDH4A1	SigHypo			cg08399444	12	13248548	13248671	0.490888	0.334895	-0.155993	2.31007e-08	2.77579e-07	SigHypo	GSG1;GSG1;GSG1;GSG1;GSG1;GSG1
ALG13	SigHypo			cg13569051	9	93381712	93381835	0.465473	0.295894	-0.169579	1.34352e-12	1.42402e-10	SigHypo	GSN;GSN;GSN;GSN;GSN;GSN;GSN
ALG1L2	SigHypo			cg14399183	9	707166	707289	0.278811	0.134038	-0.144773	3.59338e-10	9.68399e-09	SigHypo	GSN;GSN;GSN;GSN;GSN;GSN;GSN
AMBRA1	SigHypo			cg24493367	4	106635507	106635630	0.410671	0.237852	-0.172819	1.61941e-08	2.07179e-07	SigHypo	GSTCD;GSTCD
AMPD3	SigHypo			cg22224704	11	67352041	67352164	0.347087	0.214739	-0.132348	1.39916e-12	1.46707e-10	SigHypo	GSTP1
AMT	SigHypo			cg14768164	2	145025049	145025172	0.670558	0.798817	0.12826	9.98403e-13	1.14502e-10	SigHyper	GTDC1;GTDC1
NICN1	SigHypo			cg02007288	8	18028071	18028194	0.734406	0.85266	0.118254	2.03542e-09	3.84035e-08	SigHyper	GTF2E2
ANAPC10	SigHypo			cg18905668	11	18388147	18388270	0.248376	0.142743	-0.105633	3.26821e-08	3.70035e-07	SigHypo	GTF2H1;GTF2H1
ANG	SigHypo			cg18325315	7	73897230	73897353	0.493404	0.226797	-0.266607	1.34788e-13	2.85309e-11	SigHypo	GTF2IRD1;GTF2IRD1
RNASE4	SigHypo			cg20448594	7	73940352	73940475	0.644366	0.756498	0.112132	4.74842e-13	6.68326e-11	SigHyper	GTF2IRD1;GTF2IRD1
ANGPT2	SigHypo			cg25714115	7	73895061	73895184	0.333252	0.192236	-0.141016	0.000121011	0.00044037	SigHypo	GTF2IRD1;GTF2IRD1
MCPH1	SigHypo			cg21341487	20	46413743	46413866	0.387456	0.149327	-0.23813	6.77669e-14	1.78546e-11	SigHypo	GTPBP5
ANK1	SigHypo			cg23058239	12	54868395	54868518	0.538631	0.682665	0.144034	7.25373e-06	3.71572e-05	SigHyper	GTSF1
ANKFY1	SigHypo			cg16692277	13	51640948	51641071	0.27584	0.11732	-0.15852	9.04412e-13	1.06134e-10	SigHypo	GUCY1B2
ANKRD11	SigHypo			cg07366503	1	15269183	15269306	0.810072	0.918686	0.108614	2.03062e-10	6.21914e-09	SigHyper	GUK1;GUK1
ANKRD16	SigHypo			cg27275133	6	26860451	26860574	0.434644	0.554759	0.120115	1.08872e-05	5.29717e-05	SigHyper	GUSBL1
ANKRD17	SigHypo			cg13431800	12	42519303	42519426	0.284038	0.167403	-0.116635	1.35883e-10	4.53546e-09	SigHypo	GXYLT1;GXYLT1
ANKRD22	SigHypo			cg18464274	12	42537617	42537740	0.361289	0.248743	-0.112546	9.78717e-10	2.13314e-08	SigHypo	GXYLT1;GXYLT1
ANKRD27	SigHypo			cg25338134	3	72940510	72940633	0.406727	0.279587	-0.12714	2.90917e-06	1.67744e-05	SigHypo	GXYLT2
ANKRD29	SigHypo			cg08129583	2	127413367	127413490	0.365303	0.16207	-0.203233	1.53909e-13	3.11265e-11	SigHypo	GYPC;GYPC
ANKRD32	SigHypo			cg16987876	19	543909	544032	0.336117	0.461178	0.125061	5.49505e-05	0.000219634	SigHyper	GZMM
ANKRD34A	SigHypo			cg18338021	19	544349	544472	0.656917	0.769989	0.113072	2.56884e-07	2.09094e-06	SigHyper	GZMM
ANKRD50	SigHypo			cg01550148	5	149828936	149829059	0.312581	0.194764	-0.117817	7.96847e-08	7.76595e-07	SigHypo	H2AFY;H2AFY;H2AFY;H2AFY;H2AFY
ANKRD53	SigHypo			cg25017777	1	63833425	63833548	0.451106	0.273377	-0.17773	1.07155e-11	6.52273e-10	SigHypo	H6PD
ANKS1A	SigHypo			cg03002526	6	105237721	105237844	0.691045	0.817846	0.126801	3.52599e-12	2.87427e-10	SigHyper	HACE1
ANLN	SigHypo			cg23643526	1	119930673	119930796	0.424594	0.533198	0.108604	0.00391142	0.00943896	SigHyper	HAO2;HAO2
KIAA0895	SigHypo			cg11781421	19	4986183	4986306	0.446642	0.25809	-0.188553	5.86545e-08	6.00833e-07	SigHypo	HAPLN4
ANO7	SigHypo			cg21915449	5	156456672	156456795	0.593165	0.722397	0.129232	6.58043e-12	4.53685e-10	SigHyper	HAVCR1;HAVCR1
ANTXR1	SigHypo			cg19646897	5	156536379	156536502	0.590618	0.715804	0.125186	4.37889e-08	4.71701e-07	SigHyper	HAVCR2
ANXA1	SigHypo			cg14004685	11	1750302	1750425	0.728961	0.831911	0.10295	2.27192e-08	2.73724e-07	SigHyper	HCCA2
AOAH	SigHypo			cg25145687	11	1606664	1606787	0.310364	0.205882	-0.104482	2.33339e-06	1.38486e-05	SigHypo	HCCA2;KRTAP5-1;LOC338651
AP1G1	SigHypo			cg26899005	X	55026807	55026930	0.745259	0.846039	0.10078	4.19562e-05	0.000173216	SigHyper	HCFC1
AP1M1	SigHypo			cg01707330	6	30290408	30290531	0.735451	0.86301	0.127559	2.01421e-13	3.72913e-11	SigHyper	HCG18;HCG18
AP2A1	SigHypo			cg09470907	6	29893168	29893291	0.327787	0.213953	-0.113834	2.44777e-07	2.0075e-06	SigHypo	HCG4P6
AP3S1	SigHypo			cg03169059	2	240145022	240145145	0.353814	0.152329	-0.201485	2.89862e-11	1.38807e-09	SigHypo	HDAC4
APBA2	SigHypo			cg03568507	2	240153791	240153914	0.518227	0.6544	0.136173	8.66761e-05	0.000328161	SigHyper	HDAC4
APBB2	SigHypo			cg05903736	2	240197131	240197254	0.229669	0.10382	-0.125849	7.32291e-15	4.18486e-12	SigHypo	HDAC4
APH1B	SigHypo			cg08202402	2	240132258	240132381	0.439905	0.172631	-0.267274	3.11564e-14	1.07145e-11	SigHypo	HDAC4
AQP10	SigHypo			cg12547218	2	240153820	240153943	0.5537	0.715712	0.162012	2.8013e-05	0.000121422	SigHyper	HDAC4
ARAP1	SigHypo			cg15058210	2	240196877	240197000	0.195322	0.0853242	-0.109998	3.87491e-10	1.02745e-08	SigHypo	HDAC4
ARAP3	SigHypo			cg16887422	2	240035107	240035230	0.48816	0.382555	-0.105605	1.07627e-05	5.24387e-05	SigHypo	HDAC4
AREG	SigHypo			cg17420028	2	240142589	240142712	0.55579	0.451278	-0.104512	3.00603e-05	0.000129182	SigHypo	HDAC4
ARFIP1	SigHypo			cg19955928	2	240152257	240152380	0.303551	0.138574	-0.164976	2.34467e-10	6.95915e-09	SigHypo	HDAC4
ARG1	SigHypo			cg20784693	2	239984030	239984153	0.508728	0.35798	-0.150748	0.000752815	0.0022151	SigHypo	HDAC4
ARHGAP15	SigHypo			cg21190228	2	240132342	240132465	0.364009	0.132201	-0.231808	1.03395e-13	2.36934e-11	SigHypo	HDAC4
ARHGAP18	SigHypo			cg22077197	2	240143833	240143956	0.372461	0.208891	-0.163571	1.71769e-11	9.32546e-10	SigHypo	HDAC4
ARHGAP24	SigHypo			cg19163395	17	42164433	42164556	0.696799	0.902059	0.20526	1.32775e-13	2.82762e-11	SigHyper	HDAC5;HDAC5
ARHGAP25	SigHypo			cg01088404	12	48214523	48214646	0.33404	0.175643	-0.158397	4.20873e-09	6.87956e-08	SigHypo	HDAC7;HDAC7
ARHGAP26	SigHypo			cg04381888	12	48195549	48195672	0.319063	0.184974	-0.134089	2.04935e-10	6.26529e-09	SigHypo	HDAC7;HDAC7
ARHGAP27	SigHypo			cg05154234	12	48204680	48204803	0.626277	0.736929	0.110652	2.92788e-06	1.68659e-05	SigHyper	HDAC7;HDAC7
ARHGEF10	SigHypo			cg07125469	6	125623573	125623696	0.749758	0.850841	0.101083	2.14287e-11	1.10471e-09	SigHyper	HDDC2
ARHGEF3	SigHypo			cg07030287	2	242174797	242174920	0.357266	0.18778	-0.169486	3.321e-14	1.12848e-11	SigHypo	HDLBP;HDLBP
ARID3A	SigHypo			cg23280720	6	139483193	139483316	0.553014	0.82372	0.270706	3.1541e-16	5.82977e-13	SigHyper	HECA
ARID5B	SigHypo			cg00402533	2	197458695	197458818	0.559446	0.671745	0.112298	0.00266012	0.00673689	SigHyper	HECW2
ARL5C	SigHypo			cg22765299	2	197125372	197125495	0.732491	0.833598	0.101107	2.63673e-08	3.09678e-07	SigHyper	HECW2
ARMC2	SigHypo			cg23490246	2	150443987	150444110	0.627817	0.736802	0.108985	3.41285e-06	1.92561e-05	SigHyper	HECW2
ARMC9	SigHypo			cg15015109	17	65136480	65136603	0.44145	0.232408	-0.209041	3.33793e-14	1.13015e-11	SigHypo	HELZ
ARRB1	SigHypo			cg06732873	7	35731578	35731701	0.628564	0.752522	0.123958	2.89942e-08	3.35013e-07	SigHyper	HERPUD2
ARRB2	SigHypo			cg13984746	17	80398412	80398535	0.364985	0.146339	-0.218646	1.99676e-12	1.8915e-10	SigHypo	HEXDC
ARRDC1	SigHypo			cg08351131	17	43242591	43242714	0.37803	0.271814	-0.106216	1.69722e-09	3.31815e-08	SigHypo	HEXIM2
ARSB	SigHypo			cg04977528	1	26632539	26632662	0.608525	0.508455	-0.10007	0.000145804	0.000519236	SigHypo	HEYL
ART3	SigHypo			cg08179431	6	26086571	26086694	0.752722	0.875907	0.123185	1.15646e-12	1.27742e-10	SigHyper	HFE;HFE;HFE;HFE;HFE;HFE;HFE;HFE;HFE
ARVCF	SigHypo			cg03047059	1	210567887	210568010	0.701793	0.82859	0.126797	2.37672e-13	4.16648e-11	SigHyper	HHAT;HHAT;HHAT;HHAT;HHAT;HHAT
ASH2L	SigHypo			cg20180364	10	94448532	94448655	0.351587	0.156413	-0.195175	1.92926e-11	1.01915e-09	SigHypo	HHEX
ASPH	SigHypo			cg10203922	4	145566200	145566323	0.747945	0.854028	0.106083	3.52385e-11	1.60622e-09	SigHyper	HHIP
ASXL1	SigHypo			cg17635970	8	133117602	133117725	0.533851	0.859496	0.325645	0.00135775	0.00372363	SigHyper	HHLA1
ASXL2	SigHypo			cg08817540	3	108020727	108020850	0.54842	0.77562	0.2272	3.53752e-11	1.60988e-09	SigHyper	HHLA2
ATF7	SigHypo			cg14703454	3	69435339	69435462	0.457206	0.173307	-0.283899	7.40705e-08	7.30446e-07	SigHypo	HHLA2
ATG10	SigHypo			cg19342782	1	70821806	70821929	0.421195	0.144963	-0.276232	7.37156e-14	1.87898e-11	SigHypo	HHLA3;ANKRD13C;HHLA3;HHLA3;HHLA3
ATG16L2	SigHypo			cg02842382	7	27615496	27615619	0.368611	0.239398	-0.129213	4.38935e-10	1.13094e-08	SigHypo	HIBADH
ATL3	SigHypo			cg25444339	7	75194698	75194821	0.372806	0.196761	-0.176046	9.00387e-12	5.71931e-10	SigHypo	HIP1
ATOH8	SigHypo			cg10271819	7	139426030	139426153	0.376545	0.164377	-0.212168	1.00387e-13	2.32465e-11	SigHypo	HIPK2;HIPK2
ATP2B4	SigHypo			cg18554789	7	139432178	139432301	0.338127	0.121905	-0.216222	1.71613e-14	7.23269e-12	SigHypo	HIPK2;HIPK2
ATP2C1	SigHypo			cg23646343	7	139333410	139333533	0.286121	0.155986	-0.130135	7.69285e-07	5.32878e-06	SigHypo	HIPK2;HIPK2
ATP5A1	SigHypo			cg25600606	11	33308345	33308468	0.503264	0.239413	-0.263851	1.42169e-13	2.95523e-11	SigHypo	HIPK3;HIPK3
HAUS1	SigHypo			cg10536916	6	27841865	27841988	0.257476	0.151067	-0.106409	0.00310278	0.00770784	SigHypo	HIST1H4L
ATP5D	SigHypo			cg06770429	6	107017926	107018049	0.448518	0.585313	0.136795	1.15862e-08	1.57331e-07	SigHyper	HIVEP2
ATP6V0A1	SigHypo			cg17717866	6	33383819	33383942	0.714977	0.866263	0.151286	5.22377e-11	2.16928e-09	SigHyper	HIVEP2
ATP6V0E2	SigHypo			cg05388840	1	41981911	41982034	0.279807	0.14252	-0.137288	1.48453e-07	1.3126e-06	SigHypo	HIVEP3;HIVEP3
LOC401431	SigHypo			cg11177980	1	41982115	41982238	0.365115	0.155234	-0.209881	3.61733e-11	1.63568e-09	SigHypo	HIVEP3;HIVEP3
ATXN1	SigHypo			cg11735008	1	42380309	42380432	0.596636	0.71763	0.120994	4.00158e-07	3.04768e-06	SigHyper	HIVEP3;HIVEP3
ATXN2	SigHypo			cg12666727	1	42128487	42128610	0.206299	0.0437644	-0.162535	6.09793e-11	2.44389e-09	SigHypo	HIVEP3;HIVEP3
ATXN7	SigHypo			cg13423554	1	42317463	42317586	0.274767	0.128322	-0.146445	2.37505e-10	7.02957e-09	SigHypo	HIVEP3;HIVEP3
ATXN7L1	SigHypo			cg15482882	1	41981789	41981912	0.231546	0.105323	-0.126222	1.80039e-10	5.6566e-09	SigHypo	HIVEP3;HIVEP3
AURKA	SigHypo			cg16523490	1	42115829	42115952	0.696762	0.815473	0.11871	5.42045e-11	2.23112e-09	SigHyper	HIVEP3;HIVEP3
CSTF1	SigHypo			cg26038582	1	42384390	42384513	0.396352	0.163638	-0.232714	6.15261e-05	0.000242584	SigHypo	HIVEP3;HIVEP3;HIVEP3;HIVEP3
AVIL	SigHypo			cg06748146	10	71104724	71104847	0.592119	0.778142	0.186023	2.22944e-10	6.69697e-09	SigHyper	HK1;HK1;HK1;HK1;HK1
AVPI1	SigHypo			cg17809377	5	176326619	176326742	0.202042	0.101993	-0.100049	4.61899e-10	1.17742e-08	SigHypo	HK3
AXIN1	SigHypo			cg05139028	6	31323261	31323384	0.637335	0.750361	0.113026	1.01057e-06	6.74227e-06	SigHyper	HLA-B
AZI1	SigHypo			cg10453850	6	32905320	32905443	0.33258	0.123919	-0.208661	3.74098e-12	2.99906e-10	SigHypo	HLA-DMB
AZU1	SigHypo			cg13524037	6	32904074	32904197	0.365422	0.151386	-0.214036	1.31329e-12	1.40376e-10	SigHypo	HLA-DMB
B3GALT4	SigHypo			cg21578596	6	32906460	32906583	0.347323	0.177847	-0.169476	1.6733e-09	3.28078e-08	SigHypo	HLA-DMB
B3GAT1	SigHypo			cg01493678	6	32784825	32784948	0.627495	0.758328	0.130833	5.77105e-05	0.000229367	SigHyper	HLA-DOB
B3GNT7	SigHypo			cg02678305	6	30460322	30460445	0.655287	0.794732	0.139444	8.80433e-14	2.1312e-11	SigHyper	HLA-E
B3GNT8	SigHypo			cg13036546	6	69346003	69346126	0.66765	0.796446	0.128797	1.44986e-09	2.92841e-08	SigHyper	HLA-E
B4GALT5	SigHypo			cg17615629	6	30459867	30459990	0.658132	0.79529	0.137158	1.6634e-07	1.44549e-06	SigHyper	HLA-E
BACH2	SigHypo			cg19109457	6	3723112	3723235	0.528985	0.661544	0.132558	1.17986e-08	1.59611e-07	SigHyper	HLA-E
BAHCC1	SigHypo			cg20105257	6	30460244	30460367	0.762748	0.895466	0.132718	8.51056e-12	5.47483e-10	SigHyper	HLA-E
BAI2	SigHypo			cg20652371	6	30459295	30459418	0.666206	0.822048	0.155842	6.42249e-11	2.54477e-09	SigHyper	HLA-E
BAIAP2L1	SigHypo			cg21366673	6	30459512	30459635	0.606048	0.748109	0.142061	2.96906e-10	8.33595e-09	SigHyper	HLA-E
BANP	SigHypo			cg27486585	6	30459595	30459718	0.573285	0.72843	0.155146	1.23072e-09	2.56627e-08	SigHyper	HLA-E
BAT3	SigHypo			cg10601943	6	29692824	29692947	0.591288	0.699647	0.108359	4.67519e-06	2.53358e-05	SigHyper	HLA-F;HLA-F;HLA-F
BAZ2B	SigHypo			cg11587584	6	29692372	29692495	0.672744	0.802997	0.130254	4.07262e-10	1.06733e-08	SigHyper	HLA-F;HLA-F;HLA-F
BCAS3	SigHypo			cg14140375	6	29692582	29692705	0.708095	0.834286	0.126191	1.01434e-10	3.61375e-09	SigHyper	HLA-F;HLA-F;HLA-F
BCL11A	SigHypo			cg10262387	6	29855435	29855558	0.200699	0.100608	-0.100091	4.5183e-09	7.29484e-08	SigHypo	HLA-H
BCL11B	SigHypo			cg20198242	6	29855110	29855233	0.301111	0.200881	-0.10023	9.46673e-08	8.97555e-07	SigHypo	HLA-H
BCL2L11	SigHypo			cg17852326	1	221055964	221056087	0.33974	0.175057	-0.164682	4.50498e-12	3.42867e-10	SigHypo	HLX
BCL2L15	SigHypo			cg08511818	20	30104637	30104760	0.603352	0.713281	0.109929	9.54845e-12	5.9803e-10	SigHyper	HM13;HM13;HM13;HM13
BCL2L2	SigHypo			cg09473613	1	24152604	24152727	0.728421	0.853722	0.125301	2.96004e-10	8.31545e-09	SigHyper	HMGCL;HMGCL
BCL9L	SigHypo			cg21696012	1	24131000	24131123	0.426957	0.24211	-0.184847	9.16533e-08	8.7367e-07	SigHypo	HMGCL;HMGCL
BCOR	SigHypo			cg06870213	6	55444335	55444458	0.441108	0.566451	0.125344	3.54647e-05	0.000149402	SigHyper	HMGCLL1;HMGCLL1
BEGAIN	SigHypo			cg02228160	5	143192067	143192190	0.309636	0.41782	0.108183	6.83337e-08	6.82855e-07	SigHyper	HMHB1
BEST1	SigHypo			cg05718255	22	24989054	24989177	0.637382	0.763042	0.12566	6.48177e-11	2.56303e-09	SigHyper	HMOX1
BFSP1	SigHypo			cg11453079	20	43058872	43058995	0.612378	0.728034	0.115656	0.00211971	0.00551618	SigHyper	HNF4A;HNF4A
BFSP2	SigHypo			cg02315870	7	26236721	26236844	0.661354	0.805125	0.143771	1.02183e-14	5.09943e-12	SigHyper	HNRNPA2B1;HNRNPA2B1
BGLAP	SigHypo			cg19142553	7	26236069	26236192	0.604403	0.704947	0.100544	6.9996e-11	2.71624e-09	SigHyper	HNRNPA2B1;HNRNPA2B1
BIN1	SigHypo			cg22872033	14	21725703	21725826	0.291826	0.406651	0.114824	1.96492e-09	3.73356e-08	SigHyper	HNRNPC;HNRNPC;HNRNPC;HNRNPC
BMF	SigHypo			cg14034325	10	43891459	43891582	0.425557	0.551441	0.125884	0.000274474	0.00090851	SigHyper	HNRNPF;HNRNPF;HNRNPF;HNRNPF;HNRNPF;HNRNPF
BMPR1A	SigHypo			cg11313468	19	41782183	41782306	0.420784	0.162983	-0.257801	3.2732e-13	5.14345e-11	SigHypo	HNRNPUL1;HNRNPUL1
BRD1	SigHypo			cg07854954	4	83348086	83348209	0.70341	0.809933	0.106523	4.00078e-09	6.60441e-08	SigHyper	HNRPDL;HNRPDL
LOC90834	SigHypo			cg06771126	4	23796624	23796747	0.346402	0.530984	0.184582	0.000336611	0.00108812	SigHyper	HOPX;HOPX;HOPX;HOPX;HOPX;HOPX
BRE	SigHypo			cg14509403	22	30476281	30476404	0.382451	0.255321	-0.127131	5.72335e-06	3.02082e-05	SigHypo	HORMAD2
RBKS	SigHypo			cg15209808	22	30476254	30476377	0.439864	0.298734	-0.14113	6.00932e-06	3.15301e-05	SigHypo	HORMAD2
LOC100302650	SigHypo			cg09411999	7	27214383	27214506	0.336883	0.231853	-0.10503	3.86229e-08	4.25067e-07	SigHypo	HOXA10;HOXA10
BRI3BP	SigHypo			cg22807449	17	46622522	46622645	0.360107	0.259406	-0.100701	3.82807e-09	6.37435e-08	SigHypo	HOXB2
BSN	SigHypo			cg07850987	17	57784794	57784917	0.312634	0.16944	-0.143194	1.75841e-10	5.55633e-09	SigHypo	HOXB3
BTBD11	SigHypo			cg13479204	17	7493150	7493273	0.301631	0.117674	-0.183957	2.27916e-07	1.88938e-06	SigHypo	HOXB3
BTBD12	SigHypo			cg04014328	17	21144273	21144396	0.643058	0.489167	-0.153891	4.95882e-09	7.86377e-08	SigHypo	HOXB4
BZRAP1	SigHypo			cg19710451	17	46654202	46654325	0.330998	0.197796	-0.133202	7.61182e-08	7.47326e-07	SigHypo	HOXB4
C10orf105	SigHypo			cg04196862	17	61562197	61562320	0.450518	0.33231	-0.118207	9.17769e-06	4.56055e-05	SigHypo	HOXB5;LOC404266;LOC404266;LOC404266;LOC404266
CDH23	SigHypo			cg05408649	12	120105824	120105947	0.295918	0.152406	-0.143513	3.36187e-06	1.9004e-05	SigHypo	HOXC4
C10orf25	SigHypo			cg27138204	12	79514170	79514293	0.257924	0.156096	-0.101828	0.00022374	0.00075822	SigHypo	HOXC4
ZNF22	SigHypo			cg15244786	12	79258438	79258561	0.511284	0.392636	-0.118648	0.00260904	0.0066236	SigHypo	HOXC4;HOXC4
C10orf26	SigHypo			cg18473521	12	54448265	54448388	0.536758	0.709845	0.173087	1.54406e-11	8.60409e-10	SigHyper	HOXC4;HOXC4
C10orf76	SigHypo			cg06172871	16	72088244	72088367	0.37352	0.159371	-0.214149	1.38126e-11	7.89439e-10	SigHypo	HP;HP
C10orf91	SigHypo			cg14118850	2	10447890	10448013	0.415185	0.214286	-0.2009	1.74335e-13	3.38613e-11	SigHypo	HPCAL1;HPCAL1
C10orf93	SigHypo			cg23728189	2	10470961	10471084	0.540478	0.641614	0.101136	7.71845e-11	2.93079e-09	SigHyper	HPCAL1;HPCAL1
C11orf42	SigHypo			cg27186013	4	95264127	95264250	0.327091	0.207792	-0.119299	7.71811e-07	5.34399e-06	SigHypo	HPGDS
C11orf45	SigHypo			cg12554857	4	74483141	74483264	0.308913	0.148876	-0.160038	2.67056e-12	2.33525e-10	SigHypo	HPGDS;HPGDS
KCNJ5	SigHypo			cg12183501	3	148869703	148869826	0.398605	0.2785	-0.120106	6.61039e-06	3.42651e-05	SigHypo	HPS3
C11orf75	SigHypo			cg00488514	22	26877690	26877813	0.731216	0.84258	0.111363	3.81423e-15	2.75611e-12	SigHyper	HPS4
C12orf41	SigHypo			cg13345299	22	26876075	26876198	0.285076	0.139477	-0.145599	4.80479e-10	1.21496e-08	SigHypo	HPS4;HPS4
C12orf42	SigHypo			cg19240569	11	63331821	63331944	0.602316	0.781883	0.179566	3.78263e-16	6.41612e-13	SigHyper	HRASLS2
C12orf59	SigHypo			cg00754253	11	63259187	63259310	0.326983	0.224732	-0.102251	3.9166e-05	0.000163013	SigHypo	HRASLS5;HRASLS5;HRASLS5
C13orf30	SigHypo			cg09666573	3	11267627	11267750	0.221976	0.115499	-0.106477	5.25328e-12	3.84225e-10	SigHypo	HRH1;HRH1;HRH1
C14orf102	SigHypo			cg19685398	12	54438419	54438542	0.474462	0.588348	0.113887	0.00122898	0.00341184	SigHyper	HRK
C15orf17	SigHypo			cg09914404	17	14215442	14215565	0.282208	0.118764	-0.163444	7.93902e-12	5.1937e-10	SigHypo	HS3ST3B1
C15orf52	SigHypo			cg16684691	13	96949801	96949924	0.641065	0.748022	0.106957	0.00149092	0.00404506	SigHyper	HS6ST3
C16orf68	SigHypo			cg05315365	16	82096597	82096720	0.630181	0.509286	-0.120895	2.52276e-05	0.000110668	SigHypo	HSD17B2
C16orf80	SigHypo			cg11335171	6	33173333	33173456	0.599089	0.721733	0.122644	1.79426e-10	5.64435e-09	SigHyper	HSD17B8
C16orf93	SigHypo			cg10917602	16	30583168	30583291	0.601736	0.494175	-0.10756	2.97691e-05	0.00012807	SigHypo	HSD3B7;HSD3B7;HSD3B7
C17orf59	SigHypo			cg20010135	16	56659724	56659847	0.615129	0.514514	-0.100615	0.000226283	0.000765768	SigHypo	HSD3B7;HSD3B7;HSD3B7
C17orf74	SigHypo			cg04006133	16	84172431	84172554	0.579551	0.700994	0.121443	1.19482e-09	2.50572e-08	SigHyper	HSDL1;HSDL1
C17orf75	SigHypo			cg04090794	1	92099858	92099981	0.471148	0.661734	0.190586	1.05754e-07	9.84668e-07	SigHyper	HSP90B3P
C17orf87	SigHypo			cg18282375	20	48532070	48532193	0.487262	0.604256	0.116994	0.000502181	0.00154894	SigHyper	HSPA12B
C17orf91	SigHypo			cg26411441	20	57486076	57486199	0.330654	0.440009	0.109355	0.00320915	0.00793778	SigHyper	HSPA12B
MIR22	SigHypo			cg18932740	6	33290759	33290882	0.668803	0.77597	0.107167	1.33775e-12	1.41919e-10	SigHyper	HSPA1L
C18orf1	SigHypo			cg13558754	19	36247867	36247990	0.284703	0.182076	-0.102628	3.42465e-05	0.000144868	SigHypo	HSPB6;C19orf55
C19orf28	SigHypo			cg15692052	13	47472250	47472373	0.452814	0.606692	0.153878	3.79639e-10	1.01099e-08	SigHyper	HTR2A;HTR2A
C19orf76	SigHypo			cg18200810	13	47472200	47472323	0.74104	0.859678	0.118638	1.04141e-10	3.6868e-09	SigHyper	HTR2A;HTR2A
PRMT1	SigHypo			cg01459748	11	5619748	5619871	0.586267	0.718093	0.131826	5.69149e-10	1.38815e-08	SigHyper	HTR3B
C1orf105	SigHypo			cg04607131	1	19990783	19990906	0.584889	0.690794	0.105905	0.00133747	0.00367482	SigHyper	HTR6
C1orf106	SigHypo			cg09863950	1	19990768	19990891	0.646317	0.758063	0.111746	1.18463e-07	1.08362e-06	SigHyper	HTR6
C1orf122	SigHypo			cg00672936	8	38832728	38832851	0.650893	0.541872	-0.109021	0.000171044	0.000597935	SigHypo	HTRA4
YRDC	SigHypo			cg04771100	8	38832335	38832458	0.335936	0.109845	-0.226091	3.9314e-13	5.83528e-11	SigHypo	HTRA4
C1orf130	SigHypo			cg16473915	8	77596069	77596192	0.304502	0.187741	-0.11676	1.39561e-09	2.84039e-08	SigHypo	HTRA4;HTRA4
C1orf150	SigHypo			cg09362796	4	3204792	3204915	0.583106	0.718615	0.135509	1.8583e-07	1.5878e-06	SigHyper	HTT
C1orf161	SigHypo			cg14967987	4	3204843	3204966	0.505263	0.676787	0.171523	2.83521e-11	1.36538e-09	SigHyper	HTT
C1orf200	SigHypo			cg26460678	3	50360667	50360790	0.433335	0.324006	-0.109329	1.90737e-10	5.92412e-09	SigHypo	HYAL2
PIK3CD	SigHypo			cg12976582	3	191035318	191035441	0.39079	0.257273	-0.133517	3.05368e-09	5.30347e-08	SigHypo	HYAL2;HYAL2
C1orf220	SigHypo			cg14853772	2	9613781	9613904	0.699881	0.80536	0.105479	0.00142708	0.00389135	SigHyper	IAH1
C1orf38	SigHypo			cg12793803	17	15166031	15166154	0.32923	0.224473	-0.104757	3.11902e-08	3.55856e-07	SigHypo	ICAM2;ICAM2;ICAM2;ICAM2;ICAM2;ICAM2
C1orf70	SigHypo			cg02343604	1	85512957	85513080	0.565827	0.726935	0.161109	3.38478e-07	2.64307e-06	SigHyper	ID3
C1orf83	SigHypo			cg09858862	1	23887514	23887637	0.449688	0.330594	-0.119094	0.00149002	0.00404298	SigHypo	ID3
C1QTNF6	SigHypo			cg27518976	1	23886730	23886853	0.393336	0.253292	-0.140044	0.00386849	0.00934811	SigHypo	ID3
C1S	SigHypo			cg20284982	6	30713246	30713369	0.546157	0.656779	0.110622	2.2957e-09	4.22506e-08	SigHyper	IER3
C20orf112	SigHypo			cg27176729	1	181056650	181056773	0.39191	0.185274	-0.206636	8.07602e-10	1.8325e-08	SigHypo	IER5
C20orf123	SigHypo			cg12024104	12	6662581	6662704	0.452374	0.348278	-0.104096	4.1042e-08	4.4689e-07	SigHypo	IFFO1;IFFO1
C20orf186	SigHypo			cg10838410	12	6659524	6659647	0.236552	0.0992408	-0.137311	6.63211e-12	4.56147e-10	SigHypo	IFFO1;IFFO1;IFFO1
C20orf197	SigHypo			cg21440776	12	6658378	6658501	0.376705	0.212787	-0.163918	2.70009e-10	7.75936e-09	SigHypo	IFFO1;IFFO1;IFFO1
C20orf27	SigHypo			cg21638533	12	6658625	6658748	0.323738	0.179143	-0.144595	1.60079e-10	5.16325e-09	SigHypo	IFFO1;IFFO1;IFFO1
C21orf34	SigHypo			cg13298466	12	10365696	10365819	0.481287	0.272121	-0.209166	6.94596e-14	1.81349e-11	SigHypo	IFFO1;IFFO1;IFFO1;IFFO1
C22orf15	SigHypo			cg07196514	1	212781985	212782108	0.764189	0.869055	0.104867	0.00184465	0.0048819	SigHyper	IFI16
C22orf33	SigHypo			cg23893332	14	94576048	94576171	0.444175	0.254368	-0.189807	6.33329e-14	1.71326e-11	SigHypo	IFI27;IFI27
C22orf9	SigHypo			cg18044543	10	97633052	97633175	0.338657	0.210415	-0.128242	1.0982e-08	1.5057e-07	SigHypo	IFIT1L
C2CD4B	SigHypo			cg06188083	10	91093005	91093128	0.536711	0.640552	0.103841	4.18639e-06	2.30128e-05	SigHyper	IFIT3;IFIT3
C2orf55	SigHypo			cg09026253	11	313267	313390	0.605622	0.716661	0.111039	5.2802e-10	1.31027e-08	SigHyper	IFITM1
C3AR1	SigHypo			cg20566897	11	313527	313650	0.438838	0.574882	0.136044	2.54199e-10	7.41278e-09	SigHyper	IFITM1
C3orf21	SigHypo			cg21686213	11	128764920	128765043	0.651443	0.834289	0.182846	3.85273e-14	1.23404e-11	SigHyper	IFITM1
C3orf26	SigHypo			cg15218509	11	47272887	47273010	0.257723	0.122303	-0.13542	1.80218e-08	2.26082e-07	SigHypo	IFITM3;IFITM3
FILIP1L	SigHypo			cg24850296	12	25707569	25707692	0.331045	0.174057	-0.156988	1.88947e-10	5.87903e-09	SigHypo	IFLTD1;IFLTD1;IFLTD1;IFLTD1;IFLTD1
C3orf64	SigHypo			cg08173915	21	34774164	34774287	0.407457	0.160544	-0.246913	2.18147e-11	1.12033e-09	SigHypo	IFNGR2
C5orf4	SigHypo			cg02877240	7	75831418	75831541	0.465069	0.600912	0.135843	2.36208e-06	1.39905e-05	SigHyper	IFRD1;IFRD1
C5orf42	SigHypo			cg00305585	16	1610898	1611021	0.584641	0.709247	0.124606	8.92777e-12	5.68615e-10	SigHyper	IFT140
C6orf10	SigHypo			cg01042641	16	1575979	1576102	0.562456	0.720113	0.157657	4.54569e-11	1.94817e-09	SigHyper	IFT140
C6orf204	SigHypo			cg09757087	16	1585644	1585767	0.628314	0.802319	0.174006	4.93603e-08	5.21083e-07	SigHyper	IFT140;TMEM204
PLN	SigHypo			cg01305421	12	117175828	117175951	0.31314	0.19339	-0.119749	4.79165e-08	5.08616e-07	SigHypo	IGF1;IGF1;IGF1;IGF1;IGF1;IGF1
C6orf25	SigHypo			cg08920032	15	99332004	99332127	0.478165	0.212556	-0.265609	4.96961e-14	1.46339e-11	SigHypo	IGF1R
C6orf81	SigHypo			cg25830379	15	99264361	99264484	0.690087	0.801717	0.11163	1.80339e-10	5.66419e-09	SigHyper	IGF1R
C7orf31	SigHypo			cg03240301	7	23387383	23387506	0.306497	0.154399	-0.152098	7.28174e-10	1.68775e-08	SigHypo	IGF2BP3
C7orf50	SigHypo			cg07060794	7	23387365	23387488	0.445852	0.243646	-0.202206	1.44481e-12	1.501e-10	SigHypo	IGF2BP3
GPR146	SigHypo			cg16111231	6	160399700	160399823	0.602342	0.744938	0.142596	3.56306e-08	3.97585e-07	SigHyper	IGF2R
MIR339	SigHypo			cg17980404	17	38601676	38601799	0.334318	0.179947	-0.154371	8.13985e-12	5.29736e-10	SigHypo	IGFBP4
C7orf58	SigHypo			cg10833393	19	926407	926530	0.621913	0.760224	0.138311	0.000210821	0.000719425	SigHyper	IGFL2;IGFL2
C8orf37	SigHypo			cg25574111	19	46544802	46544925	0.676519	0.789071	0.112551	5.61476e-07	4.06786e-06	SigHyper	IGFL4
C8orf58	SigHypo			cg26279840	X	153770418	153770541	0.344609	0.21239	-0.132219	2.33406e-07	1.92851e-06	SigHypo	IKBKG;G6PD;G6PD
C8orf73	SigHypo			cg07103517	7	1036653	1036776	0.503958	0.667912	0.163954	2.08936e-13	3.83323e-11	SigHyper	IKZF1
C9orf131	SigHypo			cg07621224	7	100464958	100465081	0.463273	0.566063	0.102791	2.0278e-07	1.70994e-06	SigHyper	IKZF1
C9orf139	SigHypo			cg18743793	7	50464661	50464784	0.607276	0.784176	0.1769	2.31033e-14	8.77991e-12	SigHyper	IKZF1
FUT7	SigHypo			cg19159011	7	150020108	150020231	0.373692	0.543306	0.169615	2.62418e-12	2.30799e-10	SigHyper	IKZF1
C9orf24	SigHypo			cg00026033	12	56414490	56414613	0.394013	0.158836	-0.235177	8.10468e-14	2.01183e-11	SigHypo	IKZF4
CA13	SigHypo			cg01565774	12	56414533	56414656	0.276582	0.134791	-0.141791	5.51566e-12	3.9802e-10	SigHypo	IKZF4
CA5A	SigHypo			cg14180511	1	206946187	206946310	0.401527	0.237742	-0.163786	2.91103e-10	8.21549e-09	SigHypo	IL10
CABLES1	SigHypo			cg02566391	1	67805528	67805651	0.677852	0.859394	0.181542	1.04563e-13	2.38705e-11	SigHyper	IL12RB2
CACHD1	SigHypo			cg11418177	4	142636072	142636195	0.530224	0.641286	0.111062	0.000164925	0.000579059	SigHyper	IL15;IL15
CACNA1B	SigHypo			cg14898127	15	45927921	45928044	0.648489	0.757771	0.109283	1.20356e-06	7.83385e-06	SigHyper	IL16;IL16;IL16
CACNA1C	SigHypo			cg12487088	3	9958686	9958809	0.318228	0.185224	-0.133004	7.849e-11	2.96538e-09	SigHypo	IL17RC;IL17RC;IL17RC
CACNA1D	SigHypo			cg22585927	3	9958613	9958736	0.28348	0.173545	-0.109935	5.70822e-10	1.39125e-08	SigHypo	IL17RC;IL17RC;IL17RC
CACNA1I	SigHypo			cg15418499	11	65406154	65406277	0.416546	0.248803	-0.167743	2.08327e-08	2.54718e-07	SigHypo	IL18
CACNA2D4	SigHypo			cg13897122	2	176866941	176867064	0.291064	0.188475	-0.102589	6.00466e-06	3.15081e-05	SigHypo	IL18RAP
CALN1	SigHypo			cg12380764	1	206971195	206971318	0.39704	0.176662	-0.220378	2.11937e-12	1.97438e-10	SigHypo	IL19
CALR	SigHypo			cg01290568	2	122406171	122406294	0.3529	0.22048	-0.13242	5.77504e-10	1.40345e-08	SigHypo	IL1B
CAMK2G	SigHypo			cg19457770	2	241502679	241502802	0.763233	0.891403	0.12817	1.16778e-12	1.28611e-10	SigHyper	IL1F9
CAMKK2	SigHypo			cg02543462	2	178483601	178483724	0.231207	0.115261	-0.115946	7.6114e-09	1.11562e-07	SigHypo	IL1RN;IL1RN;IL1RN;IL1RN
CAMP	SigHypo			cg00050618	16	2535955	2536078	0.695361	0.851437	0.156076	2.9904e-11	1.42067e-09	SigHyper	IL21R;IL21R
CAPN14	SigHypo			cg10454258	16	27443933	27444056	0.389912	0.212392	-0.17752	1.60246e-12	1.61569e-10	SigHypo	IL21R;IL21R;IL21R
CAPN2	SigHypo			cg19951006	12	56732615	56732738	0.477556	0.647288	0.169732	2.10592e-13	3.84865e-11	SigHyper	IL23A
CAPN3	SigHypo			cg00294382	12	86230176	86230299	0.178853	0.284721	0.105867	9.24388e-12	5.83509e-10	SigHyper	IL23A;IL23A
CAPN5	SigHypo			cg06796611	1	207070834	207070957	0.693358	0.84566	0.152302	1.07595e-11	6.54133e-10	SigHyper	IL24;IL24;IL24;IL24
CAPN8	SigHypo			cg16417028	1	207070825	207070948	0.709258	0.846121	0.136862	2.54767e-10	7.42528e-09	SigHyper	IL24;IL24;IL24;IL24
CAPZB	SigHypo			cg14753070	19	1986013	1986136	0.696884	0.798093	0.101209	6.11106e-10	1.46813e-08	SigHyper	IL27RA
CARD11	SigHypo			cg26316423	10	99206194	99206317	0.575076	0.723305	0.148229	3.02192e-09	5.25923e-08	SigHyper	IL2RA;IL2RA
CARS2	SigHypo			cg21307484	22	37546220	37546343	0.365254	0.46919	0.103935	5.03238e-06	2.70018e-05	SigHyper	IL2RB
CASP10	SigHypo			cg26757673	22	37098803	37098926	0.744216	0.892549	0.148333	3.87906e-12	3.074e-10	SigHyper	IL2RB
CASR	SigHypo			cg15201909	X	70331961	70332084	0.400948	0.556688	0.15574	0.000454653	0.00141881	SigHyper	IL2RG
CAST	SigHypo			cg01096487	5	55184235	55184358	0.764265	0.870544	0.106278	1.63367e-10	5.25136e-09	SigHyper	IL31RA
CBARA1	SigHypo			cg18350391	16	3115552	3115675	0.607911	0.738615	0.130704	1.88433e-12	1.81653e-10	SigHyper	IL32;IL32;IL32;IL32;IL32;IL32;IL32;IL32
CBFA2T2	SigHypo			cg00471190	16	3115809	3115932	0.658102	0.82273	0.164628	1.81475e-12	1.76558e-10	SigHyper	IL32;IL32;IL32;IL32;IL32;IL32;IL32;IL32;IL32
CBFA2T3	SigHypo			cg16649560	16	27338391	27338514	0.220284	0.115329	-0.104955	3.53016e-11	1.60803e-09	SigHypo	IL4R;IL4R
CBS	SigHypo			cg21262032	1	1228383	1228506	0.613771	0.761478	0.147707	4.08705e-12	3.19167e-10	SigHyper	IL6R;IL6R
CBX2	SigHypo			cg04312209	5	35857130	35857253	0.437426	0.631187	0.193761	4.69062e-12	3.53016e-10	SigHyper	IL7R
CBX4	SigHypo			cg11854227	3	121714109	121714232	0.234768	0.105386	-0.129382	1.44261e-13	2.98337e-11	SigHypo	ILDR1
CBX5	SigHypo			cg01062024	3	49065979	49066102	0.561448	0.666794	0.105346	6.44194e-07	4.57921e-06	SigHyper	IMPDH2
CCDC12	SigHypo			cg05873568	14	105155145	105155268	0.282376	0.139008	-0.143368	9.606e-14	2.261e-11	SigHypo	INF2;INF2;INF2
CCDC135	SigHypo			cg11730703	14	25517974	25518097	0.793644	0.691736	-0.101908	0.000433665	0.00136044	SigHypo	INF2;INF2;INF2
CCDC150	SigHypo			cg16469046	2	99062999	99063122	0.680177	0.788991	0.108814	6.23565e-12	4.35807e-10	SigHyper	INPP4A;INPP4A;INPP4A;INPP4A
CCDC42B	SigHypo			cg20923498	2	99096920	99097043	0.627731	0.731276	0.103545	9.24617e-10	2.04097e-08	SigHyper	INPP4A;INPP4A;INPP4A;INPP4A
CCDC62	SigHypo			cg23882186	2	99065421	99065544	0.779895	0.882052	0.102158	2.05715e-10	6.28399e-09	SigHyper	INPP4A;INPP4A;INPP4A;INPP4A
CCDC78	SigHypo			cg09163720	10	134400506	134400629	0.512906	0.287516	-0.22539	4.6101e-11	1.97091e-09	SigHypo	INPP5A
HAGHL	SigHypo			cg13521018	10	134429846	134429969	0.567323	0.762219	0.194895	1.26558e-11	7.39335e-10	SigHyper	INPP5A
CCDC88A	SigHypo			cg14012546	2	233981788	233981911	0.437968	0.248465	-0.189504	2.13444e-10	6.46902e-09	SigHypo	INPP5D;INPP5D
CCDC88B	SigHypo			cg22666015	2	233981885	233982008	0.383178	0.191064	-0.192113	1.71492e-11	9.3168e-10	SigHypo	INPP5D;INPP5D
CCDC88C	SigHypo			cg10053779	10	121497344	121497467	0.653766	0.779246	0.12548	6.89473e-12	4.68322e-10	SigHyper	INPP5F;INPP5F
CCDC92	SigHypo			cg01223673	11	15133828	15133951	0.608114	0.71609	0.107976	1.48921e-11	8.35888e-10	SigHyper	INSC
CCIN	SigHypo			cg21341645	7	155091523	155091646	0.451604	0.571984	0.12038	0.00311124	0.00772627	SigHyper	INSIG1;INSIG1;INSIG1
CCND2	SigHypo			cg24460268	13	51995368	51995491	0.685466	0.834456	0.14899	2.603e-06	1.52198e-05	SigHyper	INTS6;INTS6
CCND3	SigHypo			cg26776551	13	51944507	51944630	0.394126	0.204832	-0.189293	5.35993e-12	3.90204e-10	SigHypo	INTS6;INTS6
CCNH	SigHypo			cg19690214	6	154678326	154678449	0.326652	0.197088	-0.129564	1.91675e-08	2.37862e-07	SigHypo	IPCEF1;IPCEF1
CCNY	SigHypo			cg19963522	6	154677796	154677919	0.309136	0.155328	-0.153808	2.01239e-09	3.80622e-08	SigHypo	IPCEF1;IPCEF1
CCT6P1	SigHypo			cg03081675	6	154540097	154540220	0.694541	0.802647	0.108106	5.62954e-09	8.72038e-08	SigHyper	IPCEF1;OPRM1;IPCEF1;IPCEF1
CD151	SigHypo			cg17156633	1	46215776	46215899	0.372219	0.197889	-0.174329	6.73038e-13	8.56313e-11	SigHypo	IPP;IPP
CD22	SigHypo			cg21792134	3	121491382	121491505	0.477442	0.25915	-0.218293	1.0385e-11	6.37028e-10	SigHypo	IQCB1;IQCB1
CD248	SigHypo			cg21055554	12	120740453	120740576	0.261695	0.1073	-0.154395	1.24217e-10	4.22505e-09	SigHypo	IQCD
CD2AP	SigHypo			cg04109092	7	2647852	2647975	0.441905	0.320469	-0.121436	1.29749e-07	1.17115e-06	SigHypo	IQCE;IQCE
CD2BP2	SigHypo			cg04919592	7	2607232	2607355	0.438118	0.218896	-0.219223	1.70733e-14	7.21533e-12	SigHypo	IQCE;IQCE
CD300LB	SigHypo			cg08703857	7	2653651	2653774	0.682534	0.788989	0.106455	1.12527e-10	3.9108e-09	SigHyper	IQCE;IQCE
CD300LF	SigHypo			cg09595020	7	2654120	2654243	0.366637	0.260503	-0.106134	5.93024e-06	3.11603e-05	SigHypo	IQCE;IQCE
RAB37	SigHypo			cg19869035	7	2653955	2654078	0.42196	0.185021	-0.236939	1.76187e-12	1.73113e-10	SigHypo	IQCE;IQCE
CD300LG	SigHypo			cg06758539	5	75975285	75975408	0.527594	0.352301	-0.175293	3.95015e-09	6.53749e-08	SigHypo	IQGAP2
CD302	SigHypo			cg10586870	5	75722317	75722440	0.397304	0.271161	-0.126144	1.62294e-08	2.07543e-07	SigHypo	IQGAP2
CD34	SigHypo			cg03611029	3	13115406	13115529	0.59748	0.717799	0.120319	0.000747154	0.00220042	SigHyper	IQSEC1
CD44	SigHypo			cg00822998	X	53310810	53310933	0.358572	0.226885	-0.131687	2.34494e-08	2.81051e-07	SigHypo	IQSEC2;IQSEC2;IQSEC2
CD59	SigHypo			cg14972383	X	53310991	53311114	0.562209	0.409031	-0.153179	1.26076e-05	6.02569e-05	SigHypo	IQSEC2;IQSEC2;IQSEC2
CD68	SigHypo			cg15375424	5	131823451	131823574	0.629018	0.801767	0.172749	1.42182e-14	6.34526e-12	SigHyper	IRF1
CD7	SigHypo			cg24126180	7	128580582	128580705	0.23964	0.112921	-0.126719	1.40262e-10	4.64426e-09	SigHypo	IRF5;IRF5;IRF5;IRF5;IRF5;IRF5;IRF5
CD72	SigHypo			cg17114584	11	613792	613915	0.517301	0.701901	0.184601	4.37448e-11	1.89284e-09	SigHyper	IRF7;IRF7;IRF7
CD82	SigHypo			cg09100014	16	85937496	85937619	0.641489	0.746678	0.105189	8.14558e-14	2.01801e-11	SigHyper	IRF8
CD83	SigHypo			cg12085119	13	110431691	110431814	0.40824	0.52043	0.112191	2.23638e-11	1.14189e-09	SigHyper	IRS2
CDC16	SigHypo			cg21601493	13	110412178	110412301	0.750937	0.873843	0.122906	1.29022e-14	5.93873e-12	SigHyper	IRS2
CDC42EP4	SigHypo			cg13959031	9	88896340	88896463	0.58412	0.471772	-0.112348	2.7376e-08	3.19317e-07	SigHypo	ISCA1
CDGAP	SigHypo			cg07069934	15	89192956	89193079	0.561904	0.783083	0.221179	7.16469e-12	4.80327e-10	SigHyper	ISG20
CDH1	SigHypo			cg20810975	17	42467199	42467322	0.27389	0.168218	-0.105672	3.79712e-10	1.01113e-08	SigHypo	ITGA2B
CDH5	SigHypo			cg01044293	2	173296469	173296592	0.30599	0.19677	-0.10922	1.47665e-05	6.9223e-05	SigHypo	ITGA6;ITGA6
CDK2AP1	SigHypo			cg22061832	2	173293627	173293750	0.283893	0.180807	-0.103086	8.13416e-06	4.10424e-05	SigHypo	ITGA6;ITGA6
CDKAL1	SigHypo			cg13984928	17	3704574	3704697	0.496268	0.246707	-0.249561	3.52823e-10	9.55723e-09	SigHypo	ITGAE
CDKN2AIP	SigHypo			cg20765716	17	3704602	3704725	0.471499	0.268102	-0.203396	2.27095e-08	2.73635e-07	SigHypo	ITGAE
CDSN	SigHypo			cg17074014	17	78444608	78444731	0.460578	0.240144	-0.220434	3.04662e-08	3.49163e-07	SigHypo	ITGAE;ITGAE
PSORS1C1	SigHypo			cg23770271	17	38821403	38821526	0.398317	0.28263	-0.115687	2.76907e-07	2.22822e-06	SigHypo	ITGAE;ITGAE
CDYL	SigHypo			cg24087438	17	8770908	8771031	0.557875	0.392059	-0.165816	7.42437e-05	0.000286262	SigHypo	ITGAE;ITGAE
CEACAM3	SigHypo			cg04716530	16	30485684	30485807	0.77721	0.908803	0.131593	4.11855e-10	1.07717e-08	SigHyper	ITGAL;ITGAL
CEACAM8	SigHypo			cg16391678	16	30485597	30485720	0.676037	0.865791	0.189754	6.95128e-11	2.70074e-09	SigHyper	ITGAL;ITGAL
CEBPE	SigHypo			cg16519923	16	30485810	30485933	0.699375	0.853548	0.154173	6.85849e-10	1.60955e-08	SigHyper	ITGAL;ITGAL
CECR2	SigHypo			cg08309251	21	45223723	45223846	0.491044	0.62697	0.135926	8.24354e-12	5.34715e-10	SigHyper	ITGB2
CEP110	SigHypo			cg21006727	21	46349059	46349182	0.652125	0.770692	0.118567	0.000181871	0.000631363	SigHyper	ITGB2
CEP350	SigHypo			cg08422803	21	35832180	35832303	0.403597	0.541374	0.137776	1.00141e-15	1.25325e-12	SigHyper	ITGB2;ITGB2
CEP72	SigHypo			cg11383291	3	124597938	124598061	0.216217	0.108211	-0.108006	9.08446e-11	3.32044e-09	SigHypo	ITGB5
CERK	SigHypo			cg14649507	2	231735037	231735160	0.383319	0.156063	-0.227257	1.99097e-13	3.70552e-11	SigHypo	ITM2C;ITM2C;ITM2C
CETP	SigHypo			cg17009069	2	231737752	231737875	0.721335	0.830207	0.108872	1.97882e-11	1.03945e-09	SigHyper	ITM2C;ITM2C;ITM2C
CFB	SigHypo			cg13729548	14	93405937	93406060	0.828311	0.714986	-0.113325	0.000183376	0.000636035	SigHypo	ITPK1
CHCHD5	SigHypo			cg03257293	1	226927663	226927786	0.455485	0.566381	0.110897	1.22414e-10	4.17806e-09	SigHyper	ITPKB
CHD1L	SigHypo			cg21422623	1	226912213	226912336	0.59424	0.738871	0.144631	1.51576e-12	1.55377e-10	SigHyper	ITPKB
CHD3	SigHypo			cg23717186	1	226924311	226924434	0.67001	0.828796	0.158786	3.28806e-07	2.57771e-06	SigHyper	ITPKB
CHD6	SigHypo			cg08998950	3	4856199	4856322	0.536775	0.393215	-0.143561	8.55205e-06	4.28703e-05	SigHypo	ITPR1;ITPR1;ITPR1
CHD8	SigHypo			cg02799411	3	4794061	4794184	0.343763	0.126408	-0.217355	3.9073e-14	1.24793e-11	SigHypo	ITPR1;ITPR1;ITPR1;EGOT
SUPT16H	SigHypo			cg05795849	3	4794082	4794205	0.244141	0.113512	-0.130629	8.28314e-11	3.09393e-09	SigHypo	ITPR1;ITPR1;ITPR1;EGOT
CHD9	SigHypo			cg11600734	3	4794020	4794143	0.342351	0.122141	-0.22021	7.36383e-14	1.878e-11	SigHypo	ITPR1;ITPR1;ITPR1;EGOT
CHIC2	SigHypo			cg25338454	12	26900022	26900145	0.582286	0.420817	-0.161468	1.13716e-08	1.54914e-07	SigHypo	ITPR2
CHN2	SigHypo			cg02855850	1	152882420	152882543	0.715716	0.820225	0.104509	0.000230742	0.000779273	SigHyper	IVL
CHRNA5	SigHypo			cg17430979	4	6034828	6034951	0.501654	0.30398	-0.197674	2.54901e-09	4.60006e-08	SigHypo	JAKMIP1
CHST11	SigHypo			cg06487194	6	15345097	15345220	0.422177	0.294948	-0.127229	5.61193e-06	2.96879e-05	SigHypo	JARID2
CHST14	SigHypo			cg13189271	6	15365693	15365816	0.266937	0.151989	-0.114948	1.63222e-08	2.08494e-07	SigHypo	JARID2
CHST15	SigHypo			cg13533061	17	80560085	80560208	0.321326	0.136284	-0.185042	4.0849e-16	6.79293e-13	SigHypo	JMJD6
CHSY1	SigHypo			cg22912331	14	24042251	24042374	0.227369	0.117915	-0.109454	7.02713e-12	4.73985e-10	SigHypo	JPH4;JPH4
CLCF1	SigHypo			cg12697237	13	30878684	30878807	0.54712	0.665195	0.118075	7.68661e-07	5.32483e-06	SigHyper	KATNAL1;KATNAL1
LOC100130987	SigHypo			cg02891579	10	102823812	102823935	0.326657	0.162569	-0.164089	2.61301e-13	4.43177e-11	SigHypo	KAZALD1
CLCN7	SigHypo			cg26605164	10	12237905	12238028	0.436848	0.21822	-0.218628	2.92114e-11	1.39679e-09	SigHypo	KAZALD1;KAZALD1
CLDND2	SigHypo			cg13925011	1	111216387	111216510	0.550459	0.768203	0.217744	6.0853e-12	4.28336e-10	SigHyper	KCNA3
CLEC11A	SigHypo			cg14200574	1	111216000	111216123	0.472867	0.775512	0.302646	1.22742e-13	2.68471e-11	SigHyper	KCNA3
CLEC12A	SigHypo			cg15726426	1	111216839	111216962	0.245591	0.372155	0.126565	1.48343e-07	1.31177e-06	SigHyper	KCNA3
CLEC3B	SigHypo			cg19942256	1	111216332	111216455	0.589504	0.753509	0.164005	4.15843e-13	6.07472e-11	SigHyper	KCNA3
CLEC4A	SigHypo			cg13800769	12	4916913	4917036	0.452182	0.622177	0.169995	1.52977e-08	1.97658e-07	SigHyper	KCNA6
CLIC1	SigHypo			cg25711246	12	4917426	4917549	0.685793	0.82866	0.142867	2.45777e-14	9.1335e-12	SigHyper	KCNA6
CLINT1	SigHypo			cg26300857	1	6142719	6142842	0.460886	0.284274	-0.176612	1.8546e-08	2.31492e-07	SigHypo	KCNAB2;KCNAB2
CLNK	SigHypo			cg26858423	1	6149477	6149600	0.750787	0.863154	0.112366	0.00203689	0.00532586	SigHyper	KCNAB2;KCNAB2
CLOCK	SigHypo			cg13474918	7	6385721	6385844	0.591827	0.694076	0.102248	9.67257e-07	6.49228e-06	SigHyper	KCND2;KCND2
CLPB	SigHypo			cg11775521	11	74178795	74178918	0.31103	0.105937	-0.205093	3.872e-14	1.23939e-11	SigHypo	KCNE3
CLRN1	SigHypo			cg18838431	11	74178800	74178923	0.355006	0.18484	-0.170166	6.45887e-12	4.47675e-10	SigHypo	KCNE3
CLRN2	SigHypo			cg03027241	20	60776546	60776669	0.75972	0.626699	-0.133021	3.5531e-07	2.75467e-06	SigHypo	KCNG1
CLSTN1	SigHypo			cg24830730	7	150653195	150653318	0.54364	0.371819	-0.171822	1.52497e-05	7.11847e-05	SigHypo	KCNH2;KCNH2;KCNH2
CLU	SigHypo			cg14711997	7	150148022	150148145	0.513465	0.372746	-0.140718	3.6468e-05	0.000153074	SigHypo	KCNH2;KCNH2;KCNH2;KCNH2
CMC1	SigHypo			cg06514003	17	40330907	40331030	0.501323	0.614421	0.113098	2.32197e-05	0.000102921	SigHyper	KCNH4
CMIP	SigHypo			cg02640147	5	170024515	170024638	0.621331	0.760762	0.13943	2.79021e-08	3.2437e-07	SigHyper	KCNIP1;KCNIP1;KCNIP1
CMTM7	SigHypo			cg11344013	17	6926414	6926537	0.726263	0.846166	0.119902	8.62838e-13	1.02464e-10	SigHyper	KCNJ12
CNDP2	SigHypo			cg17353680	2	47779198	47779321	0.686011	0.811836	0.125825	0.00110473	0.00310542	SigHyper	KCNK12
CNKSR3	SigHypo			cg00029521	6	39272634	39272757	0.649947	0.750789	0.100842	7.28908e-10	1.68889e-08	SigHyper	KCNK17;KCNK17
CNR2	SigHypo			cg07637239	10	118957259	118957382	0.702427	0.818626	0.116198	0.000577389	0.0017529	SigHyper	KCNK18
CNTNAP1	SigHypo			cg08985785	6	39196340	39196463	0.439955	0.554252	0.114297	0.001495	0.00405502	SigHyper	KCNK5
COG3	SigHypo			cg09130674	6	39195019	39195142	0.285115	0.117586	-0.167529	2.79483e-14	9.97593e-12	SigHypo	KCNK5
COL15A1	SigHypo			cg00083188	10	79314844	79314967	0.254963	0.14658	-0.108383	1.40472e-07	1.25246e-06	SigHypo	KCNMA1;KCNMA1;KCNMA1;KCNMA1
[truncated: 2,394 more rows]
