# Supplementary material for: Enhanced insulin‐regulated phagocytic activities support extreme health span and longevity in multiple populations
Source: Aging Cell. 2023 Mar 8;22(5):e13810. doi: 10.1111/acel.13810 (PMC10186610; doi:10.1111/acel.13810)
Supplement: Supplementary file 25 — Table S13. [file ACEL-22-e13810-s025.xlsx]

## Sheet: Hypomethylated genes
Table S13-EnrichR pathway analysis for Hyper- and Hypomethylated genes
Term	Overlap	P-value	Adjusted P-value	Old P-value	Old Adjusted P-value	Odds Ratio	Combined Score	Genes
Neutrophil Degranulation R-HSA-6798695	85/468	1.69629e-09	2.55292e-06	0	0	2.20516	44.5327	CYFIP1;SIGLEC9;MS4A3;TNFAIP6;CTSZ;LPCAT1;SLC2A5;MPO;FCAR;CTSS;PYCARD;STK10;LGALS3;C3AR1;TIMP2;SIRPA;CTSG;PGM1;CR1;FCER1G;NFAM1;SLC11A1;PRKCD;RHOG;COMMD3;RNASE3;KCNAB2;AMPD3;RNASE2;OLFM4;SERPINB6;OSCAR;FGR;DOK3;SLPI;RAB37;CRISPLD2;PADI2;PRTN3;CEACAM8;DOCK2;S100A9;S100A8;CD44;VCL;SERPINB10;GRN;PDXK;CLEC12A;GSTP1;UBR4;IQGAP2;AGPAT2;PLAC8;TRPM2;ALDH3B1;ORMDL3;S100A12;NCKAP1L;CD59;ATG7;SLC15A4;ELANE;A…
Signal Transduction R-HSA-162582	306/2465	4.70426e-08	2.50708e-05	0	0	1.4463	24.4023	CYFIP1;AHCYL1;TRIO;MAML2;WIPF1;MAML1;MYLK;SYNGAP1;BAIAP2L1;RPS6KA2;AKT3;RPS6KA1;MYB;C3AR1;ANKFY1;OXER1;TRIM27;CPT1A;NPFF;PRKCD;CSNK1E;RNASE3;RUNX3;RUNX1;NISCH;ADCY9;WDR81;PRKAR1B;KCTD13;MAML3;TRIB1;MYL9;EPHA2;CETP;GRB7;TAS2R40;CRABP2;GIPR;CTBP1;LPAR2;PIK3R1;IQGAP2;NLK;PRKCZ;PIK3R6;PIK3R5;ABR;APH1B;ST3GAL4;NCKAP1L;ST3GAL6;RALGDS;SPTBN1;ST3GAL3;ATP6V0A1;STARD13;EGR3;BCL11B;RCC2;GREB1;NFATC1;IGF1;PB…
Innate Immune System R-HSA-168249	149/1035	4.9975e-08	2.50708e-05	0	0	1.68396	28.3103	CYFIP1;PGLYRP2;AHCYL1;NCF2;WIPF1;ICAM2;MPO;CLU;PYCARD;STK10;LGALS3;RPS6KA2;RPS6KA1;C3AR1;SIRPA;CPNE2;MAP2K1;SLC11A1;PRKCD;RNASE3;RNASE2;OLFM4;OSCAR;CLEC4A;DOK3;SLPI;CRISPLD2;RAB37;ELMO1;PADI2;PRTN3;S100A9;S100A8;CARD11;VCL;CFB;SHC1;ITPR1;UBR4;PLD4;ITPR2;PIK3R1;IQGAP2;MEFV;PLAC8;VTN;TRPM2;RNF216;ALDH3B1;CD300LB;S100A12;NLRP3;NCKAP1L;NLRP1;ATG7;SLC15A4;ARSB;N4BP1;ELANE;AP1M1;MAP2K6;ATP6V0A1;PTPRN2;…
Immune System R-HSA-168256	243/1943	8.17979e-07	0.000307764	0	0	1.44249	20.2186	IFITM3;CYFIP1;IL1RN;PGLYRP2;AHCYL1;WIPF1;ICAM2;UBE2L3;LGALS3;RPS6KA2;AKT3;RPS6KA1;C3AR1;FBXO6;TRIM26;CPNE2;FBXO9;RSAD2;SLC11A1;PRKCD;RNASE3;RNASE2;NUP93;SLPI;IFI27;CRISPLD2;TRIM14;PADI2;TRIM11;CFB;PIK3R1;IQGAP2;MEFV;ANAPC10;PLAC8;TRPM2;RNF216;INPP5D;S100A12;NCKAP1L;ATG7;ARSB;N4BP1;ELANE;ATP6V0A1;PTPRN2;BCL11B;TNFSF13;RAB27A;LNPEP;NFATC1;AZU1;PILRA;UBAC1;TCN1;TOLLIP;TREML2;CDC16;NANOG;CALR;CD22;LG…
RHO GTPase Cycle R-HSA-9012999	72/441	2.0428e-06	0.000614882	0	0	1.92627	25.2365	CYFIP1;STEAP3;TRIO;RTKN;PLXND1;WIPF1;NCF2;DOCK9;FAM13A;MSI2;WASL;DOCK10;STK10;AKAP13;SYDE1;BAIAP2L1;CAPZB;SH3PXD2A;MCF2L;EFHD2;NCK2;ANKFY1;PLEKHG3;ARHGEF10;DST;PLEKHG5;RHOG;ARAP3;ARAP1;TEX2;NISCH;WDR81;GFOD1;LCK;CDC42EP4;KCTD13;ARHGEF3;DOCK2;EPHA2;GRB7;ROCK2;SRC;CUL3;ARHGAP18;PIK3R1;IQGAP2;ARHGAP15;FAM169A;UACA;ABR;FGD4;TRA2B;STK38;STX5;NCKAP1L;ECT2;SPTBN1;GIT2;STARD13;MTX1;WWP2;MYO9B;ARHGAP27;AR…
Hemostasis R-HSA-109582	87/576	4.95976e-06	0.00124407	0	0	1.7592	21.4871	DGKD;DAGLA;DOCK9;ITGA2B;PLEK;ARRB1;PLAT;ARRB2;CLU;TREM1;SLC8A1;DOCK10;CAPZB;MYB;PHACTR2;SIRPA;SLC16A8;KIF21A;KIF1B;KIF21B;SLC16A3;SERPINB2;FCER1G;PRKCD;ITPK1;RHOG;RNASE3;DGKZ;SERPINB6;FGR;SLC7A5;SLC7A7;PRKAR1B;SLC7A8;STIM1;KIF2A;LCK;KCNMA1;ITGA6;LCP2;PRTN3;CEACAM8;DOCK2;S100A9;ZFPM1;RAPGEF3;CD44;VCL;GRB7;GYPC;SHC1;SRC;SDC2;ITPR1;GNAI3;ITPR2;PIK3R1;KLC1;PRKCZ;PIK3R6;PIK3R5;GNAI2;CLEC3B;GNG2;TBXA2R…
Signaling By Rho GTPases, Miro GTPases And RHOBTB3 R-HSA-9716542	90/660	0.000170157	0.0350769	0	0	1.55669	13.5102	CYFIP1;STEAP3;TRIO;RTKN;PLXND1;WIPF1;NCF2;DOCK9;FAM13A;MSI2;WASL;AREG;MYLK;DOCK10;STK10;AKAP13;SYDE1;BAIAP2L1;CAPZB;SH3PXD2A;MCF2L;EFHD2;NCK2;ANKFY1;YWHAG;NDEL1;PLEKHG3;ARHGEF10;DST;PLEKHG5;PRKCD;RHOG;ARAP3;ARAP1;TEX2;LRRC41;NISCH;WDR81;KIF2A;GFOD1;LCK;CDC42EP4;KCTD13;ARHGEF3;DOCK2;MYL9;S100A9;MAD1L1;S100A8;EPHA2;GRB7;ROCK2;SRC;CUL3;RHOBTB3;ARHGAP18;PIK3R1;IQGAP2;KLC1;ARHGAP15;FAM169A;PRKCZ;UACA;…
Signaling By Rho GTPases R-HSA-194315	88/644	0.000186455	0.0350769	0	0	1.55992	13.3955	CYFIP1;STEAP3;TRIO;RTKN;PLXND1;WIPF1;NCF2;DOCK9;FAM13A;MSI2;WASL;AREG;MYLK;DOCK10;STK10;AKAP13;SYDE1;BAIAP2L1;CAPZB;SH3PXD2A;MCF2L;EFHD2;NCK2;ANKFY1;YWHAG;NDEL1;PLEKHG3;ARHGEF10;DST;PLEKHG5;PRKCD;RHOG;ARAP3;ARAP1;TEX2;NISCH;WDR81;KIF2A;GFOD1;LCK;CDC42EP4;KCTD13;ARHGEF3;DOCK2;MYL9;S100A9;MAD1L1;S100A8;EPHA2;GRB7;ROCK2;SRC;CUL3;ARHGAP18;PIK3R1;IQGAP2;KLC1;ARHGAP15;FAM169A;PRKCZ;UACA;ABR;FGD4;TRA2B;…
Oncogenic MAPK Signaling R-HSA-6802957	18/78	0.000250159	0.040219	0	0	2.92536	24.2613	MAP2K1;KSR1;SRC;ITGA2B;AGTRAP;ARRB1;ARRB2;RNASE3;DUSP6;SND1;PAPSS1;SPRED2;MRAS;BCL2L11;ATG7;CAMK2G;VCL;MAP3K11
CDC42 GTPase Cycle R-HSA-9013148	28/149	0.000267236	0.040219	0	0	2.26106	18.6026	STEAP3;TRIO;WIPF1;DOCK9;PIK3R1;WASL;IQGAP2;DOCK10;SYDE1;ABR;FGD4;SH3PXD2A;MCF2L;ECT2;PLEKHG3;ARHGEF10;GIT2;STARD13;ARAP3;MYO9B;ARHGAP27;ARAP1;ARHGAP26;ARHGAP24;WDR81;CDC42EP4;SHKBP1;MAP3K11
Degradation Of Extracellular Matrix R-HSA-1474228	22/109	0.000422864	0.0578555	0	0	2.46747	19.1684	COL15A1;COL16A1;MMP7;LAMB3;COL23A1;FURIN;CTSS;ADAMTS4;CAPN14;CAPN8;MMP14;SCUBE1;CAPN5;SPOCK3;CAPN2;TIMP2;CAPN3;COL9A3;CTSG;COL9A2;ELANE;CD44
RAC1 GTPase Cycle R-HSA-9013149	31/178	0.000519941	0.062407	0	0	2.06094	15.5844	CYFIP1;TRIO;NCF2;WIPF1;DOCK9;FAM13A;PIK3R1;WASL;ARHGAP15;IQGAP2;DOCK10;ABR;BAIAP2L1;MCF2L;NCKAP1L;ECT2;PLEKHG3;ARHGEF10;GIT2;ARAP3;MYO9B;ARHGAP27;ARAP1;ARHGAP26;ARHGAP25;ARHGAP24;NISCH;TAOK3;CDC42EP4;DOCK2;EPHA2
Signaling By Receptor Tyrosine Kinases R-HSA-9006934	69/496	0.000539646	0.062407	0	0	1.58741	11.9446	PRR5;CYFIP1;NRP1;AHCYL1;NCF2;AP2A1;PLAT;PCSK6;AREG;PCSK5;IGF1R;CDH5;LYL1;SPRED2;SYNGAP1;RPS6KA2;AKT3;RPS6KA1;NCK2;MLST8;SH3GL1;MAP2K1;DUSP3;PRKCD;TCF12;GAB2;GTF2F2;DUSP6;DNM1;DNM3;LCK;ADAM12;ELMO1;TRIB1;SGK1;GRB7;RALB;SHC1;ROCK2;SRC;ITPR1;ITPR2;FURIN;PIK3R1;PRKCZ;THBS3;APH1B;NCKAP1L;ATP6V0E2;RALGDS;EPS15;ATP6V0A1;EGR3;BCL11B;GALNT3;LAMB3;STAT1;PTPN12;IGF1;ADAP1;MAPK14;ESR1;FES;FGF18;ID3;STUB1;COL…
Integration Of Energy Metabolism R-HSA-163685	21/105	0.000641738	0.062407	0	0	2.43851	17.9263	SYT5;AHCYL1;ITPR1;ADCY4;ITPR2;PRKAG2;CACNA1D;CACNA1C;ADIPOR2;ADCY7;ACACA;GNAI2;ADCY9;GNG2;PRKAR1B;GNG7;GNB5;TKT;PLCB2;RAPGEF3;VAMP2
Platelet Activation, Signaling And Aggregation R-HSA-76002	40/254	0.000747721	0.062407	0	0	1.82884	13.1648	DGKD;DAGLA;SHC1;SRC;ITGA2B;PLEK;GNAI3;ITPR1;ITPR2;ARRB1;PIK3R1;ARRB2;PRKCZ;CLU;PIK3R6;PIK3R5;GNAI2;CLEC3B;GNG2;TBXA2R;GNG7;GNA12;PHACTR2;P2RY12;FCER1G;PRKCD;RHOG;RNASE3;IGF1;LHFPL2;GP6;MAPK14;DGKZ;GP9;LCK;LCP2;GNB5;RAPGEF3;VCL;FERMT3
Pre-NOTCH Processing In Golgi R-HSA-1912420	2018-07-01	0.000780055	0.062407	0	0	6.18543	44.2638	NOTCH1;NOTCH4;SEL1L;ST3GAL4;FURIN;ST3GAL6;ST3GAL3
VEGFR2 Mediated Cell Proliferation R-HSA-5218921	2018-07-01	0.000780055	0.062407	0	0	6.18543	44.2638	AHCYL1;SYNGAP1;SRC;PRKCD;ITPR1;ITPR2;PRKCZ
Diseases Of Signal Transduction By Growth Factor Receptors And Second Messengers R-HSA-5663202	60/424	0.000786772	0.062407	0	0	1.61695	11.5573	PRR5;HIP1;MAML2;MAML1;CLSTN1;ITGA2B;PTEN;ARRB1;ARRB2;AREG;SPRED2;AKT3;MLST8;MYO18A;LRRFIP1;MAP2K1;KSR1;RHOG;AXIN1;AGTRAP;RNASE3;GAB2;GTF2F2;SND1;DUSP6;ETV6;NCOR2;MRAS;LCK;MAML3;VCL;HDAC4;NOTCH1;CTBP1;SHC1;SRC;SEL1L;LRP5;RRBP1;PIK3R1;KLC1;PAPSS1;HDAC7;NEURL1B;BCL2L11;APH1B;CUX1;ATG7;CAMK2G;SPTBN1;SMAD3;STAT1;BCL11A;PTPN12;ESR1;PSMB9;HEYL;FGF18;PIK3AP1;MAP3K11
G-protein Mediated Events R-HSA-112040	13/52	0.000787863	0.062407	0	0	3.24543	23.1924	AHCYL1;PRKCD;ADCY4;GNAI3;ITPR1;ITPR2;ADCY7;CAMKK2;GNAI2;ADCY9;PRKAR1B;PLCB2;CAMK2G
VEGFA-VEGFR2 Pathway R-HSA-4420097	19/93	0.000869034	0.0653948	0	0	2.5031	17.6422	PRR5;CYFIP1;AHCYL1;NCF2;ROCK2;SRC;PRKCD;ITPR1;ITPR2;PIK3R1;MAPK14;PRKCZ;CDH5;SYNGAP1;AKT3;MLST8;NCK2;ELMO1;NCKAP1L
SUMOylation Of Intracellular Receptors R-HSA-4090294	2029-09-01	0.000953308	0.0683204	0	0	4.3765	30.4411	HDAC4;RXRA;THRA;NR1I2;RARA;NR1H3;PPARG;AREG;ESR1
Signaling By VEGF R-HSA-194138	20/102	0.00110565	0.0751085	0	0	2.37802	16.1879	PRR5;CYFIP1;NRP1;AHCYL1;NCF2;ROCK2;SRC;PRKCD;ITPR1;ITPR2;PIK3R1;MAPK14;PRKCZ;CDH5;SYNGAP1;AKT3;ELMO1;MLST8;NCK2;NCKAP1L
Signaling By NTRKs R-HSA-166520	24/132	0.00114784	0.0751085	0	0	2.1682	14.6784	MAP2K1;EGR3;DUSP3;RALB;BCL11B;SHC1;SRC;TCF12;AP2A1;FURIN;PIK3R1;PCSK6;MAPK14;PCSK5;DNM1;DUSP6;DNM3;LYL1;RPS6KA2;RPS6KA1;ID3;TRIB1;SGK1;RALGDS
Activation Of AMPK Downstream Of NMDARs R-HSA-9619483	2023-10-05	0.00120111	0.0753195	0	0	9.71275	65.3135	PRKAA1;PRKAG1;PRKAG2;MAPT;CAMKK2
Cell Recruitment (Pro-Inflammatory Response) R-HSA-9664424	2025-08-01	0.00146002	0.0760445	0	0	4.57504	29.8718	PYCARD;ENTPD1;IL1B;C3AR1;IL18;NLRP3;CTSG;MEFV
NOTCH3 Intracellular Domain Regulates Transcription R-HSA-9013508	2025-08-01	0.00146002	0.0760445	0	0	4.57504	29.8718	HEYL;NOTCH1;MAML2;PLXND1;MAML1;STAT1;MAML3;PBX1
Signaling By BRAF And RAF1 Fusions R-HSA-6802952	14/62	0.00147649	0.0760445	0	0	2.83986	18.5105	MAP2K1;KSR1;SRC;ITGA2B;AGTRAP;ARRB1;ARRB2;RNASE3;SND1;PAPSS1;BCL2L11;ATG7;CAMK2G;VCL
Signaling By NOTCH3 R-HSA-9012852	1949-12-01	0.00150489	0.0760445	0	0	3.15636	20.5133	NEURL1B;HEYL;NOTCH1;APH1B;MAML2;PLXND1;MAML1;STAT1;TACC3;WWP2;MAML3;PBX1
GPER1 Signaling R-HSA-9634597	1943-11-01	0.00160184	0.0760445	0	0	3.34454	21.5275	GNG2;ADCY9;PRKAR1B;SHC1;SRC;GNG7;ADCY4;GNAI3;GNB5;ADCY7;GNAI2
NOTCH4 Intracellular Domain Regulates Transcription R-HSA-9013695	2020-07-01	0.00160763	0.0760445	0	0	5.23325	33.6654	ACTA2;NOTCH1;SMAD3;MAML2;MAML1;NOTCH4;MAML3
Glycosaminoglycan Metabolism R-HSA-1630316	22/120	0.00161576	0.0760445	0	0	2.18917	14.0719	CSGALNACT1;HS3ST3B1;SLC26A1;SDC2;B3GAT1;XYLT1;PAPSS1;EXT1;NDST1;CHST11;B3GNT7;CHSY1;HYAL2;CHST15;ST3GAL4;ST3GAL6;CHST14;ARSB;ST3GAL2;CD44;ST3GAL3;B4GALT5
Antigen Activates B Cell Receptor Leading To Second Messenger Generation R-HSA-983695	1931-09-01	0.00161689	0.0760445	0	0	3.9782	25.5689	AHCYL1;STIM1;CLSTN1;ITPR1;DAPP1;ITPR2;PIK3R1;PIK3AP1;CD22
Extracellular Matrix Organization R-HSA-1474244	43/291	0.0017845	0.0813841	0	0	1.69603	10.7335	COL15A1;COL16A1;CD151;ITGB5;SDC2;NRXN1;ITGA2B;ICAM2;PLOD3;LRP4;FURIN;ITGAE;LTBP1;CTSS;ADAMTS4;VTN;CAPN8;SCUBE1;SH3PXD2A;TNN;CAPN5;SPOCK3;TIMP2;CAPN2;CAPN3;CTSG;ELANE;COL28A1;CRTAP;MMP7;DST;LAMB3;COL23A1;CAPN14;MMP14;COL5A1;ADAM12;COL9A3;ITGA6;COL9A2;CEACAM8;P4HB;CD44
Signaling By NTRK1 (TRKA) R-HSA-187037	21/114	0.00191683	0.084848	0	0	2.20143	13.7745	MAP2K1;EGR3;DUSP3;RALB;BCL11B;SHC1;SRC;TCF12;AP2A1;PIK3R1;MAPK14;DNM1;DUSP6;DNM3;LYL1;RPS6KA2;RPS6KA1;ID3;TRIB1;SGK1;RALGDS
FCGR3A-mediated IL10 Synthesis R-HSA-9664323	1938-10-01	0.00205429	0.0860963	0	0	3.47375	21.4949	IL10;FGR;AHCYL1;ADCY9;PRKAR1B;SRC;ADCY4;ITPR1;ITPR2;ADCY7
GPVI-mediated Activation Cascade R-HSA-114604	1932-09-01	0.00206527	0.0860963	0	0	3.80502	23.5245	FCER1G;LCK;RHOG;LCP2;PIK3R1;GP6;PRKCZ;PIK3R6;PIK3R5
Defective HLCS Causes Multiple Carboxylase Deficiency R-HSA-3371599	2023-07-04	0.00211923	0.0860963	0	0	12.9448	79.6975	PCCA;MCCC1;PCCB;ACACA
Synthesis Of PIPs At Plasma Membrane R-HSA-1660499	1951-12-01	0.00217386	0.0860963	0	0	2.99417	18.358	RUFY1;MTMR3;PLEKHA2;INPP5D;CLSTN1;PTEN;PLEKHA6;PIK3R1;SYNJ2;SBF2;PIK3R6;PIK3R5
Signaling By NOTCH R-HSA-157118	32/203	0.00235555	0.0905652	0	0	1.82739	11.0575	HDAC4;NOTCH1;MAML2;PLXND1;MAML1;NOTCH4;SEL1L;DTX1;ARRB1;FURIN;ARRB2;HDAC7;NEURL1B;APH1B;ST3GAL4;ST3GAL6;E2F3;ST3GAL3;TLE2;SMAD3;STAT1;WWP2;PBX1;RUNX1;PSMB9;NCOR2;ACTA2;HEYL;TFDP1;TACC3;MAML3;TNRC6A
RHOA GTPase Cycle R-HSA-8980692	25/147	0.00240705	0.0905652	0	0	1.99889	12.052	RTKN;TRIO;ROCK2;FAM13A;ARHGAP18;PIK3R1;STK10;ABR;AKAP13;MCF2L;STX5;ECT2;PLEKHG3;ARHGEF10;STARD13;PLEKHG5;ARAP3;MYO9B;ARAP1;TEX2;ARHGAP26;ARHGAP24;ANLN;ARHGEF3;DOCK2
DAG And IP3 Signaling R-HSA-1489509	1939-10-01	0.0025346	0.0912578	0	0	3.35378	20.0479	AHCYL1;ADCY9;PRKAR1B;PRKCD;ADCY4;ITPR1;ITPR2;ADCY7;CAMK2G;CAMKK2
Signaling By PDGF R-HSA-186797	1952-12-01	0.00258966	0.0912578	0	0	2.91915	17.3871	GRB7;SYNGAP1;SRC;STAT1;NCK2;PLAT;FURIN;COL9A3;PIK3R1;PTPN12;COL9A2;THBS3
Signal Amplification R-HSA-392518	1933-09-01	0.00260737	0.0912578	0	0	3.64628	21.6932	P2RY12;GNG2;SRC;TBXA2R;GNG7;GNAI3;GNB5;MAPK14;GNAI2
Transcriptional Regulation Of Granulopoiesis R-HSA-9616222	13/59	0.00271202	0.0920804	0	0	2.75049	16.2556	CSF3R;SPI1;CEBPE;GFI1;FLI1;RUNX1;TFDP1;RXRA;KLF5;TAL1;MYB;CDK2;RARA
Extra-nuclear Estrogen Signaling R-HSA-9009391	15/73	0.00275323	0.0920804	0	0	2.51807	14.844	MMP7;PRMT1;SHC1;SRC;GNAI3;PIK3R1;AREG;PRKCZ;ESR1;IGF1R;GNAI2;GNG2;GNG7;AKT3;GNB5
Opioid Signaling R-HSA-111885	17/88	0.00297176	0.0972282	0	0	2.33212	13.5697	AHCYL1;PDE4D;PRKCD;ADCY4;GNAI3;ITPR1;ITPR2;ADCY7;CAMKK2;GNAI2;ADCY9;GNG2;PRKAR1B;GNG7;GNB5;PLCB2;CAMK2G
Notch-HLH Transcription Pathway R-HSA-350054	2028-08-01	0.00325655	0.104168	0	0	3.88814	22.2677	HDAC4;NCOR2;NOTCH1;MAML2;MAML1;NOTCH4;MAML3;HDAC7
Signaling By Cytosolic FGFR1 Fusion Mutants R-HSA-1839117	2017-06-01	0.00332231	0.104168	0	0	5.29895	30.2416	CUX1;STAT1;MYO18A;GAB2;PIK3R1;LRRFIP1
PLC Beta Mediated Events R-HSA-112043	1947-11-01	0.00342777	0.105281	0	0	2.97227	16.8701	AHCYL1;ADCY9;PRKAR1B;PRKCD;ADCY4;ITPR1;ITPR2;ADCY7;CAMK2G;PLCB2;CAMKK2
Paradoxical Activation Of RAF Signaling By Kinase Inactive BRAF R-HSA-6802955	1941-10-01	0.00376326	0.113274	0	0	3.13706	17.5125	MAP2K1;KSR1;SRC;ITGA2B;ARRB1;ARRB2;RNASE3;CAMK2G;MAP3K11;VCL
Defects In Biotin (Btn) Metabolism R-HSA-3323169	2023-08-04	0.00392509	0.115829	0	0	9.70809	53.7864	PCCA;MCCC1;PCCB;ACACA
RHOB GTPase Cycle R-HSA-9013026	14/69	0.00423374	0.122534	0	0	2.47747	13.5385	ARHGEF10;STARD13;RTKN;ROCK2;MYO9B;PIK3R1;ARHGAP26;AKAP13;STK10;ABR;ANLN;MCF2L;ARHGEF3;ECT2
Lewis Blood Group Biosynthesis R-HSA-9037629	2018-06-01	0.00459344	0.130436	0	0	4.8571	26.1464	FUT7;B3GALT4;ST3GAL4;ST3GAL6;FUT4;ST3GAL3
Adenylate Cyclase Inhibitory Pathway R-HSA-170670	2013-05-01	0.00482959	0.134603	0	0	6.06947	32.3684	ADCY9;ADCY4;GNAI3;ADCY7;GNAI2
Leishmania Infection R-HSA-9658195	36/247	0.00502041	0.137377	0	0	1.66599	8.82018	CYFIP1;GPR25;AHCYL1;WIPF1;GIPR;SRC;ADCY4;GNAI3;ITPR1;ITPR2;FURIN;WASL;MEFV;ADCY7;GNAI2;PYCARD;GNG2;GNG7;C3AR1;NLRP3;NCKAP1L;CTSG;GGT1;IL10;ENTPD1;MYO10;IL18;MYO9B;MAPK14;FGR;ADCY9;PRKAR1B;IL1B;DPEP2;ELMO1;GNB5
G Alpha (12/13) Signaling Events R-HSA-416482	15/78	0.0053154	0.142851	0	0	2.31758	12.1375	ARHGEF10;TRIO;ROCK2;PLEKHG5;AKAP13;ABR;FGD4;GNG2;TBXA2R;MCF2L;GNG7;GNA12;ARHGEF3;GNB5;ECT2
Ion Homeostasis R-HSA-5578775	1950-11-01	0.00567157	0.149749	0	0	2.74318	14.1885	AHCYL1;PLN;ASPH;STIM1;FXYD2;FXYD1;ITPR1;ATP2B4;ITPR2;CAMK2G;SLC8A1
RAC2 GTPase Cycle R-HSA-9013404	16/87	0.00638362	0.16147	0	0	2.19375	11.0873	CYFIP1;GIT2;TRIO;MTX1;NCF2;PIK3R1;ARHGAP26;DOCK10;SYDE1;ABR;BAIAP2L1;TAOK3;CDC42EP4;NCKAP1L;DOCK2;EPHA2
Cell Surface Interactions At Vascular Wall R-HSA-202733	22/134	0.00649995	0.16147	0	0	1.91404	9.63901	GRB7;FCER1G;ANGPT2;GYPC;SHC1;SRC;SDC2;PIK3R1;GP6;TREM1;SLC7A5;SLC7A7;SLC7A8;LCK;INPP5D;SIRPA;SLC16A8;ITGA6;CEACAM8;SLC16A3;S100A9;CD44
GP1b-IX-V Activation Signaling R-HSA-430116	2023-09-04	0.00654464	0.16147	0	0	7.76604	39.0563	GP9;SRC;PIK3R1;RNASE3
Type I Hemidesmosome Assembly R-HSA-446107	2023-09-04	0.00654464	0.16147	0	0	7.76604	39.0563	CD151;DST;LAMB3;ITGA6
RUNX3 Regulates NOTCH Signaling R-HSA-8941856	2014-05-01	0.00694019	0.165942	0	0	5.39478	26.8144	NOTCH1;MAML2;MAML1;MAML3;RUNX3
RUNX3 Regulates BCL2L11 (BIM) Transcription R-HSA-8952158	2023-05-03	0.0070724	0.165942	0	0	14.5559	72.0746	BCL2L11;SMAD3;RUNX3
RHOC GTPase Cycle R-HSA-9013106	14/73	0.00712554	0.165942	0	0	2.30899	11.4158	ARHGEF10;STARD13;RTKN;ROCK2;ARHGAP18;MYO9B;PIK3R1;ARHGAP26;AKAP13;STK10;ABR;ANLN;MCF2L;STX5
Signaling By RAF1 Mutants R-HSA-9656223	1938-09-01	0.00720365	0.165942	0	0	3.01678	14.8823	MAP2K1;KSR1;SRC;ITGA2B;ARRB1;ARRB2;RNASE3;CAMK2G;VCL
SUMO E3 Ligases SUMOylate Target Proteins R-HSA-3108232	26/168	0.00727718	0.165942	0	0	1.78504	8.78776	HDAC4;THRA;CTBP1;NR1I2;CHD3;AREG;AURKA;HDAC7;RXRA;DNMT3B;PMEPA1;TRIM27;IKBKG;CBX5;CBX4;RING1;CBX2;DNMT3A;NR1H3;MITF;ESR1;HIPK2;NUP93;NCOR2;RARA;PPARG
O-linked Glycosylation Of Mucins R-HSA-913709	1959-12-01	0.00763945	0.171603	0	0	2.48342	12.1053	GALNT12;GALNT6;GALNT5;B3GNT8;MUC2;B3GNT7;GALNT3;GALNT2;ST3GAL4;ST3GAL2;B4GALT5;ST3GAL3
Signaling By NOTCH1 R-HSA-1980143	14/74	0.00805067	0.17818	0	0	2.27038	10.9478	HDAC4;TLE2;NOTCH1;MAML2;MAML1;DTX1;ARRB1;ARRB2;HDAC7;NCOR2;NEURL1B;HEYL;APH1B;MAML3
Collagen Formation R-HSA-1474290	16/90	0.00887463	0.192131	0	0	2.10447	9.94267	COL28A1;COL15A1;CRTAP;COL16A1;MMP7;CD151;DST;LAMB3;COL23A1;PLOD3;CTSS;COL5A1;ITGA6;COL9A3;COL9A2;P4HB
Nucleotide-binding Domain, Leucine Rich Repeat Containing NLR Signaling Pathways R-HSA-168643	1953-11-01	0.00893635	0.192131	0	0	2.54681	12.0149	PANX1;PYCARD;RIPK2;NLRP3;IKBKG;NLRC4;NOD2;NLRP1;MEFV;MAPK14;MAP2K6
Plasma Lipoprotein Remodeling R-HSA-8963899	1933-08-01	0.00956136	0.199859	0	0	3.10965	14.46	CETP;LIPC;FURIN;P4HB;PCSK6;PCSK5;PLTP;GPIHBP1
Signaling By High-Kinase Activity BRAF Mutants R-HSA-6802948	1933-08-01	0.00956136	0.199859	0	0	3.10965	14.46	MAP2K1;KSR1;SRC;ITGA2B;ARRB1;ARRB2;RNASE3;VCL
Collagen Degradation R-HSA-1442490	1940-09-01	0.0102022	0.205743	0	0	2.82184	12.9386	COL15A1;MMP14;COL16A1;MMP7;COL23A1;FURIN;COL9A3;COL9A2;ELANE
RET Signaling R-HSA-8853659	1940-09-01	0.0102022	0.205743	0	0	2.82184	12.9386	GRB7;DOK1;SHC1;SRC;CLSTN1;PIK3R1;GAB2;GFRA3;PDLIM7
Metabolism Of Carbohydrates R-HSA-71387	39/285	0.0102715	0.205743	0	0	1.54755	7.08527	SLC26A1;GOLT1A;SDC2;GBE1;XYLT1;FUT4;PAPSS1;NDST1;FUT7;CHST11;CHSY1;PHKG1;HYAL2;CHST15;ST3GAL4;ST3GAL6;CHST14;SLC37A4;ARSB;ST3GAL2;PGM1;PCK2;ST3GAL3;CSGALNACT1;HS3ST3B1;MDH2;GOT2;B3GAT1;B3GALT4;NUP93;EXT1;G6PC3;B3GNT7;TKT;SLC25A12;CD44;RBKS;PFKP;B4GALT5
G Alpha (Z) Signaling Events R-HSA-418597	1947-10-01	0.0104002	0.205743	0	0	2.62747	11.9969	GNG2;ADCY9;GNG7;PRKCD;ADCY4;GNAI3;RGS20;GNB5;ADCY7;GNAI2
Inflammasomes R-HSA-622312	2021-06-01	0.0105264	0.205743	0	0	3.88504	17.692	PANX1;PYCARD;NLRP3;NLRC4;NLRP1;MEFV
Signaling By Nuclear Receptors R-HSA-9006931	36/260	0.0111406	0.211925	0	0	1.56817	7.0523	CETP;CRABP2;SHC1;SRC;GNAI3;PIK3R1;CXXC5;PRKCZ;AREG;GNAI2;IGF1R;RXRA;GNG2;GNG7;AKT3;MYB;PMEPA1;PLTP;SREBF1;KDM4A;CPT1A;KDM4B;MMP7;PRMT1;GREB1;AXIN1;NR1H3;GTF2F2;ESR1;RUNX1;NCOR2;DHRS9;RARA;GNB5;TNRC6A;FKBP5
PPARA Activates Gene Expression R-HSA-1989781	19/116	0.0111737	0.211925	0	0	1.90715	8.5711	SREBF1;CPT1A;ALAS1;CHD9;MED8;G0S2;NR1H3;NRF1;NR1D1;MED29;NCOR2;MED24;RXRA;MED21;FAM120B;PPARG;AGXT;CLOCK;PPARGC1B
SUMOylation R-HSA-2990846	26/174	0.0113454	0.211925	0	0	1.7121	7.66839	HDAC4;THRA;CTBP1;NR1I2;CHD3;AREG;AURKA;HDAC7;RXRA;DNMT3B;PMEPA1;TRIM27;IKBKG;CBX5;CBX4;RING1;CBX2;DNMT3A;NR1H3;MITF;ESR1;HIPK2;NUP93;NCOR2;RARA;PPARG
Regulation Of Insulin Secretion R-HSA-422356	14/77	0.0114059	0.211925	0	0	2.16191	9.67157	SYT5;AHCYL1;ITPR1;ITPR2;CACNA1D;CACNA1C;GNAI2;GNG2;PRKAR1B;GNG7;GNB5;PLCB2;RAPGEF3;VAMP2
Recycling Pathway Of L1 R-HSA-437239	2028-07-01	0.0126579	0.2192	0	0	3.2382	14.1492	DNM3;SRC;DPYSL2;RPS6KA2;RPS6KA1;AP2A1;DNM1
Pre-NOTCH Expression And Processing R-HSA-1912422	14/78	0.0127382	0.2192	0	0	2.12801	9.28483	NOTCH1;MAML2;MAML1;NOTCH4;SEL1L;FURIN;RUNX1;TFDP1;ST3GAL4;E2F3;ST3GAL6;MAML3;TNRC6A;ST3GAL3
SUMOylation Of DNA Methylation Proteins R-HSA-4655427	2016-05-01	0.0129312	0.2192	0	0	4.41343	19.1901	CBX4;RING1;CBX2;DNMT3A;DNMT3B
GDP-fucose Biosynthesis R-HSA-6787639	2023-06-03	0.0131638	0.2192	0	0	9.70343	42.0186	GMDS;FPGT;SLC35C1
Metal Sequestration By Antimicrobial Proteins R-HSA-6799990	2023-06-03	0.0131638	0.2192	0	0	9.70343	42.0186	S100A7A;S100A9;S100A8
RUNX1 Regulates Estrogen Receptor Mediated Transcription R-HSA-8931987	2023-06-03	0.0131638	0.2192	0	0	9.70343	42.0186	AXIN1;ESR1;RUNX1
RUNX1 Regulates Transcription Of Genes Involved In WNT Signaling R-HSA-8939256	2023-06-03	0.0131638	0.2192	0	0	9.70343	42.0186	AXIN1;ESR1;RUNX1
Regulation Of Lipid Metabolism By PPARalpha R-HSA-400206	19/118	0.0133092	0.2192	0	0	1.86841	8.07024	SREBF1;CPT1A;ALAS1;CHD9;MED8;G0S2;NR1H3;NRF1;NR1D1;MED29;NCOR2;MED24;RXRA;MED21;FAM120B;PPARG;AGXT;CLOCK;PPARGC1B
ADP Signaling Thru P2Y Purinoceptor 12 R-HSA-392170	2022-06-01	0.013351	0.2192	0	0	3.64202	15.7196	P2RY12;GNG2;GNG7;GNAI3;GNB5;GNAI2
Blood Group Systems Biosynthesis R-HSA-9033658	2022-06-01	0.013351	0.2192	0	0	3.64202	15.7196	FUT7;B3GALT4;ST3GAL4;ST3GAL6;FUT4;ST3GAL3
Disease R-HSA-1643685	189/1736	0.0133996	0.2192	0	0	1.20443	5.19415	GALNT12;CYFIP1;AHCYL1;MAML2;WIPF1;CCNH;MAML1;CLSTN1;ITGA2B;COMT;SLC4A4;ZDHHC2;ANTXR1;PYCARD;CCND3;CCND2;AKT3;C3AR1;CAPN2;RCC1;TRIM27;GGT1;SH3GL1;MAP2K1;SUPT16H;ENTPD1;RPS8;SLC35C1;MCCC1;ALG13;RNASE3;GTF2F2;SND1;MSH6;NUP93;DPM2;NEIL3;ADCY9;SLPI;PRKAR1B;SLC9A9;DPEP2;ELMO1;SNRPF;MAML3;S100A9;S100A8;VCL;NOTCH1;ABCB6;SHC1;GIPR;CTBP1;SDC2;CUL3;NOTCH4;SEL1L;RPN1;ITPR1;ITPR2;PIK3R1;MEFV;KLC1;ANAPC10;ACAC…
Activation Of GABAB Receptors R-HSA-991365	1942-09-01	0.0140532	0.22742	0	0	2.65052	11.3042	KCNJ5;GNG2;ADCY9;GNG7;ADCY4;GNAI3;GNB5;ADCY7;GNAI2
Fcgamma Receptor (FCGR) Dependent Phagocytosis R-HSA-2029480	15/87	0.0145183	0.2284	0	0	2.02687	8.57843	CYFIP1;AHCYL1;MYO10;WIPF1;SRC;PRKCD;ITPR1;ITPR2;PLD4;MYO9B;WASL;PIK3R1;FGR;ELMO1;NCKAP1L
Biotin Transport And Metabolism R-HSA-196780	2023-11-04	0.0147208	0.2284	0	0	5.54656	23.3981	PCCA;MCCC1;PCCB;ACACA
CLEC7A (Dectin-1) Induces NFAT Activation R-HSA-5607763	2023-11-04	0.0147208	0.2284	0	0	5.54656	23.3981	AHCYL1;ITPR1;ITPR2;NFATC1
Uptake And Function Of Anthrax Toxins R-HSA-5210891	2023-11-04	0.0147208	0.2284	0	0	5.54656	23.3981	MAP2K1;FURIN;ANTXR1;MAP2K6
Factors Involved In Megakaryocyte Development And Platelet Production R-HSA-983231	21/136	0.0151332	0.232403	0	0	1.77812	7.45184	CBX5;DOCK9;ITPK1;CABLES1;KLC1;DOCK10;EHD1;PRKAR1B;CAPZB;KIF2A;MICAL1;MAFG;MYB;CDK2;KIF21A;MAFK;KIF1B;KIF21B;DOCK2;ZFPM1;RCOR1
Toll-like Receptor Cascades R-HSA-168898	24/162	0.0160608	0.244156	0	0	1.69403	6.99867	MAP2K1;DUSP3;RIPK3;RIPK2;NOD2;MAPK14;CTSS;DNM1;DUSP6;EEA1;DNM3;NKIRAS1;RPS6KA2;NKIRAS2;RPS6KA1;SARM1;S100A12;IKBKG;TLR6;S100A9;S100A8;N4BP1;MAP2K6;LGMN
Adaptive Immune System R-HSA-1280218	86/733	0.0164731	0.24792	0	0	1.30181	5.34526	PRR5;SIGLEC9;AHCYL1;ITGB5;NCF2;RNF14;CLSTN1;PTEN;ICAM2;TREM2;AP2A1;UBE3A;TREM1;CTSS;UBE2L3;CAPZB;AP1G1;RNF19A;AKT3;MLST8;FBXO6;IKBKG;FBXO9;LAG3;FBXW12;RIPK2;RNASE3;LRRC41;DNM1;OSCAR;DNM3;STIM1;KIF2A;LCK;LCP2;TLR6;S100A9;RAPGEF3;S100A8;TRIM11;CARD11;MGRN1;SRC;CUL3;ITPR1;UBR4;ITPR2;DAPP1;PIK3R1;KLC1;FBXO44;ANAPC10;ZNRF1;HLA-DMB;INPP5D;CD300LB;LAIR2;CD300LF;ATG7;RNF130;CD300LG;LAIR1;AP1M1;UBE2H;KLHL…
Aberrant Regulation Of Mitotic G1/S Transition In Cancer Due To RB1 Defects R-HSA-9659787	2017-05-01	0.0169349	0.249873	0	0	4.04542	16.4987	CCND3;CCND2;TFDP1;CDK2;E2F3
Regulation Of RUNX1 Expression And Activity R-HSA-8934593	2017-05-01	0.0169349	0.249873	0	0	4.04542	16.4987	CCND3;CCND2;SRC;TNRC6A;RUNX1
MAP2K And MAPK Activation R-HSA-5674135	1937-08-01	0.0190526	0.275713	0	0	2.68014	10.6148	MAP2K1;KSR1;SRC;ITGA2B;ARRB1;ARRB2;RNASE3;VCL
RHOV GTPase Cycle R-HSA-9013424	1937-08-01	0.0190526	0.275713	0	0	2.68014	10.6148	GIT2;DST;NCK2;PIK3R1;WASL;SPTBN1;MAP3K11;EPHA2
Toll Like Receptor 4 (TLR4) Cascade R-HSA-166016	21/140	0.020451	0.285736	0	0	1.71797	6.68241	MAP2K1;DUSP3;RIPK3;RIPK2;NOD2;MAPK14;DNM1;DUSP6;DNM3;NKIRAS1;RPS6KA2;NKIRAS2;RPS6KA1;SARM1;S100A12;IKBKG;TLR6;S100A9;S100A8;N4BP1;MAP2K6
Erythropoietin Activates Phosphoinositide-3-kinase (PI3K) R-HSA-9027276	2023-12-04	0.0204722	0.285736	0	0	4.85297	18.8717	CLSTN1;PIK3R1;EPOR;PIK3R5
p38MAPK Events R-HSA-171007	2023-12-04	0.0204722	0.285736	0	0	4.85297	18.8717	RALB;SRC;MAPK14;RALGDS
RHO GTPases Activate NADPH Oxidases R-HSA-5668599	2024-06-01	0.0205046	0.285736	0	0	3.237	12.5826	NCF2;PRKCD;MAPK14;PRKCZ;S100A9;S100A8
RUNX1 Regulates Transcription Of Genes Involved In Differentiation Of Myeloid Cells R-HSA-8939246	2023-07-03	0.0214472	0.294278	0	0	7.27717	27.96	LGALS3;RUNX2;RUNX1
Signaling By FLT3 Fusion Proteins R-HSA-9703465	2018-05-01	0.0216816	0.294278	0	0	3.73403	14.3061	MYO18A;GAB2;PIK3R1;SPTBN1;ETV6
Regulation Of Complement Cascade R-HSA-977606	1945-09-01	0.0217042	0.294278	0	0	2.42924	9.30461	VTN;CR1;C1S;C3AR1;CD59;CPNE2;CLU;ELANE;CFB
Nuclear Receptor Transcription Pathway R-HSA-383280	1953-10-01	0.0235269	0.316143	0	0	2.2601	8.4745	NCOR2;RXRA;THRA;NR1I2;RARA;NR1H3;PPARG;NR1D1;AREG;ESR1
Nuclear Events (Kinase And Transcription Factor Activation) R-HSA-198725	1961-11-01	0.0247049	0.317333	0	0	2.13838	7.9136	LYL1;DUSP3;EGR3;RPS6KA2;RPS6KA1;TCF12;ID3;SGK1;TRIB1;MAPK14;DUSP6
Post NMDA Receptor Activation Events R-HSA-438064	1961-11-01	0.0247049	0.317333	0	0	2.13838	7.9136	PRKAA1;DLG1;PRKAR1B;SRC;RPS6KA2;RPS6KA1;PRKAG1;PRKAG2;MAPT;CAMK2G;CAMKK2
Basigin Interactions R-HSA-210991	2025-06-01	0.0249016	0.317333	0	0	3.06646	11.3239	SLC7A5;SLC7A7;SLC7A8;SLC16A8;ITGA6;SLC16A3
G Beta:Gamma Signaling Thru PI3Kgamma R-HSA-392451	2025-06-01	0.0249016	0.317333	0	0	3.06646	11.3239	GNG2;GNG7;AKT3;GNB5;PIK3R6;PIK3R5
Cardiac Conduction R-HSA-5576891	19/126	0.0252308	0.317333	0	0	1.72795	6.35833	KCNH2;KCNK5;AHCYL1;KCNE3;ITPR1;ATP2B4;ITPR2;CACNA1C;SLC8A1;HIPK2;PLN;STIM1;ASPH;KCNQ1;FXYD2;FXYD1;CAMK2G;FGF11;CORIN
RAC3 GTPase Cycle R-HSA-9013423	15/93	0.0255044	0.317333	0	0	1.87034	6.86209	CYFIP1;GIT2;TRIO;NCF2;ARAP3;PIK3R1;ARHGAP15;ARHGAP26;DOCK10;SYDE1;ABR;BAIAP2L1;TAOK3;NCKAP1L;EPHA2
RHOU GTPase Cycle R-HSA-9013420	1939-08-01	0.0257241	0.317333	0	0	2.50695	9.17627	GIT2;DST;SRC;NCK2;WWP2;PIK3R1;SPTBN1;EPHA2
G-protein Beta:Gamma Signaling R-HSA-397795	1932-07-01	0.0259349	0.317333	0	0	2.71948	9.93201	GNG2;GNG7;AKT3;GNB5;PLCB2;PIK3R6;PIK3R5
Gluconeogenesis R-HSA-70263	1932-07-01	0.0259349	0.317333	0	0	2.71948	9.93201	G6PC3;GOLT1A;MDH2;GOT2;SLC37A4;SLC25A12;PCK2
RAF Activation R-HSA-5673000	1932-07-01	0.0259349	0.317333	0	0	2.71948	9.93201	MAP2K1;MRAS;KSR1;SRC;RNASE3;CAMK2G;MAP3K11
Thrombin Signaling Thru Proteinase Activated Receptors (PARs) R-HSA-456926	1932-07-01	0.0259349	0.317333	0	0	2.71948	9.93201	GNG2;SRC;GNG7;GNA12;ARRB1;ARRB2;GNB5
Assembly Of Active LPL And LIPC Lipase Complexes R-HSA-8963889	2019-05-01	0.0272147	0.325064	0	0	3.46712	12.4955	LIPC;FURIN;PCSK6;PCSK5;GPIHBP1
Signaling To RAS R-HSA-167044	2019-05-01	0.0272147	0.325064	0	0	3.46712	12.4955	RALB;SHC1;SRC;MAPK14;RALGDS
Activated TAK1 Mediates P38 MAPK Activation R-HSA-450302	2019-05-01	0.0272147	0.325064	0	0	3.46712	12.4955	RIPK2;NOD2;IKBKG;MAPK14;MAP2K6
Intracellular Signaling By Second Messengers R-HSA-9006925	39/306	0.029309	0.340794	0	0	1.42416	5.02708	PRR5;AHCYL1;PHLPP1;SRC;CLSTN1;ADCY4;ITPR1;PTEN;ITPR2;PIK3R1;CHD3;AREG;ADCY7;CAMKK2;HDAC7;RPTOR;AKT3;MLST8;TRIM27;CAMK2G;RING1;CBX4;CBX2;PRKCD;RHOG;WWP2;GAB2;ESR1;PSMB9;ADCY9;PRKAR1B;VAPA;LCK;FGF18;PPARG;STUB1;PIK3AP1;RCOR1;TNRC6A
Toll Like Receptor 3 (TLR3) Cascade R-HSA-168164	16/103	0.0296305	0.340794	0	0	1.78872	6.2944	MAP2K1;DUSP3;RIPK3;RIPK2;NOD2;MAPK14;DUSP6;NKIRAS1;RPS6KA2;NKIRAS2;RPS6KA1;SARM1;S100A12;IKBKG;N4BP1;MAP2K6
Platelet Calcium Homeostasis R-HSA-418360	2026-06-01	0.0298847	0.340794	0	0	2.91298	10.2257	STIM1;P2RX1;ITPR1;ATP2B4;ITPR2;SLC8A1
Role Of Phospholipids In Phagocytosis R-HSA-2029485	2026-06-01	0.0298847	0.340794	0	0	2.91298	10.2257	AHCYL1;PRKCD;ITPR1;ITPR2;PLD4;PIK3R1
Synthesis Of IP3 And IP4 In Cytosol R-HSA-1855204	2026-06-01	0.0298847	0.340794	0	0	2.91298	10.2257	INPP5D;ITPK1;PTEN;PLD4;PLCH1;PLCB2
Activation Of Matrix Metalloproteinases R-HSA-1592389	1933-07-01	0.0303431	0.340794	0	0	2.61474	9.13902	MMP14;MMP7;SPOCK3;TIMP2;FURIN;CTSG;ELANE
CaM Pathway R-HSA-111997	1933-07-01	0.0303431	0.340794	0	0	2.61474	9.13902	ADCY9;PRKAR1B;PRKCD;ADCY4;ADCY7;CAMK2G;CAMKK2
Signaling To ERKs R-HSA-187687	1933-07-01	0.0303431	0.340794	0	0	2.61474	9.13902	MAP2K1;RALB;BCL11B;SHC1;SRC;MAPK14;RALGDS
Synthesis Of Substrates In N-glycan Biosythesis R-HSA-446219	1963-11-01	0.030691	0.342148	0	0	2.0559	7.16233	DPM2;SLPI;GMDS;FPGT;SLC35C1;ST3GAL4;ST3GAL5;ST3GAL6;ST8SIA6;ST3GAL2;ST3GAL3
MyD88:MAL(TIRAP) Cascade Initiated On Plasma Membrane R-HSA-166058	17/112	0.0311837	0.343576	0	0	1.74063	6.03628	MAP2K1;DUSP3;RIPK2;NOD2;MAPK14;DUSP6;NKIRAS1;RPS6KA2;NKIRAS2;RPS6KA1;S100A12;IKBKG;TLR6;S100A9;S100A8;N4BP1;MAP2K6
Phospholipid Metabolism R-HSA-1483257	28/208	0.0318792	0.343576	0	0	1.51496	5.22024	VAC14;MTMR3;CPNE6;CLSTN1;LPCAT1;PTEN;PLD4;PIK3R1;AGPAT2;PIK3R6;PIK3R5;OSBPL10;AGPAT4;PTDSS1;INPP5D;SBF2;OSBPL5;PLEKHA2;SH2D3C;PLEKHA6;MBOAT2;SYNJ2;RUFY1;GPD2;PITPNM2;LPIN1;LPIN2;PNPLA2
NOTCH1 Intracellular Domain Regulates Transcription R-HSA-2122947	1948-09-01	0.0319589	0.343576	0	0	2.24201	7.71991	HDAC4;NCOR2;HEYL;TLE2;NOTCH1;MAML2;MAML1;MAML3;HDAC7
Nef And Signal Transduction R-HSA-164944	2023-08-03	0.0319606	0.343576	0	0	5.82141	20.0446	LCK;ELMO1;DOCK2
SHC-related Events Triggered By IGF1R R-HSA-2428933	2023-08-03	0.0319606	0.343576	0	0	5.82141	20.0446	SHC1;IGF1;IGF1R
Neurotransmitter Receptors And Postsynaptic Signal Transmission R-HSA-112314	25/182	0.0330673	0.352952	0	0	1.55026	5.28517	PRKAA1;CHRNA5;SRC;PRKAG1;ADCY4;GNAI3;PRKAG2;AP2A1;ADCY7;CAMKK2;GNAI2;GABRR1;GNG2;RPS6KA2;GNG7;RPS6KA1;CAMK2G;KCNJ5;DLG1;ADCY9;PRKAR1B;LGALS12;GNB5;MAPT;PLCB2
Effects Of PIP2 Hydrolysis R-HSA-114508	2027-06-01	0.0354782	0.369693	0	0	2.77411	9.2623	DAGLA;DGKD;PRKCD;ITPR1;ITPR2;DGKZ
Role Of Nef In HIV-1 Replication And Disease Pathogenesis R-HSA-164952	2027-06-01	0.0354782	0.369693	0	0	2.77411	9.2623	AP1G1;LCK;ELMO1;AP2A1;DOCK2;AP1M1
Regulation Of TP53 Activity Thru Association With Co-factors R-HSA-6804759	2014-04-01	0.0356183	0.369693	0	0	3.88195	12.9459	AKT3;TP53BP2;ZNF385A;BANP
Role Of LAT2/NTAL/LAB On Calcium Mobilization R-HSA-2730905	2014-04-01	0.0356183	0.369693	0	0	3.88195	12.9459	SLC7A8;SHC1;GAB2;PIK3R1
Assembly Of Collagen Fibrils And Other Multimeric Structures R-HSA-2022090	1957-10-01	0.0371826	0.380372	0	0	2.06729	6.80535	COL15A1;MMP7;CD151;DST;LAMB3;COL5A1;ITGA6;COL9A3;COL9A2;CTSS
NRAGE Signals Death Thru JNK R-HSA-193648	1957-10-01	0.0371826	0.380372	0	0	2.06729	6.80535	AKAP13;ARHGEF10;ABR;FGD4;TRIO;BCL2L11;MCF2L;PLEKHG5;ARHGEF3;ECT2
Metabolism Of Lipids R-HSA-556833	83/732	0.0375659	0.380372	0	0	1.25028	4.10299	ALAS1;CERK;CHD9;CLSTN1;CPNE6;TECR;LPCAT1;PTEN;PRKAG2;OSBPL10;FADS2;HPGDS;GGT1;SBF2;SREBF1;CPT1A;PHYH;ABCC1;ACOT7;STARD6;SH2D3C;MED8;ELOVL6;MED29;RUFY1;NCOR2;MED24;PCCA;PRKD3;MED21;GPD2;PCCB;PITPNM2;DPEP2;PPARG;FAR2;SLC27A3;AGXT;CLOCK;VAC14;MTMR3;PLD4;SGMS2;ABHD5;NRF1;PIK3R1;LTC4S;AGPAT2;PIK3R6;ACACA;PIK3R5;AGPAT4;HMGCL;PTDSS1;SGPL1;RXRA;INPP5D;ALDH3B1;FAM120B;HSD17B2;ORMDL3;PPARGC1B;ARSB;HSD3B7;O…
Vasopressin Regulates Renal Water Homeostasis Via Aquaporins R-HSA-432040	1942-08-01	0.0385317	0.380372	0	0	2.28537	7.44179	GNG2;ADCY9;PRKAR1B;GNG7;ADCY4;NLRP3;GNB5;ADCY7
G Alpha (Q) Signaling Events R-HSA-416476	28/212	0.0393883	0.380372	0	0	1.48169	4.79222	TRIO;DGKD;DAGLA;ITPR1;LPAR2;ITPR2;OXT;PIK3R1;QRFP;GNG2;GRK5;TBXA2R;RPS6KA2;GNG7;RPS6KA1;NLRP3;FFAR2;CASR;ANXA1;RIPK2;NPFF;PRKCD;DGKZ;F2RL1;GHRL;GNB5;AGXT;PLCB2
Vesicle-mediated Transport R-HSA-5653656	73/637	0.0400023	0.380372	0	0	1.26445	4.07004	SCARB2;HIP1;CTSZ;PRKAG1;PRKAG2;ARRB1;AP2A1;ARRB2;WASL;AREG;CLINT1;RABGEF1;CAPZB;AP1G1;AKT3;STAB1;KIF21A;KIF1B;AP3S1;KIF21B;SBF2;SCARF1;YWHAG;TBC1D10B;SH3GL1;COG3;VPS37C;VPS37B;ANK1;DNM1;DNM3;KIF2A;BIN1;RIN3;RIN1;SEC22A;VAMP2;RABGAP1;SRC;RHOBTB3;DENND3;KLC1;FCHO1;CUX1;VPS53;VTI1A;STX5;VPS54;NLRP3;TBC1D14;CD59;EPS15;SPTBN1;AP1M1;TBC1D16;ANKRD27;SORT1;GALNT2;TRAPPC5;HPS4;RAB27A;LNPEP;SYNJ2;TRAPPC9;M…
MyD88-independent TLR4 Cascade R-HSA-166166	16/107	0.0403598	0.380372	0	0	1.70971	5.48804	MAP2K1;DUSP3;RIPK3;RIPK2;NOD2;MAPK14;DUSP6;NKIRAS1;RPS6KA2;NKIRAS2;RPS6KA1;SARM1;S100A12;IKBKG;N4BP1;MAP2K6
Aquaporin-mediated Transport R-HSA-445717	1950-09-01	0.0404154	0.380372	0	0	2.1324	6.84192	ADCY9;GNG2;PRKAR1B;AQP10;GNG7;ADCY4;NLRP3;GNB5;ADCY7
Chondroitin Sulfate/Dermatan Sulfate Metabolism R-HSA-1793185	1950-09-01	0.0404154	0.380372	0	0	2.1324	6.84192	CSGALNACT1;CHST11;CHSY1;SDC2;B3GAT1;CHST15;XYLT1;CHST14;ARSB
PI Metabolism R-HSA-1483255	13/82	0.0405636	0.380372	0	0	1.83133	5.8692	VAC14;MTMR3;PLEKHA2;CLSTN1;PTEN;PLEKHA6;PIK3R1;SYNJ2;PIK3R6;PIK3R5;RUFY1;INPP5D;SBF2
Ca-dependent Events R-HSA-111996	1935-07-01	0.0406059	0.380372	0	0	2.42771	7.778	ADCY9;PRKAR1B;PRKCD;ADCY4;ADCY7;CAMK2G;CAMKK2
Synthesis Of Leukotrienes (LT) And Eoxins (EX) R-HSA-2142691	2021-05-01	0.0407694	0.380372	0	0	3.03339	9.70633	ABCC1;CYP4F3;DPEP2;LTC4S;GGT1
Membrane Trafficking R-HSA-199991	69/599	0.0408707	0.380372	0	0	1.27147	4.06533	SCARB2;HIP1;CTSZ;PRKAG1;PRKAG2;ARRB1;AP2A1;ARRB2;WASL;AREG;CLINT1;RABGEF1;CAPZB;AP1G1;AKT3;KIF21A;KIF1B;AP3S1;KIF21B;SBF2;YWHAG;TBC1D10B;SH3GL1;COG3;VPS37C;VPS37B;ANK1;DNM1;DNM3;KIF2A;BIN1;RIN3;RIN1;SEC22A;VAMP2;RABGAP1;SRC;RHOBTB3;DENND3;KLC1;FCHO1;CUX1;VPS53;VTI1A;STX5;VPS54;NLRP3;TBC1D14;CD59;EPS15;SPTBN1;AP1M1;TBC1D16;ANKRD27;SORT1;GALNT2;TRAPPC5;HPS4;RAB27A;LNPEP;SYNJ2;TRAPPC9;GJB2;SNX18;COP…
Constitutive Signaling By NOTCH1 HD+PEST Domain Mutants R-HSA-2894862	1958-10-01	0.0413077	0.380372	0	0	2.02411	6.45025	NCOR2;HDAC4;NEURL1B;HEYL;NOTCH1;APH1B;MAML2;MAML1;MAML3;HDAC7
Integrin Cell Surface Interactions R-HSA-216083	1966-11-01	0.0415034	0.380372	0	0	1.94344	6.18399	VTN;COL16A1;ITGB5;ITGA2B;COL23A1;ICAM2;ITGA6;COL9A3;ITGAE;COL9A2;CD44
Transcriptional Regulation By RUNX1 R-HSA-8878171	27/204	0.0415135	0.380372	0	0	1.48505	4.72505	SPI1;CCNH;SRC;ITGA2B;ASH2L;LGALS3;CCND3;CCND2;MYB;CR1;RING1;CBX4;PRMT1;CBX2;TCF12;LMO2;AXIN1;ESR1;RUNX2;RUNX1;HIPK2;PSMB9;TAL1;MNAT1;MYL9;ZFPM1;TNRC6A
Adrenaline,noradrenaline Inhibits Insulin Secretion R-HSA-400042	2028-06-01	0.0417019	0.380372	0	0	2.64787	8.41283	GNG2;GNG7;CACNA1D;CACNA1C;GNB5;GNAI2
Downstream Signal Transduction R-HSA-186763	2028-06-01	0.0417019	0.380372	0	0	2.64787	8.41283	GRB7;SYNGAP1;SRC;STAT1;NCK2;PIK3R1
Keratan Sulfate Biosynthesis R-HSA-2022854	2028-06-01	0.0417019	0.380372	0	0	2.64787	8.41283	B3GNT7;ST3GAL4;ST3GAL6;ST3GAL2;ST3GAL3;B4GALT5
Paracetamol ADME R-HSA-9753281	2028-06-01	0.0417019	0.380372	0	0	2.64787	8.41283	ABCC1;SULT1E1;GSTP1;GGT1;CNDP2;SULT1C4
Muscle Contraction R-HSA-397014	26/196	0.0437562	0.387623	0	0	1.48871	4.65836	KCNK5;AHCYL1;KCNE3;ITGB5;ITPR1;ITPR2;CACNA1C;SLC8A1;MYLK;PLN;CAMK2G;CORIN;KCNH2;ANXA1;TMOD2;ATP2B4;HIPK2;ACTA2;STIM1;ASPH;KCNQ1;FXYD2;FXYD1;MYL9;VCL;FGF11
Adenylate Cyclase Activating Pathway R-HSA-170660	2023-09-03	0.0446685	0.387623	0	0	4.85091	15.079	ADCY9;ADCY4;ADCY7
CD163 Mediating An Anti-Inflammatory Response R-HSA-9662834	2023-09-03	0.0446685	0.387623	0	0	4.85091	15.079	IL10;FURIN;MAPK14
Interleukin-1 Processing R-HSA-448706	2023-09-03	0.0446685	0.387623	0	0	4.85091	15.079	IL1B;IL18;CTSG
Maturation Of Protein 3A R-HSA-9683673	2023-09-03	0.0446685	0.387623	0	0	4.85091	15.079	ST3GAL4;ST3GAL2;ST3GAL3
NR1H2 And NR1H3 Regulate Gene Expression Linked To Lipogenesis R-HSA-9029558	2023-09-03	0.0446685	0.387623	0	0	4.85091	15.079	SREBF1;RXRA;NR1H3
NR1H2 And NR1H3 Regulate Gene Expression To Control Bile Acid Homeostasis R-HSA-9623433	2023-09-03	0.0446685	0.387623	0	0	4.85091	15.079	NCOR2;RXRA;NR1H3
Phase 3 - Rapid Repolarisation R-HSA-5576890	2023-09-03	0.0446685	0.387623	0	0	4.85091	15.079	KCNH2;KCNE3;KCNQ1
Elevation Of Cytosolic Ca2+ Levels R-HSA-139853	2015-04-01	0.0450725	0.387623	0	0	3.52885	10.9376	STIM1;P2RX1;ITPR1;ITPR2
N-Glycan Antennae Elongation R-HSA-975577	2015-04-01	0.0450725	0.387623	0	0	3.52885	10.9376	MGAT5;ST3GAL4;ST8SIA6;B4GALT5
GABA Receptor Activation R-HSA-977443	1959-10-01	0.0457348	0.390883	0	0	1.9827	6.11641	KCNJ5;GABRR1;ADCY9;GNG2;GNG7;ADCY4;GNAI3;GNB5;ADCY7;GNAI2
ESR-mediated Signaling R-HSA-8939211	25/188	0.0461229	0.390883	0	0	1.4927	4.59221	SHC1;SRC;GNAI3;PIK3R1;CXXC5;PRKCZ;AREG;IGF1R;GNAI2;GNG2;GNG7;AKT3;MYB;PMEPA1;KDM4B;MMP7;PRMT1;GREB1;AXIN1;GTF2F2;ESR1;RUNX1;GNB5;TNRC6A;FKBP5
Aberrant Regulation Of Mitotic Cell Cycle Due To RB1 Defects R-HSA-9687139	1936-07-01	0.0464904	0.390883	0	0	2.34387	7.19217	CCND3;CCND2;TFDP1;CDC16;CDK2;E2F3;ANAPC10
NR1H3 And NR1H2 Regulate Gene Expression Linked To Cholesterol Transport And Efflux R-HSA-9029569	1936-07-01	0.0464904	0.390883	0	0	2.34387	7.19217	NCOR2;CETP;KDM4A;RXRA;NR1H3;PLTP;TNRC6A
FCERI Mediated Ca+2 Mobilization R-HSA-2871809	2029-06-01	0.0485711	0.401591	0	0	2.5326	7.66043	AHCYL1;SHC1;ITPR1;ITPR2;NFATC1;LCP2
ERK/MAPK Targets R-HSA-198753	2022-05-01	0.0488336	0.401591	0	0	2.8548	8.61961	DUSP3;RPS6KA2;RPS6KA1;MAPK14;DUSP6
Nephrin Family Interactions R-HSA-373753	2022-05-01	0.0488336	0.401591	0	0	2.8548	8.61961	NCK2;PIK3R1;WASL;SPTBN1;CD2AP
Interleukin-2 Family Signaling R-HSA-451927	1944-08-01	0.0490981	0.401591	0	0	2.15817	6.50458	SHC1;STAT1;LCK;INPP5D;CLSTN1;IL21R;PIK3R1;GAB2
TP53 Regulates Transcription Of Cell Death Genes R-HSA-5633008	1944-08-01	0.0490981	0.401591	0	0	2.15817	6.50458	STEAP3;TP53I3;CRADD;CASP10;TP53BP2;TNFRSF10C;NLRC4;NDRG1
Transcriptional Regulation By MECP2 R-HSA-8986944	1960-10-01	0.0504712	0.41059	0	0	1.94293	5.80228	GAMT;NCOR2;NOTCH1;PTEN;PPARG;SGK1;CAMK2G;TNRC6A;FKBP5;HIPK2
Biosynthesis Of N-glycan Precursor (Dolichol LLO) And Transfer To Protein R-HSA-446193	1977-12-01	0.0534572	0.432544	0	0	1.79392	5.25416	DPM2;SLPI;GMDS;FPGT;SLC35C1;ST3GAL4;ALG13;ST3GAL5;ST3GAL6;ST8SIA6;ST3GAL2;ST3GAL3
Circadian Clock R-HSA-400253	1969-11-01	0.0546948	0.432948	0	0	1.84261	5.35461	SREBF1;CPT1A;RXRA;NFIL3;CHD9;CRY2;CREM;NLRP3;CSNK1E;NR1D1;CLOCK
Interleukin-17 Signaling R-HSA-448424	1969-11-01	0.0546948	0.432948	0	0	1.84261	5.35461	MAP2K1;DUSP3;RIPK2;RPS6KA2;RPS6KA1;IKBKG;NOD2;MAPK14;IL17RC;DUSP6;MAP2K6
GPCR Downstream Signaling R-HSA-388396	70/619	0.0548911	0.432948	0	0	1.2446	3.61234	GPSM1;GPSM2;GPR25;TRIO;DGKD;DAGLA;AHCYL1;ARRB1;OXT;ARRB2;QRFP;AKAP13;ADORA3;RPS6KA2;MCF2L;AKT3;RPS6KA1;C3AR1;OXER1;FFAR2;RGS6;ARHGEF10;CASR;ANXA1;RIPK2;PLEKHG5;NPFF;PDE4D;PRKCD;DGKZ;ADCY9;PRKAR1B;ARHGEF3;AGXT;PLCB2;CX3CR1;TAS2R40;SHC1;ROCK2;SRC;GIPR;ADCY4;ITPR1;GNAI3;ITPR2;LPAR2;PIK3R1;ADCY7;PIK3R6;PIK3R5;CAMKK2;GNAI2;ABR;FGD4;GNG2;GRK5;TBXA2R;GNG7;GNA12;NLRP3;RGS20;ECT2;CAMK2G;P2RY12;PNOC;F2RL1;…
Regulation Of PTEN Gene Transcription R-HSA-8943724	1961-10-01	0.0555234	0.432948	0	0	1.90473	5.50648	RPTOR;RING1;CBX4;CBX2;PTEN;MLST8;PPARG;CHD3;RCOR1;HDAC7
PKA Activation In Glucagon Signaling R-HSA-164378	2016-04-01	0.0557863	0.432948	0	0	3.2346	9.33579	ADCY9;PRKAR1B;ADCY4;ADCY7
Regulation Of Gene Expression In Late Stage (Branching Morphogenesis) Pancreatic Bud Precursor Cells R-HSA-210744	2016-04-01	0.0557863	0.432948	0	0	3.2346	9.33579	NOTCH1;MAML2;MAML1;MAML3
NLRP3 Inflammasome R-HSA-844456	2016-04-01	0.0557863	0.432948	0	0	3.2346	9.33579	PANX1;PYCARD;NLRP3;MEFV
Activation Of BH3-only Proteins R-HSA-114452	1930-06-01	0.0560963	0.432948	0	0	2.42694	6.99126	BCL2L11;TFDP1;AKT3;TP53BP2;BMF;YWHAG
FGFR1 Mutant Receptor Activation R-HSA-1839124	1930-06-01	0.0560963	0.432948	0	0	2.42694	6.99126	CUX1;STAT1;MYO18A;PIK3R1;LRRFIP1;GAB2
Anti-inflammatory Response Favoring Leishmania Infection R-HSA-9662851	22/165	0.0570719	0.438231	0	0	1.49653	4.28522	IL10;GPR25;AHCYL1;GIPR;SRC;ITPR1;ADCY4;GNAI3;ITPR2;FURIN;MAPK14;ADCY7;GNAI2;FGR;ADCY9;GNG2;PRKAR1B;GNG7;DPEP2;NLRP3;GNB5;GGT1
CD28 Dependent PI3K/Akt Signaling R-HSA-389357	2023-05-01	0.0577693	0.439105	0	0	2.69605	7.68725	PRR5;LCK;AKT3;MLST8;PIK3R1
Nucleotide Salvage R-HSA-8956321	2023-05-01	0.0577693	0.439105	0	0	2.69605	7.68725	UCK2;GMPR;AMPD3;TK1;UCKL1
Activation Of PPARGC1A (PGC-1alpha) By Phosphorylation R-HSA-2151209	2023-10-03	0.0594806	0.444917	0	0	4.15769	11.7334	PRKAG1;PRKAG2;MAPK14
RHOBTB3 ATPase Cycle R-HSA-9706019	2023-10-03	0.0594806	0.444917	0	0	4.15769	11.7334	CUL3;RHOBTB3;LRRC41
RUNX3 Regulates p14-ARF R-HSA-8951936	2023-10-03	0.0594806	0.444917	0	0	4.15769	11.7334	HDAC4;RUNX3;RUNX1
Diseases Of Mitotic Cell Cycle R-HSA-9675126	1938-07-01	0.0598204	0.444917	0	0	2.19241	6.17471	CCND3;CCND2;TFDP1;CDC16;CDK2;E2F3;ANAPC10
Transport Of Inorganic Cations/Anions And Amino Acids/Oligopeptides R-HSA-425393	15/104	0.0600121	0.444917	0	0	1.63817	4.60852	SLC26A1;SLC20A2;SLC43A2;SLC43A1;SLC4A4;SLC8A1;SLC7A5;SLC25A18;SLC25A29;SLC7A7;SLC7A8;SLC9A9;SLC26A9;SLC12A7;SLC15A4
MAP Kinase Activation R-HSA-450294	1962-10-01	0.0608969	0.449264	0	0	1.868	5.22773	MAP2K1;DUSP3;RIPK2;RPS6KA2;RPS6KA1;IKBKG;NOD2;MAPK14;DUSP6;MAP2K6
NR1H2 And NR1H3-mediated Signaling R-HSA-9024446	1946-08-01	0.0613804	0.450622	0	0	2.04435	5.70511	NCOR2;CETP;KDM4A;SREBF1;RXRA;NR1H3;PLTP;TNRC6A
MyD88 Cascade Initiated On Plasma Membrane R-HSA-975871	14/96	0.0626849	0.457965	0	0	1.65923	4.59547	MAP2K1;DUSP3;RIPK2;NOD2;MAPK14;DUSP6;NKIRAS1;NKIRAS2;RPS6KA2;RPS6KA1;S100A12;IKBKG;N4BP1;MAP2K6
Activated NOTCH1 Transmits Signal To Nucleus R-HSA-2122948	1931-06-01	0.0642832	0.465126	0	0	2.32974	6.39387	NEURL1B;NOTCH1;APH1B;DTX1;ARRB1;ARRB2
Glyoxylate Metabolism And Glycine Degradation R-HSA-389661	1931-06-01	0.0642832	0.465126	0	0	2.32974	6.39387	ALDH4A1;GRHPR;GOT2;PXMP2;AMT;AGXT
Plasma Lipoprotein Assembly, Remodeling, And Clearance R-HSA-174824	1971-11-01	0.0648893	0.467265	0	0	1.78099	4.87115	CETP;LIPC;HDLBP;NR1H3;AP2A1;FURIN;P4HB;PCSK6;PCSK5;PLTP;GPIHBP1
Ovarian Tumor Domain Proteases R-HSA-5689896	1939-07-01	0.067279	0.474552	0	0	2.12378	5.73187	RNF135;RIPK2;PTEN;NOD2;IKBKG;ESR1;OTUB1
Signaling By Erythropoietin R-HSA-9006335	2024-05-01	0.0675758	0.474552	0	0	2.55401	6.88181	SHC1;CLSTN1;PIK3R1;EPOR;PIK3R5
PKA Activation R-HSA-163615	2017-04-01	0.0677405	0.474552	0	0	2.98562	8.0375	ADCY9;PRKAR1B;ADCY4;ADCY7
RIP-mediated NFkB Activation Via ZBP1 R-HSA-1810476	2017-04-01	0.0677405	0.474552	0	0	2.98562	8.0375	RIPK3;NKIRAS1;NKIRAS2;IKBKG
Tie2 Signaling R-HSA-210993	2017-04-01	0.0677405	0.474552	0	0	2.98562	8.0375	GRB7;ANGPT2;SHC1;PIK3R1
Complement Cascade R-HSA-166658	1955-09-01	0.0677931	0.474552	0	0	1.9001	5.11372	VTN;CR1;C1S;C3AR1;CD59;CPNE2;CLU;CFB;ELANE
Cyclin D Associated Events In G1 R-HSA-69231	1947-08-01	0.0681808	0.475056	0	0	1.99182	5.34923	CCND3;CCND2;TFDP1;CCNH;SRC;CDK2;E2F3;MNAT1
Toll Like Receptor 9 (TLR9) Cascade R-HSA-168138	15/106	0.0686465	0.476097	0	0	1.60199	4.29139	MAP2K1;DUSP3;RIPK2;NOD2;MAPK14;DUSP6;EEA1;NKIRAS1;RPS6KA2;NKIRAS2;RPS6KA1;S100A12;IKBKG;N4BP1;MAP2K6
Interferon Gamma Signaling R-HSA-877300	13/89	0.0702809	0.481066	0	0	1.66201	4.41306	TRIM62;BCL11B;STAT1;IFNGR2;PRKCD;TRIM46;TRIM35;TRIM14;TRIM26;IRF5;TRIM38;CAMK2G;CD44
Clathrin-mediated Endocytosis R-HSA-8856828	19/142	0.070916	0.481066	0	0	1.50184	3.97427	SCARB2;HIP1;AP2A1;ARRB1;SYNJ2;ARRB2;WASL;AREG;DNM1;DNM3;SNX18;COPS5;NECAP1;FCHO1;BIN1;NLRP3;EPS15;VAMP2;SH3GL1
Defective LFNG Causes SCDO3 R-HSA-5083630	2023-05-02	0.0722398	0.481066	0	0	6.46549	16.9898	NOTCH1;NOTCH4
Drug-mediated Inhibition Of CDK4/CDK6 Activity R-HSA-9754119	2023-05-02	0.0722398	0.481066	0	0	6.46549	16.9898	CCND3;CCND2
G2 Phase R-HSA-68911	2023-05-02	0.0722398	0.481066	0	0	6.46549	16.9898	CDK2;E2F3
NR1H2 And NR1H3 Regulate Gene Expression Linked To Gluconeogenesis R-HSA-9632974	2023-05-02	0.0722398	0.481066	0	0	6.46549	16.9898	RXRA;NR1H3
NR1H2 And NR1H3 Regulate Gene Expression Linked To Triglyceride Lipolysis In Adipose R-HSA-9031528	2023-05-02	0.0722398	0.481066	0	0	6.46549	16.9898	RXRA;NR1H3
NR1H2 And NR1H3 Regulate Gene Expression To Limit Cholesterol Uptake R-HSA-9031525	2023-05-02	0.0722398	0.481066	0	0	6.46549	16.9898	RXRA;NR1H3
RUNX2 Regulates Chondrocyte Maturation R-HSA-8941284	2023-05-02	0.0722398	0.481066	0	0	6.46549	16.9898	HDAC4;RUNX2
Cargo Concentration In ER R-HSA-5694530	1932-06-01	0.0731328	0.48274	0	0	2.24001	5.85869	CTSZ;STX5;CD59;FOLR2;SEC24D;AREG
Glucagon Signaling In Metabolic Regulation R-HSA-163359	1932-06-01	0.0731328	0.48274	0	0	2.24001	5.85869	GNG2;ADCY9;PRKAR1B;GNG7;ADCY4;ADCY7
Inositol Phosphate Metabolism R-HSA-1483249	1948-08-01	0.0754252	0.492617	0	0	1.94192	5.01912	INPP5A;INPP5D;ITPK1;PTEN;PLD4;PLCH1;PLCB2;NUDT3
Aspartate And Asparagine Metabolism R-HSA-8963693	2023-11-03	0.0762656	0.492617	0	0	3.63778	9.36195	GOLT1A;GOT2;SLC25A12
Carnitine Metabolism R-HSA-200425	2023-11-03	0.0762656	0.492617	0	0	3.63778	9.36195	CPT1A;RXRA;PRKAG2
Pyrimidine Salvage R-HSA-73614	2023-11-03	0.0762656	0.492617	0	0	3.63778	9.36195	UCK2;TK1;UCKL1
Regulation Of PTEN mRNA Translation R-HSA-8943723	2023-11-03	0.0762656	0.492617	0	0	3.63778	9.36195	VAPA;PTEN;TNRC6A
L1CAM Interactions R-HSA-373760	14/99	0.0769977	0.49522	0	0	1.60041	4.10341	NRP1;MAP2K1;CNTNAP1;SRC;ITGA2B;AP2A1;ANK1;DNM1;DNM3;DLG1;DPYSL2;RPS6KA2;RPS6KA1;SPTBN1
ADP Signaling Thru P2Y Purinoceptor 1 R-HSA-418592	2025-05-01	0.0782443	0.498973	0	0	2.42618	6.18171	GNG2;SRC;GNG7;GNB5;MAPK14
TRAF6 Mediated NF-kB Activation R-HSA-933542	2025-05-01	0.0782443	0.498973	0	0	2.42618	6.18171	RNF135;NKIRAS1;NKIRAS2;S100A12;IKBKG
EPH-Ephrin Signaling R-HSA-2682334	13/91	0.0808535	0.502358	0	0	1.61921	4.07251	ROCK2;SRC;SDC2;LIMK2;AP2A1;WASL;DNM1;EFNB2;SYNGAP1;APH1B;NCK2;MYL9;EPHA2
Activation Of SMO R-HSA-5635838	2018-04-01	0.0809002	0.502358	0	0	2.77221	6.97083	EVC2;IQCE;ARRB1;ARRB2
Metabolism Of Angiotensinogen To Angiotensins R-HSA-2022377	2018-04-01	0.0809002	0.502358	0	0	2.77221	6.97083	CTSZ;CTSG;KCTD11;AGXT
RORA Activates Gene Expression R-HSA-1368082	2018-04-01	0.0809002	0.502358	0	0	2.77221	6.97083	SREBF1;CPT1A;RXRA;CHD9
TP53 Regulates Transcription Of Genes Involved In G2 Cell Cycle Arrest R-HSA-6804114	2018-04-01	0.0809002	0.502358	0	0	2.77221	6.97083	TFDP1;PRMT1;ZNF385A;AURKA
Activation Of NMDA Receptors And Postsynaptic Events R-HSA-442755	1974-11-01	0.0823595	0.502358	0	0	1.6959	4.2341	PRKAA1;DLG1;PRKAR1B;SRC;RPS6KA2;RPS6KA1;PRKAG1;PRKAG2;MAPT;CAMK2G;CAMKK2
Cell Death Signaling Via NRAGE, NRIF And NADE R-HSA-204998	1974-11-01	0.0823595	0.502358	0	0	1.6959	4.2341	AKAP13;ARHGEF10;ABR;FGD4;TRIO;APH1B;BCL2L11;MCF2L;PLEKHG5;ARHGEF3;ECT2
RHOG GTPase Cycle R-HSA-9013408	1974-11-01	0.0823595	0.502358	0	0	1.6959	4.2341	PLEKHG3;CYFIP1;TRIO;MCF2L;RHOG;STX5;PIK3R1;DOCK2;IQGAP2;MAP3K11;EPHA2
Amino Acid Transport Across Plasma Membrane R-HSA-352230	1933-06-01	0.0826416	0.502358	0	0	2.15693	5.37774	SLC7A5;SLC25A29;SLC7A7;SLC43A2;SLC7A8;SLC43A1
Keratan Sulfate/Keratin Metabolism R-HSA-1638074	1933-06-01	0.0826416	0.502358	0	0	2.15693	5.37774	B3GNT7;ST3GAL4;ST3GAL6;ST3GAL2;ST3GAL3;B4GALT5
Sialic Acid Metabolism R-HSA-4085001	1933-06-01	0.0826416	0.502358	0	0	2.15693	5.37774	ST3GAL4;ST3GAL5;ST3GAL6;ST8SIA6;ST3GAL2;ST3GAL3
Signaling By EGFR R-HSA-177929	1949-08-01	0.0831144	0.502358	0	0	1.89445	4.71252	SHC1;SRC;ADAM12;PIK3R1;PTPN12;AREG;EPS15;SH3GL1
Signaling By ERBB2 R-HSA-1227986	1949-08-01	0.0831144	0.502358	0	0	1.89445	4.71252	GRB7;SHC1;SRC;AKT3;PRKCD;STUB1;PIK3R1;PTPN12
Platelet Homeostasis R-HSA-418346	1983-12-01	0.0847951	0.510466	0	0	1.64177	4.0511	FGR;GNG2;STIM1;GNG7;P2RX1;KCNMA1;ITPR1;ATP2B4;ITPR2;GNB5;MAPK14;SLC8A1
Transport Of Small Molecules R-HSA-382551	77/706	0.0865593	0.519011	0	0	1.19414	2.92198	STEAP3;SLC35B4;AQP10;HDLBP;AP2A1;PCSK6;SLC4A4;PCSK5;SLC2A6;SLC8A1;BEST1;LIPC;SLC16A8;SLC16A3;SLC39A1;SLC12A7;SLC13A3;ABCC1;SLC2A11;SLC11A1;SLC35C1;RNASE3;ANO7;TRPC4AP;RUNX1;SLC7A5;SLC25A18;ADCY9;SLC7A7;PRKAR1B;SLC7A8;ASPH;SLCO4A1;SLC9A9;SCNN1A;SGK1;CETP;SLC26A1;ABCB6;TTYH2;SLC20A2;SLC43A2;SLC43A1;SEL1L;ADCY4;ABCB8;FURIN;ATP2C1;ADCY7;ADD1;TRPM2;SLC25A29;PLN;GNG2;GNG7;NLRP3;ATP6V0E2;RHBG;PLTP;SLC15…
TRAF6 Mediated Induction Of NFkB And MAP Kinases Upon TLR7/8 Or 9 Activation R-HSA-975138	14/101	0.0876267	0.523326	0	0	1.56344	3.80646	MAP2K1;DUSP3;RIPK2;NOD2;MAPK14;DUSP6;NKIRAS1;RPS6KA2;NKIRAS2;RPS6KA1;S100A12;IKBKG;N4BP1;MAP2K6
HDMs Demethylate Histones R-HSA-3214842	2026-05-01	0.0897585	0.532716	0	0	2.31052	5.56981	KDM4A;KDM4B;KDM2B;ARID5B;JMJD6
Transcriptional Regulation Of White Adipocyte Differentiation R-HSA-381340	1984-12-01	0.090938	0.532716	0	0	1.61888	3.88139	NCOR2;SREBF1;CCND3;MED24;RXRA;KLF5;CHD9;MED21;FAM120B;MED8;PPARG;MED29
Collagen Biosynthesis And Modifying Enzymes R-HSA-1650814	1967-10-01	0.0927042	0.532716	0	0	1.70367	4.05191	COL28A1;COL15A1;CRTAP;COL16A1;COL5A1;COL23A1;PLOD3;COL9A3;COL9A2;P4HB
CD28 Co-Stimulation R-HSA-389356	1934-06-01	0.0928017	0.532716	0	0	2.07978	4.94424	PRR5;SRC;LCK;AKT3;MLST8;PIK3R1
EPHB-mediated Forward Signaling R-HSA-3928662	1934-06-01	0.0928017	0.532716	0	0	2.07978	4.94424	SYNGAP1;ROCK2;SRC;SDC2;LIMK2;WASL
Glucagon-like Peptide-1 (GLP1) Regulates Insulin Secretion R-HSA-381676	1942-07-01	0.0928469	0.532716	0	0	1.94142	4.61436	GNG2;PRKAR1B;GNG7;ITPR1;ITPR2;GNB5;RAPGEF3
RHOF GTPase Cycle R-HSA-9035034	1942-07-01	0.0928469	0.532716	0	0	1.94142	4.61436	SYDE1;STEAP3;BAIAP2L1;CAPZB;MYO9B;PIK3R1;FAM169A
RND3 GTPase Cycle R-HSA-9696264	1942-07-01	0.0928469	0.532716	0	0	1.94142	4.61436	NISCH;CCDC88A;DST;PLEKHG5;KCTD13;PIK3R1;EPHA2
Signaling By SCF-KIT R-HSA-1433557	1942-07-01	0.0928469	0.532716	0	0	1.94142	4.61436	GRB7;SRC;STAT1;FES;LCK;PIK3R1;GAB2
MyD88 Dependent Cascade Initiated On Endosome R-HSA-975155	14/102	0.0932713	0.532716	0	0	1.54559	3.66651	MAP2K1;DUSP3;RIPK2;NOD2;MAPK14;DUSP6;NKIRAS1;RPS6KA2;NKIRAS2;RPS6KA1;S100A12;IKBKG;N4BP1;MAP2K6
Caspase-mediated Cleavage Of Cytoskeletal Proteins R-HSA-264870	2023-12-03	0.0948634	0.532716	0	0	3.2334	7.61569	GSN;MAPT;ADD1
NOTCH2 Intracellular Domain Regulates Transcription R-HSA-2197563	2023-12-03	0.0948634	0.532716	0	0	3.2334	7.61569	MAML2;MAML1;MAML3
PECAM1 Interactions R-HSA-210990	2023-12-03	0.0948634	0.532716	0	0	3.2334	7.61569	LCK;SRC;INPP5D
Platelet Adhesion To Exposed Collagen R-HSA-75892	2023-12-03	0.0948634	0.532716	0	0	3.2334	7.61569	GP9;FCER1G;GP6
TP53 Regulates Transcription Of Caspase Activators And Caspases R-HSA-6803207	2023-12-03	0.0948634	0.532716	0	0	3.2334	7.61569	CRADD;CASP10;NLRC4
PKA-mediated Phosphorylation Of CREB R-HSA-111931	2019-04-01	0.0952164	0.532716	0	0	2.58725	6.08419	ADCY9;PRKAR1B;ADCY4;ADCY7
Signaling By KIT In Disease R-HSA-9669938	2019-04-01	0.0952164	0.532716	0	0	2.58725	6.08419	SRC;STAT1;LCK;PIK3R1
RHOQ GTPase Cycle R-HSA-9013406	1959-09-01	0.0964595	0.537672	0	0	1.7477	4.08723	PLEKHG3;SYDE1;GIT2;STEAP3;GFOD1;CDC42EP4;WWP2;WASL;ARHGAP26
Toll Like Receptor 7/8 (TLR7/8) Cascade R-HSA-168181	14/103	0.0991366	0.540859	0	0	1.52814	3.53192	MAP2K1;DUSP3;RIPK2;NOD2;MAPK14;DUSP6;NKIRAS1;RPS6KA2;NKIRAS2;RPS6KA1;S100A12;IKBKG;N4BP1;MAP2K6
Activated NTRK3 Signals Thru PI3K R-HSA-9603381	2023-06-02	0.101778	0.540859	0	0	4.84885	11.0794	SRC;PIK3R1
CLEC7A/inflammasome Pathway R-HSA-5660668	2023-06-02	0.101778	0.540859	0	0	4.84885	11.0794	PYCARD;IL1B
LDL Remodeling R-HSA-8964041	2023-06-02	0.101778	0.540859	0	0	4.84885	11.0794	CETP;P4HB
Negative Feedback Regulation Of MAPK Pathway R-HSA-5674499	2023-06-02	0.101778	0.540859	0	0	4.84885	11.0794	MAP2K1;RNASE3
Pre-NOTCH Processing In Endoplasmic Reticulum R-HSA-1912399	2023-06-02	0.101778	0.540859	0	0	4.84885	11.0794	NOTCH1;NOTCH4
Protein Repair R-HSA-5676934	2023-06-02	0.101778	0.540859	0	0	4.84885	11.0794	MSRA;MSRB3
Proton-coupled Monocarboxylate Transport R-HSA-433692	2023-06-02	0.101778	0.540859	0	0	4.84885	11.0794	SLC16A8;SLC16A3
Scavenging By Class F Receptors R-HSA-3000484	2023-06-02	0.101778	0.540859	0	0	4.84885	11.0794	CALR;SCARF1
Suppression Of Apoptosis R-HSA-9635465	2023-06-02	0.101778	0.540859	0	0	4.84885	11.0794	CTSG;TRIM27
Transport And Synthesis Of PAPS R-HSA-174362	2023-06-02	0.101778	0.540859	0	0	4.84885	11.0794	SLC26A1;PAPSS1
Vasopressin-like Receptors R-HSA-388479	2023-06-02	0.101778	0.540859	0	0	4.84885	11.0794	NLRP3;OXT
FLT3 Signaling In Disease R-HSA-9682385	2027-05-01	0.102095	0.540859	0	0	2.20537	5.03234	MYO18A;PIK3R1;GAB2;SPTBN1;ETV6
Interleukin Receptor SHC Signaling R-HSA-912526	2027-05-01	0.102095	0.540859	0	0	2.20537	5.03234	SHC1;INPP5D;CLSTN1;PIK3R1;GAB2
DAP12 Interactions R-HSA-2172127	1943-07-01	0.102422	0.540859	0	0	1.88738	4.3007	SHC1;LCK;CD300LB;TREM2;LCP2;PIK3R1;TREM1
FCGR3A-mediated Phagocytosis R-HSA-9664422	1960-09-01	0.104575	0.546186	0	0	1.71334	3.86846	FGR;CYFIP1;MYO10;WIPF1;SRC;ELMO1;NCKAP1L;MYO9B;WASL
Metabolism Of Water-Soluble Vitamins And Cofactors R-HSA-196849	16/122	0.104771	0.546186	0	0	1.46655	3.30851	ABCC1;PDXK;RNLS;SLC23A1;MCCC1;NADSYN1;ACACA;PPCDC;PCCA;MTHFD1L;TCN1;FPGS;PCCB;ACP5;FOLR2;NADK
Rab Regulation Of Trafficking R-HSA-9007101	16/122	0.104771	0.546186	0	0	1.46655	3.30851	ANKRD27;RABGAP1;TRAPPC5;HPS4;RAB27A;DENND3;TRAPPC9;RABGEF1;AKT3;RAB13;TBC1D14;RIN3;RIN1;SBF2;TBC1D10B;TBC1D16
P75 NTR Receptor-Mediated Signaling R-HSA-193704	13/95	0.104882	0.546186	0	0	1.53989	3.47232	ARHGEF10;TRIO;RIPK2;PLEKHG5;RTN4;AKAP13;ABR;FGD4;APH1B;BCL2L11;MCF2L;ARHGEF3;ECT2
Transcriptional Activation Of Mitochondrial Biogenesis R-HSA-2151201	1952-08-01	0.108832	0.564799	0	0	1.76499	3.91467	ALAS1;RXRA;CHD9;SIRT5;NRF1;NR1D1;PPARGC1B;HCFC1
Chondroitin Sulfate Biosynthesis R-HSA-2022870	2020-04-01	0.110628	0.566312	0	0	2.42542	5.33974	CSGALNACT1;CHST11;CHSY1;CHST15
G Beta:Gamma Signaling Thru PLC Beta R-HSA-418217	2020-04-01	0.110628	0.566312	0	0	2.42542	5.33974	GNG2;GNG7;GNB5;PLCB2
Nef-mediated Downmodulation Of Cell Surface Receptors By Recruitment To Clathrin Adapters R-HSA-164938	2020-04-01	0.110628	0.566312	0	0	2.42542	5.33974	AP1G1;LCK;AP2A1;AP1M1
Syndecan Interactions R-HSA-3000170	2020-04-01	0.110628	0.566312	0	0	2.42542	5.33974	VTN;ITGB5;SDC2;ITGA6
PI3K/AKT Signaling In Cancer R-HSA-2219528	14/105	0.111529	0.568986	0	0	1.49439	3.2779	PRR5;SRC;CLSTN1;PTEN;RHOG;PIK3R1;GAB2;ESR1;AREG;LCK;AKT3;FGF18;MLST8;PIK3AP1
Collagen Chain Trimerization R-HSA-8948216	1944-07-01	0.11251	0.570127	0	0	1.83627	4.01173	COL28A1;COL15A1;COL16A1;COL5A1;COL23A1;COL9A3;COL9A2
TGF-beta Receptor Signaling Activates SMADs R-HSA-2173789	1944-07-01	0.11251	0.570127	0	0	1.83627	4.01173	PPP1R15A;SMAD3;ITGB5;PMEPA1;FURIN;STUB1;LTBP1
Ca2+ Pathway R-HSA-4086398	1961-09-01	0.113065	0.571015	0	0	1.6803	3.6627	GNG2;GNG7;ITPR1;ITPR2;NFATC1;GNB5;NLK;PLCB2;TNRC6A
Signaling By FGFR1 In Disease R-HSA-5655302	1936-06-01	0.115023	0.573482	0	0	1.94091	4.19746	CUX1;STAT1;MYO18A;PIK3R1;LRRFIP1;GAB2
Dissolution Of Fibrin Clot R-HSA-75205	2013-03-01	0.115095	0.573482	0	0	2.9099	6.2912	SERPINB2;PLAT;SERPINB6
NF-kB Activation Thru FADD/RIP-1 Pathway Mediated By Caspase-8 And -10 R-HSA-933543	2013-03-01	0.115095	0.573482	0	0	2.9099	6.2912	RNF135;CASP10;IKBKG
DAP12 Signaling R-HSA-2424491	2028-05-01	0.115224	0.573482	0	0	2.10937	4.5581	SHC1;LCK;TREM2;LCP2;PIK3R1
Transmission Across Chemical Synapses R-HSA-112315	29/246	0.115458	0.573482	0	0	1.29955	2.80552	PRKAA1;CHRNA5;SRC;PRKAG1;ADCY4;GNAI3;CACNA1B;PRKAG2;AP2A1;COMT;ADCY7;CAMKK2;GNAI2;GABRR1;GNG2;RPS6KA2;GNG7;RPS6KA1;CAMK2G;KCNJ5;SH2D3C;DLG1;ADCY9;PRKAR1B;LGALS12;MAPT;GNB5;PLCB2;VAMP2
Interleukin-1 Family Signaling R-HSA-446652	19/152	0.11805	0.584423	0	0	1.38815	2.966	IL1RN;MAP2K1;SMAD3;RIPK2;IL18;NOD2;PTPN12;PSMB9;IL18RAP;NKIRAS1;TOLLIP;NKIRAS2;IL1B;S100A12;CTSG;IKBKG;PTPN7;N4BP1;MAP2K6
SLC-mediated Transmembrane Transport R-HSA-425407	29/247	0.119709	0.590693	0	0	1.29352	2.74574	SLC35B4;SLC26A1;SLC20A2;SLC43A2;SLC43A1;SLC4A4;SLC2A6;SLC8A1;SLC25A29;NLRP3;SLC16A8;SLC12A7;RHBG;SLC16A3;SLC39A1;SLC15A4;SLC13A3;SLC2A11;SLC11A1;SLC35C1;RUNX1;SLC2A9;SLC7A5;SLC25A18;SLC7A7;SLC7A8;SLCO4A1;SLC9A9;SLC26A9
Transcriptional Regulation By TP53 R-HSA-3700989	40/354	0.121404	0.597099	0	0	1.23945	2.61354	PRR5;COX19;STEAP3;PRKAA1;CTDP1;TP53RK;CCNH;PRKAG1;PTEN;PRKAG2;CHD3;NLRC4;NDRG1;AURKA;RPTOR;CASP10;AKT3;TP53BP2;MLST8;YWHAG;ZNF385A;BANP;MAP2K6;BRD1;SUPT16H;CRADD;PRMT1;TNFRSF10C;GTF2H1;ARID3A;MAPK14;GTF2F2;HIPK2;TP53I3;TFDP1;RRM2B;CDK2;SGK1;MNAT1;TNRC6A
Pre-NOTCH Transcription And Translation R-HSA-1912408	1962-09-01	0.121923	0.597703	0	0	1.6485	3.46904	TFDP1;NOTCH1;MAML2;MAML1;NOTCH4;E2F3;MAML3;TNRC6A;RUNX1
TAK1-dependent IKK And NF-kappa-B Activation R-HSA-445989	1945-07-01	0.1231	0.601512	0	0	1.78785	3.74511	NKIRAS1;RIPK2;NKIRAS2;S100A12;NOD2;IKBKG;N4BP1
G Alpha (S) Signaling Events R-HSA-418555	19/153	0.12361	0.602048	0	0	1.37772	2.88029	GPR25;GIPR;SHC1;SRC;PDE4D;ADCY4;GNAI3;ARRB1;ARRB2;ADCY7;GNAI2;ADCY9;GNG2;PRKAR1B;GRK5;GNG7;NLRP3;GNB5;PDE7B
Mitochondrial Biogenesis R-HSA-1592230	1989-12-01	0.125623	0.607092	0	0	1.51334	3.13938	ALAS1;RXRA;MTX1;CHD9;PRKAG1;PRKAG2;SIRT5;NRF1;NR1D1;MAPK14;PPARGC1B;HCFC1
RAB GEFs Exchange GTP For GDP On RABs R-HSA-8876198	1989-12-01	0.125623	0.607092	0	0	1.51334	3.13938	RABGEF1;ANKRD27;AKT3;TRAPPC5;RAB13;HPS4;RAB27A;RIN3;DENND3;TRAPPC9;RIN1;SBF2
Defects In Vitamin And Cofactor Metabolism R-HSA-3296482	2021-04-01	0.127066	0.607092	0	0	2.28262	4.70916	PCCA;MCCC1;PCCB;ACACA
Mitochondrial tRNA Aminoacylation R-HSA-379726	2021-04-01	0.127066	0.607092	0	0	2.28262	4.70916	LARS2;PPA2;VARS2;CARS2
Presynaptic Function Of Kainate Receptors R-HSA-500657	2021-04-01	0.127066	0.607092	0	0	2.28262	4.70916	GNG2;GNG7;GNB5;PLCB2
ZBP1(DAI) Mediated Induction Of Type I IFNs R-HSA-1606322	2021-04-01	0.127066	0.607092	0	0	2.28262	4.70916	RIPK3;NKIRAS1;NKIRAS2;IKBKG
RHOJ GTPase Cycle R-HSA-9013409	1954-08-01	0.128131	0.60722	0	0	1.68807	3.46848	SYDE1;GIT2;STEAP3;TRIO;WWP2;WASL;PIK3R1;ARHGAP26
Activation Of Kainate Receptors Upon Glutamate Binding R-HSA-451326	2029-05-01	0.12911	0.60722	0	0	2.02137	4.13793	DLG1;GNG2;GNG7;GNB5;PLCB2
Energy Dependent Regulation Of mTOR By LKB1-AMPK R-HSA-380972	2029-05-01	0.12911	0.60722	0	0	2.02137	4.13793	RPTOR;PRKAA1;PRKAG1;MLST8;PRKAG2
G1/S-Specific Transcription R-HSA-69205	2029-05-01	0.12911	0.60722	0	0	2.02137	4.13793	LIN54;SLC25A15;RRM2;TFDP1;TK1
Uptake And Actions Of Bacterial Toxins R-HSA-5339562	2029-05-01	0.12911	0.60722	0	0	2.02137	4.13793	MAP2K1;FURIN;ANTXR1;VAMP2;MAP2K6
Fatty Acid Metabolism R-HSA-8978868	21/173	0.130326	0.611031	0	0	1.34252	2.73567	CPT1A;PHYH;ABCC1;ACOT7;CYP4F3;TECR;PRKAG2;ELOVL6;LTC4S;ACACA;ACSF2;FADS2;HPGDS;RXRA;PCCA;TBXAS1;PCCB;DPEP2;PPT1;GGT1;SLC27A3
TP53 Regulates Metabolic Genes R-HSA-5628897	1981-11-01	0.133413	0.612568	0	0	1.52572	3.07327	RPTOR;COX19;PRKAA1;RRM2B;AKT3;PRKAG1;PTEN;MLST8;PRKAG2;YWHAG;TNRC6A
CREB Phosphorylation R-HSA-199920	2023-07-02	0.13391	0.612568	0	0	3.87887	7.79879	RPS6KA2;RPS6KA1
Insulin-like Growth Factor-2 mRNA Binding Proteins (IGF2BPs/IMPs/VICKZs) Bind RNA R-HSA-428359	2023-07-02	0.13391	0.612568	0	0	3.87887	7.79879	IGF2BP3;CD44
LTC4-CYSLTR Mediated IL4 Production R-HSA-9664535	2023-07-02	0.13391	0.612568	0	0	3.87887	7.79879	DPEP2;GGT1
Neurofascin Interactions R-HSA-447043	2023-07-02	0.13391	0.612568	0	0	3.87887	7.79879	CNTNAP1;ANK1
NrCAM Interactions R-HSA-447038	2023-07-02	0.13391	0.612568	0	0	3.87887	7.79879	DLG1;ANK1
RSK Activation R-HSA-444257	2023-07-02	0.13391	0.612568	0	0	3.87887	7.79879	RPS6KA2;RPS6KA1
RUNX3 Regulates CDKN1A Transcription R-HSA-8941855	2023-07-02	0.13391	0.612568	0	0	3.87887	7.79879	SMAD3;RUNX3
Metabolism R-HSA-1430728	206/2049	0.134666	0.61416	0	0	1.09331	2.19203	ISCA1;AHCYL1;CERK;SLC23A1;CPNE6;XYLT1;NADSYN1;NUDT3;NDST1;GAMT;CPT1A;ENTPD1;ACOT7;STARD6;MCCC1;MED8;UPB1;NUP93;RUFY1;ADCY9;PPA2;PRKAR1B;PRKD3;FAR2;CLOCK;RTEL1;MTMR3;SDC2;PIK3R1;PIK3R6;PIK3R5;PTDSS1;SGPL1;INPP5A;CHST11;INPP5D;ST3GAL4;CHST15;ST3GAL6;CHST14;ST3GAL2;PPARGC1B;ARSB;PCK2;LHPP;ST3GAL3;GPIHBP1;SLC10A1;ADHFE1;CYP4F3;NR1D1;EXT1;UCK2;TCN1;PPT1;PLCH1;LGMN;HIBADH;GBE1;TECR;LPCAT1;PRKAG2;WASL;P…
DCC Mediated Attractive Signaling R-HSA-418885	2014-03-01	0.136771	0.616287	0	0	2.64522	5.26253	TRIO;SRC;WASL
Retrograde Neurotrophin Signaling R-HSA-177504	2014-03-01	0.136771	0.616287	0	0	2.64522	5.26253	DNM3;AP2A1;DNM1
TP53 Regulates Transcription Of Genes Involved In G1 Cell Cycle Arrest R-HSA-6804116	2014-03-01	0.136771	0.616287	0	0	2.64522	5.26253	CDK2;ARID3A;ZNF385A
TP53 Regulates Transcription Of Additional Cell Death Genes With Uncertain Roles In P53-Dependent Apoptosis R-HSA-6803205	2014-03-01	0.136771	0.616287	0	0	2.64522	5.26253	TP53I3;TP53BP2;NDRG1
Golgi Associated Vesicle Biogenesis R-HSA-432722	1955-08-01	0.138401	0.61992	0	0	1.65206	3.26712	NECAP1;AP1G1;SORT1;ARRB1;AP3S1;CLINT1;VAMP2;AP1M1
Intrinsic Pathway For Apoptosis R-HSA-109606	1955-08-01	0.138401	0.61992	0	0	1.65206	3.26712	TFDP1;BCL2L11;AKT3;TP53BP2;NMT1;BMF;UACA;YWHAG
Stimuli-sensing Channels R-HSA-2672351	13/100	0.140298	0.626555	0	0	1.45099	2.84971	TTYH2;RNASE3;ANO7;TRPC4AP;MCOLN2;BEST1;CLCN7;TRPM2;ASPH;WNK1;SCNN1A;SGK1;TRPM6
Semaphorin Interactions R-HSA-373755	1964-09-01	0.140721	0.626582	0	0	1.58838	3.11478	NRP1;CD72;PLXND1;ROCK2;FES;DPYSL2;LIMK2;TREM2;MYL9
Ion Channel Transport R-HSA-983712	21/175	0.141551	0.628418	0	0	1.32494	2.59038	TTYH2;ATP2B4;RNASE3;ANO7;ATP2C1;TRPC4AP;MCOLN2;BEST1;CLCN7;TRPM2;PLN;ASPH;WNK1;FXYD2;SCNN1A;FXYD1;SGK1;ATP6V0E2;TRPM6;CAMK2G;ATP6V0A1
MAPK Targets/ Nuclear Events Mediated By MAP Kinases R-HSA-450282	1930-05-01	0.143713	0.634274	0	0	1.94041	3.76427	DUSP3;RPS6KA2;RPS6KA1;MAPK14;DUSP6
Transcriptional Regulation Of Pluripotent Stem Cells R-HSA-452723	1930-05-01	0.143713	0.634274	0	0	1.94041	3.76427	HHEX;DPPA4;NANOG;PBX1;FOXP1
Cytosolic Sulfonation Of Small Molecules R-HSA-156584	2022-04-01	0.144451	0.635668	0	0	2.15569	4.17086	SLC26A1;SULT1E1;PAPSS1;SULT1C4
Asparagine N-linked Glycosylation R-HSA-446203	32/282	0.146265	0.641774	0	0	1.24443	2.39222	RPN1;CTSZ;SEL1L;AREG;CAPZB;GMDS;MGAT5;FPGT;ST3GAL4;ST3GAL5;STX5;ST3GAL6;ST8SIA6;CD59;UGGT2;SPTBN1;ST3GAL2;ST3GAL3;COG3;SLC35C1;TRAPPC5;ALG13;TRAPPC9;ANK1;DPM2;SLPI;TRIM13;CALR;FOLR2;SEC24D;SEC22A;B4GALT5
Regulation Of TP53 Activity R-HSA-5633007	19/157	0.147375	0.644766	0	0	1.33748	2.56098	PRR5;SUPT16H;BRD1;PRKAA1;TP53RK;PRKAG1;PRKAG2;CHD3;MAPK14;AURKA;HIPK2;AKT3;CDK2;TP53BP2;MLST8;SGK1;ZNF385A;BANP;MAP2K6
Formation Of Cornified Envelope R-HSA-6809371	1974-10-01	0.151022	0.658808	0	0	1.51674	2.86714	RCAN1;CSTA;ST14;CDSN;PKP2;FURIN;PRSS8;PCSK6;TGM5;EVPL
NGF-stimulated Transcription R-HSA-9031628	1939-06-01	0.152812	0.662654	0	0	1.76417	3.31408	LYL1;EGR3;TCF12;ID3;SGK1;TRIB1
Death Receptor Signaling R-HSA-73887	17/139	0.153225	0.662654	0	0	1.35338	2.53874	ARHGEF10;TRIO;RIPK2;SPPL2B;PLEKHG5;RTN4;ABR;AKAP13;FGD4;APH1B;BCL2L11;CASP10;MCF2L;ARHGEF3;TAX1BP1;IKBKG;ECT2
PTEN Regulation R-HSA-6807070	17/139	0.153225	0.662654	0	0	1.35338	2.53874	CBX4;RING1;CBX2;PTEN;WWP2;CHD3;HDAC7;PSMB9;RPTOR;VAPA;AKT3;MLST8;PPARG;STUB1;TRIM27;RCOR1;TNRC6A
RUNX2 Regulates Bone Development R-HSA-8941326	1931-05-01	0.158987	0.680853	0	0	1.86567	3.43084	HDAC4;SRC;BGLAP;AREG;RUNX2
Diseases Associated With Glycosylation Precursor Biosynthesis R-HSA-5609975	2015-03-01	0.159695	0.680853	0	0	2.42465	4.448	DPM2;SLPI;PGM1
EPHA-mediated Growth Cone Collapse R-HSA-3928663	2015-03-01	0.159695	0.680853	0	0	2.42465	4.448	ROCK2;SRC;MYL9
Glycogen Storage Diseases R-HSA-3229121	2015-03-01	0.159695	0.680853	0	0	2.42465	4.448	G6PC3;GBE1;SLC37A4
Phase 2 - Plateau Phase R-HSA-5576893	2015-03-01	0.159695	0.680853	0	0	2.42465	4.448	KCNE3;KCNQ1;CACNA1C
Sensory Processing Of Sound R-HSA-9659379	1975-10-01	0.160599	0.682126	0	0	1.49332	2.73105	GSN;CAPZB;KCNMA1;CDH23;ATP2B4;CACNA1D;MYO7A;BSN;VAMP2;SPTBN1
COPII-mediated Vesicle Transport R-HSA-204005	1966-09-01	0.1609	0.682126	0	0	1.53248	2.79979	CTSZ;TRAPPC5;STX5;CD59;TRAPPC9;FOLR2;SEC24D;AREG;SEC22A
RHOBTB1 GTPase Cycle R-HSA-9013422	2023-04-01	0.162699	0.68589	0	0	2.04212	3.70818	ROCK2;CUL3;TRA2B;STK38
RHOBTB2 GTPase Cycle R-HSA-9013418	2023-04-01	0.162699	0.68589	0	0	2.04212	3.70818	CUL3;TRA2B;STK38;MSI2
Post-translational Protein Modification R-HSA-597592	140/1383	0.166155	0.686629	0	0	1.09872	1.97202	GALNT12;DCAF5;UBE2L3;FPGT;FBXO6;TRIM26;TRIM27;NFRKB;FBXO9;FBXW12;IGFBP4;COG3;SLC35C1;ALG13;MITF;ANK1;HCFC1;NUP93;DPM2;SLPI;RAB37;RAB34;TRIM13;CTBP1;SDC2;CUL3;SEL1L;RPN1;DCUN1D1;DCUN1D2;FBXO44;LTBP1;ART3;ATXN7;STC2;ST3GAL4;ST3GAL5;DPH5;NLRP3;ST8SIA6;ST3GAL6;ARSB;ST3GAL2;SPTBN1;GPIHBP1;ST3GAL3;UBE2H;CBX5;SMAD3;KLHL25;CBX4;WFS1;ZBTB16;CBX2;TRAPPC5;RAB27A;TRAPPC9;ESR1;FBXO31;UBE2W;NPLOC4;COPS5;CALR;C…
AMPK Inhibits chREBP Transcriptional Activity R-HSA-163680	2023-08-02	0.167893	0.686629	0	0	3.23221	5.76764	PRKAG2;ADIPOR2
CREB1 Phosphorylation Thru Activation Of CaMKII/CaMKK/CaMKIV Cascasde R-HSA-442729	2023-08-02	0.167893	0.686629	0	0	3.23221	5.76764	CAMK2G;CAMKK2
CREB3 Factors Activate Genes R-HSA-8874211	2023-08-02	0.167893	0.686629	0	0	3.23221	5.76764	CREB3L4;CREB3L2
Cross-presentation Of Particulate Exogenous Antigens (Phagosomes) R-HSA-1236973	2023-08-02	0.167893	0.686629	0	0	3.23221	5.76764	ITGB5;NCF2
Gain-of-function MRAS Complexes Activate RAF Signaling R-HSA-9726842	2023-08-02	0.167893	0.686629	0	0	3.23221	5.76764	MRAS;RNASE3
Interleukin-18 Signaling R-HSA-9012546	2023-08-02	0.167893	0.686629	0	0	3.23221	5.76764	IL18RAP;IL18
Nef Mediated CD4 Down-regulation R-HSA-167590	2023-08-02	0.167893	0.686629	0	0	3.23221	5.76764	LCK;AP2A1
Orexin And Neuropeptides FF And QRFP Bind To Their Respective Receptors R-HSA-389397	2023-08-02	0.167893	0.686629	0	0	3.23221	5.76764	NPFF;QRFP
RUNX2 Regulates Genes Involved In Cell Migration R-HSA-8941332	2023-08-02	0.167893	0.686629	0	0	3.23221	5.76764	AKT3;RUNX2
Transport Of RCbl Within Body R-HSA-9758890	2023-08-02	0.167893	0.686629	0	0	3.23221	5.76764	ABCC1;TCN1
Sensory Processing Of Sound By Inner Hair Cells Of Cochlea R-HSA-9662360	1967-09-01	0.171482	0.699406	0	0	1.50597	2.65544	CAPZB;KCNMA1;CDH23;ATP2B4;CACNA1D;MYO7A;BSN;VAMP2;SPTBN1
MHC Class II Antigen Presentation R-HSA-2132295	13/104	0.172752	0.702681	0	0	1.3869	2.43525	LAG3;AP2A1;KLC1;CTSS;DNM1;DNM3;HLA-DMB;CAPZB;KIF2A;AP1G1;SEC24D;AP1M1;LGMN
Signaling By GPCR R-HSA-372790	72/689	0.173562	0.704072	0	0	1.13593	1.98927	GPSM1;GPSM2;GPR25;TRIO;DGKD;DAGLA;AHCYL1;ARRB1;ECE1;OXT;ARRB2;QRFP;AKAP13;ADORA3;RPS6KA2;MCF2L;AKT3;RPS6KA1;C3AR1;OXER1;FFAR2;RGS6;ARHGEF10;CASR;ANXA1;RIPK2;PLEKHG5;NPFF;PDE4D;PRKCD;DGKZ;ADCY9;PRKAR1B;ARHGEF3;AGXT;PLCB2;CX3CR1;TAS2R40;SHC1;ROCK2;SRC;GIPR;ADCY4;ITPR1;GNAI3;ITPR2;LPAR2;PIK3R1;ADCY7;PIK3R6;PIK3R5;CAMKK2;GNAI2;ABR;FGD4;GNG2;GRK5;TBXA2R;GNG7;GNA12;NLRP3;RGS20;ECT2;CAMK2G;P2RY12;PTCH2;…
Nuclear Signaling By ERBB4 R-HSA-1251985	1932-05-01	0.174886	0.705641	0	0	1.79647	3.13237	APH1B;SRC;ADAP1;ESR1;MXD4
Signaling By NOTCH2 R-HSA-1980145	1932-05-01	0.174886	0.705641	0	0	1.79647	3.13237	NEURL1B;APH1B;MAML2;MAML1;MAML3
Class I MHC Mediated Antigen Processing And Presentation R-HSA-983169	41/378	0.178656	0.718923	0	0	1.18284	2.0372	ITGB5;NCF2;RNF14;MGRN1;CUL3;UBR4;UBE3A;FBXO44;ANAPC10;CTSS;UBE2L3;ZNRF1;RNF19A;FBXO6;IKBKG;ATG7;RNF130;FBXO9;FBXW12;UBE2H;KLHL25;ZBTB16;FBXL18;LNPEP;UBAC1;LRRC41;PSMB9;FBXO31;UBE2W;SPSB1;TRIM39;CDC16;LNX1;STUB1;CALR;TLR6;SEC24D;S100A9;TRIM11;S100A8;RNF220
Non-integrin membrane-ECM Interactions R-HSA-3000171	1941-06-01	0.180674	0.723531	0	0	1.66318	2.8458	VTN;ITGB5;LAMB3;NRXN1;SDC2;ITGA6
Other Interleukin Signaling R-HSA-449836	2024-04-01	0.181724	0.723531	0	0	1.9399	3.30805	CSF1R;CSF3R;PRTN3;VAMP2
RUNX2 Regulates Osteoblast Differentiation R-HSA-8940973	2024-04-01	0.181724	0.723531	0	0	1.9399	3.30805	SRC;BGLAP;AREG;RUNX2
Thromboxane Signaling Thru TP Receptor R-HSA-428930	2024-04-01	0.181724	0.723531	0	0	1.9399	3.30805	GNG2;TBXA2R;GNG7;GNB5
CRMPs In Sema3A Signaling R-HSA-399956	2016-03-01	0.183674	0.727446	0	0	2.23802	3.79253	NRP1;FES;DPYSL2
Signaling By NTRK3 (TRKC) R-HSA-9034015	2016-03-01	0.183674	0.727446	0	0	2.23802	3.79253	SHC1;SRC;PIK3R1
Constitutive Signaling By Aberrant PI3K In Cancer R-HSA-2219530	1978-10-01	0.191028	0.748039	0	0	1.42721	2.3625	LCK;SRC;CLSTN1;FGF18;RHOG;GAB2;PIK3R1;PIK3AP1;AREG;ESR1
Diseases Of Carbohydrate Metabolism R-HSA-5663084	1933-05-01	0.191359	0.748039	0	0	1.73222	2.86441	GALNS;G6PC3;GBE1;SLC37A4;ARSB
Formation Of Early Elongation Complex R-HSA-113418	1933-05-01	0.191359	0.748039	0	0	1.73222	2.86441	CTDP1;CCNH;GTF2H1;MNAT1;GTF2F2
NOD1/2 Signaling Pathway R-HSA-168638	1933-05-01	0.191359	0.748039	0	0	1.73222	2.86441	RIPK2;NOD2;IKBKG;MAPK14;MAP2K6
Oncogene Induced Senescence R-HSA-2559585	1933-05-01	0.191359	0.748039	0	0	1.73222	2.86441	TFDP1;E2F3;ETS1;ETS2;TNRC6A
Deactivation Of Beta-Catenin Transactivating Complex R-HSA-3769402	1942-06-01	0.195311	0.759544	0	0	1.61689	2.64064	TLE2;CTBP1;CHD8;CTNNBIP1;ASH2L;BCL9L
RND1 GTPase Cycle R-HSA-9696273	1942-06-01	0.195311	0.759544	0	0	1.61689	2.64064	GRB7;CCDC88A;DST;PLEKHG5;PIK3R1;EPHA2
G Alpha (I) Signaling Events R-HSA-418594	34/312	0.196888	0.763701	0	0	1.18847	1.93141	GPSM1;CX3CR1;GPSM2;TAS2R40;AHCYL1;SRC;ADCY4;GNAI3;ITPR1;LPAR2;ITPR2;ADCY7;CAMKK2;GNAI2;GNG2;ADORA3;GNG7;C3AR1;OXER1;RGS20;CAMK2G;RGS6;P2RY12;CASR;ANXA1;PDE4D;PRKCD;ADCY9;PRKAR1B;PNOC;RGS12;GNB5;AGXT;PLCB2
O-linked Glycosylation R-HSA-5173105	13/107	0.199311	0.764166	0	0	1.34241	2.16516	GALNT12;GALNT6;GALNT5;GALNT3;GALNT2;ADAMTS4;B3GNT8;MUC2;B3GNT7;ST3GAL4;ST3GAL2;ST3GAL3;B4GALT5
NOTCH3 Activation And Transmission Of Signal To Nucleus R-HSA-9013507	2025-04-01	0.201435	0.764166	0	0	1.84743	2.96011	NEURL1B;APH1B;TACC3;WWP2
TRP Channels R-HSA-3295583	2025-04-01	0.201435	0.764166	0	0	1.84743	2.96011	TRPM2;TRPM6;MCOLN2;TRPC4AP
Termination Of O-glycan Biosynthesis R-HSA-977068	2025-04-01	0.201435	0.764166	0	0	1.84743	2.96011	MUC2;ST3GAL4;ST3GAL2;ST3GAL3
Activation Of PUMA And Translocation To Mitochondria R-HSA-139915	2023-09-02	0.203101	0.764166	0	0	2.77031	4.41603	TFDP1;TP53BP2
BH3-only Proteins Associate With And Inactivate Anti-Apoptotic BCL-2 Members R-HSA-111453	2023-09-02	0.203101	0.764166	0	0	2.77031	4.41603	BCL2L11;BMF
CHL1 Interactions R-HSA-447041	2023-09-02	0.203101	0.764166	0	0	2.77031	4.41603	NRP1;ANK1
Lipophagy R-HSA-9613354	2023-09-02	0.203101	0.764166	0	0	2.77031	4.41603	PRKAG1;PRKAG2
Multifunctional Anion Exchangers R-HSA-427601	2023-09-02	0.203101	0.764166	0	0	2.77031	4.41603	SLC26A1;SLC26A9
POU5F1 (OCT4), SOX2, NANOG Repress Genes Related To Differentiation R-HSA-2892245	2023-09-02	0.203101	0.764166	0	0	2.77031	4.41603	HHEX;NANOG
PTK6 Regulates RTKs And Their Effectors AKT1 And DOK1 R-HSA-8849469	2023-09-02	0.203101	0.764166	0	0	2.77031	4.41603	DOK1;ARAP1
Transport Of Nucleotide Sugars R-HSA-727802	2023-09-02	0.203101	0.764166	0	0	2.77031	4.41603	SLC35B4;SLC35C1
Glycerophospholipid Biosynthesis R-HSA-1483206	15/127	0.2072	0.76848	0	0	1.3001	2.04645	OSBPL5;CPNE6;SH2D3C;LPCAT1;PLD4;MBOAT2;AGPAT2;OSBPL10;AGPAT4;PTDSS1;GPD2;PITPNM2;LPIN1;LPIN2;PNPLA2
Signaling By FGFR In Disease R-HSA-1226099	1961-08-01	0.207876	0.76848	0	0	1.46455	2.30053	CUX1;STAT1;FGF18;MYO18A;LRRFIP1;GAB2;PIK3R1;GTF2F2
Antimicrobial Peptides R-HSA-6803157	1989-11-01	0.208257	0.76848	0	0	1.36863	2.14736	S100A7A;PGLYRP2;SLC11A1;DEFA4;CTSG;PRTN3;RNASE3;CLU;S100A9;S100A8;ELANE
Lysosome Vesicle Biogenesis R-HSA-432720	1934-05-01	0.208351	0.76848	0	0	1.6724	2.6232	AP1G1;CTSZ;ARRB1;VAMP2;AP1M1
Transcriptional Regulation By E2F6 R-HSA-8953750	1934-05-01	0.208351	0.76848	0	0	1.6724	2.6232	CBX5;RRM2;TFDP1;RING1;MGA
GAB1 Signalosome R-HSA-180292	2017-03-01	0.208517	0.76848	0	0	2.07804	3.25782	SRC;PIK3R1;AREG
Metabolism Of Folate And Pterines R-HSA-196757	2017-03-01	0.208517	0.76848	0	0	2.07804	3.25782	MTHFD1L;FPGS;FOLR2
MyD88 Deficiency (TLR2/4) R-HSA-5602498	2017-03-01	0.208517	0.76848	0	0	2.07804	3.25782	TLR6;S100A9;S100A8
Formation Of HIV-1 Elongation Complex Containing HIV-1 Tat R-HSA-167200	1943-06-01	0.210374	0.76848	0	0	1.5731	2.45226	SUPT16H;CTDP1;CCNH;GTF2H1;MNAT1;GTF2F2
RND2 GTPase Cycle R-HSA-9696270	1943-06-01	0.210374	0.76848	0	0	1.5731	2.45226	NISCH;PLXND1;DST;KCTD13;PIK3R1;EPHA2
SUMOylation Of Transcription Cofactors R-HSA-3899300	1943-06-01	0.210374	0.76848	0	0	1.5731	2.45226	NCOR2;CBX4;RING1;CTBP1;CBX2;HIPK2
Smooth Muscle Contraction R-HSA-445355	1943-06-01	0.210374	0.76848	0	0	1.5731	2.45226	ACTA2;ANXA1;ITGB5;MYL9;VCL;MYLK
Mitotic G1 Phase And G1/S Transition R-HSA-453279	17/147	0.212827	0.775556	0	0	1.26953	1.96432	LIN54;RRM2;CCNH;SRC;DYRK1A;CABLES1;PSMB9;SLC25A15;CCND3;CCND2;TFDP1;AKT3;CDK2;E2F3;TK1;MNAT1;POLE
Neuronal System R-HSA-112316	41/386	0.216473	0.78622	0	0	1.1549	1.76733	KCNG1;PRKAA1;CHRNA5;SRC;NRXN1;PRKAG1;ADCY4;GNAI3;CACNA1B;PRKAG2;NRXN2;AP2A1;COMT;ADCY7;BEGAIN;CAMKK2;GNAI2;PANX1;EPB41L5;GABRR1;GNG2;RPS6KA2;GNG7;RPS6KA1;CAMK2G;KCNH2;KCNJ5;SH2D3C;KCNAB2;DLG1;ADCY9;PPFIBP2;PRKAR1B;KCNQ1;LGALS12;KCNMA1;MAPT;GNB5;PLCB2;APBA2;VAMP2
trans-Golgi Network Vesicle Budding R-HSA-199992	1971-09-01	0.216798	0.78622	0	0	1.4085	2.1533	NECAP1;AP1G1;SORT1;CTSZ;ARRB1;AP3S1;CLINT1;VAMP2;AP1M1
Signaling By B Cell Receptor (BCR) R-HSA-983705	13/109	0.217984	0.78862	0	0	1.3143	2.00212	AHCYL1;CLSTN1;ITPR1;DAPP1;ITPR2;NFATC1;PIK3R1;PSMB9;STIM1;IKBKG;PIK3AP1;CARD11;CD22
Transcriptional Regulation By RUNX2 R-HSA-8878166	14/119	0.22161	0.794566	0	0	1.29413	1.95004	HDAC4;SRC;STAT1;ESR1;AREG;RUNX2;RUNX1;PSMB9;LGALS3;BGLAP;AKT3;HIVEP3;STUB1;PPARGC1B
Calnexin/calreticulin Cycle R-HSA-901042	2026-04-01	0.221739	0.794566	0	0	1.76335	2.65606	SEL1L;TRIM13;CALR;UGGT2
Downregulation Of TGF-beta Receptor Signaling R-HSA-2173788	2026-04-01	0.221739	0.794566	0	0	1.76335	2.65606	PPP1R15A;SMAD3;PMEPA1;STUB1
N-glycan Antennae Elongation In medial/trans-Golgi R-HSA-975576	2026-04-01	0.221739	0.794566	0	0	1.76335	2.65606	MGAT5;ST3GAL4;ST8SIA6;B4GALT5
Signaling By NOTCH4 R-HSA-9013694	1981-10-01	0.223782	0.799979	0	0	1.36667	2.04603	ACTA2;NOTCH1;APH1B;SMAD3;MAML2;MAML1;NOTCH4;TACC3;MAML3;PSMB9
RHOBTB GTPase Cycle R-HSA-9706574	1935-05-01	0.22581	0.800734	0	0	1.61656	2.40554	ROCK2;CUL3;TRA2B;STK38;MSI2
RUNX1 Interacts With Co-Factors Whose Precise Effect On RUNX1 Targets Is Not Known R-HSA-8939243	1935-05-01	0.22581	0.800734	0	0	1.61656	2.40554	CBX4;RING1;CBX2;HIPK2;RUNX1
Sphingolipid De Novo Biosynthesis R-HSA-1660661	1944-06-01	0.225827	0.800734	0	0	1.53162	2.27903	SGPL1;VAPA;PRKD3;ALDH3B1;ORMDL3;SGMS2
Signaling By TGF-beta Receptor Complex R-HSA-170834	1991-11-01	0.229326	0.800734	0	0	1.33427	1.96485	NCOR2;PPP1R15A;TFDP1;SMAD3;ITGB5;STAT1;PMEPA1;FURIN;STUB1;LTBP1;PRKCZ
PIP3 Activates AKT Signaling R-HSA-1257604	29/268	0.230412	0.800734	0	0	1.17848	1.72987	PRR5;PHLPP1;SRC;CLSTN1;PTEN;PIK3R1;CHD3;AREG;HDAC7;RPTOR;AKT3;MLST8;TRIM27;RING1;CBX4;CBX2;RHOG;WWP2;GAB2;ESR1;PSMB9;VAPA;LCK;FGF18;PPARG;STUB1;PIK3AP1;RCOR1;TNRC6A
Cell-Cell Communication R-HSA-1500931	14/120	0.230863	0.800734	0	0	1.28185	1.8791	CD151;DST;LAMB3;SRC;PIK3R1;WASL;CD2AP;CDH5;NCK2;SIRPA;ANG;ITGA6;SPTBN1;LIMS1
Assembly Of HIV Virion R-HSA-175474	2018-03-01	0.23404	0.800734	0	0	1.9394	2.81652	VPS37C;FURIN;VPS37B
Ephrin Signaling R-HSA-3928664	2018-03-01	0.23404	0.800734	0	0	1.9394	2.81652	EFNB2;SRC;NCK2
G Beta:Gamma Signaling Thru BTK R-HSA-8964315	2018-03-01	0.23404	0.800734	0	0	1.9394	2.81652	GNG2;GNG7;GNB5
IRAK4 Deficiency (TLR2/4) R-HSA-5603041	2018-03-01	0.23404	0.800734	0	0	1.9394	2.81652	TLR6;S100A9;S100A8
JNK (c-Jun Kinases) Phosphorylation And Activation Mediated By Activated Human TAK1 R-HSA-450321	2018-03-01	0.23404	0.800734	0	0	1.9394	2.81652	RIPK2;NOD2;IKBKG
Regulation Of TLR By Endogenous Ligand R-HSA-5686938	2018-03-01	0.23404	0.800734	0	0	1.9394	2.81652	TLR6;S100A9;S100A8
Pyruvate Metabolism And Citric Acid (TCA) Cycle R-HSA-71406	1954-07-01	0.238029	0.800734	0	0	1.44478	2.07378	PCDHGA5;RXRA;MDH2;ADHFE1;SLC16A8;D2HGDH;SLC16A3
CaMK IV-mediated Phosphorylation Of CREB R-HSA-111932	2023-10-02	0.239006	0.800734	0	0	2.42389	3.46924	CAMK2G;CAMKK2
Competing Endogenous RNAs (ceRNAs) Regulate PTEN Translation R-HSA-8948700	2023-10-02	0.239006	0.800734	0	0	2.42389	3.46924	VAPA;TNRC6A
Constitutive Signaling By Overexpressed ERBB2 R-HSA-9634285	2023-10-02	0.239006	0.800734	0	0	2.42389	3.46924	SHC1;PTPN12
Creatine Metabolism R-HSA-71288	2023-10-02	0.239006	0.800734	0	0	2.42389	3.46924	CKMT2;GAMT
HDL Remodeling R-HSA-8964058	2023-10-02	0.239006	0.800734	0	0	2.42389	3.46924	CETP;PLTP
HuR (ELAVL1) Binds And Stabilizes mRNA R-HSA-450520	2023-10-02	0.239006	0.800734	0	0	2.42389	3.46924	PRKCD;TNFSF13
Interleukin-21 Signaling R-HSA-9020958	2023-10-02	0.239006	0.800734	0	0	2.42389	3.46924	STAT1;IL21R
Nef Mediated Downregulation Of MHC Class I Complex Cell Surface Expression R-HSA-164940	2023-10-02	0.239006	0.800734	0	0	2.42389	3.46924	AP1G1;AP1M1
RHO GTPases Activate KTN1 R-HSA-5625970	2023-10-02	0.239006	0.800734	0	0	2.42389	3.46924	RHOG;KLC1
RUNX1 And FOXP3 Control Development Of Regulatory T Lymphocytes (Tregs) R-HSA-8877330	2023-10-02	0.239006	0.800734	0	0	2.42389	3.46924	CR1;RUNX1
Removal Of Aminoterminal Propeptides From Gamma-Carboxylated Proteins R-HSA-159782	2023-10-02	0.239006	0.800734	0	0	2.42389	3.46924	BGLAP;FURIN
Synthesis Of Pyrophosphates In Cytosol R-HSA-1855167	2023-10-02	0.239006	0.800734	0	0	2.42389	3.46924	ITPK1;NUDT3
Formation Of HIV Elongation Complex In Absence Of HIV Tat R-HSA-167152	1945-06-01	0.241631	0.800734	0	0	1.49227	2.11953	SUPT16H;CTDP1;CCNH;GTF2H1;MNAT1;GTF2F2
BMAL1:CLOCK,NPAS2 Activates Circadian Gene Expression R-HSA-1368108	2027-04-01	0.242547	0.800734	0	0	1.68659	2.38916	RXRA;CHD9;NLRP3;CLOCK
CREB1 Phosphorylation Thru NMDA Receptor-Mediated Activation Of RAS Signaling R-HSA-442742	2027-04-01	0.242547	0.800734	0	0	1.68659	2.38916	DLG1;RPS6KA2;RPS6KA1;CAMK2G
G0 And Early G1 R-HSA-1538133	2027-04-01	0.242547	0.800734	0	0	1.68659	2.38916	LIN54;TFDP1;CDK2;DYRK1A
Integrin Signaling R-HSA-354192	2027-04-01	0.242547	0.800734	0	0	1.68659	2.38916	SHC1;SRC;ITGA2B;RAPGEF3
RNA Pol II CTD Phosphorylation And Interaction With CE R-HSA-77075	2027-04-01	0.242547	0.800734	0	0	1.68659	2.38916	CCNH;GTF2H1;MNAT1;GTF2F2
Synthesis Of PC R-HSA-1483191	2027-04-01	0.242547	0.800734	0	0	1.68659	2.38916	SH2D3C;LPCAT1;LPIN1;LPIN2
VEGFR2 Mediated Vascular Permeability R-HSA-5218920	2027-04-01	0.242547	0.800734	0	0	1.68659	2.38916	PRR5;CDH5;AKT3;MLST8
Glutathione Conjugation R-HSA-156590	1936-05-01	0.243679	0.800734	0	0	1.56433	2.20868	HPGDS;GSTP1;ESD;GGT1;CNDP2
Platelet Aggregation (Plug Formation) R-HSA-76009	1936-05-01	0.243679	0.800734	0	0	1.56433	2.20868	GP9;SHC1;SRC;ITGA2B;RAPGEF3
ROS And RNS Production In Phagocytes R-HSA-1222556	1936-05-01	0.243679	0.800734	0	0	1.56433	2.20868	NCF2;SLC11A1;ATP6V0E2;MPO;ATP6V0A1
Regulation Of TP53 Degradation R-HSA-6804757	1936-05-01	0.243679	0.800734	0	0	1.56433	2.20868	PRR5;AKT3;CDK2;MLST8;SGK1
C-type Lectin Receptors (CLRs) R-HSA-5621481	16/141	0.244535	0.801797	0	0	1.24232	1.74969	AHCYL1;FCER1G;SRC;PRKCD;ICAM2;ITPR1;ITPR2;NFATC1;RNASE3;PSMB9;PYCARD;CLEC4A;MUC2;IL1B;IKBKG;CARD11
Signaling By Interleukins R-HSA-449147	47/453	0.246898	0.807787	0	0	1.12482	1.57338	CSF1R;IL1RN;CSF3R;SHC1;CLSTN1;NOD2;PIK3R1;IL18RAP;NKIRAS1;RPS6KA2;INPP5D;NKIRAS2;RPS6KA1;IL21R;S100A12;CTSG;IKBKG;RAG2;N4BP1;MAP2K6;IL10;MAP2K1;ANXA1;DUSP3;SERPINB2;IL4R;SMAD3;RIPK2;STAT1;IL18;IL19;PTPN12;GAB2;MAPK14;IL17RC;DUSP6;PSMB9;LCK;TOLLIP;CLCF1;IL1B;NANOG;PRTN3;P4HB;PTPN7;S100A9;VAMP2
RAF/MAP Kinase Cascade R-HSA-5673001	29/271	0.249269	0.813773	0	0	1.16367	1.6166	SHC1;SRC;CUL3;ITGA2B;ARRB1;PIK3R1;ARRB2;AREG;SPRED2;SYNGAP1;RASGEF1A;RALGDS;CAMK2G;SPTBN1;MAP2K1;KSR1;RNASE3;GFRA3;DUSP6;PSMB9;DLG1;MRAS;RASA3;PTPRA;FGF18;PTPN7;RGL2;VCL;MAP3K11
ECM Proteoglycans R-HSA-3000178	1955-07-01	0.252558	0.820948	0	0	1.4146	1.94665	VTN;ITGB5;TNN;ITGA2B;LRP4;COL9A3;COL9A2
Signaling By ALK Fusions And Activated Point Mutants R-HSA-9725370	1955-07-01	0.252558	0.820948	0	0	1.4146	1.94665	HIP1;SHC1;BCL11A;RRBP1;PIK3R1;KLC1;VCL
Negative Regulation Of PI3K/AKT Network R-HSA-199418	13/113	0.257386	0.834553	0	0	1.26145	1.71201	PHLPP1;SRC;CLSTN1;PTEN;RHOG;PIK3R1;GAB2;ESR1;AREG;LCK;AKT3;FGF18;PIK3AP1
Listeria Monocytogenes Entry Into Host Cells R-HSA-8876384	2019-03-01	0.26007	0.834553	0	0	1.81809	2.44861	SRC;EPS15;SH3GL1
Other Semaphorin Interactions R-HSA-416700	2019-03-01	0.26007	0.834553	0	0	1.81809	2.44861	CD72;PLXND1;TREM2
Prostacyclin Signaling Thru Prostacyclin Receptor R-HSA-392851	2019-03-01	0.26007	0.834553	0	0	1.81809	2.44861	GNG2;GNG7;GNB5
RHO GTPases Activate ROCKs R-HSA-5627117	2019-03-01	0.26007	0.834553	0	0	1.81809	2.44861	ROCK2;LIMK2;MYL9
Signaling By PDGFR In Disease R-HSA-9671555	2019-03-01	0.26007	0.834553	0	0	1.81809	2.44861	STAT1;PIK3R1;ETV6
FLT3 Signaling R-HSA-9607240	1937-05-01	0.261902	0.835091	0	0	1.51536	2.03025	BCL2L11;LCK;AKT3;PIK3R1;GAB2
Fatty acyl-CoA Biosynthesis R-HSA-75105	1937-05-01	0.261902	0.835091	0	0	1.51536	2.03025	TECR;PPT1;ELOVL6;SLC27A3;ACACA
Regulation Of TP53 Expression And Degradation R-HSA-6806003	1937-05-01	0.261902	0.835091	0	0	1.51536	2.03025	PRR5;AKT3;CDK2;MLST8;SGK1
Cargo Recognition For Clathrin-Mediated Endocytosis R-HSA-8856825	12/104	0.265341	0.844267	0	0	1.26555	1.67905	SCARB2;COPS5;NECAP1;FCHO1;NLRP3;AP2A1;ARRB1;ARRB2;AREG;EPS15;VAMP2;SH3GL1
Interleukin-1 Signaling R-HSA-9020702	13/114	0.267618	0.849716	0	0	1.24889	1.64628	IL1RN;MAP2K1;RIPK2;NOD2;PSMB9;NKIRAS1;TOLLIP;NKIRAS2;IL1B;S100A12;IKBKG;N4BP1;MAP2K6
Metabolism Of Nucleotides R-HSA-15869	1995-11-01	0.273735	0.857414	0	0	1.27045	1.64599	ENTPD1;UCK2;RRM2;RRM2B;AK2;GMPR;TK1;AMPD3;UPB1;DHODH;UCKL1
Transcriptional Regulation By RUNX3 R-HSA-8878159	1995-11-01	0.273735	0.857414	0	0	1.27045	1.64599	HDAC4;NOTCH1;BCL2L11;SMAD3;MAML2;MAML1;SRC;MAML3;RUNX3;RUNX1;PSMB9
Endosomal/Vacuolar Pathway R-HSA-1236977	2023-11-02	0.27517	0.857414	0	0	2.15445	2.78003	LNPEP;CTSS
Gamma-carboxylation, Transport, And Amino-Terminal Cleavage Of Proteins R-HSA-159854	2023-11-02	0.27517	0.857414	0	0	2.15445	2.78003	BGLAP;FURIN
Mucopolysaccharidoses R-HSA-2206281	2023-11-02	0.27517	0.857414	0	0	2.15445	2.78003	GALNS;ARSB
NOTCH4 Activation And Transmission Of Signal To Nucleus R-HSA-9013700	2023-11-02	0.27517	0.857414	0	0	2.15445	2.78003	APH1B;NOTCH4
Reduction Of Cytosolic Ca++ Levels R-HSA-418359	2023-11-02	0.27517	0.857414	0	0	2.15445	2.78003	ATP2B4;SLC8A1
Signaling By PDGFRA Extracellular Domain Mutants R-HSA-9673770	2023-11-02	0.27517	0.857414	0	0	2.15445	2.78003	STAT1;PIK3R1
Transport Of Organic Anions R-HSA-879518	2023-11-02	0.27517	0.857414	0	0	2.15445	2.78003	SLCO4A1;NLRP3
Apoptotic Cleavage Of Cellular Proteins R-HSA-111465	1938-05-01	0.280425	0.870779	0	0	1.46936	1.86821	GSN;STK24;PRKCD;MAPT;ADD1
Cytoprotection By HMOX1 R-HSA-9707564	1957-07-01	0.282352	0.870779	0	0	1.35786	1.71716	NCOR2;COX19;ABCC1;RXRA;CHD9;NLRP3;MAFK
NCAM Signaling For Neurite Out-Growth R-HSA-375165	1957-07-01	0.282352	0.870779	0	0	1.35786	1.71716	SRC;PTPRA;CACNA1D;COL9A3;CACNA1C;COL9A2;SPTBN1
SUMOylation Of Chromatin Organization Proteins R-HSA-4551638	1957-07-01	0.282352	0.870779	0	0	1.35786	1.71716	NUP93;HDAC4;CBX5;RING1;CBX4;CBX2;CHD3
Signaling By ERBB4 R-HSA-1236394	1957-07-01	0.282352	0.870779	0	0	1.35786	1.71716	APH1B;SHC1;SRC;PIK3R1;ADAP1;ESR1;MXD4
Antigen Processing: Ubiquitination And Proteasome Degradation R-HSA-983168	32/307	0.285309	0.870899	0	0	1.12972	1.41687	RNF14;MGRN1;CUL3;UBR4;UBE3A;FBXO44;ANAPC10;UBE2L3;ZNRF1;RNF19A;FBXO6;ATG7;RNF130;FBXO9;FBXW12;UBE2H;KLHL25;ZBTB16;FBXL18;LNPEP;UBAC1;LRRC41;PSMB9;FBXO31;UBE2W;SPSB1;TRIM39;CDC16;LNX1;STUB1;TRIM11;RNF220
Activation Of G Protein Gated Potassium Channels R-HSA-1296041	2029-04-01	0.285313	0.870899	0	0	1.55149	1.94584	KCNJ5;GNG2;GNG7;GNB5
Regulation Of TP53 Activity Thru Acetylation R-HSA-6804758	2029-04-01	0.285313	0.870899	0	0	1.55149	1.94584	BRD1;AKT3;CHD3;MAP2K6
mRNA Capping R-HSA-72086	2029-04-01	0.285313	0.870899	0	0	1.55149	1.94584	CCNH;GTF2H1;MNAT1;GTF2F2
G Beta:Gamma Signaling Thru CDC42 R-HSA-8964616	2020-03-01	0.286442	0.870899	0	0	1.71105	2.13918	GNG2;GNG7;GNB5
Sema4D Induced Cell Migration And Growth-Cone Collapse R-HSA-416572	2020-03-01	0.286442	0.870899	0	0	1.71105	2.13918	ROCK2;LIMK2;MYL9
Signal Transduction By L1 R-HSA-445144	2020-03-01	0.286442	0.870899	0	0	1.71105	2.13918	NRP1;MAP2K1;ITGA2B
MAPK1/MAPK3 Signaling R-HSA-5684996	29/277	0.288832	0.876394	0	0	1.13514	1.40974	SHC1;SRC;CUL3;ITGA2B;ARRB1;PIK3R1;ARRB2;AREG;SPRED2;SYNGAP1;RASGEF1A;RALGDS;CAMK2G;SPTBN1;MAP2K1;KSR1;RNASE3;GFRA3;DUSP6;PSMB9;DLG1;MRAS;RASA3;PTPRA;FGF18;PTPN7;RGL2;VCL;MAP3K11
Diseases Of Metabolism R-HSA-5668914	26/247	0.29217	0.884739	0	0	1.14191	1.40503	GALNT12;NOTCH1;SDC2;GBE1;NOTCH4;ACACA;ADAMTS4;MUC2;CHSY1;CHST14;GGT1;SLC37A4;ARSB;PGM1;ST3GAL3;GALNT3;MCCC1;ALG13;EXT1;GALNS;DPM2;G6PC3;SLPI;PCCA;TBXAS1;PCCB
Formation Of RNA Pol II Elongation Complex R-HSA-112382	1958-07-01	0.297561	0.897452	0	0	1.33117	1.61356	SUPT16H;CTDP1;CCNH;MLLT1;GTF2H1;MNAT1;GTF2F2
Late SARS-CoV-2 Infection Events R-HSA-9772573	1958-07-01	0.297561	0.897452	0	0	1.33117	1.61356	PRMT1;MGAT5;RPN1;ST3GAL4;ZDHHC2;ST3GAL2;ST3GAL3
Signaling By FGFR3 R-HSA-5654741	1939-05-01	0.299191	0.900566	0	0	1.42606	1.72079	GALNT3;SHC1;SRC;FGF18;PIK3R1
HS-GAG Biosynthesis R-HSA-2022928	1930-04-01	0.307098	0.904169	0	0	1.49174	1.76113	HS3ST3B1;EXT1;NDST1;SDC2
RNA Polymerase I Transcription Termination R-HSA-73863	1930-04-01	0.307098	0.904169	0	0	1.49174	1.76113	TAF1B;CCNH;GTF2H1;MNAT1
Signaling By CSF3 (G-CSF) R-HSA-9674555	1930-04-01	0.307098	0.904169	0	0	1.49174	1.76113	CSF3R;SHC1;STAT1;GAB2
EPH-ephrin Mediated Repulsion Of Cells R-HSA-3928665	1949-06-01	0.307601	0.904169	0	0	1.35315	1.5953	EFNB2;APH1B;SRC;AP2A1;DNM1;EPHA2
TP53 Regulates Transcription Of Cell Cycle Genes R-HSA-6791312	1949-06-01	0.307601	0.904169	0	0	1.35315	1.5953	TFDP1;PRMT1;CDK2;ARID3A;ZNF385A;AURKA
ALK Mutants Bind TKIs R-HSA-9700645	2023-12-02	0.311231	0.904169	0	0	1.9389	2.26312	HIP1;BCL11A
Eicosanoids R-HSA-211979	2023-12-02	0.311231	0.904169	0	0	1.9389	2.26312	CYP4F3;TBXAS1
Glutathione Synthesis And Recycling R-HSA-174403	2023-12-02	0.311231	0.904169	0	0	1.9389	2.26312	GGT1;CNDP2
Hyaluronan Uptake And Degradation R-HSA-2160916	2023-12-02	0.311231	0.904169	0	0	1.9389	2.26312	HYAL2;CD44
Interleukin-2 Signaling R-HSA-9020558	2023-12-02	0.311231	0.904169	0	0	1.9389	2.26312	LCK;SHC1
POU5F1 (OCT4), SOX2, NANOG Activate Genes Related To Proliferation R-HSA-2892247	2023-12-02	0.311231	0.904169	0	0	1.9389	2.26312	DPPA4;NANOG
Regulation Of Localization Of FOXO Transcription Factors R-HSA-9614399	2023-12-02	0.311231	0.904169	0	0	1.9389	2.26312	AKT3;YWHAG
Reversible Hydration Of Carbon Dioxide R-HSA-1475029	2023-12-02	0.311231	0.904169	0	0	1.9389	2.26312	CA5A;CA13
TP53 Regulates Transcription Of Death Receptors And Ligands R-HSA-6803211	2023-12-02	0.311231	0.904169	0	0	1.9389	2.26312	TNFRSF10C;TP53BP2
Arachidonic Acid Metabolism R-HSA-2142753	1959-07-01	0.312938	0.904169	0	0	1.30549	1.51666	HPGDS;ABCC1;CYP4F3;TBXAS1;DPEP2;GGT1;LTC4S
Branched-chain Amino Acid Catabolism R-HSA-70895	2021-03-01	0.313005	0.904169	0	0	1.6159	1.87693	ACAD8;HIBADH;MCCC1
CTLA4 Inhibitory Signaling R-HSA-389513	2021-03-01	0.313005	0.904169	0	0	1.6159	1.87693	SRC;LCK;AKT3
Cellular Hexose Transport R-HSA-189200	2021-03-01	0.313005	0.904169	0	0	1.6159	1.87693	SLC2A9;SLC2A11;SLC2A6
ER Quality Control Compartment (ERQC) R-HSA-901032	2021-03-01	0.313005	0.904169	0	0	1.6159	1.87693	SEL1L;TRIM13;UGGT2
Interleukin-37 Signaling R-HSA-9008059	2021-03-01	0.313005	0.904169	0	0	1.6159	1.87693	SMAD3;PTPN12;PTPN7
SHC1 Events In ERBB2 Signaling R-HSA-1250196	2021-03-01	0.313005	0.904169	0	0	1.6159	1.87693	SHC1;PRKCD;PTPN12
Diseases Associated With Glycosaminoglycan Metabolism R-HSA-3560782	1940-05-01	0.318148	0.917265	0	0	1.38524	1.58643	EXT1;CHSY1;SDC2;CHST14;ST3GAL3
CLEC7A (Dectin-1) Signaling R-HSA-5607764	1999-11-01	0.32054	0.920878	0	0	1.21243	1.37944	PYCARD;AHCYL1;SRC;IL1B;PRKCD;ITPR1;ITPR2;NFATC1;IKBKG;CARD11;PSMB9
Signaling By TGFB Family Members R-HSA-9006936	13/119	0.320624	0.920878	0	0	1.18965	1.35321	PPP1R15A;SMAD3;ITGB5;STAT1;FURIN;LTBP1;PRKCZ;FSTL1;NCOR2;TFDP1;PMEPA1;STUB1;BMPR1A
Developmental Biology R-HSA-1266738	105/1073	0.324735	0.930906	0	0	1.05406	1.18555	SPI1;TRIO;CSF3R;MAML2;PLXND1;MAML1;GFI1;CLSTN1;ITGA2B;CCND3;SYNGAP1;DPYSL2;RPS6KA2;AKT3;MYB;RPS6KA1;PRSS8;TGM5;MAP2K1;RPS8;MED8;ANK1;FOXP1;RUNX1;DOK1;PKP2;HOXB4;HOXB3;HOXB2;MAML3;MYL9;EPHA2;GRB7;NOTCH1;SHC1;SDC2;CACNA1D;PIK3R1;CACNA1C;EVPL;EFNB2;APH1B;HOXC4;SPTBN1;MAP2K6;ST14;CDSN;SMAD3;FLI1;PBX1;RCAN1;DLG1;PTPRA;FES;CDK2;PXMP2;NANOG;COL9A3;COL9A2;NRP1;CNTNAP1;CHD9;KRT23;AP2A1;ASH2L;TREM2;WASL;PC…
Diseases Associated With TLR Signaling Cascade R-HSA-5602358	1931-04-01	0.32904	0.936115	0	0	1.43641	1.59668	IKBKG;TLR6;S100A9;S100A8
EGFR Downregulation R-HSA-182971	1931-04-01	0.32904	0.936115	0	0	1.43641	1.59668	PTPN12;AREG;EPS15;SH3GL1
Glutamate Binding, Activation Of AMPA Receptors And Synaptic Plasticity R-HSA-399721	1931-04-01	0.32904	0.936115	0	0	1.43641	1.59668	DLG1;LGALS12;AP2A1;CAMK2G
Regulation Of MECP2 Expression And Activity R-HSA-9022692	1931-04-01	0.32904	0.936115	0	0	1.43641	1.59668	NCOR2;CAMK2G;TNRC6A;HIPK2
MTOR Signaling R-HSA-165159	1941-05-01	0.337241	0.944074	0	0	1.34669	1.46379	RPTOR;PRKAA1;PRKAG1;MLST8;PRKAG2
Negative Regulation Of MAPK Pathway R-HSA-5675221	1941-05-01	0.337241	0.944074	0	0	1.34669	1.46379	MAP2K1;KSR1;RNASE3;PTPN7;DUSP6
Regulation Of Beta-Cell Development R-HSA-186712	1941-05-01	0.337241	0.944074	0	0	1.34669	1.46379	NOTCH1;MAML2;MAML1;AKT3;MAML3
Signaling By Retinoic Acid R-HSA-5362517	1941-05-01	0.337241	0.944074	0	0	1.34669	1.46379	CPT1A;RXRA;CRABP2;DHRS9;RARA
Insertion Of Tail-Anchored Proteins Into Endoplasmic Reticulum Membrane R-HSA-9609523	2022-03-01	0.339618	0.944074	0	0	1.53077	1.65313	VAPA;STX5;VAMP2
Signaling By NODAL R-HSA-1181150	2022-03-01	0.339618	0.944074	0	0	1.53077	1.65313	SMAD3;FURIN;PCSK6
Translocation Of SLC2A4 (GLUT4) To Plasma Membrane R-HSA-1445148	1951-06-01	0.341702	0.944074	0	0	1.29287	1.3883	RAB13;PRKAG1;PRKAG2;LNPEP;YWHAG;VAMP2
Cellular Response To Chemical Stress R-HSA-9711123	19/182	0.342412	0.944074	0	0	1.13078	1.2119	COX19;ABCC1;NOTCH1;NCF2;CHD9;GPX3;CUL3;GSTP1;PRKCD;PSMB9;NCOR2;NPLOC4;RXRA;MAFG;AKT3;NLRP3;MAFK;P4HB;TKT
Activation Of HOX Genes During Differentiation R-HSA-5619507	1991-10-01	0.345245	0.944074	0	0	1.19729	1.27332	MEIS1;RXRA;HOXB4;RARA;HOXB3;HOXC4;ASH2L;HOXB2;ZNF335;PBX1
Advanced Glycosylation Endproduct Receptor Signaling R-HSA-879415	2013-02-01	0.346892	0.944074	0	0	1.76254	1.86607	LGALS3;S100A12
Defective EXT1 Causes Exostoses 1, TRPS2 And CHDS R-HSA-3656253	2013-02-01	0.346892	0.944074	0	0	1.76254	1.86607	EXT1;SDC2
ERKs Are Inactivated R-HSA-202670	2013-02-01	0.346892	0.944074	0	0	1.76254	1.86607	DUSP3;DUSP6
Erythropoietin Activates RAS R-HSA-9027284	2013-02-01	0.346892	0.944074	0	0	1.76254	1.86607	SHC1;EPOR
FCGR Activation R-HSA-2029481	2013-02-01	0.346892	0.944074	0	0	1.76254	1.86607	FGR;SRC
FGFR3 Ligand Binding And Activation R-HSA-190239	2013-02-01	0.346892	0.944074	0	0	1.76254	1.86607	GALNT3;FGF18
FGFRL1 Modulation Of FGFR1 Signaling R-HSA-5658623	2013-02-01	0.346892	0.944074	0	0	1.76254	1.86607	SPRED2;FGF18
Glycogen Synthesis R-HSA-3322077	2013-02-01	0.346892	0.944074	0	0	1.76254	1.86607	GBE1;PGM1
PTK6 Regulates RHO GTPases, RAS GTPase And MAP Kinases R-HSA-8849471	2013-02-01	0.346892	0.944074	0	0	1.76254	1.86607	SYNGAP1;ELMO1
Purine Salvage R-HSA-74217	2013-02-01	0.346892	0.944074	0	0	1.76254	1.86607	GMPR;AMPD3
SARS-CoV-2 Targets Host Intracellular Signaling And Regulatory Pathways R-HSA-9755779	2013-02-01	0.346892	0.944074	0	0	1.76254	1.86607	AKT3;YWHAG
SHC1 Events In EGFR Signaling R-HSA-180336	2013-02-01	0.346892	0.944074	0	0	1.76254	1.86607	SHC1;AREG
Signal Regulatory Protein Family Interactions R-HSA-391160	2013-02-01	0.346892	0.944074	0	0	1.76254	1.86607	SRC;SIRPA
Synthesis Of PE R-HSA-1483213	2013-02-01	0.346892	0.944074	0	0	1.76254	1.86607	LPIN1;LPIN2
Trafficking And Processing Of Endosomal TLR R-HSA-1679131	2013-02-01	0.346892	0.944074	0	0	1.76254	1.86607	CTSS;LGMN
Inactivation, Recovery And Regulation Of Phototransduction Cascade R-HSA-2514859	1932-04-01	0.351062	0.95123	0	0	1.38503	1.44984	RCVRN;GRK4;NMT1;GNB5
Activation Of Gene Expression By SREBF (SREBP) R-HSA-2426168	1942-05-01	0.356421	0.95123	0	0	1.31022	1.35168	SREBF1;RXRA;CHD9;ELOVL6;ACACA
Kinesins R-HSA-983189	1942-05-01	0.356421	0.95123	0	0	1.31022	1.35168	KIF2A;KIF1B;KIF21A;KIF21B;KLC1
MAPK Family Signaling Cascades R-HSA-5683057	32/318	0.358557	0.95123	0	0	1.0856	1.11346	SHC1;SRC;CUL3;ITGA2B;ARRB1;PIK3R1;ARRB2;AREG;SPRED2;CCND3;SYNGAP1;RASGEF1A;RAG2;RALGDS;CAMK2G;SPTBN1;MAP2K1;KSR1;RNASE3;GFRA3;DUSP6;PSMB9;DLG1;MRAS;RASA3;PTPRA;FGF18;PTPN7;RGL2;VCL;MAP3K11;TNRC6A
IGF1R Signaling Cascade R-HSA-2428924	1952-06-01	0.358901	0.95123	0	0	1.26469	1.29594	SHC1;FGF18;GAB2;PIK3R1;IGF1;IGF1R
RHOD GTPase Cycle R-HSA-9013405	1952-06-01	0.358901	0.95123	0	0	1.26469	1.29594	STEAP3;CAPZB;EFHD2;ANKFY1;PIK3R1;ARHGAP26
Regulation Of Actin Dynamics For Phagocytic Cup Formation R-HSA-2029482	1962-07-01	0.359803	0.95123	0	0	1.23408	1.26148	CYFIP1;MYO10;WIPF1;ELMO1;NCKAP1L;MYO9B;WASL
Diseases Of Glycosylation R-HSA-3781865	15/143	0.360267	0.95123	0	0	1.13658	1.16034	GALNT12;NOTCH1;GALNT3;NOTCH4;SDC2;ALG13;EXT1;ADAMTS4;DPM2;MUC2;SLPI;CHSY1;CHST14;PGM1;ST3GAL3
Immunoregulatory Interactions Between A Lymphoid And A non-Lymphoid Cell R-HSA-198933	13/123	0.364684	0.95123	0	0	1.14613	1.15613	SIGLEC9;ICAM2;TREM2;PILRA;TREM1;OSCAR;TREML2;CD300LB;LAIR2;CD300LF;CD300LG;CD22;LAIR1
Transport To Golgi And Subsequent Modification R-HSA-948021	17/164	0.365431	0.95123	0	0	1.12166	1.12915	COG3;TRAPPC5;CTSZ;TRAPPC9;ANK1;AREG;CAPZB;MGAT5;ST3GAL4;STX5;ST8SIA6;CD59;FOLR2;SEC24D;SEC22A;SPTBN1;B4GALT5
IKK Complex Recruitment Mediated By RIP1 R-HSA-937041	2023-03-01	0.366156	0.95123	0	0	1.45415	1.46098	RIPK3;SARM1;IKBKG
Long-term Potentiation R-HSA-9620244	2023-03-01	0.366156	0.95123	0	0	1.45415	1.46098	DLG1;SRC;CAMK2G
Signaling By NTRK2 (TRKB) R-HSA-9006115	2023-03-01	0.366156	0.95123	0	0	1.45415	1.46098	SHC1;SRC;PIK3R1
Telomere Extension By Telomerase R-HSA-171319	2023-03-01	0.366156	0.95123	0	0	1.45415	1.46098	RTEL1;CDK2;NOP10
Glucagon-type Ligand Receptors R-HSA-420092	1933-04-01	0.37309	0.95123	0	0	1.3372	1.31839	GNG2;GIPR;GNG7;GNB5
Phototransduction Cascade R-HSA-2514856	1933-04-01	0.37309	0.95123	0	0	1.3372	1.31839	RCVRN;GRK4;NMT1;GNB5
Heparan Sulfate/Heparin (HS-GAG) Metabolism R-HSA-1638091	1953-06-01	0.37615	0.95123	0	0	1.23772	1.2102	HS3ST3B1;EXT1;NDST1;SDC2;B3GAT1;XYLT1
Ion Transport By P-type ATPases R-HSA-936837	1953-06-01	0.37615	0.95123	0	0	1.23772	1.2102	PLN;FXYD2;FXYD1;ATP2B4;ATP2C1;CAMK2G
Sensory Processing Of Sound By Outer Hair Cells Of Cochlea R-HSA-9662361	1953-06-01	0.37615	0.95123	0	0	1.23772	1.2102	GSN;KCNMA1;CDH23;ATP2B4;MYO7A;SPTBN1
Signaling By Type 1 Insulin-like Growth Factor 1 Receptor (IGF1R) R-HSA-2404192	1953-06-01	0.37615	0.95123	0	0	1.23772	1.2102	SHC1;FGF18;GAB2;PIK3R1;IGF1;IGF1R
Constitutive Signaling By EGFRvIII R-HSA-5637810	2014-02-01	0.381913	0.95123	0	0	1.61557	1.55509	SHC1;PIK3R1
Glycogen Breakdown (Glycogenolysis) R-HSA-70221	2014-02-01	0.381913	0.95123	0	0	1.61557	1.55509	PHKG1;PGM1
Heme Biosynthesis R-HSA-189451	2014-02-01	0.381913	0.95123	0	0	1.61557	1.55509	ALAS1;CPOX
Interleukin-15 Signaling R-HSA-8983432	2014-02-01	0.381913	0.95123	0	0	1.61557	1.55509	SHC1;GAB2
Mismatch Repair (MMR) Directed By MSH2:MSH6 (MutSalpha) R-HSA-5358565	2014-02-01	0.381913	0.95123	0	0	1.61557	1.55509	MSH6;POLD3
Pentose Phosphate Pathway R-HSA-71336	2014-02-01	0.381913	0.95123	0	0	1.61557	1.55509	TKT;RBKS
Physiological Factors R-HSA-5578768	2014-02-01	0.381913	0.95123	0	0	1.61557	1.55509	CORIN;HIPK2
Regulation Of IFNG Signaling R-HSA-877312	2014-02-01	0.381913	0.95123	0	0	1.61557	1.55509	STAT1;IFNGR2
Repression Of WNT Target Genes R-HSA-4641265	2014-02-01	0.381913	0.95123	0	0	1.61557	1.55509	TLE2;CTBP1
SEMA3A-Plexin Repulsion Signaling By Inhibiting Integrin Adhesion R-HSA-399955	2014-02-01	0.381913	0.95123	0	0	1.61557	1.55509	NRP1;FES
Triglyceride Biosynthesis R-HSA-75109	2014-02-01	0.381913	0.95123	0	0	1.61557	1.55509	LPIN1;LPIN2
Signaling By Hedgehog R-HSA-5358351	14/135	0.383954	0.95123	0	0	1.12201	1.07402	EVC2;CUL3;SEL1L;PTCH2;IQCE;ADCY4;ARRB1;ARRB2;ADCY7;PSMB9;ADCY9;PRKAR1B;TTC21B;P4HB
Acetylcholine Inhibits Contraction Of Outer Hair Cells R-HSA-9667769	2023-05-01	0.388076	0.95123	0	0	2.42313	2.29362	KCNMA1
Activation Of NOXA And Translocation To Mitochondria R-HSA-111448	2023-05-01	0.388076	0.95123	0	0	2.42313	2.29362	TFDP1
Arachidonate Production From DAG R-HSA-426048	2023-05-01	0.388076	0.95123	0	0	2.42313	2.29362	DAGLA
Chylomicron Clearance R-HSA-8964026	2023-05-01	0.388076	0.95123	0	0	2.42313	2.29362	LIPC
Defective F9 Activation R-HSA-9673221	2023-05-01	0.388076	0.95123	0	0	2.42313	2.29362	GP9
Diseases Of Base Excision Repair R-HSA-9605308	2023-05-01	0.388076	0.95123	0	0	2.42313	2.29362	NEIL3
Diseases Of Mismatch Repair (MMR) R-HSA-5423599	2023-05-01	0.388076	0.95123	0	0	2.42313	2.29362	MSH6
Estrogen-stimulated Signaling Thru PRKCZ R-HSA-9634635	2023-05-01	0.388076	0.95123	0	0	2.42313	2.29362	PRKCZ
FBXW7 Mutants And NOTCH1 In Cancer R-HSA-2644605	2023-05-01	0.388076	0.95123	0	0	2.42313	2.29362	NOTCH1
FasL/ CD95L Signaling R-HSA-75157	2023-05-01	0.388076	0.95123	0	0	2.42313	2.29362	CASP10
Free Fatty Acid Receptors R-HSA-444209	2023-05-01	0.388076	0.95123	0	0	2.42313	2.29362	FFAR2
GRB7 Events In ERBB2 Signaling R-HSA-1306955	2023-05-01	0.388076	0.95123	0	0	2.42313	2.29362	GRB7
HDL Clearance R-HSA-8964011	2023-05-01	0.388076	0.95123	0	0	2.42313	2.29362	HDLBP
Intestinal Absorption R-HSA-8963676	2023-05-01	0.388076	0.95123	0	0	2.42313	2.29362	SLC2A5
LRR FLII-interacting Protein 1 (LRRFIP1) Activates Type I IFN Production R-HSA-3134973	2023-05-01	0.388076	0.95123	0	0	2.42313	2.29362	LRRFIP1
MECP2 Regulates Transcription Factors R-HSA-9022707	2023-05-01	0.388076	0.95123	0	0	2.42313	2.29362	PPARG
NOSTRIN Mediated eNOS Trafficking R-HSA-203641	2023-05-01	0.388076	0.95123	0	0	2.42313	2.29362	WASL
RUNX1 Regulates Expression Of Components Of Tight Junctions R-HSA-8935964	2023-05-01	0.388076	0.95123	0	0	2.42313	2.29362	RUNX1
RUNX1 Regulates Transcription Of Genes Involved In Interleukin Signaling R-HSA-8939247	2023-05-01	0.388076	0.95123	0	0	2.42313	2.29362	RUNX1
Regulation Of HMOX1 Expression And Activity R-HSA-9707587	2023-05-01	0.388076	0.95123	0	0	2.42313	2.29362	MAFK
Signaling By Membrane-Tethered Fusions Of PDGFRA Or PDGFRB R-HSA-9673768	2023-05-01	0.388076	0.95123	0	0	2.42313	2.29362	ETV6
Signaling To P38 Via RIT And RIN R-HSA-187706	2023-05-01	0.388076	0.95123	0	0	2.42313	2.29362	BCL11B
Sodium-coupled Phosphate Cotransporters R-HSA-427652	2023-05-01	0.388076	0.95123	0	0	2.42313	2.29362	SLC20A2
Sodium-coupled Sulphate, Di- And Tri-Carboxylate Transporters R-HSA-433137	2023-05-01	0.388076	0.95123	0	0	2.42313	2.29362	SLC13A3
Synthesis Of GDP-mannose R-HSA-446205	2023-05-01	0.388076	0.95123	0	0	2.42313	2.29362	SLPI
Synthesis Of PI R-HSA-1483226	2023-05-01	0.388076	0.95123	0	0	2.42313	2.29362	PITPNM2
Toxicity Of Botulinum Toxin Type D (botD) R-HSA-5250955	2023-05-01	0.388076	0.95123	0	0	2.42313	2.29362	VAMP2
Toxicity Of Botulinum Toxin Type F (botF) R-HSA-5250981	2023-05-01	0.388076	0.95123	0	0	2.42313	2.29362	VAMP2
Tyrosine Catabolism R-HSA-8963684	2023-05-01	0.388076	0.95123	0	0	2.42313	2.29362	FAH
Downstream Signaling Of Activated FGFR3 R-HSA-5654708	2024-03-01	0.392504	0.952771	0	0	1.38483	1.2951	SHC1;FGF18;PIK3R1
G-protein Activation R-HSA-202040	2024-03-01	0.392504	0.952771	0	0	1.38483	1.2951	GNG2;GNG7;GNB5
Glycogen Metabolism R-HSA-8982491	2024-03-01	0.392504	0.952771	0	0	1.38483	1.2951	PHKG1;GBE1;PGM1
Sema4D In Semaphorin Signaling R-HSA-400685	2024-03-01	0.392504	0.952771	0	0	1.38483	1.2951	ROCK2;LIMK2;MYL9
Signaling By EGFR In Cancer R-HSA-1643713	2024-03-01	0.392504	0.952771	0	0	1.38483	1.2951	SHC1;PIK3R1;AREG
Synthesis Of Very Long-Chain Fatty acyl-CoAs R-HSA-75876	2024-03-01	0.392504	0.952771	0	0	1.38483	1.2951	TECR;ELOVL6;SLC27A3
Interleukin-3, Interleukin-5 And GM-CSF Signaling R-HSA-512988	1944-05-01	0.394844	0.95588	0	0	1.24289	1.15497	SHC1;INPP5D;CLSTN1;PIK3R1;GAB2
Detoxification Of Reactive Oxygen Species R-HSA-3299685	1934-04-01	0.395055	0.95588	0	0	1.29255	1.20044	NCF2;GPX3;GSTP1;P4HB
Cytokine Signaling In Immune System R-HSA-1280215	68/702	0.398671	0.963081	0	0	1.04073	0.957075	IFITM3;IL1RN;CSF3R;CLSTN1;IL18RAP;NKIRAS1;RPS6KA2;NKIRAS2;AKT3;RPS6KA1;TNFRSF8;TRIM26;CTSG;IKBKG;RAG2;IL10;MAP2K1;TRIM62;ANXA1;DUSP3;SERPINB2;IL4R;RSAD2;RIPK2;IFNGR2;PRKCD;IL18;IL19;GAB2;IL17RC;DUSP6;NUP93;IFI27;LCK;IL1B;TRIM14;PRTN3;IRF5;S100A9;VAMP2;CD44;CSF1R;SHC1;NOD2;PIK3R1;BCL2L11;INPP5D;IL21R;TRIM46;S100A12;CAMK2G;N4BP1;MAP2K6;SMAD3;BCL11B;STAT1;TNFSF13;PTPN12;MAPK14;PSMB9;TOLLIP;CLCF1;TRI…
Epigenetic Regulation Of Gene Expression R-HSA-212165	12/116	0.40197	0.969496	0	0	1.11878	1.01963	TAF1B;CCNH;UHRF1;DNMT3A;DPEP2;DNMT3B;TET2;GTF2H1;CHD3;MNAT1;JARID2;SF3B1
Regulation Of Cholesterol Biosynthesis By SREBP (SREBF) R-HSA-1655829	1955-06-01	0.410663	0.971244	0	0	1.18707	1.05647	SREBF1;RXRA;CHD9;ELOVL6;SEC24D;ACACA
Heme Signaling R-HSA-9707616	1945-05-01	0.413996	0.971244	0	0	1.21175	1.06864	RXRA;CHD9;MAFK;NR1D1;CLOCK
TBC/RABGAPs R-HSA-8854214	1945-05-01	0.413996	0.971244	0	0	1.21175	1.06864	RABGEF1;RABGAP1;TBC1D14;TBC1D10B;TBC1D16
Activation Of BAD And Translocation To Mitochondria R-HSA-111447	2015-02-01	0.4161	0.971244	0	0	1.49121	1.30754	AKT3;YWHAG
Constitutive Signaling By NOTCH1 HD Domain Mutants R-HSA-2691232	2015-02-01	0.4161	0.971244	0	0	1.49121	1.30754	NEURL1B;NOTCH1
Depolymerisation Of Nuclear Lamina R-HSA-4419969	2015-02-01	0.4161	0.971244	0	0	1.49121	1.30754	LPIN1;LPIN2
Eicosanoid Ligand-Binding Receptors R-HSA-391903	2015-02-01	0.4161	0.971244	0	0	1.49121	1.30754	TBXA2R;OXER1
GRB2:SOS Provides Linkage To MAPK Signaling For Integrins R-HSA-354194	2015-02-01	0.4161	0.971244	0	0	1.49121	1.30754	SRC;ITGA2B
InlB-mediated Entry Of Listeria Monocytogenes Into Host Cell R-HSA-8875360	2015-02-01	0.4161	0.971244	0	0	1.49121	1.30754	EPS15;SH3GL1
Membrane Binding And Targetting Of GAG Proteins R-HSA-174490	2015-02-01	0.4161	0.971244	0	0	1.49121	1.30754	VPS37C;VPS37B
Mismatch Repair R-HSA-5358508	2015-02-01	0.4161	0.971244	0	0	1.49121	1.30754	MSH6;POLD3
Signaling By ERBB2 ECD Mutants R-HSA-9665348	2015-02-01	0.4161	0.971244	0	0	1.49121	1.30754	SHC1;PIK3R1
Signaling By FLT3 ITD And TKD Mutants R-HSA-9703648	2015-02-01	0.4161	0.971244	0	0	1.49121	1.30754	GAB2;PIK3R1
Synthesis Of Prostaglandins (PG) And Thromboxanes (TX) R-HSA-2162123	2015-02-01	0.4161	0.971244	0	0	1.49121	1.30754	HPGDS;TBXAS1
Synthesis Of Bile Acids And Bile Salts Via 27-Hydroxycholesterol R-HSA-193807	2015-02-01	0.4161	0.971244	0	0	1.49121	1.30754	HSD3B7;RXRA
WNT5A-dependent Internalization Of FZD4 R-HSA-5099900	2015-02-01	0.4161	0.971244	0	0	1.49121	1.30754	AP2A1;ARRB2
YAP1- And WWTR1 (TAZ)-stimulated Gene Expression R-HSA-2032785	2015-02-01	0.4161	0.971244	0	0	1.49121	1.30754	RUNX2;HIPK2
cGMP Effects R-HSA-418457	2015-02-01	0.4161	0.971244	0	0	1.49121	1.30754	KCNMA1;ITPR1
p130Cas Linkage To MAPK Signaling For Integrins R-HSA-372708	2015-02-01	0.4161	0.971244	0	0	1.49121	1.30754	SRC;ITGA2B
Inwardly Rectifying K+ Channels R-HSA-1296065	1935-04-01	0.416893	0.971244	0	0	1.25079	1.09435	KCNJ5;GNG2;GNG7;GNB5
N-glycan Trimming In ER And Calnexin/Calreticulin Cycle R-HSA-532668	1935-04-01	0.416893	0.971244	0	0	1.25079	1.09435	SEL1L;TRIM13;CALR;UGGT2
Plasma Lipoprotein Clearance R-HSA-8964043	1935-04-01	0.416893	0.971244	0	0	1.25079	1.09435	LIPC;HDLBP;NR1H3;AP2A1
Cyclin A/B1/B2 Associated Events During G2/M Transition R-HSA-69273	2025-03-01	0.418559	0.972115	0	0	1.32181	1.15121	CCNH;CDK2;MNAT1
Signaling By ERBB2 In Cancer R-HSA-1227990	2025-03-01	0.418559	0.972115	0	0	1.32181	1.15121	SHC1;PIK3R1;PTPN12
Autophagy R-HSA-9612973	13/128	0.420819	0.97586	0	0	1.096	0.948643	PRKAA1;MTMR3;SRC;ATG10;PRKAG1;VPS37C;PRKAG2;VPS37B;WIPI2;AMBRA1;RPTOR;MLST8;ATG7
Potential Therapeutics For SARS R-HSA-9679191	1997-10-01	0.422766	0.97717	0	0	1.11434	0.959378	ROCK2;CUL3;FXYD2;IFNGR2;FXYD1;AP2A1;FURIN;CHD3;COMT;RCOR1
RUNX1 Regulates Genes Involved In Megakaryocyte Differentiation And Platelet Function R-HSA-8936459	1966-07-01	0.422972	0.97717	0	0	1.15016	0.989655	PRMT1;ITGA2B;ASH2L;MYL9;ZFPM1;TNRC6A;RUNX1
RNA Polymerase I Transcription Initiation R-HSA-73762	1946-05-01	0.43305	0.97717	0	0	1.18213	0.989325	TAF1B;CCNH;GTF2H1;CHD3;MNAT1
Mitochondrial Fatty Acid Beta-Oxidation R-HSA-77289	1936-04-01	0.438545	0.97717	0	0	1.21164	0.998744	ACOT7;PCCA;PCCB;ACSF2
RHO GTPases Activate WASPs And WAVEs R-HSA-5663213	1936-04-01	0.438545	0.97717	0	0	1.21164	0.998744	CYFIP1;WIPF1;NCKAP1L;WASL
RHOH GTPase Cycle R-HSA-9013407	1936-04-01	0.438545	0.97717	0	0	1.21164	0.998744	NSFL1C;ROCK2;LCK;UACA
Fc Epsilon Receptor (FCERI) Signaling R-HSA-2454202	13/130	0.443361	0.97717	0	0	1.07714	0.876117	AHCYL1;FCER1G;SHC1;ITPR1;ITPR2;NFATC1;PIK3R1;GAB2;PSMB9;SLC7A8;LCP2;IKBKG;CARD11
GAG Synthesis Requires Tetrasaccharide Linker Sequence R-HSA-1971475	2026-03-01	0.444231	0.97717	0	0	1.26427	1.02584	SDC2;B3GAT1;XYLT1
Constitutive Signaling By AKT1 E17K In Cancer R-HSA-5674400	2026-03-01	0.444231	0.97717	0	0	1.26427	1.02584	PRR5;AKT3;MLST8
Downstream Signaling Of Activated FGFR4 R-HSA-5654716	2026-03-01	0.444231	0.97717	0	0	1.26427	1.02584	SHC1;FGF18;PIK3R1
Pyroptosis R-HSA-5620971	2026-03-01	0.444231	0.97717	0	0	1.26427	1.02584	IL1B;IL18;ELANE
Signaling By ALK R-HSA-201556	2026-03-01	0.444231	0.97717	0	0	1.26427	1.02584	SHC1;SRC;PIK3R1
Activated NTRK2 Signals Thru FYN R-HSA-9032500	2023-06-01	0.445336	0.97717	0	0	1.9384	1.56802	SRC
Activated NTRK2 Signals Thru PI3K R-HSA-9028335	2023-06-01	0.445336	0.97717	0	0	1.9384	1.56802	PIK3R1
Activation Of C3 And C5 R-HSA-174577	2023-06-01	0.445336	0.97717	0	0	1.9384	1.56802	CFB
Alpha-oxidation Of Phytanate R-HSA-389599	2023-06-01	0.445336	0.97717	0	0	1.9384	1.56802	PHYH
CD22 Mediated BCR Regulation R-HSA-5690714	2023-06-01	0.445336	0.97717	0	0	1.9384	1.56802	CD22
Classical Antibody-Mediated Complement Activation R-HSA-173623	2023-06-01	0.445336	0.97717	0	0	1.9384	1.56802	C1S
Estrogen Biosynthesis R-HSA-193144	2023-06-01	0.445336	0.97717	0	0	1.9384	1.56802	HSD17B2
FLT3 Signaling Thru SRC Family Kinases R-HSA-9706374	2023-06-01	0.445336	0.97717	0	0	1.9384	1.56802	LCK
Fibronectin Matrix Formation R-HSA-1566977	2023-06-01	0.445336	0.97717	0	0	1.9384	1.56802	CEACAM8
MET Activates PI3K/AKT Signaling R-HSA-8851907	2023-06-01	0.445336	0.97717	0	0	1.9384	1.56802	PIK3R1
Methionine Salvage Pathway R-HSA-1237112	2023-06-01	0.445336	0.97717	0	0	1.9384	1.56802	GOLT1A
Microbial Modulation Of RIPK1-mediated Regulated Necrosis R-HSA-9686347	2023-06-01	0.445336	0.97717	0	0	1.9384	1.56802	RIPK3
PTK6 Regulates Cell Cycle R-HSA-8849470	2023-06-01	0.445336	0.97717	0	0	1.9384	1.56802	CDK2
RAS Signaling Downstream Of NF1 Loss-Of-Function Variants R-HSA-6802953	2023-06-01	0.445336	0.97717	0	0	1.9384	1.56802	SPRED2
RUNX1 Regulates Transcription Of Genes Involved In BCR Signaling R-HSA-8939245	2023-06-01	0.445336	0.97717	0	0	1.9384	1.56802	RUNX1
RUNX3 Regulates Immune Response And Cell Migration R-HSA-8949275	2023-06-01	0.445336	0.97717	0	0	1.9384	1.56802	RUNX3
SMAD2/3 Phosphorylation Motif Mutants In Cancer R-HSA-3304356	2023-06-01	0.445336	0.97717	0	0	1.9384	1.56802	SMAD3
Sensory Perception Of Salty Taste R-HSA-9730628	2023-06-01	0.445336	0.97717	0	0	1.9384	1.56802	SCNN1A
Signaling By LRP5 Mutants R-HSA-5339717	2023-06-01	0.445336	0.97717	0	0	1.9384	1.56802	LRP5
Synthesis Of Lipoxins (LX) R-HSA-2142700	2023-06-01	0.445336	0.97717	0	0	1.9384	1.56802	LTC4S
TLR3-mediated TICAM1-dependent Programmed Cell Death R-HSA-9013957	2023-06-01	0.445336	0.97717	0	0	1.9384	1.56802	RIPK3
Virus Assembly And Release R-HSA-168268	2023-06-01	0.445336	0.97717	0	0	1.9384	1.56802	CALR
WNT Mediated Activation Of DVL R-HSA-201688	2023-06-01	0.445336	0.97717	0	0	1.9384	1.56802	CSNK1E
Hyaluronan Metabolism R-HSA-2142845	2016-02-01	0.449304	0.97717	0	0	1.38462	1.10778	HYAL2;CD44
MAP3K8 (TPL2)-dependent MAPK1/3 Activation R-HSA-5684264	2016-02-01	0.449304	0.97717	0	0	1.38462	1.10778	MAP2K1;IKBKG
Nucleotide-like (Purinergic) Receptors R-HSA-418038	2016-02-01	0.449304	0.97717	0	0	1.38462	1.10778	P2RY12;ADORA3
Rap1 Signaling R-HSA-392517	2016-02-01	0.449304	0.97717	0	0	1.38462	1.10778	RNASE3;RAPGEF3
Regulation Of KIT Signaling R-HSA-1433559	2016-02-01	0.449304	0.97717	0	0	1.38462	1.10778	SRC;LCK
Sema3A PAK Dependent Axon Repulsion R-HSA-399954	2016-02-01	0.449304	0.97717	0	0	1.38462	1.10778	NRP1;FES
Transcription Of E2F Targets Under Negative Control By P107 (RBL1) And P130 (RBL2) In Complex With HDAC1 R-HSA-1362300	2016-02-01	0.449304	0.97717	0	0	1.38462	1.10778	LIN54;TFDP1
VLDLR Internalisation And Degradation R-HSA-8866427	2016-02-01	0.449304	0.97717	0	0	1.38462	1.10778	NR1H3;AP2A1
Glucose Metabolism R-HSA-70326	1989-09-01	0.455093	0.988334	0	0	1.0905	0.8585	NUP93;G6PC3;GOLT1A;MDH2;GOT2;SLC37A4;SLC25A12;PFKP;PCK2
Deubiquitination R-HSA-5688426	27/279	0.456262	0.989444	0	0	1.03872	0.815068	USP12;PTEN;WDR20;FOXK2;ARRB1;FOXK1;ARRB2;NOD2;AREG;RNF135;ATXN7;NLRP3;IKBKG;NFRKB;USP47;SMAD3;USP49;RIPK2;USP44;AXIN1;ESR1;HCFC1;PSMB9;ASXL1;CNKSR3;ASXL2;OTUB1
Cooperation Of PDCL (PhLP1) And TRiC/CCT In G-protein Beta Folding R-HSA-6814122	1937-04-01	0.459956	0.993161	0	0	1.17486	0.912422	GNG2;GNG7;GNB5;RGS6
NCAM1 Interactions R-HSA-419037	1937-04-01	0.459956	0.993161	0	0	1.17486	0.912422	CACNA1D;COL9A3;CACNA1C;COL9A2
Triglyceride Metabolism R-HSA-8979227	1937-04-01	0.459956	0.993161	0	0	1.17486	0.912422	GPD2;ABHD5;LPIN1;LPIN2
RHO GTPase Effectors R-HSA-195258	26/269	0.460827	0.993617	0	0	1.03725	0.803592	CYFIP1;RTKN;WIPF1;NCF2;ROCK2;SRC;WASL;IQGAP2;KLC1;PRKCZ;AREG;MYLK;NCKAP1L;YWHAG;NDEL1;RCC2;LIMK2;PRKCD;RHOG;MAPK14;KIF2A;B9D2;MYL9;S100A9;MAD1L1;S100A8
Infectious Disease R-HSA-5663205	91/961	0.467405	0.995731	0	0	1.01419	0.771348	NRP1;CYFIP1;GPR25;AHCYL1;CCNH;WIPF1;AP2A1;WASL;CHD3;COMT;ZDHHC2;ANTXR1;PYCARD;AP1G1;AKT3;C3AR1;RCC1;CTSG;IKBKG;TRIM27;GGT1;YWHAG;SH3GL1;IL10;ENTPD1;MAP2K1;SUPT16H;RIPK2;RPS8;PRMT1;IFNGR2;VPS37C;IL18;VPS37B;GTF2F2;IL17RC;NUP93;NCOR2;FGR;ADCY9;PRKAR1B;LCK;IL1B;DPEP2;ELMO1;SNRPF;DOCK2;VAMP2;CTDP1;ROCK2;SRC;GIPR;SDC2;CUL3;RPN1;GNAI3;ADCY4;ITPR1;ITPR2;FURIN;NOD2;MEFV;ADCY7;GNAI2;RNF135;GNG2;MGAT5;GNG7…
Regulation Of TP53 Activity Thru Phosphorylation R-HSA-6804756	1990-09-01	0.468714	0.995731	0	0	1.07698	0.816093	SUPT16H;PRKAA1;TP53RK;CDK2;PRKAG1;PRKAG2;MAPK14;AURKA;HIPK2
Gap Junction Trafficking And Regulation R-HSA-157858	2027-03-01	0.469441	0.995731	0	0	1.21152	0.916169	GJB2;SRC;DNM1
IRE1alpha Activates Chaperones R-HSA-381070	1948-05-01	0.470712	0.995731	0	0	1.12702	0.849221	ERN1;SHC1;WFS1;ADD1;YIF1A
Retrograde Transport At Trans-Golgi-Network R-HSA-6811440	1948-05-01	0.470712	0.995731	0	0	1.12702	0.849221	VPS53;COG3;RHOBTB3;VTI1A;VPS54
Metabolism Of Vitamins And Cofactors R-HSA-196854	18/186	0.476457	0.995731	0	0	1.03853	0.769941	ABCC1;PDXK;RNLS;SLC23A1;SDC2;MCCC1;NADSYN1;ACACA;PPCDC;PCCA;MTHFD1L;TCN1;FPGS;PCCB;ACP5;FOLR2;NADK;GPIHBP1
ER To Golgi Anterograde Transport R-HSA-199977	13/133	0.47704	0.995731	0	0	1.05004	0.777192	COG3;TRAPPC5;CTSZ;TRAPPC9;ANK1;AREG;CAPZB;STX5;CD59;FOLR2;SEC24D;SEC22A;SPTBN1
Cellular Senescence R-HSA-2559583	16/165	0.478756	0.995731	0	0	1.04083	0.766638	CBX4;RING1;CBX2;MAPK14;ETS1;ETS2;ANAPC10;TFDP1;RPS6KA2;RPS6KA1;CDC16;CDK2;E2F3;TNIK;TNRC6A;MAP2K6
Resolution Of Abasic Sites (AP Sites) R-HSA-73933	1938-04-01	0.481077	0.995731	0	0	1.14024	0.834344	POLD3;NEIL2;MPG;POLE
Acetylcholine Neurotransmitter Release Cycle R-HSA-264642	2017-02-01	0.481408	0.995731	0	0	1.29224	0.94468	SH2D3C;VAMP2
Gastrin-CREB Signaling Pathway Via PKC And MAPK R-HSA-881907	2017-02-01	0.481408	0.995731	0	0	1.29224	0.94468	RPS6KA2;RPS6KA1
Gastrulation R-HSA-9758941	2017-02-01	0.481408	0.995731	0	0	1.29224	0.94468	SMAD3;NANOG
MET Activates PTK2 Signaling R-HSA-8874081	2017-02-01	0.481408	0.995731	0	0	1.29224	0.94468	LAMB3;SRC
Platelet Sensitization By LDL R-HSA-432142	2017-02-01	0.481408	0.995731	0	0	1.29224	0.94468	FGR;MAPK14
SHC-mediated cascade:FGFR3 R-HSA-5654704	2017-02-01	0.481408	0.995731	0	0	1.29224	0.94468	SHC1;FGF18
Trafficking Of GluR2-containing AMPA Receptors R-HSA-416993	2017-02-01	0.481408	0.995731	0	0	1.29224	0.94468	LGALS12;AP2A1
Netrin-1 Signaling R-HSA-373752	1949-05-01	0.489247	0.995731	0	0	1.10135	0.787339	TRIO;MYO10;SRC;WASL;MAPK14
Signaling By FGFR1 R-HSA-5654736	1949-05-01	0.489247	0.995731	0	0	1.10135	0.787339	SPRED2;SHC1;SRC;FGF18;PIK3R1
DDX58/IFIH1-mediated Induction Of Interferon-Alpha/Beta R-HSA-168928	1981-08-01	0.490959	0.995731	0	0	1.06213	0.75559	RNF135;RNF216;CASP10;NKIRAS1;NKIRAS2;TAX1BP1;S100A12;IKBKG
Interconversion Of Nucleotide Di- And Triphosphates R-HSA-499943	2028-03-01	0.494122	0.995731	0	0	1.163	0.819882	RRM2;RRM2B;AK2
Metabolism Of Porphyrins R-HSA-189445	2028-03-01	0.494122	0.995731	0	0	1.163	0.819882	ABCC1;ALAS1;CPOX
Molecules Associated With Elastic Fibres R-HSA-2129379	2028-03-01	0.494122	0.995731	0	0	1.163	0.819882	VTN;ITGB5;LTBP1
APEX1-Independent Resolution Of AP Sites Via Single Nucleotide Replacement Pathway R-HSA-5649702	2023-07-01	0.49724	0.995731	0	0	1.61524	1.12854	NEIL2
Activated NTRK2 Signals Thru RAS R-HSA-9026519	2023-07-01	0.49724	0.995731	0	0	1.61524	1.12854	SHC1
Activated NTRK3 Signals Thru RAS R-HSA-9034864	2023-07-01	0.49724	0.995731	0	0	1.61524	1.12854	SHC1
Activation Of NIMA Kinases NEK9, NEK6, NEK7 R-HSA-2980767	2023-07-01	0.49724	0.995731	0	0	1.61524	1.12854	NEK7
Activation Of RAC1 Downstream Of NMDARs R-HSA-9619229	2023-07-01	0.49724	0.995731	0	0	1.61524	1.12854	CAMKK2
Acyl Chain Remodeling Of DAG And TAG R-HSA-1482883	2023-07-01	0.49724	0.995731	0	0	1.61524	1.12854	PNPLA2
Anchoring Fibril Formation R-HSA-2214320	2023-07-01	0.49724	0.995731	0	0	1.61524	1.12854	LAMB3
Cation-coupled Chloride Cotransporters R-HSA-426117	2023-07-01	0.49724	0.995731	0	0	1.61524	1.12854	SLC12A7
ChREBP Activates Metabolic Gene Expression R-HSA-163765	2023-07-01	0.49724	0.995731	0	0	1.61524	1.12854	ACACA
Constitutive Signaling By NOTCH1 t(7;9)(NOTCH1:M1580 K2555) Translocation Mutant R-HSA-2660826	2023-07-01	0.49724	0.995731	0	0	1.61524	1.12854	NOTCH1
Erythropoietin Activates Phospholipase C Gamma (PLCG) R-HSA-9027277	2023-07-01	0.49724	0.995731	0	0	1.61524	1.12854	EPOR
Erythropoietin Activates STAT5 R-HSA-9027283	2023-07-01	0.49724	0.995731	0	0	1.61524	1.12854	EPOR
FGFR3b Ligand Binding And Activation R-HSA-190371	2023-07-01	0.49724	0.995731	0	0	1.61524	1.12854	FGF18
GLI Proteins Bind Promoters Of Hh Responsive Genes To Promote Transcription R-HSA-5635851	2023-07-01	0.49724	0.995731	0	0	1.61524	1.12854	PTCH2
IkBA Variant Leads To EDA-ID R-HSA-5603029	2023-07-01	0.49724	0.995731	0	0	1.61524	1.12854	IKBKG
Loss Of Function Of SMAD2/3 In Cancer R-HSA-3304349	2023-07-01	0.49724	0.995731	0	0	1.61524	1.12854	SMAD3
Loss Of Function Of TGFBR1 In Cancer R-HSA-3656534	2023-07-01	0.49724	0.995731	0	0	1.61524	1.12854	SMAD3
Loss Of MECP2 Binding Ability To NCoR/SMRT Complex R-HSA-9022537	2023-07-01	0.49724	0.995731	0	0	1.61524	1.12854	NCOR2
Nef Mediated CD8 Down-regulation R-HSA-182218	2023-07-01	0.49724	0.995731	0	0	1.61524	1.12854	AP2A1
Post-transcriptional Silencing By Small RNAs R-HSA-426496	2023-07-01	0.49724	0.995731	0	0	1.61524	1.12854	TNRC6A
Reversal Of Alkylation Damage By DNA Dioxygenases R-HSA-73943	2023-07-01	0.49724	0.995731	0	0	1.61524	1.12854	FTO
STAT5 Activation R-HSA-9645135	2023-07-01	0.49724	0.995731	0	0	1.61524	1.12854	GAB2
Signaling By MAPK Mutants R-HSA-9652817	2023-07-01	0.49724	0.995731	0	0	1.61524	1.12854	DUSP6
Signaling By RNF43 Mutants R-HSA-5340588	2023-07-01	0.49724	0.995731	0	0	1.61524	1.12854	LRP5
TYSND1 Cleaves Peroxisomal Proteins R-HSA-9033500	2023-07-01	0.49724	0.995731	0	0	1.61524	1.12854	PHYH
Terminal Pathway Of Complement R-HSA-166665	2023-07-01	0.49724	0.995731	0	0	1.61524	1.12854	CLU
Vitamin B2 (Riboflavin) Metabolism R-HSA-196843	2023-07-01	0.49724	0.995731	0	0	1.61524	1.12854	ACP5
Vitamin C (Ascorbate) Metabolism R-HSA-196836	2023-07-01	0.49724	0.995731	0	0	1.61524	1.12854	SLC23A1
Wax And Plasmalogen Biosynthesis R-HSA-8848584	2023-07-01	0.49724	0.995731	0	0	1.61524	1.12854	FAR2
Elastic Fibre Formation R-HSA-1566948	1939-04-01	0.501864	0.995731	0	0	1.1076	0.763607	VTN;ITGB5;FURIN;LTBP1
Synthesis Of PA R-HSA-1483166	1939-04-01	0.501864	0.995731	0	0	1.1076	0.763607	GPD2;LPCAT1;AGPAT2;AGPAT4
Transcriptional Regulation By VENTX R-HSA-8853884	1939-04-01	0.501864	0.995731	0	0	1.1076	0.763607	CSF1R;CDC16;ANAPC10;TNRC6A
Macroautophagy R-HSA-1632852	11/114	0.50374	0.995731	0	0	1.035	0.709696	RPTOR;PRKAA1;MTMR3;SRC;ATG10;PRKAG1;MLST8;PRKAG2;WIPI2;AMBRA1;ATG7
Cyclin E Associated Events During G1/S Transition R-HSA-69202	1982-08-01	0.505213	0.995731	0	0	1.04771	0.715353	LIN54;TFDP1;CCNH;AKT3;CDK2;CABLES1;MNAT1;PSMB9
Global Genome Nucleotide Excision Repair (GG-NER) R-HSA-5696399	1982-08-01	0.505213	0.995731	0	0	1.04771	0.715353	POLD3;COPS5;CCNH;GTF2H1;CHD1L;MNAT1;NFRKB;POLE
Organelle Biogenesis And Maintenance R-HSA-1852241	26/275	0.507806	0.995731	0	0	1.01192	0.685731	UNC119B;ALAS1;TRAF3IP1;CHD9;PRKAG1;PRKAG2;NRF1;PKD1;RXRA;TTC21B;CEP72;NPHP4;RAB11FIP3;PPARGC1B;YWHAG;IQCB1;MTX1;SIRT5;CSNK1E;NR1D1;MAPK14;HCFC1;HAUS1;AHI1;B9D2;SDCCAG8
Oxidative Stress Induced Senescence R-HSA-2559580	1993-09-01	0.509105	0.995731	0	0	1.03834	0.700986	TFDP1;RING1;CBX4;CBX2;E2F3;TNIK;MAPK14;TNRC6A;MAP2K6
Constitutive Signaling By Ligand-Responsive EGFR Cancer Variants R-HSA-1236382	2018-02-01	0.512329	0.995731	0	0	1.21141	0.810176	SHC1;PIK3R1
Defective GALNT12 Causes CRCS1 R-HSA-5083636	2018-02-01	0.512329	0.995731	0	0	1.21141	0.810176	GALNT12;MUC2
Defective GALNT3 Causes HFTC R-HSA-5083625	2018-02-01	0.512329	0.995731	0	0	1.21141	0.810176	MUC2;GALNT3
MECP2 Regulates Neuronal Receptors And Channels R-HSA-9022699	2018-02-01	0.512329	0.995731	0	0	1.21141	0.810176	NOTCH1;FKBP5
PI-3K cascade:FGFR3 R-HSA-5654710	2018-02-01	0.512329	0.995731	0	0	1.21141	0.810176	FGF18;PIK3R1
Recycling Of Bile Acids And Salts R-HSA-159418	2018-02-01	0.512329	0.995731	0	0	1.21141	0.810176	RXRA;SLC10A1
Regulation Of NF-kappa B Signaling R-HSA-9758274	2018-02-01	0.512329	0.995731	0	0	1.21141	0.810176	IKBKG;N4BP1
Regulation Of Signaling By CBL R-HSA-912631	2018-02-01	0.512329	0.995731	0	0	1.21141	0.810176	CLSTN1;PIK3R1
Synthesis Of Glycosylphosphatidylinositol (GPI) R-HSA-162710	2018-02-01	0.512329	0.995731	0	0	1.21141	0.810176	DPM2;PIGV
Antigen processing-Cross Presentation R-HSA-1236975	10/104	0.512586	0.995731	0	0	1.03096	0.688978	ITGB5;NCF2;LNPEP;CALR;IKBKG;TLR6;S100A9;S100A8;CTSS;PSMB9
Regulation Of RUNX2 Expression And Activity R-HSA-8939902	1972-07-01	0.515962	0.995731	0	0	1.04364	0.690603	STAT1;HIVEP3;STUB1;ESR1;RUNX2;PPARGC1B;PSMB9
Dectin-2 Family R-HSA-5621480	2029-03-01	0.518215	0.995731	0	0	1.11821	0.735068	CLEC4A;MUC2;FCER1G
Downregulation Of ERBB2 Signaling R-HSA-8863795	2029-03-01	0.518215	0.995731	0	0	1.11821	0.735068	AKT3;STUB1;PTPN12
Downstream Signaling Of Activated FGFR2 R-HSA-5654696	2029-03-01	0.518215	0.995731	0	0	1.11821	0.735068	SHC1;FGF18;PIK3R1
Myogenesis R-HSA-525793	2029-03-01	0.518215	0.995731	0	0	1.11821	0.735068	TCF12;MAPK14;MAP2K6
Signaling By FGFR4 R-HSA-5654743	1940-04-01	0.522277	0.995731	0	0	1.07677	0.699425	SHC1;SRC;FGF18;PIK3R1
IRS-related Events Triggered By IGF1R R-HSA-2428928	1951-05-01	0.525568	0.995731	0	0	1.05335	0.677591	FGF18;GAB2;PIK3R1;IGF1;IGF1R
Transcriptional Activity Of SMAD2/SMAD3:SMAD4 Heterotrimer R-HSA-2173793	1951-05-01	0.525568	0.995731	0	0	1.05335	0.677591	NCOR2;TFDP1;SMAD3;STAT1;FURIN
RAB Geranylgeranylation R-HSA-8873719	1962-06-01	0.52842	0.995731	0	0	1.03828	0.662281	RAB40C;RAB37;RAB34;RAB13;RAB27A;RAB19
TP53 Regulates Transcription Of DNA Repair Genes R-HSA-6796648	1962-06-01	0.52842	0.995731	0	0	1.03828	0.662281	SUPT16H;CTDP1;CCNH;GTF2H1;MNAT1;GTF2F2
Cyclin A:Cdk2-associated Events At S Phase Entry R-HSA-69656	1984-08-01	0.533325	0.995731	0	0	1.02003	0.641216	LIN54;TFDP1;CCNH;AKT3;CDK2;CABLES1;MNAT1;PSMB9
PI5P, PP2A And IER3 Regulate PI3K/AKT Signaling R-HSA-6811558	10/106	0.537552	0.995731	0	0	1.00937	0.626545	LCK;SRC;CLSTN1;FGF18;RHOG;PIK3R1;GAB2;PIK3AP1;ESR1;AREG
Synthesis Of Active Ubiquitin: Roles Of E1 And E2 Enzymes R-HSA-8866652	1930-03-01	0.541673	0.995731	0	0	1.07673	0.660136	UBE2W;UBE2H;UBE2L3
Translation Of Structural Proteins R-HSA-9683701	1930-03-01	0.541673	0.995731	0	0	1.07673	0.660136	ST3GAL4;ST3GAL2;ST3GAL3
Aflatoxin Activation And Detoxification R-HSA-5423646	2019-02-01	0.542007	0.995731	0	0	1.14009	0.698277	DPEP2;GGT1
Ras Activation Upon Ca2+ Influx Thru NMDA Receptor R-HSA-442982	2019-02-01	0.542007	0.995731	0	0	1.14009	0.698277	DLG1;CAMK2G
SHC-mediated cascade:FGFR4 R-HSA-5654719	2019-02-01	0.542007	0.995731	0	0	1.14009	0.698277	SHC1;FGF18
Scavenging By Class A Receptors R-HSA-3000480	2019-02-01	0.542007	0.995731	0	0	1.14009	0.698277	MARCO;CALR
Synthesis, Secretion, And Deacylation Of Ghrelin R-HSA-422085	2019-02-01	0.542007	0.995731	0	0	1.14009	0.698277	GHRL;IGF1
TICAM1, RIP1-mediated IKK Complex Recruitment R-HSA-168927	2019-02-01	0.542007	0.995731	0	0	1.14009	0.698277	RIPK3;IKBKG
Transcription Of E2F Targets Under Negative Control By DREAM Complex R-HSA-1362277	2019-02-01	0.542007	0.995731	0	0	1.14009	0.698277	LIN54;TFDP1
Binding And Uptake Of Ligands By Scavenger Receptors R-HSA-2173782	1941-04-01	0.542281	0.995731	0	0	1.04761	0.641109	MARCO;STAB1;CALR;SCARF1
Dual Incision In GG-NER R-HSA-5696400	1941-04-01	0.542281	0.995731	0	0	1.04761	0.641109	POLD3;GTF2H1;CHD1L;POLE
Apoptotic Execution Phase R-HSA-75153	1952-05-01	0.543299	0.995731	0	0	1.03088	0.628934	GSN;STK24;PRKCD;MAPT;ADD1
Signaling By Non-Receptor Tyrosine Kinases R-HSA-9006927	1952-05-01	0.543299	0.995731	0	0	1.03088	0.628934	DOK1;SYNGAP1;CDK2;ELMO1;ARAP1
Alpha-defensins R-HSA-1462054	2023-08-01	0.54429	0.995731	0	0	1.38442	0.842103	DEFA4
Axonal Growth Inhibition (RHOA Activation) R-HSA-193634	2023-08-01	0.54429	0.995731	0	0	1.38442	0.842103	RTN4
Binding Of TCF/LEF:CTNNB1 To Target Gene Promoters R-HSA-4411364	2023-08-01	0.54429	0.995731	0	0	1.38442	0.842103	RUNX3
CDC6 Association With ORC:origin Complex R-HSA-68689	2023-08-01	0.54429	0.995731	0	0	1.38442	0.842103	SLC25A15
Ca2+ Activated K+ Channels R-HSA-1296052	2023-08-01	0.54429	0.995731	0	0	1.38442	0.842103	KCNMA1
Coenzyme A Biosynthesis R-HSA-196783	2023-08-01	0.54429	0.995731	0	0	1.38442	0.842103	PPCDC
DNA Damage Reversal R-HSA-73942	2023-08-01	0.54429	0.995731	0	0	1.38442	0.842103	FTO
DNA Replication Initiation R-HSA-68952	2023-08-01	0.54429	0.995731	0	0	1.38442	0.842103	POLE
Defective CHST14 Causes EDS, Musculocontractural Type R-HSA-3595174	2023-08-01	0.54429	0.995731	0	0	1.38442	0.842103	CHST14
Defective CHSY1 Causes TPBS R-HSA-3595177	2023-08-01	0.54429	0.995731	0	0	1.38442	0.842103	CHSY1
Defective ST3GAL3 Causes MCT12 And EIEE15 R-HSA-3656243	2023-08-01	0.54429	0.995731	0	0	1.38442	0.842103	ST3GAL3
Defective Factor IX Causes Hemophilia B R-HSA-9668250	2023-08-01	0.54429	0.995731	0	0	1.38442	0.842103	GP9
Fatty Acids Bound To GPR40 (FFAR1) Regulate Insulin Secretion R-HSA-434316	2023-08-01	0.54429	0.995731	0	0	1.38442	0.842103	PLCB2
Formyl Peptide Receptors Bind Formyl Peptides And Many Other Ligands R-HSA-444473	2023-08-01	0.54429	0.995731	0	0	1.38442	0.842103	ANXA1
Inhibition Of Signaling By Overexpressed EGFR R-HSA-5638303	2023-08-01	0.54429	0.995731	0	0	1.38442	0.842103	AREG
InlA-mediated Entry Of Listeria Monocytogenes Into Host Cells R-HSA-8876493	2023-08-01	0.54429	0.995731	0	0	1.38442	0.842103	SRC
Linoleic Acid (LA) Metabolism R-HSA-2046105	2023-08-01	0.54429	0.995731	0	0	1.38442	0.842103	FADS2
Netrin Mediated Repulsion Signals R-HSA-418886	2023-08-01	0.54429	0.995731	0	0	1.38442	0.842103	SRC
Noncanonical Activation Of NOTCH3 R-HSA-9017802	2023-08-01	0.54429	0.995731	0	0	1.38442	0.842103	APH1B
Phosphate Bond Hydrolysis By NTPDase Proteins R-HSA-8850843	2023-08-01	0.54429	0.995731	0	0	1.38442	0.842103	ENTPD1
RUNX1 Regulates Transcription Of Genes Involved In Differentiation Of Keratinocytes R-HSA-8939242	2023-08-01	0.54429	0.995731	0	0	1.38442	0.842103	RUNX1
RUNX3 Regulates WNT Signaling R-HSA-8951430	2023-08-01	0.54429	0.995731	0	0	1.38442	0.842103	RUNX3
RUNX3 Regulates YAP1-mediated Transcription R-HSA-8951671	2023-08-01	0.54429	0.995731	0	0	1.38442	0.842103	RUNX3
Regulation Of Cytoskeletal Remodeling And Cell Spreading By IPP Complex Components R-HSA-446388	2023-08-01	0.54429	0.995731	0	0	1.38442	0.842103	LIMS1
Signaling By TGF-beta Receptor Complex In Cancer R-HSA-3304351	2023-08-01	0.54429	0.995731	0	0	1.38442	0.842103	SMAD3
Sodium/Proton Exchangers R-HSA-425986	2023-08-01	0.54429	0.995731	0	0	1.38442	0.842103	SLC9A9
Synthesis Of Ketone Bodies R-HSA-77111	2023-08-01	0.54429	0.995731	0	0	1.38442	0.842103	HMGCL
Synthesis Of PG R-HSA-1483148	2023-08-01	0.54429	0.995731	0	0	1.38442	0.842103	PLD4
Synthesis Of diphthamide-EEF2 R-HSA-5358493	2023-08-01	0.54429	0.995731	0	0	1.38442	0.842103	DPH5
TRAIL Signaling R-HSA-75158	2023-08-01	0.54429	0.995731	0	0	1.38442	0.842103	CASP10
Signaling By MET R-HSA-6806834	1963-06-01	0.544509	0.995731	0	0	1.02001	0.620033	LAMB3;SHC1;SRC;PIK3R1;EPS15;SH3GL1
Protein Folding R-HSA-391251	1996-09-01	0.54851	0.999994	0	0	1.00237	0.601973	GNG2;GNG7;KIF13A;TBCD;FBXO6;GNB5;PFDN5;RGS6;PFDN6
Phase II - Conjugation Of Compounds R-HSA-156580	10/107	0.549865	0.999994	0	0	0.998909	0.59743	HPGDS;SLC26A1;SULT1E1;GSTP1;ESD;COMT;GGT1;CNDP2;SULT1C4;PAPSS1
G1/S Transition R-HSA-69206	12/129	0.552536	0.999994	0	0	0.993752	0.589529	LIN54;SLC25A15;TFDP1;RRM2;CCNH;AKT3;CDK2;CABLES1;TK1;MNAT1;POLE;PSMB9
Axon Guidance R-HSA-422475	48/519	0.556255	0.999994	0	0	0.987132	0.57898	GRB7;NRP1;CNTNAP1;TRIO;PLXND1;SHC1;ROCK2;SRC;SDC2;CLSTN1;ITGA2B;TREM2;AP2A1;CACNA1D;PIK3R1;WASL;CACNA1C;EFNB2;SYNGAP1;APH1B;DPYSL2;RPS6KA2;RPS6KA1;NCK2;RPL15;SPTBN1;PDLIM7;MAP2K1;CD72;MYO10;RPS8;LIMK2;MYO9B;GAB2;GFRA3;MAPK14;ANK1;DNM1;PSMB9;DNM3;DOK1;DLG1;PTPRA;FES;COL9A3;COL9A2;MYL9;EPHA2
Anchoring Of Basal Body To Plasma Membrane R-HSA-5620912	1997-09-01	0.56137	0.999994	0	0	0.990925	0.572135	IQCB1;AHI1;CEP72;NPHP4;CSNK1E;B9D2;YWHAG;HAUS1;SDCCAG8
Formation Of Incision Complex In GG-NER R-HSA-5696395	1942-04-01	0.561845	0.999994	0	0	1.01999	0.588053	CCNH;GTF2H1;CHD1L;MNAT1
Gamma Carboxylation, Hypusine Formation And Arylsulfatase Activation R-HSA-163841	1942-04-01	0.561845	0.999994	0	0	1.01999	0.588053	BGLAP;DPH5;FURIN;ARSB
Intra-Golgi Traffic R-HSA-6811438	1942-04-01	0.561845	0.999994	0	0	1.01999	0.588053	CUX1;COG3;VTI1A;STX5
tRNA Aminoacylation R-HSA-379724	1942-04-01	0.561845	0.999994	0	0	1.01999	0.588053	LARS2;PPA2;VARS2;CARS2
Estrogen-dependent Gene Expression R-HSA-9018519	11/119	0.562815	0.999994	0	0	0.986813	0.567225	KDM4B;PRMT1;MYB;GREB1;AXIN1;PMEPA1;CXXC5;GTF2F2;ESR1;TNRC6A;RUNX1
Downregulation Of SMAD2/3:SMAD4 Transcriptional Activity R-HSA-2173795	1931-03-01	0.564455	0.999994	0	0	1.03822	0.593752	NCOR2;SMAD3;STAT1
Nicotinate Metabolism R-HSA-196807	1931-03-01	0.564455	0.999994	0	0	1.03822	0.593752	RNLS;NADSYN1;NADK
Pausing And Recovery Of Tat-mediated HIV Elongation R-HSA-167238	1931-03-01	0.564455	0.999994	0	0	1.03822	0.593752	SUPT16H;CTDP1;GTF2F2
Pyruvate Metabolism R-HSA-70268	1931-03-01	0.564455	0.999994	0	0	1.03822	0.593752	RXRA;SLC16A8;SLC16A3
Transferrin Endocytosis And Recycling R-HSA-917977	1931-03-01	0.564455	0.999994	0	0	1.03822	0.593752	STEAP3;ATP6V0E2;ATP6V0A1
Aberrant Regulation Of Mitotic Exit In Cancer Due To RB1 Defects R-HSA-9687136	2020-02-01	0.570403	0.999994	0	0	1.07669	0.604467	CDC16;ANAPC10
CD209 (DC-SIGN) Signaling R-HSA-5621575	2020-02-01	0.570403	0.999994	0	0	1.07669	0.604467	ICAM2;RNASE3
Class I Peroxisomal Membrane Protein Import R-HSA-9603798	2020-02-01	0.570403	0.999994	0	0	1.07669	0.604467	PXMP2;PEX14
Conversion From APC/C:Cdc20 To APC/C:Cdh1 In Late Anaphase R-HSA-176407	2020-02-01	0.570403	0.999994	0	0	1.07669	0.604467	CDC16;ANAPC10
PI-3K cascade:FGFR4 R-HSA-5654720	2020-02-01	0.570403	0.999994	0	0	1.07669	0.604467	FGF18;PIK3R1
Phosphorylation Of APC/C R-HSA-176412	2020-02-01	0.570403	0.999994	0	0	1.07669	0.604467	CDC16;ANAPC10
Regulation Of FZD By Ubiquitination R-HSA-4641263	2020-02-01	0.570403	0.999994	0	0	1.07669	0.604467	LRP5;LGR4
Signaling By Hippo R-HSA-2028269	2020-02-01	0.570403	0.999994	0	0	1.07669	0.604467	STK24;NPHP4
TP53 Regulates Transcription Of Genes Involved In Cytochrome C Release R-HSA-6803204	2020-02-01	0.570403	0.999994	0	0	1.07669	0.604467	STEAP3;TP53BP2
RUNX1 Regulates Transcription Of Genes Involved In Differentiation Of HSCs R-HSA-8939236	1998-09-01	0.574075	0.999994	0	0	0.979737	0.543749	SPI1;CCNH;TAL1;MYB;LMO2;TCF12;MNAT1;RUNX1;PSMB9
ADORA2B Mediated Anti-Inflammatory Cytokine Production R-HSA-9660821	12/131	0.574633	0.999994	0	0	0.976942	0.541249	GPR25;ADCY9;GNG2;PRKAR1B;GIPR;GNG7;ADCY4;GNAI3;NLRP3;GNB5;ADCY7;GNAI2
Beta-catenin Independent WNT Signaling R-HSA-3858494	13/142	0.575065	0.999994	0	0	0.976294	0.540156	WNT5B;ITPR1;ITPR2;NFATC1;AP2A1;ARRB2;NLK;PSMB9;GNG2;GNG7;GNB5;PLCB2;TNRC6A
Interleukin-12 Family Signaling R-HSA-447115	1954-05-01	0.577781	0.999994	0	0	0.988691	0.542357	IL10;SERPINB2;STAT1;P4HB;S100A9
Programmed Cell Death R-HSA-5357801	19/208	0.578785	0.999994	0	0	0.973808	0.532501	GSN;RIPK3;PRKCD;IL18;UACA;ADD1;PSMB9;BCL2L11;TFDP1;STK24;IL1B;AKT3;TP53BP2;NMT1;BMF;STUB1;MAPT;ELANE;YWHAG
Transport Of Vitamins, Nucleosides, And Related Molecules R-HSA-425397	1943-04-01	0.580943	0.999994	0	0	0.993779	0.539724	SLC35B4;SLCO4A1;SLC35C1;NLRP3
Voltage Gated Potassium Channels R-HSA-1296072	1943-04-01	0.580943	0.999994	0	0	0.993779	0.539724	KCNG1;KCNH2;KCNQ1;KCNAB2
Activation Of Pre-Replicative Complex R-HSA-68962	1932-03-01	0.58653	0.999994	0	0	1.00236	0.534792	SLC25A15;CDK2;POLE
Phase 0 - Rapid Depolarisation R-HSA-5576892	1932-03-01	0.58653	0.999994	0	0	1.00236	0.534792	CACNA1C;CAMK2G;FGF11
ATF6 (ATF6-alpha) Activates Chaperone Genes R-HSA-381183	2023-09-01	0.586938	0.999994	0	0	1.2113	0.645422	CALR
Activation Of Ca-permeable Kainate Receptor R-HSA-451308	2023-09-01	0.586938	0.999994	0	0	1.2113	0.645422	DLG1
Calcineurin Activates NFAT R-HSA-2025928	2023-09-01	0.586938	0.999994	0	0	1.2113	0.645422	NFATC1
Chylomicron Assembly R-HSA-8963888	2023-09-01	0.586938	0.999994	0	0	1.2113	0.645422	P4HB
Chylomicron Remodeling R-HSA-8963901	2023-09-01	0.586938	0.999994	0	0	1.2113	0.645422	GPIHBP1
Displacement Of DNA Glycosylase By APEX1 R-HSA-110357	2023-09-01	0.586938	0.999994	0	0	1.2113	0.645422	MPG
Downregulation Of ERBB4 Signaling R-HSA-1253288	2023-09-01	0.586938	0.999994	0	0	1.2113	0.645422	SRC
E2F-enabled Inhibition Of Pre-Replication Complex Formation R-HSA-113507	2023-09-01	0.586938	0.999994	0	0	1.2113	0.645422	SLC25A15
EGFR Interacts With Phospholipase C-gamma R-HSA-212718	2023-09-01	0.586938	0.999994	0	0	1.2113	0.645422	AREG
Formation Of Annular Gap Junctions R-HSA-196025	2023-09-01	0.586938	0.999994	0	0	1.2113	0.645422	DNM1
Highly Calcium Permeable Nicotinic Acetylcholine Receptors R-HSA-629597	2023-09-01	0.586938	0.999994	0	0	1.2113	0.645422	CHRNA5
Interleukin-23 Signaling R-HSA-9020933	2023-09-01	0.586938	0.999994	0	0	1.2113	0.645422	P4HB
Interleukin-9 Signaling R-HSA-8985947	2023-09-01	0.586938	0.999994	0	0	1.2113	0.645422	STAT1
MET Activates RAS Signaling R-HSA-8851805	2023-09-01	0.586938	0.999994	0	0	1.2113	0.645422	SHC1
PI3K/AKT Activation R-HSA-198203	2023-09-01	0.586938	0.999994	0	0	1.2113	0.645422	PIK3R1
PI5P Regulates TP53 Acetylation R-HSA-6811555	2023-09-01	0.586938	0.999994	0	0	1.2113	0.645422	MAP2K6
Prostanoid Ligand Receptors R-HSA-391908	2023-09-01	0.586938	0.999994	0	0	1.2113	0.645422	TBXA2R
RHO GTPases Activate Rhotekin And Rhophilins R-HSA-5666185	2023-09-01	0.586938	0.999994	0	0	1.2113	0.645422	RTKN
Regulation Of PTEN Localization R-HSA-8948747	2023-09-01	0.586938	0.999994	0	0	1.2113	0.645422	PTEN
Regulation Of Commissural Axon Pathfinding By SLIT And ROBO R-HSA-428542	2023-09-01	0.586938	0.999994	0	0	1.2113	0.645422	SRC
Synthesis Of 5-Eicosatetraenoic Acids R-HSA-2142688	2023-09-01	0.586938	0.999994	0	0	1.2113	0.645422	LTC4S
TRIF-mediated Programmed Cell Death R-HSA-2562578	2023-09-01	0.586938	0.999994	0	0	1.2113	0.645422	RIPK3
Transport Of Gamma-Carboxylated Protein Precursors From Endoplasmic Reticulum To Golgi Apparatus R-HSA-159763	2023-09-01	0.586938	0.999994	0	0	1.2113	0.645422	BGLAP
p75NTR Regulates Axonogenesis R-HSA-193697	2023-09-01	0.586938	0.999994	0	0	1.2113	0.645422	RTN4
Citric Acid Cycle (TCA Cycle) R-HSA-71403	2021-02-01	0.597498	0.999994	0	0	1.01997	0.525287	PCDHGA5;MDH2
Cobalamin (Cbl, Vitamin B12) Transport And Metabolism R-HSA-196741	2021-02-01	0.597498	0.999994	0	0	1.01997	0.525287	ABCC1;TCN1
Deregulated CDK5 Triggers Neurodegenerative Pathways In Alzheimers Disease Models R-HSA-8862803	2021-02-01	0.597498	0.999994	0	0	1.01997	0.525287	BCL2L11;CAPN2
Inactivation Of APC/C Via Direct Inhibition Of APC/C Complex R-HSA-141430	2021-02-01	0.597498	0.999994	0	0	1.01997	0.525287	CDC16;ANAPC10
Initial Triggering Of Complement R-HSA-166663	2021-02-01	0.597498	0.999994	0	0	1.01997	0.525287	C1S;CFB
NOTCH2 Activation And Transmission Of Signal To Nucleus R-HSA-2979096	2021-02-01	0.597498	0.999994	0	0	1.01997	0.525287	NEURL1B;APH1B
Negative Regulation Of MET Activity R-HSA-6807004	2021-02-01	0.597498	0.999994	0	0	1.01997	0.525287	EPS15;SH3GL1
Negative Regulation Of NMDA Receptor-Mediated Neuronal Transmission R-HSA-9617324	2021-02-01	0.597498	0.999994	0	0	1.01997	0.525287	DLG1;CAMK2G
Nitric Oxide Stimulates Guanylate Cyclase R-HSA-392154	2021-02-01	0.597498	0.999994	0	0	1.01997	0.525287	KCNMA1;ITPR1
PCNA-Dependent Long Patch Base Excision Repair R-HSA-5651801	2021-02-01	0.597498	0.999994	0	0	1.01997	0.525287	POLD3;POLE
RHO GTPases Activate PAKs R-HSA-5627123	2021-02-01	0.597498	0.999994	0	0	1.01997	0.525287	MYL9;MYLK
Signaling By FGFR3 In Disease R-HSA-5655332	2021-02-01	0.597498	0.999994	0	0	1.01997	0.525287	FGF18;PIK3R1
Unblocking Of NMDA Receptors, Glutamate Binding And Activation R-HSA-438066	2021-02-01	0.597498	0.999994	0	0	1.01997	0.525287	DLG1;CAMK2G
VxPx Cargo-Targeting To Cilium R-HSA-5620916	2021-02-01	0.597498	0.999994	0	0	1.01997	0.525287	PKD1;RAB11FIP3
KEAP1-NFE2L2 Pathway R-HSA-9755511	9/100	0.598981	0.999994	0	0	0.958098	0.491049	NOTCH1;NPLOC4;CUL3;MAFG;AKT3;PRKCD;MAFK;TKT;PSMB9
Interleukin-12 Signaling R-HSA-9020591	1944-04-01	0.599553	0.999994	0	0	0.968881	0.495651	IL10;SERPINB2;P4HB;S100A9
Peptide Hormone Metabolism R-HSA-2980736	1989-08-01	0.600667	0.999994	0	0	0.9568	0.487695	CTSZ;RAB27A;CTSG;KCTD11;GHRL;IGF1;AGXT;VAMP2
Sphingolipid Metabolism R-HSA-428157	1989-08-01	0.600667	0.999994	0	0	0.9568	0.487695	SGPL1;CERK;VAPA;PRKD3;ALDH3B1;ORMDL3;SGMS2;ARSB
Unfolded Protein Response (UPR) R-HSA-381119	1989-08-01	0.600667	0.999994	0	0	0.9568	0.487695	ERN1;CREB3L4;SHC1;WFS1;CREB3L2;CALR;ADD1;YIF1A
Regulation Of PTEN Stability And Activity R-HSA-8948751	1967-06-01	0.606223	0.999994	0	0	0.952912	0.476939	AKT3;PTEN;WWP2;STUB1;TRIM27;PSMB9
HIV Elongation Arrest And Recovery R-HSA-167287	1933-03-01	0.607874	0.999994	0	0	0.968897	0.482305	SUPT16H;CTDP1;GTF2F2
Signaling By WNT In Cancer R-HSA-4791275	1933-03-01	0.607874	0.999994	0	0	0.968897	0.482305	CTBP1;LRP5;AXIN1
Regulation Of IGF Transport And Uptake By IGFBPs R-HSA-381426	11/123	0.607961	0.999994	0	0	0.951358	0.473438	IGFBP4;WFS1;SDC2;STC2;TRIM26;CTSG;IGF1;P4HB;LTBP1;FSTL1;PNPLA2
Chaperonin-mediated Protein Folding R-HSA-390466	1990-08-01	0.61354	0.999994	0	0	0.945079	0.46168	GNG2;GNG7;KIF13A;FBXO6;GNB5;PFDN5;RGS6;PFDN6
Interleukin-10 Signaling R-HSA-6783783	1945-04-01	0.617656	0.999994	0	0	0.945197	0.455418	IL10;IL1RN;IL1B;IL18
Costimulation By CD28 Family R-HSA-388841	1968-06-01	0.620917	0.999994	0	0	0.93749	0.446769	PRR5;LCK;SRC;AKT3;MLST8;PIK3R1
Potassium Channels R-HSA-1296071	9/102	0.623158	0.999994	0	0	0.93739	0.443343	KCNG1;KCNH2;KCNJ5;GNG2;KCNQ1;GNG7;KCNMA1;GNB5;KCNAB2
Acyl Chain Remodelling Of PS R-HSA-1482801	2022-02-01	0.623285	0.999994	0	0	0.968914	0.458055	OSBPL5;OSBPL10
E2F Mediated Regulation Of DNA Replication R-HSA-113510	2022-02-01	0.623285	0.999994	0	0	0.968914	0.458055	SLC25A15;TFDP1
Laminin Interactions R-HSA-3000157	2022-02-01	0.623285	0.999994	0	0	0.968914	0.458055	LAMB3;ITGA6
Response Of Mtb To Phagocytosis R-HSA-9637690	2022-02-01	0.623285	0.999994	0	0	0.968914	0.458055	CTSG;TRIM27
SHC-mediated cascade:FGFR2 R-HSA-5654699	2022-02-01	0.623285	0.999994	0	0	0.968914	0.458055	SHC1;FGF18
AKT Phosphorylates Targets In Nucleus R-HSA-198693	2023-10-01	0.625598	0.999994	0	0	1.07665	0.505	AKT3
Acetylcholine Regulates Insulin Secretion R-HSA-399997	2023-10-01	0.625598	0.999994	0	0	1.07665	0.505	PLCB2
Activation Of AP-1 Family Of Transcription Factors R-HSA-450341	2023-10-01	0.625598	0.999994	0	0	1.07665	0.505	MAPK14
Bicarbonate Transporters R-HSA-425381	2023-10-01	0.625598	0.999994	0	0	1.07665	0.505	SLC4A4
Cohesin Loading Onto Chromatin R-HSA-2470946	2023-10-01	0.625598	0.999994	0	0	1.07665	0.505	PMEPA1
Gamma-carboxylation Of Protein Precursors R-HSA-159740	2023-10-01	0.625598	0.999994	0	0	1.07665	0.505	BGLAP
Gap Junction Degradation R-HSA-190873	2023-10-01	0.625598	0.999994	0	0	1.07665	0.505	DNM1
IRAK1 Recruits IKK Complex R-HSA-937039	2023-10-01	0.625598	0.999994	0	0	1.07665	0.505	IKBKG
Interaction With Cumulus Cells And Zona Pellucida R-HSA-2534343	2023-10-01	0.625598	0.999994	0	0	1.07665	0.505	ADAM30
Ketone Body Metabolism R-HSA-74182	2023-10-01	0.625598	0.999994	0	0	1.07665	0.505	HMGCL
MAPK3 (ERK1) Activation R-HSA-110056	2023-10-01	0.625598	0.999994	0	0	1.07665	0.505	MAP2K1
Neurotoxicity Of Clostridium Toxins R-HSA-168799	2023-10-01	0.625598	0.999994	0	0	1.07665	0.505	VAMP2
Neurotransmitter Clearance R-HSA-112311	2023-10-01	0.625598	0.999994	0	0	1.07665	0.505	COMT
Organic Anion Transporters R-HSA-428643	2023-10-01	0.625598	0.999994	0	0	1.07665	0.505	SLC25A18
Organic Cation Transport R-HSA-549127	2023-10-01	0.625598	0.999994	0	0	1.07665	0.505	RUNX1
PI3K Events In ERBB4 Signaling R-HSA-1250342	2023-10-01	0.625598	0.999994	0	0	1.07665	0.505	PIK3R1
Receptor Mediated Mitophagy R-HSA-8934903	2023-10-01	0.625598	0.999994	0	0	1.07665	0.505	SRC
SLBP Independent Processing Of Histone Pre-mRNAs R-HSA-111367	2023-10-01	0.625598	0.999994	0	0	1.07665	0.505	SNRPF
STAT5 Activation Downstream Of FLT3 ITD Mutants R-HSA-9702518	2023-10-01	0.625598	0.999994	0	0	1.07665	0.505	GAB2
Signal Attenuation R-HSA-74749	2023-10-01	0.625598	0.999994	0	0	1.07665	0.505	SHC1
Signaling By FGFR4 In Disease R-HSA-5655291	2023-10-01	0.625598	0.999994	0	0	1.07665	0.505	PIK3R1
Sodium/Calcium Exchangers R-HSA-425561	2023-10-01	0.625598	0.999994	0	0	1.07665	0.505	SLC8A1
Uptake Of Dietary Cobalamins Into Enterocytes R-HSA-9758881	2023-10-01	0.625598	0.999994	0	0	1.07665	0.505	TCN1
Urea Cycle R-HSA-70635	2023-10-01	0.625598	0.999994	0	0	1.07665	0.505	SLC25A15
Zinc Influx Into Cells By SLC39 Gene Family R-HSA-442380	2023-10-01	0.625598	0.999994	0	0	1.07665	0.505	SLC39A1
Neurexins And Neuroligins R-HSA-6794361	1957-05-01	0.626776	0.999994	0	0	0.931497	0.435163	EPB41L5;NRXN1;NRXN2;APBA2;BEGAIN
Regulated Necrosis R-HSA-5218859	1957-05-01	0.626776	0.999994	0	0	0.931497	0.435163	RIPK3;IL1B;IL18;STUB1;ELANE
Late Phase Of HIV Life Cycle R-HSA-162599	12/136	0.627755	0.999994	0	0	0.937289	0.436406	NUP93;SUPT16H;CTDP1;CCNH;NMT1;VPS37C;RCC1;FURIN;GTF2H1;VPS37B;MNAT1;GTF2F2
DNA Methylation R-HSA-5334118	1934-03-01	0.62847	0.999994	0	0	0.937591	0.435481	UHRF1;DNMT3A;DNMT3B
COPI-mediated Anterograde Transport R-HSA-6807878	1980-07-01	0.630117	0.999994	0	0	0.928861	0.428994	CAPZB;COG3;STX5;CD59;FOLR2;ANK1;SPTBN1
RNA Polymerase II Pre-transcription Events R-HSA-674695	1980-07-01	0.630117	0.999994	0	0	0.928861	0.428994	SUPT16H;CTDP1;CCNH;MLLT1;GTF2H1;MNAT1;GTF2F2
Recruitment Of NuMA To Mitotic Centrosomes R-HSA-380320	1980-07-01	0.630117	0.999994	0	0	0.928861	0.428994	NME7;CEP72;TUBGCP6;CSNK1E;YWHAG;HAUS1;SDCCAG8
HIV Transcription Initiation R-HSA-167161	1946-04-01	0.635238	0.999994	0	0	0.922641	0.418654	CCNH;GTF2H1;MNAT1;GTF2F2
XBP1(S) Activates Chaperone Genes R-HSA-381038	1946-04-01	0.635238	0.999994	0	0	0.922641	0.418654	SHC1;WFS1;ADD1;YIF1A
Diseases Associated With O-glycosylation Of Proteins R-HSA-3906995	1969-06-01	0.635293	0.999994	0	0	0.922558	0.418536	GALNT12;ADAMTS4;NOTCH1;MUC2;GALNT3;NOTCH4
Transcription Of HIV Genome R-HSA-167172	1969-06-01	0.635293	0.999994	0	0	0.922558	0.418536	SUPT16H;CTDP1;CCNH;GTF2H1;MNAT1;GTF2F2
Nervous System Development R-HSA-9675108	49/545	0.638292	0.999994	0	0	0.956076	0.42924	NRP1;CNTNAP1;TRIO;PLXND1;CLSTN1;ITGA2B;TREM2;AP2A1;WASL;SYNGAP1;DPYSL2;RPS6KA2;RPS6KA1;NCK2;MAP2K1;RPS8;GAB2;GFRA3;ANK1;DNM1;DNM3;DOK1;MYL9;EPHA2;GRB7;SHC1;ROCK2;SRC;SDC2;CACNA1D;PIK3R1;CACNA1C;EFNB2;APH1B;RPL15;SPTBN1;PDLIM7;CD72;MYO10;LIMK2;MYO9B;MAPK14;PSMB9;DLG1;PTPRA;FES;PXMP2;COL9A3;COL9A2
Centrosome Maturation R-HSA-380287	1981-07-01	0.643281	0.999994	0	0	0.916258	0.40423	NME7;CEP72;TUBGCP6;CSNK1E;YWHAG;HAUS1;SDCCAG8
Abortive Elongation Of HIV-1 Transcript In Absence Of Tat R-HSA-167242	2023-02-01	0.647774	0.999994	0	0	0.922724	0.400659	CTDP1;GTF2F2
PI-3K cascade:FGFR2 R-HSA-5654695	2023-02-01	0.647774	0.999994	0	0	0.922724	0.400659	FGF18;PIK3R1
RAF-independent MAPK1/3 Activation R-HSA-112409	2023-02-01	0.647774	0.999994	0	0	0.922724	0.400659	MAP2K1;DUSP6
Canonical Retinoid Cycle In Rods (Twilight Vision) R-HSA-2453902	2023-02-01	0.647774	0.999994	0	0	0.922724	0.400659	DHRS9;MYO7A
Triglyceride Catabolism R-HSA-163560	2023-02-01	0.647774	0.999994	0	0	0.922724	0.400659	GPD2;ABHD5
Gene And Protein Expression By JAK-STAT Signaling After Interleukin-12 Stimulation R-HSA-8950505	1935-03-01	0.648305	0.999994	0	0	0.908241	0.393626	IL10;SERPINB2;S100A9
Negative Regulators Of DDX58/IFIH1 Signaling R-HSA-936440	1935-03-01	0.648305	0.999994	0	0	0.908241	0.393626	RNF135;RNF216;TAX1BP1
Regulation Of TNFR1 Signaling R-HSA-5357905	1935-03-01	0.648305	0.999994	0	0	0.908241	0.393626	SPPL2B;TAX1BP1;IKBKG
Signaling By WNT R-HSA-195721	26/294	0.648643	0.999994	0	0	0.939178	0.406545	CTBP1;CUL3;CHD8;ITPR1;LRP5;ITPR2;AP2A1;ASH2L;ARRB2;NLK;GNG2;GNG7;BCL9L;TLE2;WNT5B;CTNNBIP1;AXIN1;NFATC1;CSNK1E;RUNX3;PSMB9;CCDC88C;GNB5;PLCB2;LGR4;TNRC6A
SUMOylation Of RNA Binding Proteins R-HSA-4570464	1947-04-01	0.652286	0.999994	0	0	0.901135	0.38503	NUP93;CBX4;RING1;CBX2
S Phase R-HSA-69242	14/161	0.653119	0.999994	0	0	0.922225	0.392864	LIN54;CCNH;CABLES1;ANAPC10;PSMB9;POLD3;SLC25A15;TFDP1;AKT3;CDC16;CDK2;PMEPA1;MNAT1;POLE
ATF6 (ATF6-alpha) Activates Chaperones R-HSA-381033	2023-11-01	0.66064	0.999994	0	0	0.96893	0.401666	CALR
DSCAM Interactions R-HSA-376172	2023-11-01	0.66064	0.999994	0	0	0.96893	0.401666	MAPK14
Dermatan Sulfate Biosynthesis R-HSA-2022923	2023-11-01	0.66064	0.999994	0	0	0.96893	0.401666	CHST14
Establishment Of Sister Chromatid Cohesion R-HSA-2468052	2023-11-01	0.66064	0.999994	0	0	0.96893	0.401666	PMEPA1
Formation Of Apoptosome R-HSA-111458	2023-11-01	0.66064	0.999994	0	0	0.96893	0.401666	UACA
Free Fatty Acids Regulate Insulin Secretion R-HSA-400451	2023-11-01	0.66064	0.999994	0	0	0.96893	0.401666	PLCB2
Highly Calcium Permeable Postsynaptic Nicotinic Acetylcholine Receptors R-HSA-629594	2023-11-01	0.66064	0.999994	0	0	0.96893	0.401666	CHRNA5
Interleukin-27 Signaling R-HSA-9020956	2023-11-01	0.66064	0.999994	0	0	0.96893	0.401666	STAT1
Interleukin-6 Signaling R-HSA-1059683	2023-11-01	0.66064	0.999994	0	0	0.96893	0.401666	STAT1
Phenylalanine And Tyrosine Metabolism R-HSA-8963691	2023-11-01	0.66064	0.999994	0	0	0.96893	0.401666	FAH
RHO GTPases Activate IQGAPs R-HSA-5626467	2023-11-01	0.66064	0.999994	0	0	0.96893	0.401666	IQGAP2
Regulated Proteolysis Of p75NTR R-HSA-193692	2023-11-01	0.66064	0.999994	0	0	0.96893	0.401666	APH1B
Regulation Of BACH1 Activity R-HSA-9708530	2023-11-01	0.66064	0.999994	0	0	0.96893	0.401666	MAFK
SLBP Dependent Processing Of Replication-Dependent Histone Pre-mRNAs R-HSA-77588	2023-11-01	0.66064	0.999994	0	0	0.96893	0.401666	SNRPF
SUMOylation Of Immune Response Proteins R-HSA-4755510	2023-11-01	0.66064	0.999994	0	0	0.96893	0.401666	IKBKG
Synthesis Of PIPs At Late Endosome Membrane R-HSA-1660517	2023-11-01	0.66064	0.999994	0	0	0.96893	0.401666	VAC14
WNT5A-dependent Internalization Of FZD2, FZD5 And ROR2 R-HSA-5140745	2023-11-01	0.66064	0.999994	0	0	0.96893	0.401666	AP2A1
Downstream TCR Signaling R-HSA-202424	1994-08-01	0.662755	0.999994	0	0	0.900922	0.370594	RIPK2;LCK;INPP5D;PTEN;IKBKG;PIK3R1;CARD11;PSMB9
HSF1-dependent Transactivation R-HSA-3371571	1936-03-01	0.667374	0.999994	0	0	0.88067	0.356147	RPTOR;MLST8;CAMK2G
SMAD2/SMAD3:SMAD4 Heterotrimer Regulates Transcription R-HSA-2173796	1936-03-01	0.667374	0.999994	0	0	0.88067	0.356147	SMAD3;TFDP1;FURIN
Metabolism Of Proteins R-HSA-392499	172/1890	0.667612	0.999994	0	0	0.967046	0.390733	GALNT12;DCAF5;ZDHHC2;UBE2L3;FPGT;FBXO6;TRIM26;TRIM27;NFRKB;RGS6;FBXO9;FBXW12;IGFBP4;RPS8;COG3;SLC35C1;ALG13;MITF;ANK1;HCFC1;NUP93;LARS2;DPM2;PPA2;SLPI;RAB37;RAB34;TRIM13;KCTD11;CARS2;CTBP1;SDC2;CUL3;SEL1L;RPN1;DCUN1D1;MRPL16;DCUN1D2;FBXO44;LTBP1;ART3;APH1B;ATXN7;STC2;ST3GAL4;ST3GAL5;NLRP3;DPH5;ST3GAL6;ST8SIA6;VARS2;ST3GAL2;SPTBN1;ARSB;ST3GAL3;GPIHBP1;UBE2H;CBX5;SMAD3;CBX4;KLHL25;WFS1;CBX2;ZBTB16;…
Post-translational Protein Phosphorylation R-HSA-8957275	9/106	0.6691	0.999994	0	0	0.898535	0.361051	IGFBP4;WFS1;SDC2;STC2;TRIM26;P4HB;LTBP1;FSTL1;PNPLA2
APC/C:Cdc20 Mediated Degradation Of Cyclin B R-HSA-174048	2024-02-01	0.67098	0.999994	0	0	0.880733	0.351426	CDC16;ANAPC10
DARPP-32 Events R-HSA-180024	2024-02-01	0.67098	0.999994	0	0	0.880733	0.351426	PRKAR1B;PDE4D
Defective Intrinsic Pathway For Apoptosis R-HSA-9734009	2024-02-01	0.67098	0.999994	0	0	0.880733	0.351426	BCL2L11;CAPN2
Estrogen-dependent Nuclear Events Downstream Of ESR-membrane Signaling R-HSA-9634638	2024-02-01	0.67098	0.999994	0	0	0.880733	0.351426	AKT3;AREG
Interleukin-6 Family Signaling R-HSA-6783589	2024-02-01	0.67098	0.999994	0	0	0.880733	0.351426	STAT1;CLCF1
Signaling By ERBB2 KD Mutants R-HSA-9664565	2024-02-01	0.67098	0.999994	0	0	0.880733	0.351426	SHC1;PIK3R1
Synthesis Of Bile Acids And Bile Salts Via 7Alpha-Hydroxycholesterol R-HSA-193368	2024-02-01	0.67098	0.999994	0	0	0.880733	0.351426	HSD3B7;RXRA
mTORC1-mediated Signaling R-HSA-166208	2024-02-01	0.67098	0.999994	0	0	0.880733	0.351426	RPTOR;MLST8
rRNA Modification In Nucleus And Cytosol R-HSA-6790901	1960-05-01	0.672173	0.999994	0	0	0.880542	0.349785	PDCD11;MPHOSPH10;WDR46;WDR43;NOP10
UCH Proteinases R-HSA-5689603	1995-08-01	0.674457	0.999994	0	0	0.890518	0.350729	ASXL1;CNKSR3;ASXL2;FOXK2;FOXK1;NFRKB;HCFC1;PSMB9
AURKA Activation By TPX2 R-HSA-8854518	1972-06-01	0.676428	0.999994	0	0	0.880478	0.344205	CEP72;CSNK1E;YWHAG;HAUS1;SDCCAG8;AURKA
Early SARS-CoV-2 Infection Events R-HSA-9772572	1937-03-01	0.685676	0.999994	0	0	0.85472	0.322529	NRP1;SDC2;FURIN
Activation Of RAC1 R-HSA-428540	2023-12-01	0.692405	0.999994	0	0	0.880797	0.323767	NCK2
CD28 Dependent Vav1 Pathway R-HSA-389359	2023-12-01	0.692405	0.999994	0	0	0.880797	0.323767	LCK
CREB1 Phosphorylation Thru Activation Of Adenylate Cyclase R-HSA-442720	2023-12-01	0.692405	0.999994	0	0	0.880797	0.323767	PRKAR1B
Cytosolic Iron-Sulfur Cluster Assembly R-HSA-2564830	2023-12-01	0.692405	0.999994	0	0	0.880797	0.323767	RTEL1
Disorders Of Developmental Biology R-HSA-9675151	2023-12-01	0.692405	0.999994	0	0	0.880797	0.323767	NCOR2
FGFR3 Mutant Receptor Activation R-HSA-2033514	2023-12-01	0.692405	0.999994	0	0	0.880797	0.323767	FGF18
Frs2-mediated Activation R-HSA-170968	2023-12-01	0.692405	0.999994	0	0	0.880797	0.323767	MAP2K1
GRB2 Events In EGFR Signaling R-HSA-179812	2023-12-01	0.692405	0.999994	0	0	0.880797	0.323767	AREG
Interleukin-35 Signaling R-HSA-8984722	2023-12-01	0.692405	0.999994	0	0	0.880797	0.323767	STAT1
Miscellaneous Substrates R-HSA-211958	2023-12-01	0.692405	0.999994	0	0	0.880797	0.323767	CYP4F3
P2Y Receptors R-HSA-417957	2023-12-01	0.692405	0.999994	0	0	0.880797	0.323767	P2RY12
Passive Transport By Aquaporins R-HSA-432047	2023-12-01	0.692405	0.999994	0	0	0.880797	0.323767	AQP10
Pregnenolone Biosynthesis R-HSA-196108	2023-12-01	0.692405	0.999994	0	0	0.880797	0.323767	STARD6
Presynaptic Depolarization And Calcium Channel Opening R-HSA-112308	2023-12-01	0.692405	0.999994	0	0	0.880797	0.323767	CACNA1B
Presynaptic Nicotinic Acetylcholine Receptors R-HSA-622323	2023-12-01	0.692405	0.999994	0	0	0.880797	0.323767	CHRNA5
Pyrimidine Catabolism R-HSA-73621	2023-12-01	0.692405	0.999994	0	0	0.880797	0.323767	UPB1
Vitamin D (Calciferol) Metabolism R-HSA-196791	2023-12-01	0.692405	0.999994	0	0	0.880797	0.323767	LGMN
Assembly And Cell Surface Presentation Of NMDA Receptors R-HSA-9609736	2025-02-01	0.69293	0.999994	0	0	0.842394	0.309012	DLG1;CAMK2G
Gap Junction Trafficking R-HSA-190828	2025-02-01	0.69293	0.999994	0	0	0.842394	0.309012	GJB2;DNM1
Gap-filling DNA Repair Synthesis And Ligation In GG-NER R-HSA-5696397	2025-02-01	0.69293	0.999994	0	0	0.842394	0.309012	POLD3;POLE
Inactivation Of CSF3 (G-CSF) Signaling R-HSA-9705462	2025-02-01	0.69293	0.999994	0	0	0.842394	0.309012	CSF3R;STAT1
Interleukin-7 Signaling R-HSA-1266695	2025-02-01	0.69293	0.999994	0	0	0.842394	0.309012	PIK3R1;RAG2
Resolution Of AP Sites Via Multiple-Nucleotide Patch Replacement Pathway R-HSA-110373	2025-02-01	0.69293	0.999994	0	0	0.842394	0.309012	POLD3;POLE
Hedgehog On State R-HSA-5632684	1985-07-01	0.693102	0.999994	0	0	0.869078	0.318585	EVC2;CUL3;PTCH2;IQCE;ARRB1;ARRB2;PSMB9
Interferon Signaling R-HSA-913531	17/200	0.696991	0.999994	0	0	0.899199	0.324595	IFITM3;TRIM62;RSAD2;BCL11B;STAT1;IFNGR2;PRKCD;NUP93;IFI27;TRIM46;TRIM35;TRIM14;TRIM26;IRF5;TRIM38;CAMK2G;CD44
Extension Of Telomeres R-HSA-180786	1950-04-01	0.700162	0.999994	0	0	0.842225	0.300206	POLD3;RTEL1;CDK2;NOP10
SARS-CoV Infections R-HSA-9679506	32/369	0.70128	0.999994	0	0	0.918678	0.325991	NRP1;ROCK2;SDC2;CUL3;RPN1;AP2A1;FURIN;CHD3;NOD2;COMT;ZDHHC2;RNF135;MGAT5;AKT3;ST3GAL4;NLRP3;IKBKG;ST3GAL2;YWHAG;ST3GAL3;PRMT1;RIPK2;STAT1;RPS8;IFNGR2;IL17RC;NUP93;FXYD2;FXYD1;SNRPF;SEC24D;RCOR1
NoRC Negatively Regulates rRNA Expression R-HSA-427413	1974-06-01	0.702127	0.999994	0	0	0.854487	0.302181	TAF1B;CCNH;DNMT3B;DPEP2;GTF2H1;MNAT1
HSP90 Chaperone Cycle For Steroid Hormone Receptors (SHR) In Presence Of Ligand R-HSA-3371497	1938-03-01	0.703213	0.999994	0	0	0.830254	0.292329	CAPZB;AREG;FKBP5
Cell Junction Organization R-HSA-446728	1986-07-01	0.704823	0.999994	0	0	0.85803	0.300146	CDH5;CD151;DST;LAMB3;ANG;ITGA6;LIMS1
Signaling By FGFR R-HSA-190236	1986-07-01	0.704823	0.999994	0	0	0.85803	0.300146	SPRED2;GALNT3;SHC1;SRC;FGF18;PIK3R1;GTF2F2
Transport Of Bile Salts And Organic Acids, Metal Ions And Amine Compounds R-HSA-425366	1986-07-01	0.704823	0.999994	0	0	0.85803	0.300146	SLC13A3;SLC11A1;SLC16A8;SLC16A3;SLC39A1;RHBG;RUNX1
Visual Phototransduction R-HSA-2187338	1998-08-01	0.708036	0.999994	0	0	0.860691	0.297162	RCVRN;DHRS9;GRK4;SDC2;NMT1;MYO7A;GNB5;GPIHBP1
APC-Cdc20 Mediated Degradation Of Nek2A R-HSA-179409	2026-02-01	0.713655	0.999994	0	0	0.80725	0.27233	CDC16;ANAPC10
Infection With Mycobacterium Tuberculosis R-HSA-9635486	2026-02-01	0.713655	0.999994	0	0	0.80725	0.27233	CTSG;TRIM27
Insulin Receptor Recycling R-HSA-77387	2026-02-01	0.713655	0.999994	0	0	0.80725	0.27233	ATP6V0E2;ATP6V0A1
Interleukin-20 Family Signaling R-HSA-8854691	2026-02-01	0.713655	0.999994	0	0	0.80725	0.27233	STAT1;IL19
Metal Ion SLC Transporters R-HSA-425410	2026-02-01	0.713655	0.999994	0	0	0.80725	0.27233	SLC11A1;SLC39A1
Sulfur Amino Acid Metabolism R-HSA-1614635	2026-02-01	0.713655	0.999994	0	0	0.80725	0.27233	GOLT1A;GOT2
Cytosolic Sensors Of Pathogen-Associated DNA R-HSA-1834949	1963-05-01	0.713762	0.999994	0	0	0.834858	0.281519	RIPK3;NKIRAS1;NKIRAS2;IKBKG;LRRFIP1
SLC Transporter Disorders R-HSA-5619102	1999-08-01	0.71871	0.999994	0	0	0.851185	0.281144	NUP93;SLC2A9;SLC7A7;SLC20A2;SLC35C1;SLC9A9;NLRP3;SLC4A4
Translesion Synthesis By Y Family DNA Polymerases Bypasses Lesions On DNA Template R-HSA-110313	1939-03-01	0.719992	0.999994	0	0	0.807147	0.26516	POLD3;NPLOC4;POLE
Chk1/Chk2(Cds1) Mediated Inactivation Of Cyclin B:Cdk1 Complex R-HSA-75035	2013-01-01	0.721198	0.999994	0	0	0.807353	0.263877	YWHAG
Cytochrome C-Mediated Apoptotic Response R-HSA-111461	2013-01-01	0.721198	0.999994	0	0	0.807353	0.263877	UACA
Degradation Of Cysteine And Homocysteine R-HSA-1614558	2013-01-01	0.721198	0.999994	0	0	0.807353	0.263877	GOT2
Downregulation Of ERBB2:ERBB3 Signaling R-HSA-1358803	2013-01-01	0.721198	0.999994	0	0	0.807353	0.263877	AKT3
FGFR2c Ligand Binding And Activation R-HSA-190375	2013-01-01	0.721198	0.999994	0	0	0.807353	0.263877	FGF18
Glutamate And Glutamine Metabolism R-HSA-8964539	2013-01-01	0.721198	0.999994	0	0	0.807353	0.263877	GOT2
Inhibition Of Replication Initiation Of Damaged DNA By RB1/E2F1 R-HSA-113501	2013-01-01	0.721198	0.999994	0	0	0.807353	0.263877	TFDP1
Mitochondrial Iron-Sulfur Cluster Biogenesis R-HSA-1362409	2013-01-01	0.721198	0.999994	0	0	0.807353	0.263877	ISCA1
Mitotic Telophase/Cytokinesis R-HSA-68884	2013-01-01	0.721198	0.999994	0	0	0.807353	0.263877	PMEPA1
Nucleotide Biosynthesis R-HSA-8956320	2013-01-01	0.721198	0.999994	0	0	0.807353	0.263877	DHODH
Phospholipase C-mediated Cascade; FGFR3 R-HSA-5654227	2013-01-01	0.721198	0.999994	0	0	0.807353	0.263877	FGF18
SHC1 Events In ERBB4 Signaling R-HSA-1250347	2013-01-01	0.721198	0.999994	0	0	0.807353	0.263877	SHC1
TFAP2 (AP-2) Family Regulates Transcription Of Growth Factors And Their Receptors R-HSA-8866910	2013-01-01	0.721198	0.999994	0	0	0.807353	0.263877	ESR1
Activation Of Arylsulfatases R-HSA-1663150	2013-01-01	0.721198	0.999994	0	0	0.807353	0.263877	ARSB
Alpha-Linolenic (Omega3) And Linoleic (Omega6) Acid Metabolism R-HSA-2046104	2013-01-01	0.721198	0.999994	0	0	0.807353	0.263877	FADS2
p75NTR Recruits Signaling Complexes R-HSA-209543	2013-01-01	0.721198	0.999994	0	0	0.807353	0.263877	RIPK2
Generic Transcription Pathway R-HSA-212436	106/1190	0.722381	0.999994	0	0	0.944341	0.307102	ZNF692;STEAP3;SPI1;MAML2;TP53RK;CCNH;MAML1;ITGA2B;LGALS3;CCND3;CCND2;AKT3;MYB;ZNF689;GAMT;SUPT16H;LMO2;MED8;GTF2F2;RUNX3;RUNX2;RUNX1;ZNF710;MAML3;MYL9;ZFPM1;FKBP5;COX19;CSF1R;NOTCH1;NOTCH4;NDRG1;ANAPC10;BCL2L11;ZNF706;TP53BP2;ZNF425;HIVEP3;PPARGC1B;MAP2K6;BANP;CBX5;SMAD3;CRADD;CBX4;CBX2;TNFRSF10C;NR1D1;ESR1;TP53I3;CDC16;CDK2;MNAT1;ZNF496;PRR5;THRA;PRKAG1;PTEN;PRKAG2;ASH2L;CHD3;AREG;RPTOR;CASP10;M…
Chromatin Modifying Enzymes R-HSA-3247509	20/238	0.725918	0.999994	0	0	0.887742	0.284361	KDM4A;BRD1;KDM4B;PRMT7;KDM2B;PRMT1;DNMT3A;ARID5B;ASH2L;CHD3;SUPT3H;HCFC1;JMJD6;NCOR2;ATXN7;PRDM16;PADI2;SMYD3;CLOCK;RCOR1
Protein Ubiquitination R-HSA-8852135	1976-06-01	0.726413	0.999994	0	0	0.829981	0.265293	RNF144A;UBE2W;UBE2H;WAC;PEX14;UBE2L3
SUMOylation Of DNA Damage Response And Repair Proteins R-HSA-3108214	1976-06-01	0.726413	0.999994	0	0	0.829981	0.265293	NUP93;RING1;CBX4;CBX2;PMEPA1;HDAC7
Gap-filling DNA Repair Synthesis And Ligation In TC-NER R-HSA-6782210	1964-05-01	0.726763	0.999994	0	0	0.820662	0.261919	POLD3;CCNH;GTF2H1;MNAT1;POLE
Protein-protein Interactions At Synapses R-HSA-6794362	1988-07-01	0.727364	0.999994	0	0	0.836751	0.266362	EPB41L5;DLG1;PPFIBP2;NRXN1;NRXN2;APBA2;BEGAIN
Formation Of TC-NER Pre-Incision Complex R-HSA-6781823	1952-04-01	0.729331	0.999994	0	0	0.807043	0.254725	COPS5;CCNH;GTF2H1;MNAT1
Acyl Chain Remodelling Of PC R-HSA-1482788	2027-02-01	0.733192	0.999994	0	0	0.774917	0.240494	LPCAT1;MBOAT2
Insulin Processing R-HSA-264876	2027-02-01	0.733192	0.999994	0	0	0.774917	0.240494	RAB27A;VAMP2
Postmitotic Nuclear Pore Complex (NPC) Reformation R-HSA-9615933	2027-02-01	0.733192	0.999994	0	0	0.774917	0.240494	NUP93;RCC1
Signaling By BMP R-HSA-201451	2027-02-01	0.733192	0.999994	0	0	0.774917	0.240494	FSTL1;BMPR1A
Negative Epigenetic Regulation Of rRNA Expression R-HSA-5250941	1977-06-01	0.738021	0.999994	0	0	0.818246	0.248569	TAF1B;CCNH;DNMT3B;DPEP2;GTF2H1;MNAT1
Signaling By Insulin Receptor R-HSA-74752	1977-06-01	0.738021	0.999994	0	0	0.818246	0.248569	SHC1;FGF18;GAB2;PIK3R1;ATP6V0E2;ATP6V0A1
Transcription-Coupled Nucleotide Excision Repair (TC-NER) R-HSA-6781827	1977-06-01	0.738021	0.999994	0	0	0.818246	0.248569	POLD3;COPS5;CCNH;GTF2H1;MNAT1;POLE
Dual Incision In TC-NER R-HSA-6782135	1965-05-01	0.739332	0.999994	0	0	0.80694	0.243702	POLD3;CCNH;GTF2H1;MNAT1;POLE
FOXO-mediated Transcription R-HSA-9614085	1965-05-01	0.739332	0.999994	0	0	0.80694	0.243702	SREBF1;BCL2L11;SMAD3;AKT3;YWHAG
Regulation Of RAS By GAPs R-HSA-5658442	1965-05-01	0.739332	0.999994	0	0	0.80694	0.243702	SPRED2;SYNGAP1;RASA3;CUL3;PSMB9
HIV Infection R-HSA-162906	19/229	0.742177	0.999994	0	0	0.875401	0.261016	SUPT16H;CTDP1;CCNH;VPS37C;AP2A1;GTF2H1;FURIN;VPS37B;GTF2F2;PSMB9;NUP93;AP1G1;LCK;NMT1;ELMO1;RCC1;MNAT1;DOCK2;AP1M1
Insulin Receptor Signaling Cascade R-HSA-74751	1953-04-01	0.743096	0.999994	0	0	0.790529	0.234732	SHC1;FGF18;GAB2;PIK3R1
Nuclear Envelope Breakdown R-HSA-2980766	1953-04-01	0.743096	0.999994	0	0	0.790529	0.234732	NUP93;NEK7;LPIN1;LPIN2
AKT Phosphorylates Targets In Cytosol R-HSA-198323	2014-01-01	0.747296	0.999994	0	0	0.745208	0.217074	AKT3
APC Truncation Mutants Have Impaired AXIN Binding R-HSA-5467337	2014-01-01	0.747296	0.999994	0	0	0.745208	0.217074	AXIN1
Acetylcholine Binding And Downstream Events R-HSA-181431	2014-01-01	0.747296	0.999994	0	0	0.745208	0.217074	CHRNA5
CS/DS Degradation R-HSA-2024101	2014-01-01	0.747296	0.999994	0	0	0.745208	0.217074	ARSB
Creation Of C4 And C2 Activators R-HSA-166786	2014-01-01	0.747296	0.999994	0	0	0.745208	0.217074	C1S
FGFR4 Ligand Binding And Activation R-HSA-190322	2014-01-01	0.747296	0.999994	0	0	0.745208	0.217074	FGF18
Leading Strand Synthesis R-HSA-69109	2014-01-01	0.747296	0.999994	0	0	0.745208	0.217074	POLD3
Lysosphingolipid And LPA Receptors R-HSA-419408	2014-01-01	0.747296	0.999994	0	0	0.745208	0.217074	LPAR2
Methylation R-HSA-156581	2014-01-01	0.747296	0.999994	0	0	0.745208	0.217074	COMT
Mismatch Repair (MMR) Directed By MSH2:MSH3 (MutSbeta) R-HSA-5358606	2014-01-01	0.747296	0.999994	0	0	0.745208	0.217074	POLD3
Prolonged ERK Activation Events R-HSA-169893	2014-01-01	0.747296	0.999994	0	0	0.745208	0.217074	MAP2K1
Removal Of Flap Intermediate R-HSA-69166	2014-01-01	0.747296	0.999994	0	0	0.745208	0.217074	POLD3
Synthesis Of IP2, IP, And Ins In Cytosol R-HSA-1855183	2014-01-01	0.747296	0.999994	0	0	0.745208	0.217074	INPP5A
Synthesis Of Bile Acids And Bile Salts Via 24-Hydroxycholesterol R-HSA-193775	2014-01-01	0.747296	0.999994	0	0	0.745208	0.217074	HSD3B7
Tryptophan Catabolism R-HSA-71240	2014-01-01	0.747296	0.999994	0	0	0.745208	0.217074	SLC7A5
HIV Life Cycle R-HSA-162587	12/149	0.748079	0.999994	0	0	0.847736	0.246052	NUP93;SUPT16H;CTDP1;CCNH;NMT1;VPS37C;RCC1;FURIN;GTF2H1;VPS37B;MNAT1;GTF2F2
Mitotic G2-G2/M Phases R-HSA-453274	15/184	0.749215	0.999994	0	0	0.858881	0.247984	LIN54;CCNH;FBXL18;CSNK1E;HAUS1;AURKA;PSMB9;NME7;CDK2;CEP72;TUBGCP6;E2F3;MNAT1;YWHAG;SDCCAG8
RNA Polymerase I Promoter Clearance R-HSA-73854	1978-06-01	0.749274	0.999994	0	0	0.806836	0.232894	TAF1B;CCNH;DPEP2;GTF2H1;CHD3;MNAT1
Carboxyterminal Post-Translational Modifications Of Tubulin R-HSA-8955332	1941-03-01	0.751318	0.999994	0	0	0.764581	0.218614	TTLL4;NICN1;AGBL2
Antigen Presentation: Folding, Assembly, Peptide Loading Of Class I MHC R-HSA-983170	2028-02-01	0.751582	0.999994	0	0	0.745071	0.212774	CALR;SEC24D
MET Promotes Cell Motility R-HSA-8875878	2028-02-01	0.751582	0.999994	0	0	0.745071	0.212774	LAMB3;SRC
Prefoldin Mediated Transfer Of Substrate To CCT/TriC R-HSA-389957	2028-02-01	0.751582	0.999994	0	0	0.745071	0.212774	PFDN5;PFDN6
RNA Polymerase I Transcription R-HSA-73864	1979-06-01	0.760172	0.999994	0	0	0.79574	0.218201	TAF1B;CCNH;DPEP2;GTF2H1;CHD3;MNAT1
PRC2 Methylates Histones And DNA R-HSA-212300	1942-03-01	0.765893	0.999994	0	0	0.744935	0.198684	DNMT3A;DNMT3B;JARID2
Signaling By FGFR2 In Disease R-HSA-5655253	1942-03-01	0.765893	0.999994	0	0	0.744935	0.198684	FGF18;PIK3R1;GTF2F2
tRNA Modification In Nucleus And Cytosol R-HSA-6782315	1942-03-01	0.765893	0.999994	0	0	0.744935	0.198684	TP53RK;CDKAL1;THADA
TCR Signaling R-HSA-202403	9/116	0.768277	0.999994	0	0	0.814108	0.214603	RIPK2;LCK;INPP5D;PTEN;LCP2;PIK3R1;IKBKG;CARD11;PSMB9
Adherens Junctions Interactions R-HSA-418990	2029-02-01	0.768868	0.999994	0	0	0.717437	0.188568	CDH5;ANG
Budding And Maturation Of HIV Virion R-HSA-162588	2029-02-01	0.768868	0.999994	0	0	0.717437	0.188568	VPS37C;VPS37B
Disassembly Of Destruction Complex And Recruitment Of AXIN To Membrane R-HSA-4641262	2029-02-01	0.768868	0.999994	0	0	0.717437	0.188568	LRP5;AXIN1
FCERI Mediated MAPK Activation R-HSA-2871796	2029-02-01	0.768868	0.999994	0	0	0.717437	0.188568	SHC1;LCP2
FOXO-mediated Transcription Of Oxidative Stress, Metabolic And Neuronal Genes R-HSA-9615017	2029-02-01	0.768868	0.999994	0	0	0.717437	0.188568	SREBF1;SMAD3
Interaction Between L1 And Ankyrins R-HSA-445095	2029-02-01	0.768868	0.999994	0	0	0.717437	0.188568	ANK1;SPTBN1
Negative Regulation Of FGFR3 Signaling R-HSA-5654732	2029-02-01	0.768868	0.999994	0	0	0.717437	0.188568	SRC;FGF18
Processing Of Capped Intronless Pre-mRNA R-HSA-75067	2029-02-01	0.768868	0.999994	0	0	0.717437	0.188568	CSTF1;SNRPF
Regulation Of Necroptotic Cell Death R-HSA-5675482	2029-02-01	0.768868	0.999994	0	0	0.717437	0.188568	RIPK3;STUB1
TNFs Bind Their Physiological Receptors R-HSA-5669034	2029-02-01	0.768868	0.999994	0	0	0.717437	0.188568	TNFSF13;TNFRSF8
Amino Acids Regulate mTORC1 R-HSA-9639288	1955-04-01	0.769013	0.999994	0	0	0.759444	0.199466	RPTOR;MLST8;SH3BP4;ATP6V0E2
CTNNB1 S33 Mutants Not Phosphorylated R-HSA-5358747	2015-01-01	0.770953	0.999994	0	0	0.69194	0.179993	AXIN1
Defects Of Contact Activation System (CAS) And Kallikrein/Kinin System (KKS) R-HSA-9651496	2015-01-01	0.770953	0.999994	0	0	0.69194	0.179993	GP9
Fatty Acids R-HSA-211935	2015-01-01	0.770953	0.999994	0	0	0.69194	0.179993	CYP4F3
Metabolism Of Nitric Oxide: NOS3 Activation And Regulation R-HSA-202131	2015-01-01	0.770953	0.999994	0	0	0.69194	0.179993	WASL
Negative Regulation Of TCF-dependent Signaling By WNT Ligand Antagonists R-HSA-3772470	2015-01-01	0.770953	0.999994	0	0	0.69194	0.179993	LRP5
Organic Cation/Anion/Zwitterion Transport R-HSA-549132	2015-01-01	0.770953	0.999994	0	0	0.69194	0.179993	RUNX1
Phospholipase C-mediated Cascade; FGFR4 R-HSA-5654228	2015-01-01	0.770953	0.999994	0	0	0.69194	0.179993	FGF18
Processive Synthesis On Lagging Strand R-HSA-69183	2015-01-01	0.770953	0.999994	0	0	0.69194	0.179993	POLD3
Response Of EIF2AK1 (HRI) To Heme Deficiency R-HSA-9648895	2015-01-01	0.770953	0.999994	0	0	0.69194	0.179993	PPP1R15A
Signaling By Activin R-HSA-1502540	2015-01-01	0.770953	0.999994	0	0	0.69194	0.179993	SMAD3
TRAF3-dependent IRF Activation Pathway R-HSA-918233	2015-01-01	0.770953	0.999994	0	0	0.69194	0.179993	RNF135
E3 Ubiquitin Ligases Ubiquitinate Target Proteins R-HSA-8866654	1956-04-01	0.781181	0.999994	0	0	0.744798	0.183927	RNF144A;WAC;PEX14;UBE2L3
Downstream Signaling Of Activated FGFR1 R-HSA-5654687	1930-02-01	0.785097	0.999994	0	0	0.691776	0.167374	SHC1;PIK3R1
Endosomal Sorting Complex Required For Transport (ESCRT) R-HSA-917729	1930-02-01	0.785097	0.999994	0	0	0.691776	0.167374	VPS37C;VPS37B
Recognition Of DNA Damage By PCNA-containing Replication Complex R-HSA-110314	1930-02-01	0.785097	0.999994	0	0	0.691776	0.167374	POLD3;POLE
Loss Of Nlp From Mitotic Centrosomes R-HSA-380259	1969-05-01	0.785351	0.999994	0	0	0.756339	0.18275	CEP72;CSNK1E;YWHAG;HAUS1;SDCCAG8
Apoptosis R-HSA-109581	14/178	0.789186	0.999994	0	0	0.825847	0.195522	GSN;PRKCD;UACA;ADD1;PSMB9;BCL2L11;TFDP1;STK24;AKT3;TP53BP2;NMT1;BMF;MAPT;YWHAG
SARS-CoV-2 Infection R-HSA-9694516	23/283	0.790557	0.999994	0	0	0.855368	0.201027	NRP1;PRMT1;RIPK2;STAT1;RPS8;SDC2;RPN1;FURIN;NOD2;ZDHHC2;IL17RC;NUP93;RNF135;MGAT5;AKT3;ST3GAL4;NLRP3;IKBKG;SNRPF;SEC24D;ST3GAL2;YWHAG;ST3GAL3
Neddylation R-HSA-8951664	19/237	0.792337	0.999994	0	0	0.8429	0.196201	FBXW12;KLHL25;CUL3;ZBTB16;DCUN1D1;DCUN1D2;COMMD3;FBXL18;DCAF5;FBXO44;LRRC41;PSMB9;FBXO31;SPSB1;DCAF17;NPLOC4;COPS5;FBXO6;FBXO9
Cell-extracellular Matrix Interactions R-HSA-446353	2016-01-01	0.792396	0.999994	0	0	0.645775	0.150268	LIMS1
FOXO-mediated Transcription Of Cell Death Genes R-HSA-9614657	2016-01-01	0.792396	0.999994	0	0	0.645775	0.150268	BCL2L11
Gap Junction Assembly R-HSA-190861	2016-01-01	0.792396	0.999994	0	0	0.645775	0.150268	GJB2
Heme Degradation R-HSA-189483	2016-01-01	0.792396	0.999994	0	0	0.645775	0.150268	ABCC1
NRIF Signals Cell Death From Nucleus R-HSA-205043	2016-01-01	0.792396	0.999994	0	0	0.645775	0.150268	APH1B
PI3K Events In ERBB2 Signaling R-HSA-1963642	2016-01-01	0.792396	0.999994	0	0	0.645775	0.150268	PIK3R1
Plasma Lipoprotein Assembly R-HSA-8963898	2016-01-01	0.792396	0.999994	0	0	0.645775	0.150268	P4HB
Polo-like Kinase Mediated Events R-HSA-156711	2016-01-01	0.792396	0.999994	0	0	0.645775	0.150268	LIN54
Regulation Of Pyruvate Dehydrogenase (PDH) Complex R-HSA-204174	2016-01-01	0.792396	0.999994	0	0	0.645775	0.150268	RXRA
Spry Regulation Of FGF Signaling R-HSA-1295596	2016-01-01	0.792396	0.999994	0	0	0.645775	0.150268	SRC
Synthesis Of PIPs At Early Endosome Membrane R-HSA-1660516	2016-01-01	0.792396	0.999994	0	0	0.645775	0.150268	VAC14
TGF-beta Receptor Signaling In EMT (Epithelial To Mesenchymal Transition) R-HSA-2173791	2016-01-01	0.792396	0.999994	0	0	0.645775	0.150268	PRKCZ
TRAF6-mediated Induction Of TAK1 Complex Within TLR4 Complex R-HSA-937072	2016-01-01	0.792396	0.999994	0	0	0.645775	0.150268	SARM1
mRNA Decay By 3 To 5 Exoribonuclease R-HSA-429958	2016-01-01	0.792396	0.999994	0	0	0.645775	0.150268	DCPS
p75NTR Signals Via NF-kB R-HSA-193639	2016-01-01	0.792396	0.999994	0	0	0.645775	0.150268	RIPK2
Base-Excision Repair, AP Site Formation R-HSA-73929	1944-03-01	0.79295	0.999994	0	0	0.708518	0.164373	NEIL3;NEIL2;MPG
PI3K Cascade R-HSA-109704	1944-03-01	0.79295	0.999994	0	0	0.708518	0.164373	FGF18;PIK3R1;GAB2
TNF Signaling R-HSA-75893	1944-03-01	0.79295	0.999994	0	0	0.708518	0.164373	SPPL2B;TAX1BP1;IKBKG
Interleukin-4 And Interleukin-13 Signaling R-HSA-6785807	8/107	0.794595	0.999994	0	0	0.782056	0.179812	IL10;IL4R;ANXA1;STAT1;IL1B;IL18;NANOG;PIK3R1
Late Endosomal Microautophagy R-HSA-9615710	1931-02-01	0.800313	0.999994	0	0	0.667884	0.148773	VPS37C;VPS37B
Negative Regulation Of FGFR4 Signaling R-HSA-5654733	1931-02-01	0.800313	0.999994	0	0	0.667884	0.148773	SRC;FGF18
RIPK1-mediated Regulated Necrosis R-HSA-5213460	1931-02-01	0.800313	0.999994	0	0	0.667884	0.148773	RIPK3;STUB1
Nucleotide Excision Repair R-HSA-5696398	8/108	0.8029	0.999994	0	0	0.774192	0.169954	POLD3;COPS5;CCNH;GTF2H1;CHD1L;MNAT1;NFRKB;POLE
Bile Acid And Bile Salt Metabolism R-HSA-194068	1945-03-01	0.805471	0.999994	0	0	0.691611	0.149615	HSD3B7;RXRA;SLC10A1
Intra-Golgi And Retrograde Golgi-to-ER Traffic R-HSA-6811442	14/181	0.808704	0.999994	0	0	0.810876	0.172167	GALNT2;COG3;RHOBTB3;KLC1;CAPZB;KIF2A;CUX1;VPS53;VTI1A;STX5;VPS54;KIF21A;KIF1B;KIF21B
SARS-CoV-2 Activates/Modulates Innate And Adaptive Immune Responses R-HSA-9705671	9/121	0.809108	0.999994	0	0	0.777548	0.164703	NUP93;RNF135;RIPK2;STAT1;NLRP3;IKBKG;NOD2;SEC24D;IL17RC
Activated Point Mutants Of FGFR2 R-HSA-2033519	2017-01-01	0.811833	0.999994	0	0	0.605381	0.126198	FGF18
Activation Of IRF3/IRF7 Mediated By TBK1/IKK Epsilon R-HSA-936964	2017-01-01	0.811833	0.999994	0	0	0.605381	0.126198	SARM1
Beta-catenin Phosphorylation Cascade R-HSA-196299	2017-01-01	0.811833	0.999994	0	0	0.605381	0.126198	AXIN1
Biosynthesis Of DHA-derived SPMs R-HSA-9018677	2017-01-01	0.811833	0.999994	0	0	0.605381	0.126198	LTC4S
FOXO-mediated Transcription Of Cell Cycle Genes R-HSA-9617828	2017-01-01	0.811833	0.999994	0	0	0.605381	0.126198	SMAD3
IL-6-type Cytokine Receptor Ligand Interactions R-HSA-6788467	2017-01-01	0.811833	0.999994	0	0	0.605381	0.126198	CLCF1
KSRP (KHSRP) Binds And Destabilizes mRNA R-HSA-450604	2017-01-01	0.811833	0.999994	0	0	0.605381	0.126198	MAPK14
Removal Of Flap Intermediate From C-strand R-HSA-174437	2017-01-01	0.811833	0.999994	0	0	0.605381	0.126198	POLD3
Synthesis Of PIPs At Golgi Membrane R-HSA-1660514	2017-01-01	0.811833	0.999994	0	0	0.605381	0.126198	VAC14
TNF Receptor Superfamily (TNFSF) Members Mediating Non-Canonical NF-kB Pathway R-HSA-5676594	2017-01-01	0.811833	0.999994	0	0	0.605381	0.126198	LTBR
Translocation Of ZAP-70 To Immunological Synapse R-HSA-202430	2017-01-01	0.811833	0.999994	0	0	0.605381	0.126198	LCK
Vitamin B5 (Pantothenate) Metabolism R-HSA-199220	2017-01-01	0.811833	0.999994	0	0	0.605381	0.126198	PPCDC
Zinc Transporters R-HSA-435354	2017-01-01	0.811833	0.999994	0	0	0.605381	0.126198	SLC39A1
Generation Of Second Messenger Molecules R-HSA-202433	1932-02-01	0.814565	0.999994	0	0	0.645586	0.13241	LCK;LCP2
Termination Of Translesion DNA Synthesis R-HSA-5656169	1932-02-01	0.814565	0.999994	0	0	0.645586	0.13241	POLD3;POLE
RNA Polymerase I Promoter Escape R-HSA-73772	1959-04-01	0.81464	0.999994	0	0	0.704056	0.144338	TAF1B;CCNH;GTF2H1;MNAT1
G2/M Transition R-HSA-69275	14/182	0.81491	0.999994	0	0	0.806004	0.164971	LIN54;CCNH;FBXL18;CSNK1E;HAUS1;AURKA;PSMB9;NME7;CDK2;CEP72;TUBGCP6;MNAT1;YWHAG;SDCCAG8
Base Excision Repair R-HSA-73884	1972-05-01	0.815531	0.999994	0	0	0.722353	0.147299	POLD3;NEIL3;NEIL2;MPG;POLE
Interferon Alpha/Beta Signaling R-HSA-909733	1972-05-01	0.815531	0.999994	0	0	0.722353	0.147299	IFITM3;RSAD2;IFI27;STAT1;IRF5
Signaling By FGFR2 R-HSA-5654738	1972-05-01	0.815531	0.999994	0	0	0.722353	0.147299	SHC1;SRC;FGF18;PIK3R1;GTF2F2
Formation Of beta-catenin:TCF Transactivating Complex R-HSA-201722	1960-04-01	0.824816	0.999994	0	0	0.691445	0.133169	TLE2;ASH2L;RUNX3;BCL9L
Cooperation Of Prefoldin And TriC/CCT In Actin And Tubulin Folding R-HSA-389958	1933-02-01	0.8279	0.999994	0	0	0.624726	0.117987	PFDN5;PFDN6
FGFR2 Mutant Receptor Activation R-HSA-1839126	1933-02-01	0.8279	0.999994	0	0	0.624726	0.117987	FGF18;GTF2F2
IRS-mediated Signaling R-HSA-112399	1947-03-01	0.828602	0.999994	0	0	0.660101	0.124109	FGF18;PIK3R1;GAB2
PKMTs Methylate Histone Lysines R-HSA-3214841	1947-03-01	0.828602	0.999994	0	0	0.660101	0.124109	PRDM16;ASH2L;SMYD3
Sensory Perception Of Taste R-HSA-9717189	1947-03-01	0.828602	0.999994	0	0	0.660101	0.124109	TAS2R40;SCNN1A;PLCB2
Acyl Chain Remodelling Of PG R-HSA-1482925	2018-01-01	0.829451	0.999994	0	0	0.569739	0.106536	LPCAT1
LDL Clearance R-HSA-8964038	2018-01-01	0.829451	0.999994	0	0	0.569739	0.106536	AP2A1
Norepinephrine Neurotransmitter Release Cycle R-HSA-181430	2018-01-01	0.829451	0.999994	0	0	0.569739	0.106536	VAMP2
Phospholipase C-mediated Cascade; FGFR2 R-HSA-5654221	2018-01-01	0.829451	0.999994	0	0	0.569739	0.106536	FGF18
Serotonin Neurotransmitter Release Cycle R-HSA-181429	2018-01-01	0.829451	0.999994	0	0	0.569739	0.106536	VAMP2
Regulation Of PLK1 Activity At G2/M Transition R-HSA-2565942	1987-06-01	0.834965	0.999994	0	0	0.716831	0.129292	CEP72;CSNK1E;YWHAG;HAUS1;SDCCAG8;AURKA
Platelet Degranulation R-HSA-114608	9/125	0.837676	0.999994	0	0	0.750569	0.132944	CLEC3B;ITGA2B;PLEK;PHACTR2;IGF1;LHFPL2;CLU;VCL;FERMT3
Cilium Assembly R-HSA-5617833	14/186	0.838255	0.999994	0	0	0.787085	0.138867	IQCB1;UNC119B;TRAF3IP1;CSNK1E;PKD1;HAUS1;AHI1;TTC21B;CEP72;NPHP4;B9D2;RAB11FIP3;YWHAG;SDCCAG8
Mitotic Prometaphase R-HSA-68877	14/186	0.838255	0.999994	0	0	0.787085	0.138867	RCC2;NEK7;CSNK1E;HAUS1;KIF2A;NME7;CEP72;TUBGCP6;PMEPA1;B9D2;MAD1L1;YWHAG;NDEL1;SDCCAG8
DNA Damage Bypass R-HSA-73893	1948-03-01	0.839256	0.999994	0	0	0.645396	0.113099	POLD3;NPLOC4;POLE
COPI-independent Golgi-to-ER Retrograde Traffic R-HSA-6811436	1934-02-01	0.840365	0.999994	0	0	0.60517	0.105251	CAPZB;GALNT2
Metabolic Disorders Of Biological Oxidation Enzymes R-HSA-5579029	1934-02-01	0.840365	0.999994	0	0	0.60517	0.105251	TBXAS1;GGT1
Negative Regulation Of FGFR2 Signaling R-HSA-5654727	1934-02-01	0.840365	0.999994	0	0	0.60517	0.105251	SRC;FGF18
Nuclear Import Of Rev Protein R-HSA-180746	1934-02-01	0.840365	0.999994	0	0	0.60517	0.105251	NUP93;RCC1
Synthesis Of Bile Acids And Bile Salts R-HSA-192105	1934-02-01	0.840365	0.999994	0	0	0.60517	0.105251	HSD3B7;RXRA
Citric Acid (TCA) Cycle And Respiratory Electron Transport R-HSA-1428517	12/163	0.845032	0.999994	0	0	0.76854	0.129407	COX19;PCDHGA5;NDUFS8;RXRA;MDH2;ADHFE1;NDUFS4;UQCRFS1;NDUFS2;SLC16A8;D2HGDH;SLC16A3
Biosynthesis Of Specialized Proresolving Mediators (SPMs) R-HSA-9018678	2019-01-01	0.84542	0.999994	0	0	0.538057	0.0903514	LTC4S
Defective C1GALT1C1 Causes TNPS R-HSA-5083632	2019-01-01	0.84542	0.999994	0	0	0.538057	0.0903514	MUC2
FRS-mediated FGFR3 Signaling R-HSA-5654706	2019-01-01	0.84542	0.999994	0	0	0.538057	0.0903514	FGF18
GABA Synthesis, Release, Reuptake And Degradation R-HSA-888590	2019-01-01	0.84542	0.999994	0	0	0.538057	0.0903514	VAMP2
Nicotinamide Salvaging R-HSA-197264	2019-01-01	0.84542	0.999994	0	0	0.538057	0.0903514	RNLS
Phase 4 - Resting Membrane Potential R-HSA-5576886	2019-01-01	0.84542	0.999994	0	0	0.538057	0.0903514	KCNK5
Processive Synthesis On C-strand Of Telomere R-HSA-174414	2019-01-01	0.84542	0.999994	0	0	0.538057	0.0903514	POLD3
RHO GTPases Activate CIT R-HSA-5625900	2019-01-01	0.84542	0.999994	0	0	0.538057	0.0903514	MYL9
SUMOylation Of Transcription Factors R-HSA-3232118	2019-01-01	0.84542	0.999994	0	0	0.538057	0.0903514	MITF
Signaling By FGFR2 IIIa TM R-HSA-8851708	2019-01-01	0.84542	0.999994	0	0	0.538057	0.0903514	GTF2F2
Translesion Synthesis By POLH R-HSA-110320	2019-01-01	0.84542	0.999994	0	0	0.538057	0.0903514	NPLOC4
RMTs Methylate Histone Arginines R-HSA-3214858	1949-03-01	0.849332	0.999994	0	0	0.631331	0.103099	PRMT7;PRMT1;DNMT3A
mRNA Splicing - Minor Pathway R-HSA-72165	1949-03-01	0.849332	0.999994	0	0	0.631331	0.103099	SNRPF;GTF2F2;SF3B1
ER-Phagosome Pathway R-HSA-1236974	1989-06-01	0.850404	0.999994	0	0	0.69948	0.113347	IKBKG;TLR6;CALR;S100A9;S100A8;PSMB9
Protein Localization R-HSA-9609507	12/164	0.85068	0.999994	0	0	0.763441	0.123463	CHCHD5;COX19;HMGCL;PHYH;MTX1;VAPA;PXMP2;STX5;AGXT;SLC25A12;VAMP2;PEX14
Metabolism Of Steroid Hormones R-HSA-196071	1935-02-01	0.852005	0.999994	0	0	0.586799	0.0939837	STARD6;HSD17B2
Nucleotide Catabolism R-HSA-8956319	1935-02-01	0.852005	0.999994	0	0	0.586799	0.0939837	ENTPD1;UPB1
Rev-mediated Nuclear Export Of HIV RNA R-HSA-165054	1935-02-01	0.852005	0.999994	0	0	0.586799	0.0939837	NUP93;RCC1
Transport Of SLBP Independent Mature mRNA R-HSA-159227	1935-02-01	0.852005	0.999994	0	0	0.586799	0.0939837	NUP93;NXF1
Peroxisomal Protein Import R-HSA-9033241	1963-04-01	0.852594	0.999994	0	0	0.656178	0.104642	HMGCL;PHYH;AGXT;PEX14
Ub-specific Processing Proteases R-HSA-5689880	15/201	0.853787	0.999994	0	0	0.779642	0.12324	USP47;SMAD3;USP49;USP44;USP12;PTEN;AXIN1;WDR20;ARRB1;ARRB2;AREG;PSMB9;ATXN7;IKBKG;OTUB1
Metabolism Of Steroids R-HSA-8957322	11/153	0.857769	0.999994	0	0	0.749118	0.11493	SREBF1;HSD3B7;RXRA;STARD6;SLC10A1;CHD9;HSD17B2;ELOVL6;SEC24D;ACACA;LGMN
Cargo Trafficking To Periciliary Membrane R-HSA-5620920	1950-03-01	0.858854	0.999994	0	0	0.617864	0.0940121	UNC119B;PKD1;RAB11FIP3
Apoptotic Factor-Mediated Response R-HSA-111471	2020-01-01	0.859895	0.999994	0	0	0.50971	0.0769384	UACA
Defective B3GALT6 Causes EDSP2 And SEMDJL1 R-HSA-4420332	2020-01-01	0.859895	0.999994	0	0	0.50971	0.0769384	SDC2
Defective B3GAT3 Causes JDSSDHD R-HSA-3560801	2020-01-01	0.859895	0.999994	0	0	0.50971	0.0769384	SDC2
Defective B4GALT7 Causes EDS, Progeroid Type R-HSA-3560783	2020-01-01	0.859895	0.999994	0	0	0.50971	0.0769384	SDC2
Diseases Associated With N-glycosylation Of Proteins R-HSA-3781860	2020-01-01	0.859895	0.999994	0	0	0.50971	0.0769384	ALG13
FGFR2 Ligand Binding And Activation R-HSA-190241	2020-01-01	0.859895	0.999994	0	0	0.50971	0.0769384	FGF18
Lagging Strand Synthesis R-HSA-69186	2020-01-01	0.859895	0.999994	0	0	0.50971	0.0769384	POLD3
Phosphorylation Of CD3 And TCR Zeta Chains R-HSA-202427	2020-01-01	0.859895	0.999994	0	0	0.50971	0.0769384	LCK
Processing Of Intronless Pre-mRNAs R-HSA-77595	2020-01-01	0.859895	0.999994	0	0	0.50971	0.0769384	CSTF1
Receptor-type Tyrosine-Protein Phosphatases R-HSA-388844	2020-01-01	0.859895	0.999994	0	0	0.50971	0.0769384	PPFIBP2
Regulation Of Gene Expression In Beta Cells R-HSA-210745	2020-01-01	0.859895	0.999994	0	0	0.50971	0.0769384	AKT3
SHC-mediated cascade:FGFR1 R-HSA-5654688	2020-01-01	0.859895	0.999994	0	0	0.50971	0.0769384	SHC1
Activation Of ATR In Response To Replication Stress R-HSA-176187	1936-02-01	0.862865	0.999994	0	0	0.569509	0.0840007	SLC25A15;CDK2
Nuclear Pore Complex (NPC) Disassembly R-HSA-3301854	1936-02-01	0.862865	0.999994	0	0	0.569509	0.0840007	NUP93;NEK7
Transport Of SLBP Dependant Mature mRNA R-HSA-159230	1936-02-01	0.862865	0.999994	0	0	0.569509	0.0840007	NUP93;NXF1
COPI-dependent Golgi-to-ER Retrograde Traffic R-HSA-6811434	1978-05-01	0.865622	0.999994	0	0	0.662761	0.0956408	KIF2A;KIF1B;KIF21A;KIF21B;KLC1
Nuclear Events Mediated By NFE2L2 R-HSA-9759194	1978-05-01	0.865622	0.999994	0	0	0.662761	0.0956408	NOTCH1;MAFG;MAFK;TKT;PSMB9
Complex I Biogenesis R-HSA-6799198	1951-03-01	0.867843	0.999994	0	0	0.604959	0.0857493	NDUFS8;NDUFS4;NDUFS2
Host Interactions Of HIV Factors R-HSA-162909	9/130	0.868557	0.999994	0	0	0.719354	0.101373	NUP93;AP1G1;LCK;ELMO1;RCC1;AP2A1;DOCK2;AP1M1;PSMB9
Response To Elevated Platelet Cytosolic Ca2+ R-HSA-76005	9/130	0.868557	0.999994	0	0	0.719354	0.101373	CLEC3B;ITGA2B;PLEK;PHACTR2;IGF1;LHFPL2;CLU;VCL;FERMT3
Mitochondrial Protein Import R-HSA-1268020	1965-04-01	0.86896	0.999994	0	0	0.634594	0.0891339	CHCHD5;COX19;MTX1;SLC25A12
Post-translational Modification: Synthesis Of GPI-anchored Proteins R-HSA-163125	1992-06-01	0.871327	0.999994	0	0	0.674967	0.0929686	CPM;DPM2;FOLR2;PIGV;ART3;GPIHBP1
Cell Cycle, Mitotic R-HSA-69278	42/523	0.872127	0.999994	0	0	0.842531	0.115276	LIN54;SRC;CCNH;NCAPG2;ANAPC10;AURKA;POLD3;CCND3;CCND2;AKT3;CEP72;PMEPA1;RCC1;E2F3;TK1;POLE;YWHAG;NDEL1;RRM2;RCC2;NEK7;DYRK1A;CABLES1;FBXL18;CSNK1E;PSMB9;HAUS1;NUP93;SLC25A15;TFDP1;KIF2A;NME7;CDK2;CDC16;TUBGCP6;B9D2;MNAT1;LPIN1;LPIN2;MAD1L1;SDCCAG8;MCPH1
Amyloid Fiber Formation R-HSA-977225	1979-05-01	0.872747	0.999994	0	0	0.653769	0.0889839	APH1B;GSN;FURIN;TGFBI;SORL1
Cleavage Of Damaged Purine R-HSA-110331	1937-02-01	0.87299	0.999994	0	0	0.553206	0.0751425	NEIL3;MPG
DNA Damage Recognition In GG-NER R-HSA-5696394	1937-02-01	0.87299	0.999994	0	0	0.553206	0.0751425	COPS5;NFRKB
Formation Of Fibrin Clot (Clotting Cascade) R-HSA-140877	1937-02-01	0.87299	0.999994	0	0	0.553206	0.0751425	GP9;PRTN3
Interactions Of Rev With Host Cellular Proteins R-HSA-177243	1937-02-01	0.87299	0.999994	0	0	0.553206	0.0751425	NUP93;RCC1
FRS-mediated FGFR4 Signaling R-HSA-5654712	2021-01-01	0.873014	0.999994	0	0	0.484198	0.0657556	FGF18
HS-GAG Degradation R-HSA-2024096	2021-01-01	0.873014	0.999994	0	0	0.484198	0.0657556	SDC2
Intrinsic Pathway Of Fibrin Clot Formation R-HSA-140837	2021-01-01	0.873014	0.999994	0	0	0.484198	0.0657556	GP9
PD-1 Signaling R-HSA-389948	2021-01-01	0.873014	0.999994	0	0	0.484198	0.0657556	LCK
PI-3K cascade:FGFR1 R-HSA-5654689	2021-01-01	0.873014	0.999994	0	0	0.484198	0.0657556	PIK3R1
Signaling By ERBB2 TMD/JMD Mutants R-HSA-9665686	2021-01-01	0.873014	0.999994	0	0	0.484198	0.0657556	SHC1
Synaptic Adhesion-Like Molecules R-HSA-8849932	2021-01-01	0.873014	0.999994	0	0	0.484198	0.0657556	DLG1
SARS-CoV-1 Infection R-HSA-9678108	1952-03-01	0.876324	0.999994	0	0	0.59258	0.0782323	ST3GAL4;ST3GAL2;ST3GAL3
Association Of TriC/CCT With Target Proteins During Biosynthesis R-HSA-390471	1938-02-01	0.882422	0.999994	0	0	0.53781	0.0672717	KIF13A;FBXO6
Negative Regulation Of NOTCH4 Signaling R-HSA-9604323	1953-03-01	0.884317	0.999994	0	0	0.580696	0.0713904	NOTCH4;TACC3;PSMB9
Common Pathway Of Fibrin Clot Formation R-HSA-140875	2022-01-01	0.884906	0.999994	0	0	0.461115	0.0563822	PRTN3
RA Biosynthesis Pathway R-HSA-5365859	2022-01-01	0.884906	0.999994	0	0	0.461115	0.0563822	DHRS9
RNA Polymerase III Transcription Termination R-HSA-73980	2022-01-01	0.884906	0.999994	0	0	0.461115	0.0563822	NFIX
Senescence-Associated Secretory Phenotype (SASP) R-HSA-2559582	1981-05-01	0.886039	0.999994	0	0	0.636494	0.0770123	RPS6KA2;RPS6KA1;CDC16;CDK2;ANAPC10
Drug ADME R-HSA-9748784	1995-06-01	0.889748	0.999994	0	0	0.652107	0.0761771	ABCC1;SULT1E1;GSTP1;GGT1;CNDP2;SULT1C4
SUMOylation Of Ubiquitinylation Proteins R-HSA-3232142	1939-02-01	0.891202	0.999994	0	0	0.523246	0.0602694	NUP93;TRIM27
FBXL7 Down-Regulates AURKA During Mitotic Entry And In Early Mitosis R-HSA-8854050	1954-03-01	0.891846	0.999994	0	0	0.569278	0.0651603	FBXL18;AURKA;PSMB9
Regulation Of RUNX3 Expression And Activity R-HSA-8941858	1954-03-01	0.891846	0.999994	0	0	0.569278	0.0651603	SRC;RUNX3;PSMB9
TCF Dependent Signaling In Response To WNT R-HSA-201681	14/198	0.89493	0.999994	0	0	0.735261	0.0816209	TLE2;CTBP1;CUL3;CHD8;CTNNBIP1;AXIN1;LRP5;ASH2L;CSNK1E;RUNX3;PSMB9;CCDC88C;LGR4;BCL9L
Dopamine Neurotransmitter Release Cycle R-HSA-212676	2023-01-01	0.895685	0.999994	0	0	0.440131	0.0484877	VAMP2
Glutamate Neurotransmitter Release Cycle R-HSA-210500	2023-01-01	0.895685	0.999994	0	0	0.440131	0.0484877	VAMP2
Miscellaneous Transport And Binding Events R-HSA-5223345	2023-01-01	0.895685	0.999994	0	0	0.440131	0.0484877	ADD1
Post-chaperonin Tubulin Folding Pathway R-HSA-389977	2023-01-01	0.895685	0.999994	0	0	0.440131	0.0484877	TBCD
Mitotic Spindle Checkpoint R-HSA-69618	7/110	0.899266	0.999994	0	0	0.657225	0.0697816	KIF2A;RCC2;CDC16;B9D2;MAD1L1;ANAPC10;NDEL1
Class C/3 (Metabotropic Glutamate/Pheromone Receptors) R-HSA-420499	1940-02-01	0.89937	0.999994	0	0	0.509448	0.0540326	TAS2R40;CASR
EML4 And NUDC In Mitotic Spindle Formation R-HSA-9648025	1997-06-01	0.900743	0.999994	0	0	0.637704	0.0666629	KIF2A;RCC2;NEK7;B9D2;MAD1L1;NDEL1
RNA Polymerase II Transcription R-HSA-73857	110/1312	0.904371	0.999994	0	0	0.879648	0.0884182	ZNF692;STEAP3;SPI1;MAML2;TP53RK;CCNH;MAML1;ITGA2B;LGALS3;CCND3;CCND2;AKT3;MYB;ZNF689;GAMT;SUPT16H;LMO2;MED8;GTF2F2;RUNX3;RUNX2;RUNX1;ZNF710;MAML3;SNRPF;MYL9;ZFPM1;FKBP5;COX19;CSF1R;NOTCH1;NOTCH4;NDRG1;ANAPC10;BCL2L11;ZNF706;CSTF1;TP53BP2;ZNF425;HIVEP3;PPARGC1B;MAP2K6;BANP;CBX5;SMAD3;CRADD;CBX4;CBX2;TNFRSF10C;NR1D1;ESR1;TP53I3;CDC16;CDK2;INTS6;MNAT1;ZNF496;PRR5;THRA;PRKAG1;PTEN;PRKAG2;ASH2L;CHD3;A…
FRS-mediated FGFR2 Signaling R-HSA-5654700	2024-01-01	0.905455	0.999994	0	0	0.420972	0.0418101	FGF18
Growth Hormone Receptor Signaling R-HSA-982772	2024-01-01	0.905455	0.999994	0	0	0.420972	0.0418101	STAT1
Hedgehog Off State R-HSA-5610787	1998-06-01	0.905878	0.999994	0	0	0.630738	0.0623492	ADCY9;PRKAR1B;TTC21B;ADCY4;ADCY7;PSMB9
Disorders Of Transmembrane Transporters R-HSA-5619115	12/176	0.906581	0.999994	0	0	0.707107	0.0693493	NUP93;SLC2A9;SLC7A7;ABCB6;SLC20A2;SLC35C1;SLC9A9;SEL1L;ERLIN1;NLRP3;SLC4A4;PSMB9
Cellular Responses To Stress R-HSA-2262752	58/722	0.906629	0.999994	0	0	0.841455	0.0824807	NCF2;CHD9;LIMD1;AREG;ETS1;ETS2;RPTOR;CAPZB;CREB3L4;RPS6KA2;AKT3;CREB3L2;RPS6KA1;MLST8;ABCC1;RING1;RPS8;GPX3;PRKCD;NUP93;NCOR2;ERN1;TFDP1;TNIK;TKT;CLOCK;FKBP5;PPP1R15A;COX19;NOTCH1;SHC1;GSTP1;CUL3;ANAPC10;ADD1;RXRA;SH3BP4;NLRP3;E2F3;RPL15;ATP6V0E2;CAMK2G;MAP2K6;CBX4;WFS1;CBX2;NR1D1;MAPK14;YIF1A;PSMB9;NPLOC4;MAFG;CDK2;CDC16;MAFK;P4HB;CALR;TNRC6A
Intraflagellar Transport R-HSA-5620924	1941-02-01	0.906962	0.999994	0	0	0.496358	0.0484716	TRAF3IP1;TTC21B
Sensory Perception Of Sweet, Bitter, And Umami (Glutamate) Taste R-HSA-9717207	1941-02-01	0.906962	0.999994	0	0	0.496358	0.0484716	TAS2R40;PLCB2
Golgi-to-ER Retrograde Transport R-HSA-8856688	7/112	0.908884	0.999994	0	0	0.644635	0.0615872	CAPZB;KIF2A;GALNT2;KIF21A;KIF1B;KIF21B;KLC1
Diseases Of Programmed Cell Death R-HSA-9645723	1971-04-01	0.908984	0.999994	0	0	0.577573	0.0551162	BCL2L11;DNMT3A;CAPN2;DNMT3B
Cleavage Of Damaged Pyrimidine R-HSA-110329	1942-02-01	0.914016	0.999994	0	0	0.483922	0.0435083	NEIL3;NEIL2
Defective Pyroptosis R-HSA-9710421	1942-02-01	0.914016	0.999994	0	0	0.483922	0.0435083	DNMT3A;DNMT3B
Transport Of Mature mRNA Derived From An Intronless Transcript R-HSA-159231	1942-02-01	0.914016	0.999994	0	0	0.483922	0.0435083	NUP93;NXF1
Fertilization R-HSA-1187000	2025-01-01	0.91431	0.999994	0	0	0.403409	0.0361397	ADAM30
Polymerase Switching On C-strand Of Telomere R-HSA-174411	2025-01-01	0.91431	0.999994	0	0	0.403409	0.0361397	POLD3
Regulation Of IFNA/IFNB Signaling R-HSA-912694	2025-01-01	0.91431	0.999994	0	0	0.403409	0.0361397	STAT1
CDK-mediated Phosphorylation And Removal Of Cdc6 R-HSA-69017	1972-04-01	0.914482	0.999994	0	0	0.569048	0.0508716	CDC16;CDK2;ANAPC10;PSMB9
APC/C-mediated Degradation Of Cell Cycle Proteins R-HSA-174143	1987-05-01	0.918984	0.999994	0	0	0.589725	0.0498239	CDC16;CDK2;ANAPC10;AURKA;PSMB9
APC/C:Cdh1 Mediated Degradation Of Cdc20 And APC/C:Cdh1 Targets In Late Mitosis/Early G1 R-HSA-174178	1973-04-01	0.919681	0.999994	0	0	0.560769	0.0469526	CDC16;ANAPC10;AURKA;PSMB9
Condensation Of Prophase Chromosomes R-HSA-2299718	1943-02-01	0.920564	0.999994	0	0	0.472093	0.0390743	NCAPG2;MCPH1
Retinoid Metabolism And Transport R-HSA-975634	1943-02-01	0.920564	0.999994	0	0	0.472093	0.0390743	SDC2;GPIHBP1
Transport Of Mature mRNAs Derived From Intronless Transcripts R-HSA-159234	1943-02-01	0.920564	0.999994	0	0	0.472093	0.0390743	NUP93;NXF1
Biological Oxidations R-HSA-211859	15/218	0.921108	0.999994	0	0	0.713675	0.0586488	NQO2;SLC26A1;GSTP1;CYP4F3;COMT;PAPSS1;CNDP2;HPGDS;RXRA;SULT1E1;ESD;TBXAS1;DPEP2;GGT1;SULT1C4
Cholesterol Biosynthesis R-HSA-191273	2026-01-01	0.922336	0.999994	0	0	0.387251	0.0313076	SREBF1
FGFR2 Alternative Splicing R-HSA-6803529	2026-01-01	0.922336	0.999994	0	0	0.387251	0.0313076	GTF2F2
TNFR1-induced NFkappaB Signaling Pathway R-HSA-5357956	2026-01-01	0.922336	0.999994	0	0	0.387251	0.0313076	IKBKG
WNT Ligand Biogenesis And Trafficking R-HSA-3238698	2026-01-01	0.922336	0.999994	0	0	0.387251	0.0313076	WNT5B
Gene Expression (Transcription) R-HSA-74160	121/1449	0.922431	0.999994	0	0	0.874751	0.0706299	ZNF692;STEAP3;SPI1;MAML2;TP53RK;CCNH;MAML1;ITGA2B;LGALS3;CCND3;CCND2;AKT3;MYB;ZNF689;GAMT;SUPT16H;LMO2;MED8;GTF2F2;RUNX3;RUNX2;RUNX1;NUP93;DPEP2;ZNF710;MAML3;SNRPF;MYL9;ZFPM1;FKBP5;COX19;CSF1R;NOTCH1;NOTCH4;NDRG1;ANAPC10;BCL2L11;ZNF706;CSTF1;TP53BP2;ZNF425;HIVEP3;PPARGC1B;MAP2K6;BANP;CBX5;SMAD3;CRADD;CBX4;CBX2;TNFRSF10C;NR1D1;ESR1;TP53I3;CDC16;CDK2;INTS6;MNAT1;ZNF496;PRR5;THRA;PRKAG1;PTEN;PRKAG2;…
Iron Uptake And Transport R-HSA-917937	1959-03-01	0.923271	0.999994	0	0	0.518306	0.0413779	STEAP3;ATP6V0E2;ATP6V0A1
ABC-family Proteins Mediated Transport R-HSA-382556	6/102	0.924185	0.999994	0	0	0.604323	0.0476465	ABCC1;ABCB6;SEL1L;ERLIN1;ABCB8;PSMB9
Defective CFTR Causes Cystic Fibrosis R-HSA-5678895	1960-03-01	0.928453	0.999994	0	0	0.509185	0.0377999	SEL1L;ERLIN1;PSMB9
HDACs Deacetylate Histones R-HSA-3214815	1960-03-01	0.928453	0.999994	0	0	0.509185	0.0377999	NCOR2;CHD3;RCOR1
Meiotic Synapsis R-HSA-1221632	1960-03-01	0.928453	0.999994	0	0	0.509185	0.0377999	PMEPA1;SYNE2;SYNE1
Recruitment And ATM-mediated Phosphorylation Of Repair And Signal Proteins At DNA Double Strand Breaks R-HSA-5693565	1960-03-01	0.928453	0.999994	0	0	0.509185	0.0377999	KDM4A;KDM4B;CNKSR3
Endogenous Sterols R-HSA-211976	2027-01-01	0.929611	0.999994	0	0	0.372336	0.0271766	RXRA
Resolution Of D-loop Structures Thru Synthesis-Dependent Strand Annealing (SDSA) R-HSA-5693554	2027-01-01	0.929611	0.999994	0	0	0.372336	0.0271766	RTEL1
Peptide Ligand-Binding Receptors R-HSA-375276	13/196	0.930827	0.999994	0	0	0.686142	0.049184	CX3CR1;ANXA1;RIPK2;NPFF;ECE1;OXT;QRFP;PNOC;C3AR1;F2RL1;NLRP3;GHRL;AGXT
SARS-CoV-2-host Interactions R-HSA-9705683	13/196	0.930827	0.999994	0	0	0.686142	0.049184	RIPK2;STAT1;RPS8;NOD2;IL17RC;NUP93;RNF135;AKT3;NLRP3;IKBKG;SNRPF;SEC24D;YWHAG
Cellular Responses To Stimuli R-HSA-8953897	58/736	0.931201	0.999994	0	0	0.823419	0.0586937	NCF2;CHD9;LIMD1;AREG;ETS1;ETS2;RPTOR;CAPZB;CREB3L4;RPS6KA2;AKT3;CREB3L2;RPS6KA1;MLST8;ABCC1;RING1;RPS8;GPX3;PRKCD;NUP93;NCOR2;ERN1;TFDP1;TNIK;TKT;CLOCK;FKBP5;PPP1R15A;COX19;NOTCH1;SHC1;GSTP1;CUL3;ANAPC10;ADD1;RXRA;SH3BP4;NLRP3;E2F3;RPL15;ATP6V0E2;CAMK2G;MAP2K6;CBX4;WFS1;CBX2;NR1D1;MAPK14;YIF1A;PSMB9;NPLOC4;MAFG;CDK2;CDC16;MAFK;P4HB;CALR;TNRC6A
Respiratory Electron Transport R-HSA-611105	1990-05-01	0.932059	0.999994	0	0	0.568817	0.0400214	COX19;NDUFS8;NDUFS4;UQCRFS1;NDUFS2
Switching Of Origins To A Post-Replicative State R-HSA-69052	1990-05-01	0.932059	0.999994	0	0	0.568817	0.0400214	SLC25A15;CDC16;CDK2;ANAPC10;PSMB9
Glycosphingolipid Metabolism R-HSA-1660662	1945-02-01	0.932277	0.999994	0	0	0.450085	0.0315623	CERK;ARSB
SUMOylation Of DNA Replication Proteins R-HSA-4615885	1945-02-01	0.932277	0.999994	0	0	0.450085	0.0315623	NUP93;AURKA
DNA Double Strand Break Response R-HSA-5693606	1961-03-01	0.933311	0.999994	0	0	0.500378	0.0345346	KDM4A;KDM4B;CNKSR3
Selective Autophagy R-HSA-9663891	1961-03-01	0.933311	0.999994	0	0	0.500378	0.0345346	SRC;PRKAG1;PRKAG2
Digestion And Absorption R-HSA-8963743	2028-01-01	0.936204	0.999994	0	0	0.358526	0.0236346	SLC2A5
Mitophagy R-HSA-5205647	2028-01-01	0.936204	0.999994	0	0	0.358526	0.0236346	SRC
TRAF6 Mediated IRF7 Activation R-HSA-933541	2028-01-01	0.936204	0.999994	0	0	0.358526	0.0236346	RNF135
Synthesis Of DNA R-HSA-69239	7/119	0.936583	0.999994	0	0	0.604111	0.0395799	POLD3;SLC25A15;CDC16;CDK2;POLE;ANAPC10;PSMB9
ABC Transporter Disorders R-HSA-5619084	1977-04-01	0.937752	0.999994	0	0	0.529925	0.0340582	ABCB6;SEL1L;ERLIN1;PSMB9
RHO GTPases Activate PKNs R-HSA-5625740	1962-03-01	0.937863	0.999994	0	0	0.49187	0.031554	AREG;MYL9;YWHAG
Resolution Of Sister Chromatid Cohesion R-HSA-2500257	6/106	0.939288	0.999994	0	0	0.580021	0.0363285	KIF2A;RCC2;PMEPA1;B9D2;MAD1L1;NDEL1
Class B/2 (Secretin Family Receptors) R-HSA-373080	1992-05-01	0.939694	0.999994	0	0	0.555679	0.0345636	GNG2;GIPR;GNG7;PTCH2;GNB5
Autodegradation Of Cdh1 By Cdh1:APC/C R-HSA-174084	1963-03-01	0.942127	0.999994	0	0	0.483646	0.0288328	CDC16;ANAPC10;PSMB9
Acyl Chain Remodelling Of PE R-HSA-1482839	2029-01-01	0.942181	0.999994	0	0	0.345703	0.0205894	MBOAT2
Cristae Formation R-HSA-8949613	2029-01-01	0.942181	0.999994	0	0	0.345703	0.0205894	MTX1
EGR2 And SOX10-mediated Initiation Of Schwann Cell Myelination R-HSA-9619665	2029-01-01	0.942181	0.999994	0	0	0.345703	0.0205894	PXMP2
Peroxisomal Lipid Metabolism R-HSA-390918	2029-01-01	0.942181	0.999994	0	0	0.345703	0.0205894	PHYH
Surfactant Metabolism R-HSA-5683826	2029-01-01	0.942181	0.999994	0	0	0.345703	0.0205894	ZDHHC2
Metabolism Of Fat-Soluble Vitamins R-HSA-6806667	1947-02-01	0.942341	0.999994	0	0	0.430034	0.0255389	SDC2;GPIHBP1
SARS-CoV-2 Modulates Host Translation Machinery R-HSA-9754678	1947-02-01	0.942341	0.999994	0	0	0.430034	0.0255389	RPS8;SNRPF
Viral Messenger RNA Synthesis R-HSA-168325	1947-02-01	0.942341	0.999994	0	0	0.430034	0.0255389	NUP93;GTF2F2
Unattached Kinetochores Signal Amplification Via A MAD2 Inhibitory Signal R-HSA-141444	1993-05-01	0.943215	0.999994	0	0	0.549334	0.0321148	KIF2A;RCC2;B9D2;MAD1L1;NDEL1
Downstream Signaling Events Of B Cell Receptor (BCR) R-HSA-1168372	1979-04-01	0.945326	0.999994	0	0	0.515736	0.0289977	NFATC1;IKBKG;CARD11;PSMB9
Hedgehog Ligand Biogenesis R-HSA-5358346	1964-03-01	0.946117	0.999994	0	0	0.475691	0.0263479	SEL1L;P4HB;PSMB9
Regulation Of APC/C Activators Between G1/S And Early Anaphase R-HSA-176408	1980-04-01	0.948787	0.999994	0	0	0.508922	0.0267543	CDC16;CDK2;ANAPC10;PSMB9
Cytochrome P450 - Arranged By Substrate Type R-HSA-211897	1965-03-01	0.949851	0.999994	0	0	0.467992	0.0240784	RXRA;CYP4F3;TBXAS1
p53-Dependent G1 DNA Damage Response R-HSA-69563	1965-03-01	0.949851	0.999994	0	0	0.467992	0.0240784	CDK2;ZNF385A;PSMB9
DNA Strand Elongation R-HSA-69190	1931-01-01	0.952507	0.999994	0	0	0.32262	0.0156981	POLD3
Metalloprotease DUBs R-HSA-5689901	1931-01-01	0.952507	0.999994	0	0	0.32262	0.0156981	NLRP3
Activation Of NF-kappaB In B Cells R-HSA-1169091	1966-03-01	0.953342	0.999994	0	0	0.460538	0.0220054	IKBKG;CARD11;PSMB9
Formation Of Ternary Complex, And Subsequently, 43S Complex R-HSA-72695	1950-02-01	0.95481	0.999994	0	0	0.40309	0.0186402	RPS8;EIF3A
Neurotransmitter Release Cycle R-HSA-112310	1950-02-01	0.95481	0.999994	0	0	0.40309	0.0186402	SH2D3C;VAMP2
Mitochondrial Translation Elongation R-HSA-5389840	1982-04-01	0.955115	0.999994	0	0	0.495818	0.0227698	GFM1;MRPS23;MRPL16;MRPS7
APC/C:Cdc20 Mediated Degradation Of Securin R-HSA-174154	1967-03-01	0.956604	0.999994	0	0	0.453317	0.0201116	CDC16;ANAPC10;PSMB9
G1/S DNA Damage Checkpoints R-HSA-69615	1967-03-01	0.956604	0.999994	0	0	0.453317	0.0201116	CDK2;ZNF385A;PSMB9
HDR Thru Homologous Recombination (HRR) R-HSA-5685942	1967-03-01	0.956604	0.999994	0	0	0.453317	0.0201116	POLD3;RTEL1;POLE
Mitotic Prophase R-HSA-68875	6/112	0.956936	0.999994	0	0	0.547008	0.0240784	NUP93;NEK7;NCAPG2;LPIN1;LPIN2;MCPH1
Defective TPR May Confer Susceptibility Towards Thyroid Papillary Carcinoma (TPC) R-HSA-5619107	1932-01-01	0.956956	0.999994	0	0	0.312196	0.0137358	NUP93
RNA Polymerase I Promoter Opening R-HSA-73728	1932-01-01	0.956956	0.999994	0	0	0.312196	0.0137358	DPEP2
DNA Repair R-HSA-73894	21/310	0.957835	0.999994	0	0	0.70072	0.0301871	FTO;KDM4A;RTEL1;KDM4B;CCNH;MPG;FANCA;GTF2H1;CHD1L;MSH6;POLD3;NEIL3;NEIL2;NPLOC4;COPS5;CNKSR3;CDK2;MNAT1;NFRKB;POLE;NHEJ1
Diseases Of DNA Repair R-HSA-9675135	1951-02-01	0.958359	0.999994	0	0	0.394842	0.0167936	MSH6;NEIL3
Keratinization R-HSA-6805567	13/208	0.958696	0.999994	0	0	0.643488	0.0271432	ST14;CSTA;CDSN;KRT23;FURIN;PCSK6;EVPL;RCAN1;KRT17;PKP2;KRTAP5-1;PRSS8;TGM5
Degradation Of Beta-Catenin By Destruction Complex R-HSA-195253	1984-04-01	0.960714	0.999994	0	0	0.483369	0.0193727	TLE2;CTBP1;AXIN1;PSMB9
Negative Regulation Of FGFR1 Signaling R-HSA-5654726	1933-01-01	0.960989	0.999994	0	0	0.302423	0.012034	SRC
Striated Muscle Contraction R-HSA-390522	1933-01-01	0.960989	0.999994	0	0	0.302423	0.012034	TMOD2
Telomere C-strand (Lagging Strand) Synthesis R-HSA-174417	1933-01-01	0.960989	0.999994	0	0	0.302423	0.012034	POLD3
Metabolism Of Non-Coding RNA R-HSA-194441	1952-02-01	0.961641	0.999994	0	0	0.386923	0.0151343	NUP93;SNRPF
Orc1 Removal From Chromatin R-HSA-68949	1969-03-01	0.962498	0.999994	0	0	0.439532	0.0168002	SLC25A15;CDK2;PSMB9
Resolution Of D-Loop Structures R-HSA-5693537	1934-01-01	0.964645	0.999994	0	0	0.293243	0.0105554	RTEL1
Degradation Of AXIN R-HSA-4641257	1954-02-01	0.967474	0.999994	0	0	0.372001	0.0123008	AXIN1;PSMB9
NEP/NS2 Interacts With Cellular Export Machinery R-HSA-168333	1935-01-01	0.967958	0.999994	0	0	0.284602	0.00926862	NUP93
SUMOylation Of SUMOylation Proteins R-HSA-4085377	1935-01-01	0.967958	0.999994	0	0	0.284602	0.00926862	NUP93
Transport Of Ribonucleoproteins Into Host Nucleus R-HSA-168271	1935-01-01	0.967958	0.999994	0	0	0.284602	0.00926862	NUP93
Vpr-mediated Nuclear Import Of PICs R-HSA-180910	1935-01-01	0.967958	0.999994	0	0	0.284602	0.00926862	NUP93
Cdc20:Phospho-APC/C Mediated Degradation Of Cyclin A R-HSA-174184	1972-03-01	0.969944	0.999994	0	0	0.420352	0.0128281	CDC16;ANAPC10;PSMB9
Meiosis R-HSA-1500620	1988-04-01	0.97002	0.999994	0	0	0.460249	0.0140092	CDK2;PMEPA1;SYNE2;SYNE1
Mitochondrial Translation R-HSA-5368287	1988-04-01	0.97002	0.999994	0	0	0.460249	0.0140092	GFM1;MRPS23;MRPL16;MRPS7
PCP/CE Pathway R-HSA-4086400	1988-04-01	0.97002	0.999994	0	0	0.460249	0.0140092	WNT5B;AP2A1;ARRB2;PSMB9
Regulation Of mRNA Stability By Proteins That Bind AU-rich Elements R-HSA-450531	1988-04-01	0.97002	0.999994	0	0	0.460249	0.0140092	PRKCD;TNFSF13;MAPK14;PSMB9
Degradation Of DVL R-HSA-4641258	1955-02-01	0.97006	0.999994	0	0	0.364962	0.0110937	CUL3;PSMB9
Hh Mutants Are Degraded By ERAD R-HSA-5362768	1955-02-01	0.97006	0.999994	0	0	0.364962	0.0110937	SEL1L;PSMB9
Activated PKN1 Stimulates Transcription Of Androgen Receptor Regulated KLK2 And KLK3 R-HSA-5625886	1936-01-01	0.97096	0.999994	0	0	0.276455	0.00814707	AREG
Export Of Viral Ribonucleoproteins From Nucleus R-HSA-168274	1936-01-01	0.97096	0.999994	0	0	0.276455	0.00814707	NUP93
Transcriptional Regulation By AP-2 (TFAP2) Family Of Transcription Factors R-HSA-8864260	1936-01-01	0.97096	0.999994	0	0	0.276455	0.00814707	ESR1
RHO GTPases Activate Formins R-HSA-5663220	6/119	0.971563	0.999994	0	0	0.512923	0.0147973	KIF2A;SRC;RCC2;B9D2;MAD1L1;NDEL1
APC:Cdc20 Mediated Degradation Of Cell Cycle Proteins Before Cycle Checkpoint Satisfied R-HSA-179419	1973-03-01	0.972098	0.999994	0	0	0.414324	0.011725	CDC16;ANAPC10;PSMB9
tRNA Processing R-HSA-72306	5/105	0.973116	0.999994	0	0	0.483092	0.0131651	NUP93;TP53RK;CDKAL1;FAM98B;THADA
DNA Double-Strand Break Repair R-HSA-5693532	8/149	0.973427	0.999994	0	0	0.547824	0.0147541	POLD3;KDM4A;RTEL1;KDM4B;CDK2;CNKSR3;POLE;NHEJ1
Defective B3GALTL Causes PpS R-HSA-5083635	1937-01-01	0.973682	0.999994	0	0	0.268761	0.00716811	ADAMTS4
SIRT1 Negatively Regulates rRNA Expression R-HSA-427359	1937-01-01	0.973682	0.999994	0	0	0.268761	0.00716811	TAF1B
MAPK6/MAPK4 Signaling R-HSA-5687128	1990-04-01	0.973859	0.999994	0	0	0.449496	0.0119066	CCND3;RAG2;TNRC6A;PSMB9
Positive Epigenetic Regulation Of rRNA Expression R-HSA-5250913	1974-03-01	0.974105	0.999994	0	0	0.408466	0.0107167	TAF1B;CHD3;SF3B1
Ribosomal Scanning And Start Codon Recognition R-HSA-72702	1957-02-01	0.974651	0.999994	0	0	0.351651	0.00902895	RPS8;EIF3A
Translation Initiation Complex Formation R-HSA-72649	1957-02-01	0.974651	0.999994	0	0	0.351651	0.00902895	RPS8;EIF3A
tRNA Processing In Nucleus R-HSA-6784531	1957-02-01	0.974651	0.999994	0	0	0.351651	0.00902895	NUP93;FAM98B
HATs Acetylate Histones R-HSA-3214847	5/106	0.974791	0.999994	0	0	0.478283	0.0122117	BRD1;ATXN7;CLOCK;SUPT3H;HCFC1
APC/C:Cdc20 Mediated Degradation Of Mitotic Proteins R-HSA-176409	1975-03-01	0.975974	0.999994	0	0	0.40277	0.00979497	CDC16;ANAPC10;PSMB9
Assembly Of ORC Complex At Origin Of Replication R-HSA-68616	1938-01-01	0.976148	0.999994	0	0	0.261483	0.00631246	SLC25A15
Fanconi Anemia Pathway R-HSA-6783310	1938-01-01	0.976148	0.999994	0	0	0.261483	0.00631246	FANCA
Interactions Of Vpr With Host Cellular Proteins R-HSA-176033	1938-01-01	0.976148	0.999994	0	0	0.261483	0.00631246	NUP93
O-glycosylation Of TSR Domain-Containing Proteins R-HSA-5173214	1938-01-01	0.976148	0.999994	0	0	0.261483	0.00631246	ADAMTS4
mRNA Activation Upon Binding Of Cap-Binding Complex And eIFs, Subsequent Binding To 43S R-HSA-72662	1958-02-01	0.976683	0.999994	0	0	0.345353	0.00814787	RPS8;EIF3A
Hh Mutants Abrogate Ligand Secretion R-HSA-5387390	1958-02-01	0.976683	0.999994	0	0	0.345353	0.00814787	SEL1L;PSMB9
Telomere Maintenance R-HSA-157579	1992-04-01	0.977233	0.999994	0	0	0.439232	0.0101157	POLD3;RTEL1;CDK2;NOP10
Activation Of APC/C And APC/C:Cdc20 Mediated Degradation Of Mitotic Proteins R-HSA-176814	1976-03-01	0.977715	0.999994	0	0	0.397231	0.00895241	CDC16;ANAPC10;PSMB9
B-WICH Complex Positively Regulates rRNA Expression R-HSA-5250924	1959-02-01	0.978557	0.999994	0	0	0.339275	0.00735409	TAF1B;SF3B1
SCF(Skp2)-mediated Degradation Of P27/P21 R-HSA-187577	1959-02-01	0.978557	0.999994	0	0	0.339275	0.00735409	CDK2;PSMB9
RNA Polymerase III Abortive And Retractive Initiation R-HSA-749476	1940-01-01	0.980409	0.999994	0	0	0.248046	0.0049076	NFIX
Cell Cycle R-HSA-1640170	47/654	0.980487	0.999994	0	0	0.74382	0.0146576	LIN54;RTEL1;SRC;CCNH;NCAPG2;ANAPC10;SYNE2;SYNE1;AURKA;POLD3;CCND3;CCND2;AKT3;CEP72;PMEPA1;RCC1;E2F3;TK1;POLE;YWHAG;ZNF385A;NDEL1;RRM2;RCC2;NEK7;DYRK1A;CABLES1;FBXL18;CSNK1E;PSMB9;HAUS1;NUP93;SLC25A15;TFDP1;KIF2A;NME7;CDK2;CDC16;TUBGCP6;B9D2;MNAT1;LPIN1;LPIN2;MAD1L1;NOP10;SDCCAG8;MCPH1
FCERI Mediated NF-kB Activation R-HSA-2871837	1978-03-01	0.980842	0.999994	0	0	0.386595	0.00747807	IKBKG;CARD11;PSMB9
Separation Of Sister Chromatids R-HSA-2467813	9/170	0.981707	0.999994	0	0	0.539432	0.00995946	KIF2A;RCC2;CDC16;PMEPA1;B9D2;MAD1L1;ANAPC10;NDEL1;PSMB9
Cell-cell Junction Organization R-HSA-421270	1961-02-01	0.981877	0.999994	0	0	0.327738	0.00599394	CDH5;ANG
DNA Replication Pre-Initiation R-HSA-69002	6/127	0.982603	0.999994	0	0	0.478798	0.00840314	SLC25A15;CDC16;CDK2;POLE;ANAPC10;PSMB9
Respiratory Electron Transport, ATP Synthesis By Chemiosmotic Coupling, Heat Production By Uncoupling Proteins R-HSA-163200	5/112	0.982962	0.999994	0	0	0.451313	0.00775584	COX19;NDUFS8;NDUFS4;UQCRFS1;NDUFS2
NS1 Mediated Effects On Host Pathways R-HSA-168276	1942-01-01	0.98391	0.999994	0	0	0.23592	0.00382691	NUP93
Reproduction R-HSA-1474165	5/113	0.984054	0.999994	0	0	0.447109	0.00718725	CDK2;PMEPA1;ADAM30;SYNE2;SYNE1
Defensins R-HSA-1461973	1943-01-01	0.985418	0.999994	0	0	0.23029	0.00338285	DEFA4
Mitochondrial Translation Initiation R-HSA-5368286	1982-03-01	0.985885	0.999994	0	0	0.36694	0.00521617	MRPS23;MRPL16;MRPS7
Mitochondrial Translation Termination R-HSA-5419276	1982-03-01	0.985885	0.999994	0	0	0.36694	0.00521617	MRPS23;MRPL16;MRPS7
rRNA Processing In Nucleus And Cytosol R-HSA-8868773	10/189	0.985892	0.999994	0	0	0.538846	0.00765599	PDCD11;RPS8;MPHOSPH10;CSNK1E;RIOK1;RPL15;WDR46;NOP10;WDR43;FTSJ3
Oxygen-dependent Proline Hydroxylation Of Hypoxia-inducible Factor Alpha R-HSA-1234176	1964-02-01	0.98594	0.999994	0	0	0.311828	0.0044153	LIMD1;PSMB9
Cellular Response To Heat Stress R-HSA-3371556	1999-04-01	0.986083	0.999994	0	0	0.406709	0.00569995	NUP93;RPTOR;MLST8;CAMK2G
TNFR2 Non-Canonical NF-kB Pathway R-HSA-5668541	4/100	0.987041	0.999994	0	0	0.40245	0.00524934	TNFSF13;TNFRSF8;LTBR;PSMB9
ERCC6 (CSB) And EHMT2 (G9a) Positively Regulate rRNA Expression R-HSA-427389	1945-01-01	0.988024	0.999994	0	0	0.219798	0.0026483	CHD3
Major Pathway Of rRNA Processing In Nucleolus And Cytosol R-HSA-6791226	9/179	0.988922	0.999994	0	0	0.510618	0.00568834	PDCD11;RPS8;MPHOSPH10;CSNK1E;RIOK1;RPL15;WDR46;WDR43;FTSJ3
RNA Polymerase II Transcription Termination R-HSA-73856	1967-02-01	0.989111	0.999994	0	0	0.297387	0.00325605	CSTF1;SNRPF
Phase I - Functionalization Of Compounds R-HSA-211945	4/104	0.990282	0.999994	0	0	0.386267	0.0037722	NQO2;RXRA;CYP4F3;TBXAS1
Glycolysis R-HSA-70171	1969-02-01	0.990825	0.999994	0	0	0.288477	0.00265913	NUP93;PFKP
Cross-presentation Of Soluble Exogenous Antigens (Endosomes) R-HSA-1236978	1948-01-01	0.991086	0.999994	0	0	0.205734	0.00184218	PSMB9
rRNA Processing R-HSA-72312	10/199	0.991856	0.999994	0	0	0.510052	0.00417072	PDCD11;RPS8;MPHOSPH10;CSNK1E;RIOK1;RPL15;WDR46;WDR43;NOP10;FTSJ3
Regulation Of Activated PAK-2p34 By Proteasome Mediated Degradation R-HSA-211733	1949-01-01	0.991922	0.999994	0	0	0.201437	0.00163392	PSMB9
DNA Replication R-HSA-69306	7/155	0.992174	0.999994	0	0	0.456251	0.00358471	POLD3;SLC25A15;CDC16;CDK2;POLE;ANAPC10;PSMB9
Regulation Of Ornithine Decarboxylase (ODC) R-HSA-350562	1950-01-01	0.992679	0.999994	0	0	0.197315	0.00144989	PSMB9
M Phase R-HSA-68886	23/380	0.992761	0.999994	0	0	0.619575	0.00450132	RCC2;NCAPG2;NEK7;CSNK1E;ANAPC10;PSMB9;HAUS1;NUP93;KIF2A;NME7;CDC16;RCC1;CEP72;TUBGCP6;PMEPA1;B9D2;LPIN1;LPIN2;MAD1L1;YWHAG;NDEL1;SDCCAG8;MCPH1
Class A/1 (Rhodopsin-like Receptors) R-HSA-373076	19/327	0.992883	0.999994	0	0	0.5936	0.00423978	P2RY12;CX3CR1;ANXA1;RIPK2;NPFF;LPAR2;ECE1;OXT;QRFP;TBXA2R;ADORA3;PNOC;C3AR1;OXER1;F2RL1;NLRP3;FFAR2;GHRL;AGXT
HCMV Late Events R-HSA-9610379	1991-03-01	0.992995	0.999994	0	0	0.329247	0.00231439	NUP93;VPS37C;VPS37B
Autodegradation Of E3 Ubiquitin Ligase COP1 R-HSA-349425	1951-01-01	0.993365	0.999994	0	0	0.193358	0.00128716	PSMB9
GSK3B And BTRC:CUL1-mediated-degradation Of NFE2L2 R-HSA-9762114	1951-01-01	0.993365	0.999994	0	0	0.193358	0.00128716	PSMB9
Nonhomologous End-Joining (NHEJ) R-HSA-5693571	1951-01-01	0.993365	0.999994	0	0	0.193358	0.00128716	NHEJ1
Ubiquitin Mediated Degradation Of Phosphorylated Cdc25A R-HSA-69601	1951-01-01	0.993365	0.999994	0	0	0.193358	0.00128716	PSMB9
Ubiquitin-dependent Degradation Of Cyclin D R-HSA-75815	1951-01-01	0.993365	0.999994	0	0	0.193358	0.00128716	PSMB9
Vpu Mediated Degradation Of CD4 R-HSA-180534	1951-01-01	0.993365	0.999994	0	0	0.193358	0.00128716	PSMB9
Cellular Response To Hypoxia R-HSA-1234174	1973-02-01	0.993498	0.999994	0	0	0.272165	0.00177542	LIMD1;PSMB9
Assembly Of Pre-Replicative Complex R-HSA-68867	4/110	0.993731	0.999994	0	0	0.364281	0.00229087	SLC25A15;CDC16;ANAPC10;PSMB9
Regulation Of Apoptosis R-HSA-169911	1952-01-01	0.993987	0.999994	0	0	0.189556	0.00114319	PSMB9
RNA Polymerase II Transcribes snRNA Genes R-HSA-6807505	1974-02-01	0.994037	0.999994	0	0	0.26837	0.00160519	INTS6;GTF2F2
Transport Of Mature mRNA Derived From An Intron-Containing Transcript R-HSA-159236	1974-02-01	0.994037	0.999994	0	0	0.26837	0.00160519	NUP93;NXF1
ISG15 Antiviral Mechanism R-HSA-1169408	1975-02-01	0.994531	0.999994	0	0	0.264679	0.00145139	NUP93;STAT1
Nuclear Envelope (NE) Reassembly R-HSA-2995410	1975-02-01	0.994531	0.999994	0	0	0.264679	0.00145139	NUP93;RCC1
Vif-mediated Degradation Of APOBEC3G R-HSA-180585	1953-01-01	0.994551	0.999994	0	0	0.185901	0.00101575	PSMB9
Nonsense Mediated Decay (NMD) Enhanced By Exon Junction Complex (EJC) R-HSA-975957	4/112	0.994592	0.999994	0	0	0.357496	0.00193846	SMG1;RPS8;RPL15;SMG6
Transcriptional Regulation By Small RNAs R-HSA-5578749	1976-02-01	0.994986	0.999994	0	0	0.261088	0.00131241	NUP93;TNRC6A
AUF1 (hnRNP D0) Binds And Destabilizes mRNA R-HSA-450408	1954-01-01	0.995062	0.999994	0	0	0.182383	0.000902869	PSMB9
SCF-beta-TrCP Mediated Degradation Of Emi1 R-HSA-174113	1954-01-01	0.995062	0.999994	0	0	0.182383	0.000902869	PSMB9
HDR Thru Homologous Recombination (HRR) Or Single Strand Annealing (SSA) R-HSA-5693567	4/114	0.995339	0.999994	0	0	0.350957	0.00163961	POLD3;RTEL1;CDK2;POLE
Chemokine Receptors Bind Chemokines R-HSA-380108	1956-01-01	0.995944	0.999994	0	0	0.175732	0.000714153	CX3CR1
Deadenylation-dependent mRNA Decay R-HSA-429914	1956-01-01	0.995944	0.999994	0	0	0.175732	0.000714153	DCPS
Meiotic Recombination R-HSA-912446	1956-01-01	0.995944	0.999994	0	0	0.175732	0.000714153	CDK2
Stabilization Of P53 R-HSA-69541	1956-01-01	0.995944	0.999994	0	0	0.175732	0.000714153	PSMB9
mRNA Splicing - Major Pathway R-HSA-72163	8/181	0.995967	0.999994	0	0	0.445698	0.00180124	HNRNPUL1;TRA2B;CSTF1;CD2BP2;DHX16;SNRPF;GTF2F2;SF3B1
Formation Of A Pool Of Free 40S Subunits R-HSA-72689	1998-03-01	0.995983	0.999994	0	0	0.304869	0.00122711	RPS8;RPL15;EIF3A
Chromosome Maintenance R-HSA-73886	4/118	0.996545	0.999994	0	0	0.338567	0.00117169	POLD3;RTEL1;CDK2;NOP10
Metabolism Of Polyamines R-HSA-351202	1958-01-01	0.996669	0.999994	0	0	0.169547	0.000565678	PSMB9
NIK To Noncanonical NF-kB Signaling R-HSA-5676590	1958-01-01	0.996669	0.999994	0	0	0.169547	0.000565678	PSMB9
mRNA 3-End Processing R-HSA-72187	1958-01-01	0.996669	0.999994	0	0	0.169547	0.000565678	CSTF1
Homology Directed Repair R-HSA-5693538	4/119	0.996796	0.999994	0	0	0.335605	0.00107704	POLD3;RTEL1;CDK2;POLE
Cellular Response To Starvation R-HSA-9711097	6/153	0.996828	0.999994	0	0	0.393544	0.00125016	RPTOR;RPS8;MLST8;SH3BP4;RPL15;ATP6V0E2
Degradation Of GLI1 By Proteasome R-HSA-5610780	1959-01-01	0.996981	0.999994	0	0	0.166614	0.000503703	PSMB9
Degradation Of GLI2 By Proteasome R-HSA-5610783	1959-01-01	0.996981	0.999994	0	0	0.166614	0.000503703	PSMB9
GLI3 Is Processed To GLI3R By Proteasome R-HSA-5610785	1959-01-01	0.996981	0.999994	0	0	0.166614	0.000503703	PSMB9
Role Of GTSE1 In G2/M Progression After G2 Checkpoint R-HSA-8852276	1959-01-01	0.996981	0.999994	0	0	0.166614	0.000503703	PSMB9
Mitotic Anaphase R-HSA-68882	11/232	0.997121	0.999994	0	0	0.47922	0.00138161	NUP93;KIF2A;RCC2;CDC16;RCC1;PMEPA1;B9D2;ANAPC10;MAD1L1;NDEL1;PSMB9
HCMV Infection R-HSA-9609646	4/121	0.997245	0.999994	0	0	0.329831	0.000909802	NUP93;NCOR2;VPS37C;VPS37B
Antiviral Mechanism By IFN-stimulated Genes R-HSA-1169410	1983-02-01	0.997278	0.999994	0	0	0.238432	0.000649835	NUP93;STAT1
Transport Of Mature Transcript To Cytoplasm R-HSA-72202	1983-02-01	0.997278	0.999994	0	0	0.238432	0.000649835	NUP93;NXF1
Mitotic Metaphase And Anaphase R-HSA-2555396	11/233	0.997282	0.999994	0	0	0.477034	0.00129811	NUP93;KIF2A;RCC2;CDC16;RCC1;PMEPA1;B9D2;ANAPC10;MAD1L1;NDEL1;PSMB9
DNA Damage/Telomere Stress Induced Senescence R-HSA-2559586	1961-01-01	0.997521	0.999994	0	0	0.161043	0.000399753	CDK2
Dectin-1 Mediated Noncanonical NF-kB Signaling R-HSA-5607761	1961-01-01	0.997521	0.999994	0	0	0.161043	0.000399753	PSMB9
mRNA Splicing R-HSA-72172	8/189	0.997563	0.999994	0	0	0.425809	0.00103896	HNRNPUL1;TRA2B;CSTF1;CD2BP2;DHX16;SNRPF;GTF2F2;SF3B1
Metabolism Of Amino Acids And Derivatives R-HSA-71291	20/364	0.997619	0.999994	0	0	0.558623	0.00133165	GAMT;ACAD8;HIBADH;GOLT1A;RPS8;MCCC1;GOT2;AMT;FAH;PAPSS1;PSMB9;ALDH4A1;CKMT2;SLC7A5;GRHPR;SLC25A15;PXMP2;RPL15;AGXT;SLC25A12
Asymmetric Localization Of PCP Proteins R-HSA-4608870	1962-01-01	0.997753	0.999994	0	0	0.158394	0.000356284	PSMB9
Peptide Chain Elongation R-HSA-156902	1986-02-01	0.997909	0.999994	0	0	0.229878	0.000481192	RPS8;RPL15
Gene Silencing By RNA R-HSA-211000	3/108	0.99821	0.999994	0	0	0.275681	0.00049384	NUP93;ANG;TNRC6A
L13a-mediated Translational Silencing Of Ceruloplasmin Expression R-HSA-156827	3/108	0.99821	0.999994	0	0	0.275681	0.00049384	RPS8;RPL15;EIF3A
SRP-dependent Cotranslational Protein Targeting To Membrane R-HSA-1799339	3/108	0.99821	0.999994	0	0	0.275681	0.00049384	RPS8;RPN1;RPL15
GTP Hydrolysis And Joining Of 60S Ribosomal Subunit R-HSA-72706	3/109	0.998351	0.999994	0	0	0.273065	0.000450775	RPS8;RPL15;EIF3A
Eukaryotic Translation Elongation R-HSA-156842	1990-02-01	0.998531	0.999994	0	0	0.219381	0.000322574	RPS8;RPL15
Eukaryotic Translation Termination R-HSA-72764	1990-02-01	0.998531	0.999994	0	0	0.219381	0.000322574	RPS8;RPL15
Selenocysteine Synthesis R-HSA-2408557	1990-02-01	0.998531	0.999994	0	0	0.219381	0.000322574	RPS8;RPL15
Viral mRNA Translation R-HSA-192823	1990-02-01	0.998531	0.999994	0	0	0.219381	0.000322574	RPS8;RPL15
GPCR Ligand Binding R-HSA-500792	26/458	0.998631	0.999994	0	0	0.577288	0.000790628	CX3CR1;TAS2R40;GIPR;LPAR2;ECE1;OXT;QRFP;GNG2;TBXA2R;ADORA3;GNG7;C3AR1;OXER1;NLRP3;FFAR2;P2RY12;CASR;ANXA1;RIPK2;NPFF;PTCH2;PNOC;F2RL1;GHRL;GNB5;AGXT
Nonsense Mediated Decay (NMD) Independent Of Exon Junction Complex (EJC) R-HSA-975956	1992-02-01	0.998769	0.999994	0	0	0.214482	0.000264184	RPS8;RPL15
Selenoamino Acid Metabolism R-HSA-2408522	3/114	0.998905	0.999994	0	0	0.260692	0.000285497	RPS8;RPL15;PAPSS1
Cap-dependent Translation Initiation R-HSA-72737	3/116	0.999072	0.999994	0	0	0.25605	0.000237777	RPS8;RPL15;EIF3A
HCMV Early Events R-HSA-9609690	1996-02-01	0.999137	0.999994	0	0	0.205309	0.000177303	NCOR2;NUP93
Influenza Viral RNA Transcription And Replication R-HSA-168273	4/137	0.999196	0.999994	0	0	0.289895	0.000233174	NUP93;RPS8;RPL15;GTF2F2
Response Of EIF2AK4 (GCN2) To Amino Acid Deficiency R-HSA-9633012	1998-02-01	0.999277	0.999994	0	0	0.20101	0.000145297	RPS8;RPL15
Cell Cycle Checkpoints R-HSA-69620	12/271	0.999292	0.999994	0	0	0.445376	0.000315531	SLC25A15;KIF2A;RCC2;CDC16;CDK2;B9D2;ANAPC10;MAD1L1;YWHAG;ZNF385A;NDEL1;PSMB9
Influenza Infection R-HSA-168255	5/157	0.999296	0.999994	0	0	0.316907	0.000223102	NUP93;RPS8;CALR;RPL15;GTF2F2
Processing Of Capped Intron-Containing Pre-mRNA R-HSA-72203	10/242	0.999375	0.999994	0	0	0.41452	0.000259188	NUP93;NXF1;HNRNPUL1;TRA2B;CSTF1;CD2BP2;DHX16;SNRPF;SF3B1;GTF2F2
G2/M DNA Damage Checkpoint R-HSA-69473	1977-01-01	0.999486	0.999994	0	0	0.127026	6.536e-05	YWHAG
Translation R-HSA-72766	12/281	0.999611	0.999994	0	0	0.428579	0.000166552	LARS2;GFM1;PPA2;RPS8;RPN1;MRPS23;MRPL16;RPL15;MRPS7;VARS2;CARS2;EIF3A
Processing Of DNA Double-Strand Break Ends R-HSA-5693607	1980-01-01	0.999617	0.999994	0	0	0.122182	4.68577e-05	CDK2
Regulation Of HSF1-mediated Heat Shock Response R-HSA-3371453	1981-01-01	0.999652	0.999994	0	0	0.120648	4.19573e-05	NUP93
G2/M Checkpoints R-HSA-69481	4/148	0.999661	0.999994	0	0	0.267586	9.06896e-05	SLC25A15;CDK2;YWHAG;PSMB9
Signaling By ROBO Receptors R-HSA-376176	7/209	0.999791	0.999994	0	0	0.333279	6.95419e-05	NRP1;RPS8;SRC;NCK2;MYO9B;RPL15;PSMB9
Metabolism Of RNA R-HSA-8953854	36/666	0.999944	0.999994	0	0	0.544928	3.04958e-05	SMG1;TP53RK;CCNH;THADA;WDR46;WDR43;SMG6;NXF1;PDCD11;TRA2B;CSTF1;DHX16;IGF2BP3;RIOK1;RPL15;SF3B1;DCPS;RPS8;PRKCD;TNFSF13;GTF2H1;CDKAL1;CSNK1E;MAPK14;GTF2F2;PSMB9;FTSJ3;NUP93;HNRNPUL1;CD2BP2;MPHOSPH10;FAM98B;SNRPF;MNAT1;NOP10;CD44
Regulation Of Expression Of SLITs And ROBOs R-HSA-9010553	3/167	0.999984	0.999994	0	0	0.175925	2.7469e-06	RPS8;RPL15;PSMB9
Sensory Perception R-HSA-9709957	20/616	0.999994	0.999994	0	0	0.317858	1.80758e-06	RCVRN;TAS2R40;GSN;SDC2;ATP2B4;CACNA1D;MYO7A;DHRS9;CAPZB;GRK4;KCNMA1;SCNN1A;NMT1;CDH23;GNB5;BSN;PLCB2;VAMP2;SPTBN1;GPIHBP1

## Sheet: Hypermethylated genes
Term	Overlap	P-value	Adjusted P-value	Old P-value	Old Adjusted P-value	Odds Ratio	Combined Score	Genes
Cytokine Signaling In Immune System R-HSA-1280215	96/702	1.61904e-07	0.000234923	0	0	1.86616	29.1798	IFITM1;TNFRSF13B;CLSTN1;UBE2D3;ITGB2;IL24;IRS2;RORA;FASLG;IFIT3;IL27RA;TRIM8;GRAP2;RPS6KA2;TRIM6-TRIM34;RAG2;B2M;IL6R;HAVCR2;CCR2;RAG1;NUP210;CISH;SGIP1;IL15;HLA-B;PRKCA;IL16;OPRM1;TNFRSF1B;HLA-F;YWHAZ;DUSP7;TNFRSF1A;HLA-E;LCK;IL23A;IRF1;NUP50;MAPKAPK2;PELI1;RAPGEF1;IRF7;LTA;IRF8;LTB;BIRC2;CD44;CSF1R;LAMA5;CCL11;NLRC5;GATA3;IL2RG;CBL;CDC42;CCL5;IL21R;S1PR1;HMOX1;ABL2;TNFRSF17;PTK2B;FLNB;FYN;NUP43…
Signaling By Interleukins R-HSA-449147	65/453	3.28253e-06	0.00238147	0	0	1.95748	24.7168	CLSTN1;ITGB2;IL24;IRS2;RORA;FASLG;IL27RA;RPS6KA2;RAG2;IL6R;HAVCR2;CCR2;RAG1;CISH;IL15;PRKCA;IL16;OPRM1;TNFRSF1B;YWHAZ;DUSP7;TNFRSF1A;LCK;IL23A;MAPKAPK2;PELI1;RAPGEF1;CSF1R;LAMA5;CCL11;NLRC5;GATA3;IL2RG;CBL;CDC42;CCL5;IL21R;S1PR1;HMOX1;PTK2B;FYN;IL12RB2;MCL1;MAPK3;IL32;STAT5B;STAT1;STAT3;IL31RA;PSMB8;SMARCA4;BATF;NFKBIA;POMC;HNRNPF;IL2RA;IL2RB;HNRNPA2B1;BCL2;CCM2;PTPN6;GRB2;FGF13;IL7R;BCL2L1
Interleukin-2 Family Signaling R-HSA-451927	14/44	5.0409e-06	0.00243811	0	0	5.38308	65.6624	STAT5B;IL15;STAT1;CLSTN1;STAT3;IL2RG;LCK;IL2RA;IL2RB;IL21R;PTK2B;GRB2;PTPN6;HAVCR2
Signal Transduction R-HSA-162582	255/2465	7.24804e-06	0.00262923	0	0	1.38222	16.3583	CYFIP1;MAML2;TRRAP;HHIP;IKZF1;HTR6;SYNGAP1;RPS6KA2;TNFSF10;ANKFY1;PIP4K2A;GNAT1;CMKLR1;IER3;PRKCH;FNBP1;PRKCB;PRKCE;PRKCA;GABRG3;RUNX3;RUNX1;ADCY9;SPATA13;AGTR1;AGTR2;LPAR1;GATA3;PRKCZ;CRHR1;TERT;PIP5K1A;PCDHA4;PIP5K1C;PLCG1;SPTBN1;PAG1;PCDHA6;STAT5B;WNT10B;STARD13;SRMS;BCL11B;GREB1;PDE2A;NFATC1;GNG12;SMARCA4;VANGL1;CYP26A1;LPAR6;HNRNPF;GPR183;CCDC88C;CD28;ID3;GRB2;HNRNPC;NRP2;RARG;ARHGAP6;SMPD3;…
Immune System R-HSA-168256	204/1943	2.81153e-05	0.0076709	0	0	1.39356	14.6034	CYFIP1;IFITM1;IFIT3;IL27RA;RPS6KA2;TBC1D10C;B2M;NUP210;PRKCB;PRKCE;HLA-B;PRKCA;HLA-F;HLA-E;CHIT1;IL23A;HECW2;ORAI2;TXK;GATA3;CD1D;CD1B;CD79A;RNF216;HMOX1;PLCG1;ATG7;PAG1;ATG5;STAT5B;HACE1;PTPRN2;BCL11B;TNFSF12;SH2D1A;IL31RA;NFATC2;LNPEP;NFATC1;PA2G4;SMARCA4;HNRNPF;CD28;GRB2;HNRNPC;FBXL7;RNF220;ITM2C;TNFRSF13B;SLC44A2;IL24;LPCAT1;CD3E;CD3D;TRIM8;CTLA4;TRIM6-TRIM34;CCR6;CCR2;HAVCR2;IL15;TUBB;IL16;B…
Interleukin-4 And Interleukin-13 Signaling R-HSA-6785807	22/107	3.47222e-05	0.0076709	0	0	2.99167	30.7188	LAMA5;CCL11;STAT1;ITGB2;STAT3;RORA;FASLG;GATA3;OPRM1;TNFRSF1B;IL2RG;BATF;POMC;IL23A;BCL2;S1PR1;HMOX1;CCM2;FGF13;IL6R;MCL1;BCL2L1
DAP12 Signaling R-HSA-2424491	2028-10-01	3.70064e-05	0.0076709	0	0	6.39655	65.273	KLRC2;LCK;GRAP2;SPNS1;FYN;GRB2;KLRD1;PLCG1;B2M;HLA-E
Platelet Homeostasis R-HSA-418346	18/83	8.44769e-05	0.0136719	0	0	3.1963	29.9782	TRPC7;TRPC3;PDE2A;ATP2B3;GNG12;LRP8;SLC8A2;FGR;PDE11A;GNGT2;STIM1;GNG4;GNG7;KCNMA1;ORAI2;PDE5A;PTPN6;PDE9A
Interleukin-7 Signaling R-HSA-1266695	2025-09-01	8.48015e-05	0.0136719	0	0	6.47315	60.6871	STAT5B;CISH;STAT3;IRS2;IL2RG;RAG2;IL7R;RAG1;SMARCA4
Immunoregulatory Interactions Between A Lymphoid And A non-Lymphoid Cell R-HSA-198933	23/123	0.000109763	0.0159266	0	0	2.658	24.2335	CD96;IFITM1;CD81;CD160;CRTAM;SH2D1A;ITGB2;HLA-B;LILRB1;CD1D;HLA-F;CD3E;ITGAL;CD1B;CD3D;HLA-E;NCR3;CD8A;KLRD1;CD247;B2M;CD300LG;CLEC2D
Interleukin-3, Interleukin-5 And GM-CSF Signaling R-HSA-512988	1944-12-01	0.000128746	0.0169828	0	0	4.31979	38.6953	STAT5B;IL2RA;CLSTN1;IL2RB;RAPGEF1;FYN;PRKCA;GRB2;PTPN6;CBL;IL2RG;YWHAZ
Binding Of TCF/LEF:CTNNB1 To Target Gene Promoters R-HSA-4411364	2023-08-05	0.000151173	0.0179269	0	0	19.1453	168.423	LEF1;TCF7;CTNNB1;AXIN2;RUNX3
Interleukin-2 Signaling R-HSA-9020558	2023-12-06	0.000160613	0.0179269	0	0	11.4925	100.404	STAT5B;LCK;IL2RA;IL2RB;PTK2B;IL2RG
DAP12 Interactions R-HSA-2172127	1943-11-01	0.000448767	0.0438701	0	0	3.95733	30.5071	KLRC2;LCK;GRAP2;HLA-B;SPNS1;FYN;GRB2;KLRD1;PLCG1;B2M;HLA-E
Interleukin-15 Signaling R-HSA-8983432	2014-06-01	0.000453516	0.0438701	0	0	8.61844	66.3489	STAT5B;IL15;STAT3;IL2RB;GRB2;IL2RG
Glucuronidation R-HSA-156588	2025-08-01	0.000530946	0.0478134	0	0	5.41176	40.8093	UGT1A10;UGT1A5;UGT1A4;UGT1A3;UGT1A9;UGT1A8;UGT1A7;UGT1A6
Adaptive Immune System R-HSA-1280218	84/733	0.000575998	0.0478134	0	0	1.50902	11.2564	IFITM1;CD81;CLSTN1;UBE2D3;ITGB2;ITGAL;CD3E;UBE2Z;CD3D;CAPZB;UBE2Q2;GRAP2;CTLA4;HLA-DOB;B2M;MYLIP;CD96;TRIM63;FBXW8;PRKCB;HLA-B;UBE4A;PRKCA;BTN3A3;HLA-F;YWHAZ;HLA-E;DNM3;ZAP70;NCR3;STIM1;KIF2A;LCK;CD8A;HECW2;ORAI2;SPNS1;EVL;BLK;MGRN1;UBR4;UBR2;CD1D;KLHL13;KLC1;CD1B;CDC42;CD79A;KIF3B;BTLA;FYN;PLCG1;ATG7;CD300LG;PAG1;HACE1;TRIM41;KLHL25;CD160;SMURF1;ZBTB16;SH2D1A;CRTAM;NFATC2;LNPEP;NFATC1;LILRB1;FBX…
Interleukin-21 Signaling R-HSA-9020958	2023-10-05	0.000593136	0.0478134	0	0	11.4859	85.3416	STAT5B;STAT1;STAT3;IL21R;IL2RG
Signaling By PDGF R-HSA-186797	1952-12-01	0.00069143	0.0505322	0	0	3.45433	25.1363	STAT5B;SYNGAP1;COL4A2;STAT1;STAT3;NCK2;RAPGEF1;PLAT;GRB2;PLCG1;THBS2;THBS1
Generation Of Second Messenger Molecules R-HSA-202433	1932-09-01	0.000696516	0.0505322	0	0	4.50135	32.7222	ZAP70;LCK;GRAP2;SPNS1;EVL;PLCG1;CD247;CD3E;CD3D
G Alpha (Z) Signaling Events R-HSA-418597	1947-11-01	0.00100935	0.0663189	0	0	3.51686	24.2609	GNGT2;PRKCH;ADCY9;GNG4;PRKCB;GNG7;PRKCE;PRKCA;GNG12;GNAI1;ADRA2A
Endosomal/Vacuolar Pathway R-HSA-1236977	2023-11-05	0.00101561	0.0663189	0	0	9.5711	65.9666	HLA-B;LNPEP;HLA-F;B2M;HLA-E
Regulation Of KIT Signaling R-HSA-1433559	2016-06-01	0.00105123	0.0663189	0	0	6.894	47.2776	LCK;PRKCA;FYN;GRB2;PTPN6;CBL
Downstream Signal Transduction R-HSA-186763	2028-08-01	0.00122827	0.0742592	0	0	4.59925	30.8248	STAT5B;SYNGAP1;STAT1;STAT3;NCK2;RAPGEF1;GRB2;PLCG1
Signaling By SCF-KIT R-HSA-1433557	1942-10-01	0.00147246	0.0852013	0	0	3.59532	23.4444	STAT5B;STAT1;LCK;GRAP2;STAT3;FYN;PRKCA;GRB2;PTPN6;CBL
Signaling By Receptor Tyrosine Kinases R-HSA-9006934	59/496	0.0015267	0.0852013	0	0	1.56716	10.1625	CYFIP1;SH3GL3;NRP2;FLT1;IRS2;PLAT;LAMC2;PRDM1;FGF1;IGF1R;SYNGAP1;GRAP2;RPS6KA2;NCK2;PRKCB;PRKCE;PRKCA;NGF;GABRG3;DUSP7;DNM3;ADORA2A;COL4A2;LCK;MAPKAPK2;RAPGEF1;ELMO1;LAMA5;LAMA1;PSEN2;IL2RG;CBL;THBS2;PRKCZ;THBS1;CDC42;ERBB3;LRIG1;PTK2B;FYN;PLCG1;ATP6V0E2;MAP2K5;PAG1;MAPK3;NTRK1;WWOX;STAT5B;BCL11B;STAT1;STAT3;RANBP9;ADAP1;HNRNPF;ID3;CTNNB1;PTPN6;GRB2;FGF13
CD28 Dependent Vav1 Pathway R-HSA-389359	2023-12-05	0.00162632	0.0873999	0	0	8.20336	52.6773	CDC42;LCK;CD28;FYN;GRB2
Growth Hormone Receptor Signaling R-HSA-982772	2024-07-01	0.00217175	0.104729	0	0	4.73233	29.0197	STAT5B;CISH;STAT1;STAT3;IRS2;PTPN6;MAPK3
Nef And Signal Transduction R-HSA-164944	2023-08-04	0.0022279	0.104729	0	0	11.4794	70.1012	LCK;ELMO1;FYN;CD247
RUNX3 Regulates WNT Signaling R-HSA-8951430	2023-08-04	0.0022279	0.104729	0	0	11.4794	70.1012	LEF1;TCF7;CTNNB1;RUNX3
GPCR Downstream Signaling R-HSA-388396	70/619	0.00223749	0.104729	0	0	1.48133	9.03965	DGKG;DGKA;GPR65;HTR2A;ADRA1B;HTR6;GNGT2;RGS3;RGS1;RPS6KA2;GRM8;CCR8;CCR7;GNAT1;CCR6;GPSM3;CCR2;TRPC7;ARHGEF11;GPR39;ARHGEF10;PRKCH;TRPC3;PRKCB;PRKCE;GLP2R;ARHGEF19;PRKCA;OPRM1;ADRA2A;ADCY9;OBSCN;GAL;ADORA2A;AGTR1;XCL2;ARHGEF3;APLNR;ARHGEF1;AGTR2;MGLL;CX3CR1;C5AR1;LPAR1;CXCR5;CXCR6;CRHR1;GNAI1;CDC42;GNA13;PDE11A;GNG4;CCL5;GNG7;CPAMD8;CXCR2;GRK6;PCDHA4;PCDHA6;MAPK3;PDE2A;GNG12;TSHR;POMC;LPAR6;GPR18…
Antigen Activates B Cell Receptor Leading To Second Messenger Generation R-HSA-983695	1931-08-01	0.00251163	0.113435	0	0	3.99869	23.9395	BLK;CD79A;STIM1;CLSTN1;ORAI2;FYN;GRB2;PTPN6
Formation Of beta-catenin:TCF Transactivating Complex R-HSA-201722	1960-12-01	0.00258167	0.113435	0	0	2.87735	17.1471	BCL9;TERT;TRRAP;RUVBL1;LEF1;TCF7;CTNNB1;AXIN2;RUNX3;MEN1;BCL9L;SMARCA4
Costimulation By CD28 Family R-HSA-388841	13/68	0.00265801	0.113435	0	0	2.72108	16.1365	CD3E;CD3D;CDC42;LCK;GRAP2;BTLA;CD28;CTLA4;FYN;GRB2;PTPN6;CD247;PDCD1
Signaling By KIT In Disease R-HSA-9669938	2019-06-01	0.00288912	0.119775	0	0	5.30221	31.001	STAT5B;STAT1;LCK;STAT3;FYN;GRB2
Hemostasis R-HSA-109582	65/576	0.00330532	0.133223	0	0	1.47615	8.43209	DGKG;WDR1;DGKA;ITGB2;PLAT;ITGAL;SLC8A2;VPREB1;GNGT2;CAPZB;KIF13B;KIF21B;TRPC7;PRKCH;TRPC3;PRKCB;PRKCE;APLP2;PRKCA;YWHAZ;ADRA2A;FGR;DOK2;F9;SLC7A7;RAD51C;STIM1;KIF2A;LCK;IRF1;KCNMA1;ORAI2;SPNS1;SCG3;PDE5A;CD47;ZFPM1;MGLL;CD44;PDE9A;GATA3;KLC1;PRKCZ;LRP8;THBS1;GNAI1;CDC42;GNA13;PDE11A;KIF3B;GNG4;GNG7;FYN;PLCG1;MAPK3;SLC16A1;BRPF3;PDE2A;ATP2B3;GNG12;EHD1;CD2;KIF26B;PTPN6;GRB2
Interleukin-9 Signaling R-HSA-8985947	2023-09-04	0.00375616	0.147303	0	0	9.18302	51.2813	STAT5B;STAT1;STAT3;IL2RG
Chemokine Receptors Bind Chemokines R-HSA-380108	1956-11-01	0.00443563	0.165677	0	0	2.81211	15.2362	CX3CR1;CCL11;CCL5;CXCR2;XCL2;CXCR5;CCR8;CCR7;CCR6;CXCR6;CCR2
Effects Of PIP2 Hydrolysis R-HSA-114508	2027-07-01	0.00450594	0.165677	0	0	4.02183	21.7273	DGKG;TRPC7;PRKCH;TRPC3;DGKA;PRKCE;MGLL
Signaling To P38 Via RIT And RIN R-HSA-187706	2023-05-03	0.00456725	0.165677	0	0	17.2102	92.7433	NTRK1;BCL11B;NGF
PD-1 Signaling R-HSA-389948	2021-06-01	0.00502901	0.173802	0	0	4.59475	24.3179	LCK;PTPN6;CD247;PDCD1;CD3E;CD3D
cGMP Effects R-HSA-418457	2015-05-01	0.0050308	0.173802	0	0	5.74141	30.3846	PDE11A;PDE2A;KCNMA1;PDE5A;PDE9A
RUNX1 And FOXP3 Control Development Of Regulatory T Lymphocytes (Tregs) R-HSA-8877330	2023-10-04	0.00586486	0.193407	0	0	7.6521	39.3224	IL2RA;CTLA4;NFATC2;RUNX1
Role Of Second Messengers In Netrin-1 Signaling R-HSA-418890	2023-10-04	0.00586486	0.193407	0	0	7.6521	39.3224	TRPC7;TRPC3;PLCG1;NTN1
Signaling By GPCR R-HSA-372790	74/689	0.00620421	0.200051	0	0	1.39638	7.09716	DGKG;DGKA;GPR65;HTR2A;ADRA1B;HTR6;GNGT2;RGS3;RGS1;RPS6KA2;GRM8;CCR8;CCR7;GNAT1;CCR6;GPSM3;CMKLR1;CCR2;TRPC7;ARHGEF11;GPR39;ARHGEF10;PRKCH;TRPC3;PRKCB;PRKCE;GLP2R;ARHGEF19;PRKCA;OPRM1;ADRA2A;ADCY9;OBSCN;GAL;ADORA2A;AGTR1;XCL2;ARHGEF3;APLNR;ARHGEF1;AGTR2;MGLL;CX3CR1;CCL11;C5AR1;LPAR1;CXCR5;CXCR6;CRHR1;GNAI1;CDC42;GNA13;PDE11A;GNG4;CCL5;GNG7;CPAMD8;CXCR2;GRK6;S1PR1;PCDHA4;PCDHA6;MAPK3;WNT10B;PDE2A;G…
Axon Guidance R-HSA-422475	58/519	0.00649139	0.204761	0	0	1.4575	7.34184	RPL4;EPHB6;NRP2;CLSTN1;IRS2;SYNGAP1;RPS6KA2;NCK2;NRCAM;RPS11;EPHB1;UPF2;TRPC7;ARHGEF11;EPHA4;TRPC3;EPHA8;RPL23;RPS6;PRKCA;RGMB;DNM3;DOK2;COL4A2;KCNQ3;EVL;DSCAML1;SHANK3;EPHA10;LAMA1;PSEN2;SEMA3E;NTN1;CACNA1H;CDC42;EFNB1;ABLIM1;RPS15A;PLXNA2;ABL2;FYN;PIP5K1C;PLCG1;MYH10;PLXNA4;SPTBN1;MAPK3;ST8SIA2;LIMK2;RANBP9;UPF3A;RPL23A;MYO9B;PSMB8;NELL2;NFASC;PTPRA;GRB2
FCERI Mediated Ca+2 Mobilization R-HSA-2871809	2029-07-01	0.0068777	0.210802	0	0	3.65581	18.204	TXK;GRAP2;SPNS1;NFATC2;NFATC1;GRB2;PLCG1
RHOA GTPase Cycle R-HSA-8980692	21/147	0.00697345	0.210802	0	0	1.92093	9.53863	ARHGEF11;ARHGEF10;FARP1;STARD13;PKN3;PLEKHG6;ARAP2;ARHGEF19;MYO9B;ARAP1;ARHGAP26;ARHGAP6;ARHGAP22;VANGL1;ARHGAP10;OBSCN;ARHGDIB;TAGAP;FLOT1;ARHGEF3;ARHGEF1
Aspirin ADME R-HSA-9749641	1944-09-01	0.00736039	0.214985	0	0	2.9561	14.5193	SLC16A1;UGT1A5;UGT1A4;ACSM5;UGT1A3;UGT1A9;UGT1A8;UGT1A7;UGT1A6
Neuronal System R-HSA-112316	45/386	0.00740818	0.214985	0	0	1.52618	7.48615	CHRNA6;KCNA3;GRIK3;NRXN3;NRXN2;LIN7A;KCNA6;COMT;PPM1E;CPLX1;GNAI1;NCALD;SLC6A4;GNGT2;SIPA1L1;GNG4;RPS6KA2;GNG7;FLOT1;CACNG2;DLGAP2;MAPK3;CHRNB2;KCNH4;SLC38A1;CHRNB4;KCND2;SYT1;PRKCB;KCNJ12;GABRA3;PRKCA;HTR3B;KCNAB2;KCNK17;KCNK18;GNG12;GABRG3;ADCY9;KCNQ1;KCNMA1;KCNQ3;APBA3;APBA2;SHANK3
Nervous System Development R-HSA-9675108	60/545	0.00779501	0.221776	0	0	1.43308	6.95657	RPL4;EPHB6;NRP2;CLSTN1;IRS2;SYNGAP1;RPS6KA2;NCK2;NRCAM;RPS11;EPHB1;UPF2;TRPC7;ARHGEF11;EPHA4;TRPC3;EPHA8;RPL23;RPS6;PRKCA;RGMB;DNM3;DOK2;COL4A2;KCNQ3;EVL;DSCAML1;SHANK3;EPHA10;LAMA1;PSEN2;SEMA3E;NTN1;CACNA1H;CDC42;EFNB1;ABLIM1;RPS15A;PLXNA2;ABL2;FYN;PIP5K1C;PLCG1;MYH10;PLXNA4;SPTBN1;MAPK3;ST8SIA2;LIMK2;SCD5;RANBP9;UPF3A;RPL23A;MYO9B;PSMB8;SMARCA4;NELL2;NFASC;PTPRA;GRB2
Activation Of TRKA Receptors R-HSA-187015	2023-06-03	0.00859001	0.223761	0	0	11.4729	54.5782	NTRK1;ADORA2A;NGF
RUNX1 Regulates Transcription Of Genes Involved In BCR Signaling R-HSA-8939245	2023-06-03	0.00859001	0.223761	0	0	11.4729	54.5782	BLK;ELOF1;RUNX1
Ca2+ Pathway R-HSA-4086398	1961-11-01	0.00862491	0.223761	0	0	2.53021	12.0263	GNGT2;GNG4;GNG7;LEF1;TCF7;CTNNB1;PRKCA;NFATC1;AXIN2;GNG12;TNRC6B
Interleukin-6 Signaling R-HSA-1059683	2023-11-04	0.00863586	0.223761	0	0	6.55859	31.1653	STAT1;STAT3;CBL;IL6R
Signaling By Leptin R-HSA-2586552	2023-11-04	0.00863586	0.223761	0	0	6.55859	31.1653	STAT5B;LEP;STAT3;IRS2
Translocation Of ZAP-70 To Immunological Synapse R-HSA-202430	2017-05-01	0.00905835	0.230591	0	0	4.78399	22.5042	ZAP70;LCK;CD247;CD3E;CD3D
Signaling By NTRK1 (TRKA) R-HSA-187037	17/114	0.00945173	0.236456	0	0	2.01806	9.40728	NTRK1;SH3GL3;BCL11B;STAT3;IRS2;NGF;DUSP7;DNM3;ADORA2A;RPS6KA2;MAPKAPK2;RAPGEF1;ID3;GRB2;PLCG1;MAP2K5;MAPK3
G-protein Activation R-HSA-202040	2024-06-01	0.0101383	0.24116	0	0	3.82833	17.5775	POMC;GNGT2;GNG4;GNG7;OPRM1;GNG12
Interleukin-6 Family Signaling R-HSA-6783589	2024-06-01	0.0101383	0.24116	0	0	3.82833	17.5775	STAT1;STAT3;IL31RA;CCM2;CBL;IL6R
Signaling By Erythropoietin R-HSA-9006335	2024-06-01	0.0101383	0.24116	0	0	3.82833	17.5775	STAT5B;CLSTN1;RAPGEF1;IRS2;GRB2;PLCG1
RHOU GTPase Cycle R-HSA-9013420	1939-08-01	0.0110542	0.251658	0	0	2.96548	13.3593	CDC42;VANGL1;DST;DLG5;NCK2;PTK2B;GRB2;SPTBN1
Interferon Gamma Signaling R-HSA-877300	14/89	0.0112008	0.251658	0	0	2.14796	9.64813	BCL11B;STAT1;HLA-B;HLA-F;HLA-E;TRIM8;IRF1;IRF7;IRF8;TRIM6-TRIM34;PTPN6;TRIM31;B2M;CD44
Interferon Alpha/Beta Signaling R-HSA-909733	1972-12-01	0.0116631	0.251658	0	0	2.30038	10.2397	ISG20;IFITM1;STAT1;IRF1;HLA-B;IRF7;IRF8;PTPN6;HLA-F;IFIT3;PSMB8;HLA-E
Ephrin Signaling R-HSA-3928664	2018-05-01	0.0117272	0.251658	0	0	4.41575	19.6317	EPHB6;EFNB1;NCK2;FYN;EPHB1
Regulation Of Signaling By CBL R-HSA-912631	2018-05-01	0.0117272	0.251658	0	0	4.41575	19.6317	CLSTN1;RAPGEF1;FYN;GRB2;CBL
VEGFR2 Mediated Cell Proliferation R-HSA-5218921	2018-05-01	0.0117272	0.251658	0	0	4.41575	19.6317	SYNGAP1;PRKCB;PRKCA;PLCG1;PRKCZ
Frs2-mediated Activation R-HSA-170968	2023-12-04	0.0121406	0.251658	0	0	5.73845	25.3134	NTRK1;RAPGEF1;NGF;MAPK3
Interleukin-35 Signaling R-HSA-8984722	2023-12-04	0.0121406	0.251658	0	0	5.73845	25.3134	STAT1;STAT3;IL12RB2;IL27RA
PECAM1 Interactions R-HSA-210990	2023-12-04	0.0121406	0.251658	0	0	5.73845	25.3134	LCK;FYN;PTPN6;PLCG1
Signaling To ERKs R-HSA-187687	1933-07-01	0.0142176	0.290559	0	0	3.0927	13.1541	NTRK1;BCL11B;MAPKAPK2;RAPGEF1;GRB2;NGF;MAPK3
Phase 4 - Resting Membrane Potential R-HSA-5576886	2019-05-01	0.0148837	0.292052	0	0	4.10012	17.2512	KCNK5;KCNJ12;KCNK12;KCNK17;KCNK18
Netrin-1 Signaling R-HSA-373752	1949-09-01	0.014885	0.292052	0	0	2.58588	10.8798	TRPC7;CDC42;ABLIM1;TRPC3;FYN;PLCG1;RGMB;DSCAML1;NTN1
Non-integrin membrane-ECM Interactions R-HSA-3000171	1941-08-01	0.0148944	0.292052	0	0	2.78545	11.7177	DDR1;LAMA5;LAMA1;LAMC2;DMD;PRKCA;FGF13;THBS1
Platelet Calcium Homeostasis R-HSA-418360	2026-06-01	0.0151137	0.292401	0	0	3.44512	14.4425	TRPC7;TRPC3;STIM1;ORAI2;ATP2B3;SLC8A2
Cell-Cell Communication R-HSA-1500931	17/120	0.0153699	0.293444	0	0	1.89988	7.93263	KIRREL3;DST;LAMC2;CLDN1;SDK1;CDH4;NCK2;PTK2B;CTNNB1;GRB2;FYN;PTPN6;CD47;SPTBN1;SDK2;CDH18;LIMS1
CDC42 GTPase Cycle R-HSA-9013148	20/149	0.0159842	0.294195	0	0	1.78549	7.38506	ARHGEF11;ARHGEF10;FARP1;STARD13;FNBP1;ARAP2;ARHGEF19;MYO9B;ARAP1;ARHGAP26;ARHGAP22;VANGL1;CDC42;GNA13;ARHGAP10;DNMBP;FMNL2;ARHGDIB;SPATA13;TAGAP
Potassium Channels R-HSA-1296071	15/102	0.0160175	0.294195	0	0	1.9839	8.20157	KCNH4;KCND2;KCNJ12;KCNA3;KCNK17;KCNAB2;KCNA6;KCNK18;GNG12;GNGT2;GNG4;KCNQ1;GNG7;KCNMA1;KCNQ3
Signaling By VEGF R-HSA-194138	15/102	0.0160175	0.294195	0	0	1.9839	8.20157	CYFIP1;NRP2;FLT1;PRKCB;PRKCA;PRKCZ;CDC42;SYNGAP1;MAPKAPK2;ELMO1;NCK2;PTK2B;CTNNB1;FYN;PLCG1
Signal Regulatory Protein Family Interactions R-HSA-391160	2013-04-01	0.0164392	0.298165	0	0	5.10057	20.9536	PTK2B;GRB2;PTPN6;CD47
Interferon Signaling R-HSA-913531	25/200	0.0180384	0.309572	0	0	1.64625	6.61009	IFITM1;IFIT3;TRIM8;TRIM6-TRIM34;FLNB;NUP43;PLCG1;B2M;MAPK3;NUP210;BCL11B;STAT1;SGIP1;HLA-B;HLA-F;PSMB8;HLA-E;ISG20;IRF1;NUP50;IRF7;IRF8;PTPN6;TRIM31;CD44
FLT3 Signaling In Disease R-HSA-9682385	2027-06-01	0.0181445	0.309572	0	0	3.28089	13.1544	STAT5B;GRB2;CBL;SPTBN1;ETV6;BCL2L1
Interleukin Receptor SHC Signaling R-HSA-912526	2027-06-01	0.0181445	0.309572	0	0	3.28089	13.1544	IL2RA;CLSTN1;IL2RB;GRB2;PTPN6;IL2RG
Role Of Nef In HIV-1 Replication And Disease Pathogenesis R-HSA-164952	2027-06-01	0.0181445	0.309572	0	0	3.28089	13.1544	LCK;CD28;ELMO1;FYN;CD247;B2M
Signaling By NTRKs R-HSA-166520	18/132	0.018558	0.309572	0	0	1.81758	7.24642	NTRK1;SH3GL3;BCL11B;STAT3;IRS2;NGF;DUSP7;DNM3;ADORA2A;RPS6KA2;MAPKAPK2;RAPGEF1;ID3;GRB2;FYN;PLCG1;MAP2K5;MAPK3
G Beta:Gamma Signaling Thru CDC42 R-HSA-8964616	2020-05-01	0.0185615	0.309572	0	0	3.82657	15.2552	CDC42;GNGT2;GNG4;GNG7;GNG12
Phosphorylation Of CD3 And TCR Zeta Chains R-HSA-202427	2020-05-01	0.0185615	0.309572	0	0	3.82657	15.2552	LCK;CD247;CD3E;CD3D;PAG1
Drug ADME R-HSA-9748784	14/95	0.0192095	0.316738	0	0	1.9882	7.85805	UGT1A10;SLC38A1;SLC16A1;ACSM5;GUK1;IMPDH2;UGT1A5;UGT1A4;UGT1A3;UGT1A9;UGT1A8;UGT1A7;SULT2A1;UGT1A6
G Alpha (S) Signaling Events R-HSA-418555	20/153	0.0208025	0.329596	0	0	1.73141	6.7052	GPR39;PDE2A;GLP2R;PRKCA;GNG12;CRHR1;GNAI1;TSHR;POMC;HTR6;PDE11A;ADCY9;GNGT2;ADORA2A;GNG4;GNG7;CPAMD8;GRK6;PDE7B;PDE7A
G Alpha (12/13) Signaling Events R-HSA-416482	1978-12-01	0.0212232	0.329596	0	0	2.09057	8.05424	ARHGEF11;GNA13;ARHGEF10;GNGT2;OBSCN;GNG4;GNG7;ARHGEF19;ARHGEF3;ARHGEF1;ADRA1B;GNG12
Platelet Activation, Signaling And Aggregation R-HSA-76002	30/254	0.0214377	0.329596	0	0	1.54409	5.93332	DGKG;WDR1;DGKA;PRKCZ;THBS1;GNAI1;CDC42;GNA13;GNGT2;GNG4;GNG7;FYN;MAPK3;TRPC7;PRKCH;TRPC3;PRKCB;BRPF3;PRKCE;APLP2;PRKCA;GNG12;YWHAZ;ADRA2A;LCK;SPNS1;GRB2;SCG3;PTPN6;MGLL
Adrenaline,noradrenaline Inhibits Insulin Secretion R-HSA-400042	2028-06-01	0.0215662	0.329596	0	0	3.13159	12.0147	GNGT2;GNG4;GNG7;GNG12;GNAI1;ADRA2A
DCC Mediated Attractive Signaling R-HSA-418885	2014-04-01	0.0215793	0.329596	0	0	4.59026	17.6083	CDC42;ABLIM1;FYN;NTN1
Prolonged ERK Activation Events R-HSA-169893	2014-04-01	0.0215793	0.329596	0	0	4.59026	17.6083	NTRK1;RAPGEF1;NGF;MAPK3
SEMA3A-Plexin Repulsion Signaling By Inhibiting Integrin Adhesion R-HSA-399955	2014-04-01	0.0215793	0.329596	0	0	4.59026	17.6083	PLXNA2;FYN;PIP5K1C;PLXNA4
Signaling By FGFR1 In Disease R-HSA-5655302	1936-07-01	0.0225355	0.337438	0	0	2.77231	10.5145	STAT5B;STAT1;STAT3;GRB2;PLCG1;FGF1;FGF13
Nitric Oxide Stimulates Guanylate Cyclase R-HSA-392154	2021-05-01	0.0227904	0.337438	0	0	3.58721	13.5647	PDE11A;PDE2A;KCNMA1;PDE5A;PDE9A
Presynaptic Function Of Kainate Receptors R-HSA-500657	2021-05-01	0.0227904	0.337438	0	0	3.58721	13.5647	GNGT2;GNG4;GNG7;GRIK3;GNG12
Activation Of Kainate Receptors Upon Glutamate Binding R-HSA-451326	2029-06-01	0.025398	0.364876	0	0	2.99527	11.0019	GNGT2;GNG4;GNG7;GRIK3;GNG12;NCALD
Regulation Of Necroptotic Cell Death R-HSA-5675482	2029-06-01	0.025398	0.364876	0	0	2.99527	11.0019	FLOT1;TNFSF10;PELI1;FASLG;CFLAR;BIRC2
TNFs Bind Their Physiological Receptors R-HSA-5669034	2029-06-01	0.025398	0.364876	0	0	2.99527	11.0019	TNFRSF13B;LTA;TNFRSF17;FASLG;TNFRSF1B;TNFRSF1A
FLT3 Signaling R-HSA-9607240	1937-07-01	0.0259274	0.368829	0	0	2.67976	9.7877	STAT5B;LCK;GRAP2;ABL2;FYN;GRB2;CBL
ADP Signaling Thru P2Y Purinoceptor 12 R-HSA-392170	2022-05-01	0.0275957	0.38343	0	0	3.37601	12.1202	GNGT2;GNG4;GNG7;GNG12;GNAI1
Elevation Of Cytosolic Ca2+ Levels R-HSA-139853	2015-04-01	0.027597	0.38343	0	0	4.17274	14.9803	TRPC7;TRPC3;STIM1;ORAI2
Signaling By MET R-HSA-6806834	1963-10-01	0.0277465	0.38343	0	0	2.16827	7.7725	SH3GL3;LAMA5;LAMA1;STAT3;RAPGEF1;LRIG1;RANBP9;LAMC2;GRB2;CBL
RHO GTPase Cycle R-HSA-9012999	47/441	0.0283182	0.387639	0	0	1.3773	4.90904	CYFIP1;PKN3;MSI2;ARHGAP6;CDC42;ARHGAP22;GNA13;CAPZB;SH3BP1;TAGAP;ARHGDIB;NCK2;FLOT1;ANKFY1;ABL2;PTK2B;SPTBN1;IL32;ARHGEF11;FARP1;ARHGEF10;STARD13;DST;FNBP1;PLEKHG6;ARAP2;ARHGEF19;RHOH;MYO9B;ARAP1;ARHGAP26;VANGL1;ARHGAP10;ZAP70;OBSCN;DNMBP;FMNL2;LCK;DLG5;SPATA13;RAPGEF1;ARHGEF3;FILIP1;GRB2;ARHGEF1;PDE5A;HNRNPC
EPH-Ephrin Signaling R-HSA-2682334	13/91	0.0295521	0.391563	0	0	1.9163	6.74844	EPHB6;EPHA4;EPHA10;EPHA8;LIMK2;PSEN2;CDC42;EFNB1;SYNGAP1;NCK2;FYN;EPHB1;MYH10
FGFR1 Mutant Receptor Activation R-HSA-1839124	1930-06-01	0.0296571	0.391563	0	0	2.87031	10.0979	STAT5B;STAT1;STAT3;GRB2;FGF1;FGF13
BH3-only Proteins Associate With And Inactivate Anti-Apoptotic BCL-2 Members R-HSA-111453	2023-09-03	0.0300538	0.391563	0	0	5.7355	20.1016	STAT3;BCL2;BCL2L1
Highly Calcium Permeable Nicotinic Acetylcholine Receptors R-HSA-629597	2023-09-03	0.0300538	0.391563	0	0	5.7355	20.1016	CHRNB2;CHRNB4;CHRNA6
PI3K/AKT Activation R-HSA-198203	2023-09-03	0.0300538	0.391563	0	0	5.7355	20.1016	NTRK1;IRS2;NGF
PI Metabolism R-HSA-1483255	1982-12-01	0.030224	0.391563	0	0	1.97068	6.89563	INPP4A;TNFAIP8;INPP5F;PLEKHA1;CLSTN1;PIP4K2A;PIP5K1A;TNFAIP8L3;PIP5K1C;SYNJ2;SBF1;MTM1
G Alpha (Q) Signaling Events R-HSA-416476	25/212	0.0339639	0.435938	0	0	1.53959	5.2076	DGKG;DGKA;GPR65;LPAR1;HTR2A;ADRA1B;GNGT2;RGS3;RGS1;GNG4;RPS6KA2;GNG7;MAPK3;TRPC7;GPR39;PRKCH;TRPC3;PRKCE;PRKCA;GNG12;LPAR6;AGTR1;XCL2;GRB2;MGLL
RIPK1-mediated Regulated Necrosis R-HSA-5213460	1931-06-01	0.0343586	0.435938	0	0	2.75535	9.28802	FLOT1;TNFSF10;PELI1;FASLG;CFLAR;BIRC2
VEGFA-VEGFR2 Pathway R-HSA-4420097	13/93	0.0345505	0.435938	0	0	1.86819	6.28708	CYFIP1;PRKCB;PRKCA;PRKCZ;CDC42;SYNGAP1;MAPKAPK2;NCK2;ELMO1;PTK2B;CTNNB1;FYN;PLCG1
Neurotransmitter Receptors And Postsynaptic Signal Transmission R-HSA-112314	22/182	0.0352161	0.440505	0	0	1.58281	5.29649	CHRNB2;CHRNB4;PRKCB;KCNJ12;CHRNA6;GABRA3;GRIK3;PRKCA;LIN7A;HTR3B;GNG12;GABRG3;PPM1E;GNAI1;NCALD;ADCY9;GNGT2;GNG4;RPS6KA2;GNG7;CACNG2;MAPK3
Neurexins And Neuroligins R-HSA-6794361	1957-09-01	0.0368329	0.45292	0	0	2.15396	7.11101	SIPA1L1;SYT1;NRXN3;NRXN2;LIN7A;APBA3;DLGAP2;SHANK3;APBA2
Regulated Necrosis R-HSA-5218859	1957-09-01	0.0368329	0.45292	0	0	2.15396	7.11101	IRF1;FLOT1;TNFSF10;PELI1;CHMP4B;FASLG;CFLAR;CHMP7;BIRC2
RET Signaling R-HSA-8853659	1940-07-01	0.0381423	0.458204	0	0	2.43575	7.9562	DOK2;CLSTN1;IRS2;PRKCA;GRB2;PLCG1;SHANK3
Thromboxane Signaling Thru TP Receptor R-HSA-428930	2024-05-01	0.0390141	0.458204	0	0	3.02032	9.7974	GNA13;GNGT2;GNG4;GNG7;GNG12
GPVI-mediated Activation Cascade R-HSA-114604	1932-06-01	0.0395151	0.458204	0	0	2.64923	8.55986	CDC42;LCK;SPNS1;FYN;PTPN6;PRKCZ
Thrombin Signaling Thru Proteinase Activated Receptors (PARs) R-HSA-456926	1932-06-01	0.0395151	0.458204	0	0	2.64923	8.55986	GNA13;GNGT2;GNG4;GNG7;GNG12;MAPK3
EPH-ephrin Mediated Repulsion Of Cells R-HSA-3928665	1949-08-01	0.0400021	0.458204	0	0	2.24097	7.21329	EPHB6;EPHA4;EFNB1;EPHA10;EPHA8;PSEN2;FYN;EPHB1
Neurotoxicity Of Clostridium Toxins R-HSA-168799	2023-10-03	0.0404205	0.458204	0	0	4.91587	15.7722	STX1B;SV2B;SYT1
RUNX3 Regulates p14-ARF R-HSA-8951936	2023-10-03	0.0404205	0.458204	0	0	4.91587	15.7722	HDAC4;RUNX3;RUNX1
STAT3 Nuclear Events Downstream Of ALK Signaling R-HSA-9701898	2023-10-03	0.0404205	0.458204	0	0	4.91587	15.7722	STAT3;PRDM1;IL2RG
STAT5 Activation Downstream Of FLT3 ITD Mutants R-HSA-9702518	2023-10-03	0.0404205	0.458204	0	0	4.91587	15.7722	STAT5B;GRB2;BCL2L1
Signal Attenuation R-HSA-74749	2023-10-03	0.0404205	0.458204	0	0	4.91587	15.7722	GRB2;IRS2;MAPK3
Gastrin-CREB Signaling Pathway Via PKC And MAPK R-HSA-881907	2017-04-01	0.0423492	0.469074	0	0	3.53039	11.1624	RPS6KA2;PRKCA;GRB2;MAPK3
Signaling By Cytosolic FGFR1 Fusion Mutants R-HSA-1839117	2017-04-01	0.0423492	0.469074	0	0	3.53039	11.1624	STAT5B;STAT1;STAT3;GRB2
TNF Receptor Superfamily (TNFSF) Members Mediating Non-Canonical NF-kB Pathway R-HSA-5676594	2017-04-01	0.0423492	0.469074	0	0	3.53039	11.1624	TNFSF12;LTA;LTB;BIRC2
PI5P, PP2A And IER3 Regulate PI3K/AKT Signaling R-HSA-6811558	14/106	0.0441313	0.48511	0	0	1.74943	5.45924	CLSTN1;IRS2;FGF1;ERBB3;LCK;CD28;PIP4K2A;PIP5K1A;GRB2;FYN;PIP5K1C;FGF13;IER3;MAPK3
GABA Receptor Activation R-HSA-977443	1959-09-01	0.0446486	0.485136	0	0	2.06758	6.42796	GNGT2;ADCY9;GNG4;KCNJ12;GNG7;GABRA3;GNG12;GABRG3;GNAI1
Glucagon-type Ligand Receptors R-HSA-420092	1933-06-01	0.0451367	0.485136	0	0	2.55097	7.90306	GNGT2;GNG4;GNG7;CPAMD8;GLP2R;GNG12
Signal Amplification R-HSA-392518	1933-06-01	0.0451367	0.485136	0	0	2.55097	7.90306	GNA13;GNGT2;GNG4;GNG7;GNG12;GNAI1
RHOB GTPase Cycle R-HSA-9013026	1969-10-01	0.0480268	0.502469	0	0	1.94713	5.91149	ARHGEF11;VANGL1;ARHGEF10;STARD13;PKN3;FLOT1;ARHGEF3;ARHGEF1;MYO9B;ARHGAP26
Activation Of GABAB Receptors R-HSA-991365	1942-07-01	0.0480863	0.502469	0	0	2.29631	6.96875	GNGT2;ADCY9;GNG4;KCNJ12;GNG7;GNG12;GNAI1
Deactivation Of Beta-Catenin Transactivating Complex R-HSA-3769402	1942-07-01	0.0480863	0.502469	0	0	2.29631	6.96875	BCL9;LEF1;TCF7;CTNNB1;YWHAZ;BCL9L;MEN1
FCGR3A-mediated Phagocytosis R-HSA-9664422	1960-09-01	0.0489424	0.502469	0	0	2.02693	6.11546	FGR;CDC42;CYFIP1;ELMO1;FYN;MYO9B;GRB2;CD247;MAPK3
Synthesis Of PIPs At Plasma Membrane R-HSA-1660499	1951-08-01	0.0491107	0.502469	0	0	2.13651	6.43875	INPP4A;PLEKHA1;CLSTN1;PIP4K2A;PIP5K1A;PIP5K1C;SYNJ2;MTM1
G Beta:Gamma Signaling Thru BTK R-HSA-8964315	2018-04-01	0.0510984	0.502469	0	0	3.27805	9.74891	GNGT2;GNG4;GNG7;GNG12
Signaling By FLT3 Fusion Proteins R-HSA-9703465	2018-04-01	0.0510984	0.502469	0	0	3.27805	9.74891	STAT5B;GRB2;SPTBN1;ETV6
CD28 Co-Stimulation R-HSA-389356	1934-06-01	0.0512313	0.502469	0	0	2.45973	7.30886	CDC42;LCK;GRAP2;CD28;FYN;GRB2
CASP8 Activity Is Inhibited R-HSA-5218900	2023-11-03	0.0523397	0.502469	0	0	4.30115	12.6884	TNFSF10;FASLG;CFLAR
Dimerization Of Procaspase-8 R-HSA-69416	2023-11-03	0.0523397	0.502469	0	0	4.30115	12.6884	TNFSF10;FASLG;CFLAR
Highly Calcium Permeable Postsynaptic Nicotinic Acetylcholine Receptors R-HSA-629594	2023-11-03	0.0523397	0.502469	0	0	4.30115	12.6884	CHRNB2;CHRNB4;CHRNA6
Interleukin-27 Signaling R-HSA-9020956	2023-11-03	0.0523397	0.502469	0	0	4.30115	12.6884	STAT1;STAT3;IL27RA
RHO GTPases Activate IQGAPs R-HSA-5626467	2023-11-03	0.0523397	0.502469	0	0	4.30115	12.6884	CDC42;CTNNB1;MEN1
Signaling By PDGFRA Extracellular Domain Mutants R-HSA-9673770	2023-11-03	0.0523397	0.502469	0	0	4.30115	12.6884	STAT1;STAT3;GRB2
Signaling By ALK R-HSA-201556	2026-05-01	0.052926	0.502469	0	0	2.73237	8.03005	STAT3;PTPN6;PRDM1;PLCG1;IL2RG
Death Receptor Signaling R-HSA-73887	17/139	0.0536026	0.502469	0	0	1.60233	4.68866	ARHGEF11;ARHGEF10;PSEN2;ARHGEF19;FASLG;TRAF1;CFLAR;NGF;TNFRSF1A;NFKBIA;SMPD3;GNA13;OBSCN;TNFSF10;ARHGEF3;ARHGEF1;BIRC2
GPER1 Signaling R-HSA-9634597	1943-07-01	0.0536215	0.502469	0	0	2.2324	6.53157	GNGT2;ADCY9;GNG4;GNG7;PRKCA;GNG12;GNAI1
Voltage Gated Potassium Channels R-HSA-1296072	1943-07-01	0.0536215	0.502469	0	0	2.2324	6.53157	KCNH4;KCND2;KCNQ1;KCNA3;KCNQ3;KCNA6;KCNAB2
Disinhibition Of SNARE Formation R-HSA-114516	2023-05-02	0.0547141	0.502469	0	0	7.64381	22.2101	PRKCB;PRKCA
NGF-independant TRKA Activation R-HSA-187024	2023-05-02	0.0547141	0.502469	0	0	7.64381	22.2101	NTRK1;ADORA2A
RUNX1 Regulates Transcription Of Genes Involved In Interleukin Signaling R-HSA-8939247	2023-05-02	0.0547141	0.502469	0	0	7.64381	22.2101	ELOF1;RUNX1
Regulation Of HMOX1 Expression And Activity R-HSA-9707587	2023-05-02	0.0547141	0.502469	0	0	7.64381	22.2101	HM13;HMOX1
Sodium-coupled Phosphate Cotransporters R-HSA-427652	2023-05-02	0.0547141	0.502469	0	0	7.64381	22.2101	SLC20A1;SLC34A1
Signaling By Rho GTPases R-HSA-194315	63/644	0.0589502	0.53754	0	0	1.2518	3.54393	CYFIP1;ZWILCH;MSI2;ARHGAP6;CAPZB;TAGAP;ARHGDIB;NCK2;FLOT1;ANKFY1;MEN1;ARHGEF11;ARHGEF10;DST;FNBP1;PRKCB;PLEKHG6;ARAP2;ARHGEF19;RHOH;PRKCA;ARAP1;YWHAZ;ARHGAP10;ZAP70;OBSCN;KIF2A;LCK;SPATA13;RAPGEF1;ARHGEF3;EVL;ARHGEF1;PDE5A;MAD1L1;PKN3;KLC1;PRKCZ;CDC42;ARHGAP22;GNA13;SH3BP1;ABL2;PTK2B;NUP43;MYH10;SPTBN1;MAPK3;IL32;FARP1;STARD13;LIMK2;MYO9B;ARHGAP26;VANGL1;DNMBP;FMNL2;DLG5;CENPM;CTNNB1;FILIP1;GRB2;…
Transmission Across Chemical Synapses R-HSA-112315	27/246	0.0604076	0.53754	0	0	1.4191	3.98289	CHRNA6;GRIK3;LIN7A;COMT;CPLX1;PPM1E;GNAI1;NCALD;SLC6A4;GNGT2;GNG4;RPS6KA2;GNG7;CACNG2;MAPK3;CHRNB2;CHRNB4;SLC38A1;SYT1;PRKCB;KCNJ12;GABRA3;PRKCA;HTR3B;GNG12;GABRG3;ADCY9
Listeria Monocytogenes Entry Into Host Cells R-HSA-8876384	2019-04-01	0.0607557	0.53754	0	0	3.05934	8.5689	SH3GL3;CTNNB1;GRB2;CBL
Prostacyclin Signaling Thru Prostacyclin Receptor R-HSA-392851	2019-04-01	0.0607557	0.53754	0	0	3.05934	8.5689	GNGT2;GNG4;GNG7;GNG12
Signaling By PDGFR In Disease R-HSA-9671555	2019-04-01	0.0607557	0.53754	0	0	3.05934	8.5689	STAT1;STAT3;GRB2;ETV6
Signaling To RAS R-HSA-167044	2019-04-01	0.0607557	0.53754	0	0	3.05934	8.5689	NTRK1;MAPKAPK2;GRB2;NGF
G Alpha (I) Signaling Events R-HSA-418594	33/312	0.0631802	0.555602	0	0	1.36213	3.76189	CX3CR1;C5AR1;LPAR1;CXCR5;CXCR6;GNAI1;GNGT2;RGS3;RGS1;GNG4;CCL5;GNG7;CXCR2;GRM8;PCDHA4;CCR8;CCR7;GNAT1;CCR6;GPSM3;PCDHA6;CCR2;PRKCA;OPRM1;GNG12;ADRA2A;POMC;ADCY9;GAL;GPR183;APLNR;RGS12;AGTR2
Interleukin-12 Family Signaling R-HSA-447115	1954-08-01	0.0651206	0.566776	0	0	1.99684	5.45441	CDC42;IL23A;STAT1;HNRNPF;STAT3;HNRNPA2B1;IL27RA;IL12RB2
Presynaptic Nicotinic Acetylcholine Receptors R-HSA-622323	2023-12-03	0.0657394	0.566776	0	0	3.82304	10.4065	CHRNB2;CHRNB4;CHRNA6
Signaling By Rho GTPases, Miro GTPases And RHOBTB3 R-HSA-9716542	64/660	0.0659134	0.566776	0	0	1.23943	3.37051	CYFIP1;ZWILCH;MSI2;ARHGAP6;CAPZB;TAGAP;ARHGDIB;NCK2;FLOT1;ANKFY1;MEN1;ARHGEF11;ARHGEF10;DST;FNBP1;PRKCB;PLEKHG6;ARAP2;ARHGEF19;RHOH;PRKCA;ARAP1;YWHAZ;ARHGAP10;ZAP70;OBSCN;KIF2A;LCK;SPATA13;RAPGEF1;ARHGEF3;EVL;ARHGEF1;PDE5A;MAD1L1;PKN3;RAP1GDS1;KLC1;PRKCZ;CDC42;ARHGAP22;GNA13;SH3BP1;ABL2;PTK2B;NUP43;MYH10;SPTBN1;MAPK3;IL32;FARP1;STARD13;LIMK2;MYO9B;ARHGAP26;VANGL1;DNMBP;FMNL2;DLG5;CENPM;CTNNB1;FIL…
RHOC GTPase Cycle R-HSA-9013106	1973-10-01	0.0660132	0.566776	0	0	1.82311	4.95503	ARHGEF11;VANGL1;ARHGEF10;STARD13;FMNL2;PKN3;FLOT1;ARHGEF1;MYO9B;ARHGAP26
Negative Regulation Of PI3K/AKT Network R-HSA-199418	14/113	0.0685903	0.581798	0	0	1.62511	4.35465	CLSTN1;IRS2;FGF1;ERBB3;LCK;CD28;PIP4K2A;PIP5K1A;GRB2;FYN;PIP5K1C;FGF13;IER3;MAPK3
MET Promotes Cell Motility R-HSA-8875878	2028-05-01	0.0693667	0.581798	0	0	2.4945	6.6562	LAMA5;LAMA1;RAPGEF1;LAMC2;GRB2
Notch-HLH Transcription Pathway R-HSA-350054	2028-05-01	0.0693667	0.581798	0	0	2.4945	6.6562	HDAC4;HDAC5;MAML2;TBL1XR1;HDAC7
Paracetamol ADME R-HSA-9753281	2028-05-01	0.0693667	0.581798	0	0	2.4945	6.6562	UGT1A10;SLC38A1;UGT1A9;SULT2A1;UGT1A6
Anti-inflammatory Response Favoring Leishmania Infection R-HSA-9662851	19/165	0.07081	0.59049	0	0	1.49637	3.96202	GPR39;GLP2R;PRKCA;GNG12;CRHR1;GNAI1;TSHR;FGR;POMC;HTR6;ADCY9;GNGT2;ADORA2A;GNG4;GNG7;CPAMD8;FYN;PLCG1;CD247
G Beta:Gamma Signaling Thru PLC Beta R-HSA-418217	2020-04-01	0.0713042	0.591214	0	0	2.86798	7.57375	GNGT2;GNG4;GNG7;GNG12
Defective B3GALTL Causes PpS R-HSA-5083635	1937-06-01	0.0723928	0.593458	0	0	2.22133	5.83243	ADAMTS16;SEMA5B;ADAMTS2;THBS2;THBS1;THSD4
RHOV GTPase Cycle R-HSA-9013424	1937-06-01	0.0723928	0.593458	0	0	2.22133	5.83243	CDC42;VANGL1;DST;DLG5;NCK2;SPTBN1
CD22 Mediated BCR Regulation R-HSA-5690714	2023-06-02	0.0777762	0.597142	0	0	5.73254	14.6405	CD79A;PTPN6
Cobalamin (Cbl) Metabolism R-HSA-9759218	2023-06-02	0.0777762	0.597142	0	0	5.73254	14.6405	MTRR;MMADHC
FGFR1b Ligand Binding And Activation R-HSA-190370	2023-06-02	0.0777762	0.597142	0	0	5.73254	14.6405	FGF1;FGF13
FLT3 Signaling Thru SRC Family Kinases R-HSA-9706374	2023-06-02	0.0777762	0.597142	0	0	5.73254	14.6405	LCK;FYN
RUNX3 Regulates Immune Response And Cell Migration R-HSA-8949275	2023-06-02	0.0777762	0.597142	0	0	5.73254	14.6405	ITGAL;RUNX3
SOS-mediated Signaling R-HSA-112412	2023-06-02	0.0777762	0.597142	0	0	5.73254	14.6405	GRB2;IRS2
TNFR1-mediated Ceramide Production R-HSA-5626978	2023-06-02	0.0777762	0.597142	0	0	5.73254	14.6405	SMPD3;TNFRSF1A
Activation Of G Protein Gated Potassium Channels R-HSA-1296041	2029-05-01	0.0785269	0.597142	0	0	2.39043	6.08201	GNGT2;GNG4;KCNJ12;GNG7;GNG12
FCERI Mediated MAPK Activation R-HSA-2871796	2029-05-01	0.0785269	0.597142	0	0	2.39043	6.08201	GRAP2;SPNS1;GRB2;PLCG1;MAPK3
Negative Regulation Of FGFR3 Signaling R-HSA-5654732	2029-05-01	0.0785269	0.597142	0	0	2.39043	6.08201	GRB2;CBL;FGF1;FGF13;MAPK3
Uptake And Actions Of Bacterial Toxins R-HSA-5339562	2029-05-01	0.0785269	0.597142	0	0	2.39043	6.08201	STX1B;PDZD3;SV2B;SYT1;ANTXR1
RAC1 GTPase Cycle R-HSA-9013149	20/178	0.0793532	0.597142	0	0	1.45546	3.6879	ARHGEF11;CYFIP1;ARHGEF10;FARP1;PLEKHG6;ARAP2;ARHGEF19;MYO9B;ARAP1;ARHGAP26;ARHGAP22;VANGL1;CDC42;GNA13;ARHGAP10;SH3BP1;ARHGDIB;SPATA13;TAGAP;ABL2
FCGR3A-mediated IL10 Synthesis R-HSA-9664323	1938-06-01	0.0804069	0.597142	0	0	2.1518	5.42394	FGR;ADCY9;FYN;PRKCA;PLCG1;CD247
O-glycosylation Of TSR Domain-Containing Proteins R-HSA-5173214	1938-06-01	0.0804069	0.597142	0	0	2.1518	5.42394	ADAMTS16;SEMA5B;ADAMTS2;THBS2;THBS1;THSD4
Defects In Cobalamin (B12) Metabolism R-HSA-3296469	2013-03-01	0.0805295	0.597142	0	0	3.44055	8.6672	CUBN;MTRR;MMADHC
Erythropoietin Activates RAS R-HSA-9027284	2013-03-01	0.0805295	0.597142	0	0	3.44055	8.6672	RAPGEF1;IRS2;GRB2
FCGR Activation R-HSA-2029481	2013-03-01	0.0805295	0.597142	0	0	3.44055	8.6672	FGR;FYN;CD247
Phospholipase C-mediated Cascade; FGFR3 R-HSA-5654227	2013-03-01	0.0805295	0.597142	0	0	3.44055	8.6672	PLCG1;FGF1;FGF13
Defects In Vitamin And Cofactor Metabolism R-HSA-3296482	2021-04-01	0.0827192	0.597142	0	0	2.69913	6.72704	MCCC2;CUBN;MTRR;MMADHC
Deregulated CDK5 Triggers Neurodegenerative Pathways In Alzheimers Disease Models R-HSA-8862803	2021-04-01	0.0827192	0.597142	0	0	2.69913	6.72704	CAPN2;FASLG;ERC2;CDC25B
Inflammasomes R-HSA-622312	2021-04-01	0.0827192	0.597142	0	0	2.69913	6.72704	AIM2;BCL2;HMOX1;BCL2L1
Negative Regulation Of MET Activity R-HSA-6807004	2021-04-01	0.0827192	0.597142	0	0	2.69913	6.72704	SH3GL3;LRIG1;GRB2;CBL
SHC1 Events In ERBB2 Signaling R-HSA-1250196	2021-04-01	0.0827192	0.597142	0	0	2.69913	6.72704	ERBB3;PRKCE;PRKCA;GRB2
Signaling By FGFR3 In Disease R-HSA-5655332	2021-04-01	0.0827192	0.597142	0	0	2.69913	6.72704	GRB2;PLCG1;FGF1;FGF13
NCAM Signaling For Neurite Out-Growth R-HSA-375165	1957-08-01	0.0840196	0.600554	0	0	1.87428	4.64204	COL4A2;PTPRA;ST8SIA2;FYN;GRB2;CACNA1H;SPTBN1;MAPK3
NRAGE Signals Death Thru JNK R-HSA-193648	1957-08-01	0.0840196	0.600554	0	0	1.87428	4.64204	ARHGEF11;GNA13;ARHGEF10;OBSCN;ARHGEF19;ARHGEF3;ARHGEF1;NGF
Phase II - Conjugation Of Compounds R-HSA-156580	13/107	0.087075	0.619342	0	0	1.58873	3.87807	UGT1A10;SLC38A1;MTRR;ACSM5;COMT;UGT1A5;UGT1A4;UGT1A3;UGT1A9;UGT1A8;UGT1A7;SULT2A1;UGT1A6
Fcgamma Receptor (FCGR) Dependent Phagocytosis R-HSA-2029480	1987-11-01	0.0881555	0.621964	0	0	1.66225	4.03703	FGR;CDC42;CYFIP1;PRKCE;ELMO1;FYN;MYO9B;GRB2;PLCG1;CD247;MAPK3
Signaling By CSF3 (G-CSF) R-HSA-9674555	1930-05-01	0.0883008	0.621964	0	0	2.29469	5.56923	STAT5B;STAT1;UBE2D3;STAT3;GRB2
Signaling By FGFR3 R-HSA-5654741	1939-06-01	0.0888955	0.623127	0	0	2.08648	5.04989	GRB2;PLCG1;CBL;FGF1;FGF13;MAPK3
Leishmania Infection R-HSA-9658195	26/247	0.0943749	0.643925	0	0	1.35316	3.19412	CYFIP1;CRHR1;GNAI1;CDC42;HTR6;GNGT2;GNG4;GNG7;CPAMD8;HMOX1;FYN;PLCG1;MAPK3;GPR39;GLP2R;PRKCA;MYO9B;GNG12;TSHR;FGR;POMC;ADCY9;ADORA2A;ELMO1;GRB2;CD247
Signaling By EGFR R-HSA-177929	1949-07-01	0.0949144	0.643925	0	0	1.91286	4.50437	CDC42;SH3GL3;LRIG1;GRB2;PLCG1;CBL;PAG1
Laminin Interactions R-HSA-3000157	2022-04-01	0.0949689	0.643925	0	0	2.54904	6.00095	COL18A1;LAMA5;LAMA1;LAMC2
Nephrin Family Interactions R-HSA-373753	2022-04-01	0.0949689	0.643925	0	0	2.54904	6.00095	KIRREL3;NCK2;FYN;SPTBN1
Acetylcholine Binding And Downstream Events R-HSA-181431	2014-03-01	0.0966069	0.643925	0	0	3.1276	7.30954	CHRNB2;CHRNB4;CHRNA6
Constitutive Signaling By EGFRvIII R-HSA-5637810	2014-03-01	0.0966069	0.643925	0	0	3.1276	7.30954	GRB2;PLCG1;CBL
Repression Of WNT Target Genes R-HSA-4641265	2014-03-01	0.0966069	0.643925	0	0	3.1276	7.30954	LEF1;TCF7;AXIN2
Retrograde Neurotrophin Signaling R-HSA-177504	2014-03-01	0.0966069	0.643925	0	0	3.1276	7.30954	NTRK1;DNM3;NGF
Signaling By B Cell Receptor (BCR) R-HSA-983705	13/109	0.0972941	0.643925	0	0	1.55546	3.62426	BLK;PRKCB;CLSTN1;NFATC2;NFATC1;PSMB8;NFKBIA;CD79A;STIM1;ORAI2;GRB2;FYN;PTPN6
Signaling By FGFR4 R-HSA-5654743	1940-06-01	0.0978519	0.643925	0	0	2.025	4.70671	GRB2;PLCG1;CBL;FGF1;FGF13;MAPK3
Downregulation Of SMAD2/3:SMAD4 Transcriptional Activity R-HSA-2173795	1931-05-01	0.0986743	0.643925	0	0	2.20631	5.10967	SKI;STAT1;UBE2D3;ATP1B4;MAPK3
Negative Regulation Of FGFR4 Signaling R-HSA-5654733	1931-05-01	0.0986743	0.643925	0	0	2.20631	5.10967	GRB2;CBL;FGF1;FGF13;MAPK3
Class A/1 (Rhodopsin-like Receptors) R-HSA-373076	33/327	0.102775	0.643925	0	0	1.29157	2.93859	CX3CR1;CCL11;GPR65;C5AR1;LPAR1;CXCR5;CXCR6;HTR2A;ADRA1B;HTR6;CCL5;CXCR2;S1PR1;PCDHA4;CCR8;CCR7;CCR6;CMKLR1;PCDHA6;CCR2;GPR39;OPRM1;ADRA2A;TSHR;POMC;GAL;ADORA2A;LPAR6;GPR183;AGTR1;APLNR;XCL2;AGTR2
ARMS-mediated Activation R-HSA-170984	2023-07-02	0.103231	0.643925	0	0	4.58579	10.4134	NTRK1;NGF
CREB Phosphorylation R-HSA-199920	2023-07-02	0.103231	0.643925	0	0	4.58579	10.4134	RPS6KA2;MAPKAPK2
Erythropoietin Activates Phospholipase C Gamma (PLCG) R-HSA-9027277	2023-07-02	0.103231	0.643925	0	0	4.58579	10.4134	IRS2;PLCG1
Erythropoietin Activates STAT5 R-HSA-9027283	2023-07-02	0.103231	0.643925	0	0	4.58579	10.4134	STAT5B;IRS2
Highly Sodium Permeable Postsynaptic Acetylcholine Nicotinic Receptors R-HSA-629587	2023-07-02	0.103231	0.643925	0	0	4.58579	10.4134	CHRNB2;CHRNB4
Neurofascin Interactions R-HSA-447043	2023-07-02	0.103231	0.643925	0	0	4.58579	10.4134	NFASC;NRCAM
NrCAM Interactions R-HSA-447038	2023-07-02	0.103231	0.643925	0	0	4.58579	10.4134	NRP2;NRCAM
Phase 1 - Inactivation Of Fast Na+ Channels R-HSA-5576894	2023-07-02	0.103231	0.643925	0	0	4.58579	10.4134	KCND2;KCNIP1
RSK Activation R-HSA-444257	2023-07-02	0.103231	0.643925	0	0	4.58579	10.4134	RPS6KA2;MAPK3
RUNX1 Regulates Transcription Of Genes Involved In Differentiation Of Myeloid Cells R-HSA-8939246	2023-07-02	0.103231	0.643925	0	0	4.58579	10.4134	PRKCB;RUNX1
Reversal Of Alkylation Damage By DNA Dioxygenases R-HSA-73943	2023-07-02	0.103231	0.643925	0	0	4.58579	10.4134	ALKBH3;ASCC1
STAT5 Activation R-HSA-9645135	2023-07-02	0.103231	0.643925	0	0	4.58579	10.4134	STAT5B;GRB2
ADORA2B Mediated Anti-Inflammatory Cytokine Production R-HSA-9660821	15/131	0.103401	0.643925	0	0	1.48557	3.37096	GPR39;GLP2R;PRKCA;GNG12;CRHR1;GNAI1;TSHR;POMC;HTR6;ADCY9;GNGT2;ADORA2A;GNG4;GNG7;CPAMD8
RAF-independent MAPK1/3 Activation R-HSA-112409	2023-04-01	0.108015	0.669788	0	0	2.41474	5.37397	DUSP2;IL6R;DUSP7;MAPK3
G-protein Beta:Gamma Signaling R-HSA-397795	1932-05-01	0.10963	0.674037	0	0	2.12448	4.69648	CDC42;GNGT2;GNG4;GNG7;GNG12
Glucagon Signaling In Metabolic Regulation R-HSA-163359	1932-05-01	0.10963	0.674037	0	0	2.12448	4.69648	ADCY9;GNG4;GNG7;PRKCA;GNG12
Signaling By TGF-beta Receptor Complex R-HSA-170834	1991-11-01	0.112138	0.67709	0	0	1.57879	3.45443	SKI;SMURF1;STAT1;UBE2D3;ATP1B4;LTBP3;CBL;PRKCZ;MEN1;TGFBR2;MAPK3
Regulation Of HSF1-mediated Heat Shock Response R-HSA-3371453	1981-10-01	0.11347	0.67709	0	0	1.61698	3.51891	NUP210;DNAJB6;HSPA1L;NUP50;RPA3;GML;MAPKAPK2;NUP43;HSPA12B;MAPK3
InlB-mediated Entry Of Listeria Monocytogenes Into Host Cell R-HSA-8875360	2015-03-01	0.113859	0.67709	0	0	2.86681	6.22899	SH3GL3;GRB2;CBL
N-Glycan Antennae Elongation R-HSA-975577	2015-03-01	0.113859	0.67709	0	0	2.86681	6.22899	ST6GAL1;ST8SIA2;MGAT4A
Organic Cation/Anion/Zwitterion Transport R-HSA-549132	2015-03-01	0.113859	0.67709	0	0	2.86681	6.22899	SLC22A15;RUNX1;SLC22A11
Phospholipase C-mediated Cascade; FGFR4 R-HSA-5654228	2015-03-01	0.113859	0.67709	0	0	2.86681	6.22899	PLCG1;FGF1;FGF13
Response Of EIF2AK1 (HRI) To Heme Deficiency R-HSA-9648895	2015-03-01	0.113859	0.67709	0	0	2.86681	6.22899	EIF2AK1;CEBPG;ATF3
Signaling By FLT3 ITD And TKD Mutants R-HSA-9703648	2015-03-01	0.113859	0.67709	0	0	2.86681	6.22899	STAT5B;GRB2;BCL2L1
Kinesins R-HSA-983189	1942-06-01	0.117131	0.690881	0	0	1.91229	4.10084	KIF3B;KIF2A;KIF26B;KIF13B;KIF21B;KLC1
Vasopressin Regulates Renal Water Homeostasis Via Aquaporins R-HSA-432040	1942-06-01	0.117131	0.690881	0	0	1.91229	4.10084	GNGT2;ADCY9;GNG4;GNG7;PRKCA;GNG12
Signaling By Non-Receptor Tyrosine Kinases R-HSA-9006927	1952-07-01	0.120693	0.701407	0	0	1.78505	3.77449	SYNGAP1;SRMS;ERBB3;STAT3;ELMO1;ARAP1;CBL
Negative Regulation Of FGFR1 Signaling R-HSA-5654726	1933-05-01	0.121146	0.701407	0	0	2.0485	4.32388	GRB2;CBL;FGF1;FGF13;MAPK3
Oncogene Induced Senescence R-HSA-2559585	1933-05-01	0.121146	0.701407	0	0	2.0485	4.32388	RB1;E2F1;ETS1;MAPK3;TNRC6B
Defective Intrinsic Pathway For Apoptosis R-HSA-9734009	2024-04-01	0.121816	0.701407	0	0	2.29388	4.82919	CAPN2;FASLG;ERC2;CDC25B
Downstream Signaling Of Activated FGFR3 R-HSA-5654708	2024-04-01	0.121816	0.701407	0	0	2.29388	4.82919	GRB2;PLCG1;FGF1;FGF13
RHO GTPases Activate NADPH Oxidases R-HSA-5668599	2024-04-01	0.121816	0.701407	0	0	2.29388	4.82919	PRKCB;PRKCA;PRKCZ;MAPK3
Extra-nuclear Estrogen Signaling R-HSA-9009391	1973-09-01	0.129497	0.720969	0	0	1.61406	3.2993	GNGT2;GNG4;GNG7;BCL2;GNG12;PRKCZ;GNAI1;IGF1R;MAPK3
DNA Damage Reversal R-HSA-73942	2023-08-02	0.130545	0.720969	0	0	3.82128	7.78028	ALKBH3;ASCC1
EGFR Transactivation By Gastrin R-HSA-2179392	2023-08-02	0.130545	0.720969	0	0	3.82128	7.78028	GRB2;PRKCA
RUNX3 Regulates YAP1-mediated Transcription R-HSA-8951671	2023-08-02	0.130545	0.720969	0	0	3.82128	7.78028	TEAD4;RUNX3
SHC-related Events Triggered By IGF1R R-HSA-2428933	2023-08-02	0.130545	0.720969	0	0	3.82128	7.78028	GRB2;IGF1R
Synthesis Of Ketone Bodies R-HSA-77111	2023-08-02	0.130545	0.720969	0	0	3.82128	7.78028	HMGCL;HMGCLL1
TRAIL Signaling R-HSA-75158	2023-08-02	0.130545	0.720969	0	0	3.82128	7.78028	TNFSF10;CFLAR
CRMPs In Sema3A Signaling R-HSA-399956	2016-03-01	0.132169	0.720969	0	0	2.64614	5.35493	PLXNA2;FYN;PLXNA4
Caspase Activation Via Death Receptors In Presence Of Ligand R-HSA-140534	2016-03-01	0.132169	0.720969	0	0	2.64614	5.35493	TNFSF10;FASLG;CFLAR
Phospholipase C-mediated Cascade: FGFR1 R-HSA-5654219	2016-03-01	0.132169	0.720969	0	0	2.64614	5.35493	PLCG1;FGF1;FGF13
Sema3A PAK Dependent Axon Repulsion R-HSA-399954	2016-03-01	0.132169	0.720969	0	0	2.64614	5.35493	PLXNA2;FYN;PLXNA4
Spry Regulation Of FGF Signaling R-HSA-1295596	2016-03-01	0.132169	0.720969	0	0	2.64614	5.35493	GRB2;CBL;MAPK3
Synthesis Of PIPs At Early Endosome Membrane R-HSA-1660516	2016-03-01	0.132169	0.720969	0	0	2.64614	5.35493	INPP4A;INPP5F;MTM1
TGF-beta Receptor Signaling In EMT (Epithelial To Mesenchymal Transition) R-HSA-2173791	2016-03-01	0.132169	0.720969	0	0	2.64614	5.35493	SMURF1;PRKCZ;TGFBR2
Negative Regulation Of FGFR2 Signaling R-HSA-5654727	1934-05-01	0.133201	0.721913	0	0	1.97775	3.98694	GRB2;CBL;FGF1;FGF13;MAPK3
Extracellular Matrix Organization R-HSA-1474244	29/291	0.133472	0.721913	0	0	1.27266	2.56295	DDR1;COL18A1;LAMA5;TNXB;LAMA1;ITGB2;LAMC2;LTBP3;ITGAL;THBS1;KLK7;FBLN5;ADAMTS16;COMP;ADAMTS2;CAPN6;CAPN2;DMD;ERC2;DST;PRKCA;CAPN12;COL4A2;COL5A1;COL20A1;CD47;FGF13;MATN4;CD44
Cardiac Conduction R-HSA-5576891	14/126	0.134366	0.721913	0	0	1.43546	2.88124	KCNK5;KCND2;KCNIP1;KCNJ12;KCNK12;ATP2B3;PRKCA;KCNK17;KCNK18;SLC8A2;STIM1;KCNQ1;ORAI2;FGF13
ADP Signaling Thru P2Y Purinoceptor 1 R-HSA-418592	2025-04-01	0.136323	0.721913	0	0	2.18453	4.35318	GNGT2;GNG4;GNG7;GNG12
G Beta:Gamma Signaling Thru PI3Kgamma R-HSA-392451	2025-04-01	0.136323	0.721913	0	0	2.18453	4.35318	GNGT2;GNG4;GNG7;GNG12
Inactivation Of CSF3 (G-CSF) Signaling R-HSA-9705462	2025-04-01	0.136323	0.721913	0	0	2.18453	4.35318	STAT5B;STAT1;UBE2D3;STAT3
NOTCH3 Intracellular Domain Regulates Transcription R-HSA-9013508	2025-04-01	0.136323	0.721913	0	0	2.18453	4.35318	PTCRA;MAML2;STAT1;IKZF1
TRP Channels R-HSA-3295583	2025-04-01	0.136323	0.721913	0	0	2.18453	4.35318	TRPM1;TRPC7;TRPC3;MCOLN2
Cell Death Signaling Via NRAGE, NRIF And NADE R-HSA-204998	1974-09-01	0.137582	0.725935	0	0	1.58914	3.15212	ARHGEF11;GNA13;ARHGEF10;OBSCN;ARHGEF19;ARHGEF3;PSEN2;ARHGEF1;NGF
Semaphorin Interactions R-HSA-373755	1964-08-01	0.139226	0.729019	0	0	1.63937	3.23228	ARHGEF11;LIMK2;PLXNA2;SEMA3E;FYN;PIP5K1C;MYH10;PLXNA4
Transcriptional Regulation By RUNX3 R-HSA-8878159	1995-11-01	0.139493	0.729019	0	0	1.50328	2.96108	TEAD4;HDAC4;MAML2;SMURF1;LEF1;TCF7;CTNNB1;ITGAL;RUNX3;PSMB8;RUNX1
Pyruvate Metabolism And Citric Acid (TCA) Cycle R-HSA-71406	1954-07-01	0.139674	0.729019	0	0	1.7089	3.36387	PCDHGA5;PDHA1;SLC16A1;GLO1;PCDHB16;SUCLG2;D2HGDH
Inwardly Rectifying K+ Channels R-HSA-1296065	1935-05-01	0.145767	0.75795	0	0	1.91172	3.68149	GNGT2;GNG4;KCNJ12;GNG7;GNG12
Intrinsic Pathway For Apoptosis R-HSA-109606	1955-07-01	0.149675	0.75795	0	0	1.67321	3.1779	DIABLO;STAT3;E2F1;BCL2;YWHAZ;MAPK3;BCL2L1
Signaling By ALK Fusions And Activated Point Mutants R-HSA-9725370	1955-07-01	0.149675	0.75795	0	0	1.67321	3.1779	BCL11A;RPS6;STAT3;GRB2;PLCG1;KLC1;MAPK3
Aberrant Regulation Of Mitotic G1/S Transition In Cancer Due To RB1 Defects R-HSA-9659787	2017-03-01	0.151416	0.75795	0	0	2.457	4.63813	CDKN1C;RB1;E2F1
Gastrulation R-HSA-9758941	2017-03-01	0.151416	0.75795	0	0	2.457	4.63813	LEF1;TCF7;CTNNB1
MET Activates PTK2 Signaling R-HSA-8874081	2017-03-01	0.151416	0.75795	0	0	2.457	4.63813	LAMA5;LAMA1;LAMC2
Platelet Sensitization By LDL R-HSA-432142	2017-03-01	0.151416	0.75795	0	0	2.457	4.63813	FGR;PTPN6;LRP8
SHC-mediated cascade:FGFR3 R-HSA-5654704	2017-03-01	0.151416	0.75795	0	0	2.457	4.63813	GRB2;FGF1;FGF13
Caspase Activation Via Extrinsic Apoptotic Signaling Pathway R-HSA-5357769	2026-04-01	0.151486	0.75795	0	0	2.08512	3.93518	DAPK2;TNFSF10;FASLG;CFLAR
Downstream Signaling Of Activated FGFR4 R-HSA-5654716	2026-04-01	0.151486	0.75795	0	0	2.08512	3.93518	GRB2;PLCG1;FGF1;FGF13
HDMs Demethylate Histones R-HSA-3214842	2026-04-01	0.151486	0.75795	0	0	2.08512	3.93518	KDM4B;KDM5D;KDM2B;ARID5B
Interleukin-20 Family Signaling R-HSA-8854691	2026-04-01	0.151486	0.75795	0	0	2.08512	3.93518	STAT5B;STAT1;IL24;STAT3
Integrin Cell Surface Interactions R-HSA-216083	1966-08-01	0.157692	0.769712	0	0	1.58267	2.92336	COMP;COL18A1;COL4A2;ITGB2;CD47;ITGAL;THBS1;CD44
RHOH GTPase Cycle R-HSA-9013407	1936-05-01	0.158817	0.769712	0	0	1.84995	3.40392	VANGL1;ZAP70;LCK;ARHGDIB;RHOH
Activation Of Ca-permeable Kainate Receptor R-HSA-451308	2023-09-02	0.159256	0.769712	0	0	3.2752	6.01734	GRIK3;NCALD
Adrenoceptors R-HSA-390696	2023-09-02	0.159256	0.769712	0	0	3.2752	6.01734	ADRA1B;ADRA2A
Calcineurin Activates NFAT R-HSA-2025928	2023-09-02	0.159256	0.769712	0	0	3.2752	6.01734	NFATC2;NFATC1
Interleukin-23 Signaling R-HSA-9020933	2023-09-02	0.159256	0.769712	0	0	3.2752	6.01734	IL23A;STAT3
MET Activates RAS Signaling R-HSA-8851805	2023-09-02	0.159256	0.769712	0	0	3.2752	6.01734	RANBP9;GRB2
PTK6 Regulates RTKs And Their Effectors AKT1 And DOK1 R-HSA-8849469	2023-09-02	0.159256	0.769712	0	0	3.2752	6.01734	ARAP1;CBL
Regulation Of Commissural Axon Pathfinding By SLIT And ROBO R-HSA-428542	2023-09-02	0.159256	0.769712	0	0	3.2752	6.01734	NELL2;NTN1
Type I Hemidesmosome Assembly R-HSA-446107	2023-09-02	0.159256	0.769712	0	0	3.2752	6.01734	DST;LAMC2
Muscle Contraction R-HSA-397014	20/196	0.159672	0.769712	0	0	1.30531	2.39478	KCNK5;KCND2;KCNIP1;KCNJ12;KCNK12;TPM1;ATP2B3;PRKCA;KCNK17;KCNK18;CACNA1H;SLC8A2;STIM1;KCNQ1;TNNT3;ORAI2;ANXA6;DMD;PDE5A;FGF13
Phospholipid Metabolism R-HSA-1483257	21/208	0.164177	0.786208	0	0	1.28999	2.33077	PLA2G2F;PCYT1B;TNFAIP8;PLEKHA1;OSBPL5;SLC44A2;CPNE7;CLSTN1;LPCAT1;SYNJ2;DDHD1;MTM1;INPP4A;INPP5F;GPD2;PIP4K2A;PIP5K1A;TNFAIP8L3;PIP5K1C;SBF1;MGLL
Programmed Cell Death R-HSA-5357801	21/208	0.164177	0.786208	0	0	1.28999	2.33077	DIABLO;DAPK2;STAT3;FASLG;CFLAR;YWHAZ;PSMB8;ARHGAP10;STK24;IRF1;TNFSF10;PELI1;BCL2;FLOT1;E2F1;CTNNB1;CHMP4B;CHMP7;BIRC2;BCL2L1;MAPK3
Beta-catenin Independent WNT Signaling R-HSA-3858494	15/142	0.167154	0.79593	0	0	1.35608	2.42581	PRKCB;SMURF1;TCF7;LEF1;RORA;PRKCA;NFATC1;AXIN2;GNG12;PSMB8;GNGT2;GNG4;GNG7;CTNNB1;TNRC6B
Protein-protein Interactions At Synapses R-HSA-6794362	1988-10-01	0.167304	0.79593	0	0	1.47131	2.63061	SIPA1L1;SYT1;FLOT1;NRXN3;NRXN2;LIN7A;APBA3;DLGAP2;SHANK3;APBA2
Cellular Response To Heat Stress R-HSA-3371556	1999-11-01	0.170052	0.805235	0	0	1.43464	2.54168	RPTOR;NUP210;DNAJB6;HSPA1L;NUP50;RPA3;GML;MAPKAPK2;NUP43;HSPA12B;MAPK3
Constitutive Signaling By Ligand-Responsive EGFR Cancer Variants R-HSA-1236382	2018-03-01	0.17148	0.805235	0	0	2.29308	4.04335	GRB2;PLCG1;CBL
PI-3K cascade:FGFR3 R-HSA-5654710	2018-03-01	0.17148	0.805235	0	0	2.29308	4.04335	GRB2;FGF1;FGF13
Phospholipase C-mediated Cascade; FGFR2 R-HSA-5654221	2018-03-01	0.17148	0.805235	0	0	2.29308	4.04335	PLCG1;FGF1;FGF13
Constitutive Signaling By Aberrant PI3K In Cancer R-HSA-2219530	1978-09-01	0.172397	0.80693	0	0	1.49669	2.63112	ERBB3;LCK;CLSTN1;CD28;IRS2;FYN;GRB2;FGF1;FGF13
Stimuli-sensing Channels R-HSA-2672351	11/100	0.178163	0.828573	0	0	1.41844	2.44689	TRPM1;UNC80;TRPC7;CLCN7;SCNN1G;ANO1;CLCN5;CLCN4;TRPC3;MCOLN2;ANO2
TNFR2 Non-Canonical NF-kB Pathway R-HSA-5668541	11/100	0.178163	0.828573	0	0	1.41844	2.44689	TNFRSF13B;TNFSF12;UBA3;LTA;TNFRSF17;FASLG;LTB;TNFRSF1B;BIRC2;PSMB8;TNFRSF1A
Constitutive Signaling By NOTCH1 HD+PEST Domain Mutants R-HSA-2894862	1958-07-01	0.181573	0.84107	0	0	1.57453	2.68629	HDAC4;HDAC5;NEURL1B;MAML2;TBL1XR1;PSEN2;HDAC7
Antigen Presentation: Folding, Assembly, Peptide Loading Of Class I MHC R-HSA-983170	2028-04-01	0.183566	0.84107	0	0	1.91115	3.23975	HLA-B;HLA-F;B2M;HLA-E
Diseases Associated With O-glycosylation Of Proteins R-HSA-3906995	1969-08-01	0.187403	0.84107	0	0	1.50459	2.51942	LFNG;ADAMTS16;SEMA5B;ADAMTS2;MUC16;THBS2;THBS1;THSD4
Cell Surface Interactions At Vascular Wall R-HSA-202733	14/134	0.187855	0.84107	0	0	1.33918	2.23921	SLC16A1;ITGB2;ITGAL;CD2;VPREB1;DOK2;SLC7A7;LCK;GRB2;FYN;PTPN6;PLCG1;CD47;CD44
FGFR2b Ligand Binding And Activation R-HSA-190377	2023-10-02	0.188965	0.84107	0	0	2.86565	4.77472	FGF1;FGF13
Glucocorticoid Biosynthesis R-HSA-194002	2023-10-02	0.188965	0.84107	0	0	2.86565	4.77472	POMC;CYP21A2
Ketone Body Metabolism R-HSA-74182	2023-10-02	0.188965	0.84107	0	0	2.86565	4.77472	HMGCL;HMGCLL1
MAPK3 (ERK1) Activation R-HSA-110056	2023-10-02	0.188965	0.84107	0	0	2.86565	4.77472	IL6R;MAPK3
Neurotransmitter Clearance R-HSA-112311	2023-10-02	0.188965	0.84107	0	0	2.86565	4.77472	COMT;SLC6A4
Organic Cation Transport R-HSA-549127	2023-10-02	0.188965	0.84107	0	0	2.86565	4.77472	SLC22A15;RUNX1
RHO GTPases Activate KTN1 R-HSA-5625970	2023-10-02	0.188965	0.84107	0	0	2.86565	4.77472	CDC42;KLC1
Signaling By FGFR4 In Disease R-HSA-5655291	2023-10-02	0.188965	0.84107	0	0	2.86565	4.77472	GRB2;PLCG1
Urea Cycle R-HSA-70635	2023-10-02	0.188965	0.84107	0	0	2.86565	4.77472	CYP21A2;NMRAL1
mRNA Editing R-HSA-75072	2023-10-02	0.188965	0.84107	0	0	2.86565	4.77472	APOBEC4;ADARB1
FRS-mediated FGFR3 Signaling R-HSA-5654706	2019-03-01	0.192241	0.845278	0	0	2.14964	3.54477	GRB2;FGF1;FGF13
Nuclear Events Stimulated By ALK Signaling In Cancer R-HSA-9725371	2019-03-01	0.192241	0.845278	0	0	2.14964	3.54477	RPS6;STAT3;MAPK3
Other Semaphorin Interactions R-HSA-416700	2019-03-01	0.192241	0.845278	0	0	2.14964	3.54477	PLXNA2;SEMA3E;PLXNA4
SHC-mediated cascade:FGFR4 R-HSA-5654719	2019-03-01	0.192241	0.845278	0	0	2.14964	3.54477	GRB2;FGF1;FGF13
Signaling By ERBB2 R-HSA-1227986	1949-06-01	0.197447	0.855117	0	0	1.60038	2.59627	ERBB3;PRKCE;PRKCA;FYN;GRB2;PLCG1
Signaling By FGFR1 R-HSA-5654736	1949-06-01	0.197447	0.855117	0	0	1.60038	2.59627	GRB2;PLCG1;FGF1;CBL;FGF13;MAPK3
Signaling By NOTCH3 R-HSA-9012852	1949-06-01	0.197447	0.855117	0	0	1.60038	2.59627	PTCRA;NEURL1B;MAML2;STAT1;PSEN2;IKZF1
Signaling By WNT R-HSA-195721	28/294	0.197511	0.855117	0	0	1.20926	1.96137	TRRAP;TCF7;LEF1;LRP5;RORA;GNGT2;TERT;GNG4;GNG7;RUVBL1;MEN1;BCL9L;WNT10B;PRKCB;SMURF1;PRKCA;NFATC1;AXIN2;GNG12;RUNX3;YWHAZ;PSMB8;SMARCA4;BCL9;CCDC88C;CTNNB1;CSNK1G2;TNRC6B
Downstream Signaling Of Activated FGFR2 R-HSA-5654696	2029-04-01	0.200372	0.855117	0	0	1.83461	2.94928	GRB2;PLCG1;FGF1;FGF13
HSF1 Activation R-HSA-3371511	2029-04-01	0.200372	0.855117	0	0	1.83461	2.94928	DNAJB6;HSPA1L;RPA3;GML
Interaction Between L1 And Ankyrins R-HSA-445095	2029-04-01	0.200372	0.855117	0	0	1.83461	2.94928	NFASC;KCNQ3;NRCAM;SPTBN1
Myogenesis R-HSA-525793	2029-04-01	0.200372	0.855117	0	0	1.83461	2.94928	CDC42;CDH4;CTNNB1;CTNNA2
Regulation Of TP53 Activity Thru Acetylation R-HSA-6804758	2029-04-01	0.200372	0.855117	0	0	1.83461	2.94928	BRD1;BRPF3;PIP4K2A;CHD3
SUMOylation Of Intracellular Receptors R-HSA-4090294	2029-04-01	0.200372	0.855117	0	0	1.83461	2.94928	HDAC4;NR1H4;RARA;RORA
Factors Involved In Megakaryocyte Development And Platelet Production R-HSA-983231	14/136	0.20263	0.862218	0	0	1.31708	2.10255	PRKCA;GATA3;KLC1;EHD1;CDC42;RAD51C;KIF3B;CAPZB;KIF2A;IRF1;KIF26B;KIF13B;KIF21B;ZFPM1
GPCR Ligand Binding R-HSA-500792	42/458	0.203459	0.863215	0	0	1.16054	1.84792	CX3CR1;CCL11;GPR65;C5AR1;LPAR1;CXCR5;HTR2A;CXCR6;ADRA1B;CRHR1;HTR6;GNGT2;GNG4;CCL5;GNG7;CPAMD8;CXCR2;GRM8;S1PR1;PCDHA4;CCR8;CCR7;CCR6;CMKLR1;PCDHA6;CCR2;WNT10B;GPR39;GLP2R;OPRM1;GNG12;ADRA2A;TSHR;POMC;GAL;ADORA2A;LPAR6;GPR183;AGTR1;XCL2;APLNR;AGTR2
Aquaporin-mediated Transport R-HSA-445717	1950-06-01	0.210308	0.884009	0	0	1.56392	2.43844	GNGT2;ADCY9;GNG4;GNG7;PRKCA;GNG12
RAC3 GTPase Cycle R-HSA-9013423	1993-10-01	0.212008	0.884009	0	0	1.3823	2.14412	CDC42;IL32;VANGL1;CYFIP1;ARHGDIB;ARAP2;RAPGEF1;ABL2;ARHGAP26;ARHGAP6
Nef-mediated Downmodulation Of Cell Surface Receptors By Recruitment To Clathrin Adapters R-HSA-164938	2020-03-01	0.213583	0.884009	0	0	2.02308	3.12309	LCK;CD28;B2M
PI-3K cascade:FGFR4 R-HSA-5654720	2020-03-01	0.213583	0.884009	0	0	2.02308	3.12309	GRB2;FGF1;FGF13
SHC-mediated cascade:FGFR1 R-HSA-5654688	2020-03-01	0.213583	0.884009	0	0	2.02308	3.12309	GRB2;FGF1;FGF13
Sema4D Induced Cell Migration And Growth-Cone Collapse R-HSA-416572	2020-03-01	0.213583	0.884009	0	0	2.02308	3.12309	ARHGEF11;LIMK2;MYH10
Syndecan Interactions R-HSA-3000170	2020-03-01	0.213583	0.884009	0	0	2.02308	3.12309	PRKCA;FGF13;THBS1
Signaling By FGFR In Disease R-HSA-1226099	1961-07-01	0.216021	0.884009	0	0	1.48681	2.27835	STAT5B;STAT1;STAT3;GRB2;PLCG1;FGF1;FGF13
Downstream Signaling Of Activated FGFR1 R-HSA-5654687	1930-04-01	0.217614	0.884009	0	0	1.76395	2.69008	GRB2;PLCG1;FGF1;FGF13
MAPK Targets/ Nuclear Events Mediated By MAP Kinases R-HSA-450282	1930-04-01	0.217614	0.884009	0	0	1.76395	2.69008	RPS6KA2;MAPKAPK2;MAPK3;DUSP7
CLEC7A (Dectin-1) Induces NFAT Activation R-HSA-5607763	2023-11-02	0.219327	0.884009	0	0	2.5471	3.86445	NFATC2;NFATC1
DSCAM Interactions R-HSA-376172	2023-11-02	0.219327	0.884009	0	0	2.5471	3.86445	DSCAML1;NTN1
Formation Of Apoptosome R-HSA-111458	2023-11-02	0.219327	0.884009	0	0	2.5471	3.86445	DIABLO;MAPK3
MET Activates RAP1 And RAC1 R-HSA-8875555	2023-11-02	0.219327	0.884009	0	0	2.5471	3.86445	RAPGEF1;GRB2
NOTCH4 Activation And Transmission Of Signal To Nucleus R-HSA-9013700	2023-11-02	0.219327	0.884009	0	0	2.5471	3.86445	PSEN2;YWHAZ
Reduction Of Cytosolic Ca++ Levels R-HSA-418359	2023-11-02	0.219327	0.884009	0	0	2.5471	3.86445	ATP2B3;SLC8A2
Serotonin Receptors R-HSA-390666	2023-11-02	0.219327	0.884009	0	0	2.5471	3.86445	HTR6;HTR2A
Signaling By Activated Point Mutants Of FGFR1 R-HSA-1839122	2023-11-02	0.219327	0.884009	0	0	2.5471	3.86445	FGF1;FGF13
TCR Signaling R-HSA-202403	12/116	0.220535	0.886418	0	0	1.32396	2.00142	NFKBIA;ZAP70;LCK;GRAP2;SPNS1;EVL;PLCG1;CD247;CD3E;CD3D;PAG1;PSMB8
Transcriptional Activity Of SMAD2/SMAD3:SMAD4 Heterotrimer R-HSA-2173793	1951-06-01	0.223451	0.893189	0	0	1.52908	2.29143	SKI;STAT1;UBE2D3;ATP1B4;MEN1;MAPK3
Translocation Of SLC2A4 (GLUT4) To Plasma Membrane R-HSA-1445148	1951-06-01	0.223451	0.893189	0	0	1.52908	2.29143	EXOC8;TBC1D4;KIF3B;LNPEP;YWHAZ;EXOC1
Regulation Of Actin Dynamics For Phagocytic Cup Formation R-HSA-2029482	1962-07-01	0.227999	0.905983	0	0	1.4597	2.15804	CDC42;CYFIP1;ELMO1;MYO9B;GRB2;CD247;MAPK3
P75 NTR Receptor-Mediated Signaling R-HSA-193704	1995-10-01	0.231138	0.905983	0	0	1.34962	1.97685	ARHGEF11;GNA13;NFKBIA;ARHGEF10;OBSCN;ARHGEF19;ARHGEF3;PSEN2;ARHGEF1;NGF
EGFR Downregulation R-HSA-182971	1931-04-01	0.235234	0.905983	0	0	1.69852	2.45806	CDC42;SH3GL3;GRB2;CBL
Pyruvate Metabolism R-HSA-70268	1931-04-01	0.235234	0.905983	0	0	1.69852	2.45806	PDHA1;SLC16A1;GLO1;PCDHB16
Regulation Of MECP2 Expression And Activity R-HSA-9022692	1931-04-01	0.235234	0.905983	0	0	1.69852	2.45806	TBL1XR1;PRKCA;SLC6A4;TNRC6B
Branched-chain Amino Acid Catabolism R-HSA-70895	2021-03-01	0.235393	0.905983	0	0	1.91058	2.76366	MCCC2;BCKDK;BCAT1
CTLA4 Inhibitory Signaling R-HSA-389513	2021-03-01	0.235393	0.905983	0	0	1.91058	2.76366	LCK;CTLA4;FYN
Cellular Hexose Transport R-HSA-189200	2021-03-01	0.235393	0.905983	0	0	1.91058	2.76366	SLC2A1;SLC5A1;SLC5A4
Cobalamin (Cbl, Vitamin B12) Transport And Metabolism R-HSA-196741	2021-03-01	0.235393	0.905983	0	0	1.91058	2.76366	CUBN;MTRR;MMADHC
FRS-mediated FGFR4 Signaling R-HSA-5654712	2021-03-01	0.235393	0.905983	0	0	1.91058	2.76366	GRB2;FGF1;FGF13
PI-3K cascade:FGFR1 R-HSA-5654689	2021-03-01	0.235393	0.905983	0	0	1.91058	2.76366	GRB2;FGF1;FGF13
Signaling By ERBB2 TMD/JMD Mutants R-HSA-9665686	2021-03-01	0.235393	0.905983	0	0	1.91058	2.76366	ERBB3;GRB2;PLCG1
Synthesis, Secretion, And Inactivation Of Glucagon-like Peptide-1 (GLP-1) R-HSA-381771	2021-03-01	0.235393	0.905983	0	0	1.91058	2.76366	DPP4;LEP;CTNNB1
VxPx Cargo-Targeting To Cilium R-HSA-5620916	2021-03-01	0.235393	0.905983	0	0	1.91058	2.76366	EXOC8;CNGA2;EXOC1
Glucagon-like Peptide-1 (GLP1) Regulates Insulin Secretion R-HSA-381676	1942-05-01	0.245516	0.937504	0	0	1.54945	2.17605	GNGT2;GNG4;GNG7;PRKCA;GNG12
Butyrophilin (BTN) Family Interactions R-HSA-8851680	2023-12-02	0.250044	0.937504	0	0	2.29227	3.17735	BTN3A3;BTNL2
Disorders Of Developmental Biology R-HSA-9675151	2023-12-02	0.250044	0.937504	0	0	2.29227	3.17735	TBL1XR1;PRKCA
Erythropoietin Activates Phosphoinositide-3-kinase (PI3K) R-HSA-9027276	2023-12-02	0.250044	0.937504	0	0	2.29227	3.17735	CLSTN1;IRS2
FGFR1c Ligand Binding And Activation R-HSA-190373	2023-12-02	0.250044	0.937504	0	0	2.29227	3.17735	FGF1;FGF13
FGFR3 Mutant Receptor Activation R-HSA-2033514	2023-12-02	0.250044	0.937504	0	0	2.29227	3.17735	FGF1;FGF13
POU5F1 (OCT4), SOX2, NANOG Activate Genes Related To Proliferation R-HSA-2892247	2023-12-02	0.250044	0.937504	0	0	2.29227	3.17735	STAT3;FGF13
Regulation Of Glycolysis By Fructose 2,6-Bisphosphate Metabolism R-HSA-9634600	2023-12-02	0.250044	0.937504	0	0	2.29227	3.17735	PFKFB3;PRKCA
Tandem Pore Domain Potassium Channels R-HSA-1296346	2023-12-02	0.250044	0.937504	0	0	2.29227	3.17735	KCNK17;KCNK18
Translation Of Replicase And Assembly Of Replication Transcription Complex R-HSA-9679504	2023-12-02	0.250044	0.937504	0	0	2.29227	3.17735	CHMP4B;CHMP7
Cell Junction Organization R-HSA-446728	1986-09-01	0.252294	0.941074	0	0	1.34061	1.84623	SDK1;CDH4;DST;CTNNB1;LAMC2;CLDN1;CDH18;SDK2;LIMS1
Transport Of Bile Salts And Organic Acids, Metal Ions And Amine Compounds R-HSA-425366	1986-09-01	0.252294	0.941074	0	0	1.34061	1.84623	SLC47A2;SLC22A15;SLC6A18;SLC47A1;SLC16A1;SLC44A2;RHCG;SLC22A11;RUNX1
ISG15 Antiviral Mechanism R-HSA-1169408	1975-08-01	0.252986	0.941236	0	0	1.3694	1.88213	NUP210;SGIP1;STAT1;NUP50;FLNB;NUP43;PLCG1;MAPK3
ERK/MAPK Targets R-HSA-198753	2022-03-01	0.257566	0.950961	0	0	1.80993	2.45513	RPS6KA2;DUSP7;MAPK3
FRS-mediated FGFR1 Signaling R-HSA-5654693	2022-03-01	0.257566	0.950961	0	0	1.80993	2.45513	GRB2;FGF1;FGF13
SHC-mediated cascade:FGFR2 R-HSA-5654699	2022-03-01	0.257566	0.950961	0	0	1.80993	2.45513	GRB2;FGF1;FGF13
Signaling By Nuclear Receptors R-HSA-9006931	24/260	0.2669	0.980303	0	0	1.16724	1.54179	MYLIP;RARG;KDM4B;PDHA1;GREB1;GATA3;GNG12;CXXC5;PRKCZ;GNAI1;RUNX1;IGF1R;CYP26A1;GNGT2;TBL1XR1;GNG4;GNG7;RARA;BCL2;ZNF217;UGT1A3;ABCG1;MAPK3;TNRC6B
L1CAM Interactions R-HSA-373760	1999-10-01	0.271192	0.980303	0	0	1.28869	1.68164	DNM3;NRP2;NFASC;LAMA1;RPS6KA2;KCNQ3;RANBP9;NRCAM;SPTBN1;MAPK3
SLC Transporter Disorders R-HSA-5619102	1999-10-01	0.271192	0.980303	0	0	1.28869	1.68164	SLC6A18;SLC7A7;SLC16A1;NUP210;SLC34A1;NUP50;SLC2A1;NUP43;SLC5A1;SLC26A4
Amino Acid Transport Across Plasma Membrane R-HSA-352230	1933-04-01	0.271389	0.980303	0	0	1.58121	2.06222	SLC38A1;SLC6A18;SLC7A7;SLC38A4
Opioid Signaling R-HSA-111885	1988-09-01	0.273973	0.980303	0	0	1.30652	1.69159	POMC;GNGT2;ADCY9;GNG4;GNG7;PRKCA;OPRM1;GNG12;GNAI1
Regulation Of Insulin Secretion R-HSA-422356	1977-08-01	0.276309	0.980303	0	0	1.32956	1.71013	GNGT2;GNG4;GNG7;SLC2A1;PRKCA;GNG12;ADRA2A;GNAI1
TNF Signaling R-HSA-75893	1944-05-01	0.27681	0.980303	0	0	1.46983	1.88789	SMPD3;CFLAR;TRAF1;BIRC2;TNFRSF1A
CD28 Dependent PI3K/Akt Signaling R-HSA-389357	2023-03-01	0.279998	0.980303	0	0	1.71934	2.18867	LCK;CD28;FYN
Dopamine Neurotransmitter Release Cycle R-HSA-212676	2023-03-01	0.279998	0.980303	0	0	1.71934	2.18867	SYT1;LIN7A;CPLX1
PI-3K cascade:FGFR2 R-HSA-5654695	2023-03-01	0.279998	0.980303	0	0	1.71934	2.18867	GRB2;FGF1;FGF13
Signaling By NTRK2 (TRKB) R-HSA-9006115	2023-03-01	0.279998	0.980303	0	0	1.71934	2.18867	FYN;GRB2;PLCG1
Triglyceride Catabolism R-HSA-163560	2023-03-01	0.279998	0.980303	0	0	1.71934	2.18867	GPD2;PRKCA;MGLL
Adenylate Cyclase Inhibitory Pathway R-HSA-170670	2013-02-01	0.280865	0.980303	0	0	2.08377	2.64614	ADCY9;GNAI1
Cytochrome C-Mediated Apoptotic Response R-HSA-111461	2013-02-01	0.280865	0.980303	0	0	2.08377	2.64614	DIABLO;MAPK3
ERKs Are Inactivated R-HSA-202670	2013-02-01	0.280865	0.980303	0	0	2.08377	2.64614	DUSP7;MAPK3
FGFR2c Ligand Binding And Activation R-HSA-190375	2013-02-01	0.280865	0.980303	0	0	2.08377	2.64614	FGF1;FGF13
FGFR3 Ligand Binding And Activation R-HSA-190239	2013-02-01	0.280865	0.980303	0	0	2.08377	2.64614	FGF1;FGF13
IRF3-mediated Induction Of Type I IFN R-HSA-3270619	2013-02-01	0.280865	0.980303	0	0	2.08377	2.64614	IFI16;NLRP4
Inhibition Of Replication Initiation Of Damaged DNA By RB1/E2F1 R-HSA-113501	2013-02-01	0.280865	0.980303	0	0	2.08377	2.64614	RB1;E2F1
NF-kB Is Activated And Signals Survival R-HSA-209560	2013-02-01	0.280865	0.980303	0	0	2.08377	2.64614	NFKBIA;NGF
PTK6 Regulates RHO GTPases, RAS GTPase And MAP Kinases R-HSA-8849471	2013-02-01	0.280865	0.980303	0	0	2.08377	2.64614	SYNGAP1;ELMO1
COPI-dependent Golgi-to-ER Retrograde Traffic R-HSA-6811434	1978-08-01	0.288184	0.980303	0	0	1.3105	1.63046	KIF2A;KIF3B;KIF26B;KIF13B;KIF21B;UBE2Z;KLC1;NAPG
EPHB-mediated Forward Signaling R-HSA-3928662	1934-04-01	0.289814	0.980303	0	0	1.52842	1.89297	CDC42;SYNGAP1;LIMK2;FYN
Nuclear Import Of Rev Protein R-HSA-180746	1934-04-01	0.289814	0.980303	0	0	1.52842	1.89297	NUP210;NUP50;RCC1;NUP43
Transcriptional Regulation By E2F6 R-HSA-8953750	1934-04-01	0.289814	0.980303	0	0	1.52842	1.89297	E2F1;EPC1;CDC7;BRCA1
Heme Signaling R-HSA-9707616	1945-05-01	0.292752	0.980303	0	0	1.43301	1.76035	CRTC1;TBL1XR1;HMOX1;RORA;NR1D1
Interleukin-10 Signaling R-HSA-6783783	1945-05-01	0.292752	0.980303	0	0	1.43301	1.76035	CCL5;STAT3;TNFRSF1B;CCR2;TNFRSF1A
FRS-mediated FGFR2 Signaling R-HSA-5654700	2024-03-01	0.302596	0.980303	0	0	1.63738	1.95725	GRB2;FGF1;FGF13
Incretin Synthesis, Secretion, And Inactivation R-HSA-400508	2024-03-01	0.302596	0.980303	0	0	1.63738	1.95725	DPP4;LEP;CTNNB1
Other Interleukin Signaling R-HSA-449836	2024-03-01	0.302596	0.980303	0	0	1.63738	1.95725	IL32;CSF1R;IL16
Sema4D In Semaphorin Signaling R-HSA-400685	2024-03-01	0.302596	0.980303	0	0	1.63738	1.95725	ARHGEF11;LIMK2;MYH10
Signaling By EGFR In Cancer R-HSA-1643713	2024-03-01	0.302596	0.980303	0	0	1.63738	1.95725	GRB2;PLCG1;CBL
Signaling By ERBB2 KD Mutants R-HSA-9664565	2024-03-01	0.302596	0.980303	0	0	1.63738	1.95725	ERBB3;GRB2;PLCG1
Signaling By ERBB4 R-HSA-1236394	1957-06-01	0.306943	0.980303	0	0	1.34875	1.593	WWOX;ERBB3;PSEN2;GRB2;ADAP1;GABRG3
Beta Defensins R-HSA-1461957	1935-04-01	0.308401	0.980303	0	0	1.47904	1.73987	DEFB129;DEFB127;CCR6;CCR2
Negative Regulators Of DDX58/IFIH1 Signaling R-HSA-936440	1935-04-01	0.308401	0.980303	0	0	1.47904	1.73987	RNF216;UBE2D3;NLRC5;ATG5
RUNX1 Interacts With Co-Factors Whose Precise Effect On RUNX1 Targets Is Not Known R-HSA-8939243	1935-04-01	0.308401	0.980303	0	0	1.47904	1.73987	ACTL6B;ARID1A;RUNX1;SMARCA4
Regulation Of TNFR1 Signaling R-HSA-5357905	1935-04-01	0.308401	0.980303	0	0	1.47904	1.73987	CFLAR;TRAF1;BIRC2;TNFRSF1A
Rev-mediated Nuclear Export Of HIV RNA R-HSA-165054	1935-04-01	0.308401	0.980303	0	0	1.47904	1.73987	NUP210;NUP50;RCC1;NUP43
Vpr-mediated Nuclear Import Of PICs R-HSA-180910	1935-04-01	0.308401	0.980303	0	0	1.47904	1.73987	NUP210;SGIP1;NUP50;NUP43
NR1H2 And NR1H3-mediated Signaling R-HSA-9024446	1946-05-01	0.308846	0.980303	0	0	1.39798	1.64251	MYLIP;TBL1XR1;UGT1A3;ABCG1;TNRC6B
Peptide Ligand-Binding Receptors R-HSA-375276	18/196	0.310861	0.980303	0	0	1.15999	1.35535	CX3CR1;CCL11;C5AR1;CXCR5;CXCR6;OPRM1;POMC;GAL;CCL5;CXCR2;AGTR1;APLNR;XCL2;CCR8;CCR7;AGTR2;CCR6;CCR2
FGFR4 Ligand Binding And Activation R-HSA-190322	2014-02-01	0.311575	0.980303	0	0	1.91002	2.2273	FGF1;FGF13
LGI-ADAM Interactions R-HSA-5682910	2014-02-01	0.311575	0.980303	0	0	1.91002	2.2273	STX1B;CACNG2
Lysosphingolipid And LPA Receptors R-HSA-419408	2014-02-01	0.311575	0.980303	0	0	1.91002	2.2273	LPAR1;S1PR1
Methylation R-HSA-156581	2014-02-01	0.311575	0.980303	0	0	1.91002	2.2273	MTRR;COMT
Mismatch Repair (MMR) Directed By MSH2:MSH3 (MutSbeta) R-HSA-5358606	2014-02-01	0.311575	0.980303	0	0	1.91002	2.2273	RPA3;LRIG1
Mismatch Repair (MMR) Directed By MSH2:MSH6 (MutSalpha) R-HSA-5358565	2014-02-01	0.311575	0.980303	0	0	1.91002	2.2273	RPA3;LRIG1
RUNX3 Regulates NOTCH Signaling R-HSA-8941856	2014-02-01	0.311575	0.980303	0	0	1.91002	2.2273	MAML2;RUNX3
Regulation Of IFNG Signaling R-HSA-877312	2014-02-01	0.311575	0.980303	0	0	1.91002	2.2273	STAT1;PTPN6
Role Of LAT2/NTAL/LAB On Calcium Mobilization R-HSA-2730905	2014-02-01	0.311575	0.980303	0	0	1.91002	2.2273	FYN;GRB2
Synthesis Of IP2, IP, And Ins In Cytosol R-HSA-1855183	2014-02-01	0.311575	0.980303	0	0	1.91002	2.2273	INPP4A;INPP5A
Glycolysis R-HSA-70171	1969-07-01	0.317022	0.980303	0	0	1.2944	1.48698	PFKFB3;NUP210;ADPGK;NUP50;PRKCA;NUP43;PFKP
Diseases Of Signal Transduction By Growth Factor Receptors And Second Messengers R-HSA-5663202	37/424	0.321905	0.980303	0	0	1.09726	1.24374	HDAC4;HDAC5;MAML2;CLSTN1;LRP5;PSEN2;IRS2;FGF1;KLC1;CBL;HDAC7;NEURL1B;HHAT;MPRIP;ERBB3;FYN;PLCG1;ATG7;SPTBN1;MAPK3;STAT5B;KSR1;STAT1;BCL11A;STAT3;RPS6;PSMB8;DUSP7;ETV6;TGFBR2;LCK;TBL1XR1;CD28;CTNNB1;GRB2;FGF13;BCL2L1
Transport Of Inorganic Cations/Anions And Amino Acids/Oligopeptides R-HSA-425393	10/104	0.323896	0.980303	0	0	1.2198	1.37513	SLC38A1;SLC6A18;SLC7A7;SLC20A1;SLC34A1;SLC26A4;SLC12A7;SLC4A5;SLC8A2;SLC38A4
Signaling By ERBB2 In Cancer R-HSA-1227990	2025-03-01	0.325269	0.980303	0	0	1.56287	1.75526	ERBB3;GRB2;PLCG1
HSF1-dependent Transactivation R-HSA-3371571	1936-04-01	0.327099	0.980303	0	0	1.43274	1.60108	RPTOR;DNAJB6;HSPA1L;GML
RHO GTPases Activate WASPs And WAVEs R-HSA-5663213	1936-04-01	0.327099	0.980303	0	0	1.43274	1.60108	CDC42;CYFIP1;GRB2;MAPK3
Ion Channel Transport R-HSA-983712	16/175	0.331296	0.980303	0	0	1.15407	1.27495	TRPC7;ATP8A2;TRPC3;ATP2B3;ATP11B;MCOLN2;ANO2;TRPM1;UNC80;CLCN7;SCNN1G;ANO1;CLCN5;CLCN4;ATP13A5;ATP6V0E2
MAPK Family Signaling Cascades R-HSA-5683057	28/318	0.332878	0.980303	0	0	1.10771	1.21846	IRS2;FGF1;IL2RG;CDC42;SYNGAP1;ERBB3;FYN;RAG2;IL6R;SPTBN1;RAG1;MAPK3;DUSP2;KSR1;RANBP9;PRKCA;USP17L2;PSMB8;DUSP7;RASA3;PTPRA;IL2RA;IL2RB;SPNS1;GRB2;FGF13;BCL2L1;TNRC6B
Toll Like Receptor 4 (TLR4) Cascade R-HSA-166016	13/140	0.334029	0.980303	0	0	1.17379	1.2871	UBE2D3;ITGB2;LY86;NLRC5;DUSP7;NFKBIA;DNM3;RPS6KA2;MAPKAPK2;IRF7;PELI1;BIRC2;MAPK3
Transcriptional Regulation Of Granulopoiesis R-HSA-9616222	1959-06-01	0.335969	0.980303	0	0	1.29771	1.41546	LEF1;STAT3;RARA;E2F1;IL6R;RUNX1
Antigen Processing: Ubiquitination And Proteasome Degradation R-HSA-983168	27/307	0.338976	0.980303	0	0	1.10621	1.19673	MGRN1;UBE2D3;UBR4;UBR2;KLHL13;UBE2Z;UBE2Q2;ATG7;MYLIP;HACE1;TRIM63;TRIM41;FBXW8;KLHL25;SMURF1;ZBTB16;UBE4A;LNPEP;FBXL16;FBXL14;PSMB8;HECW2;UBA3;LNX1;FBXL7;RNF220;ASB1
NOTCH1 Intracellular Domain Regulates Transcription R-HSA-2122947	1948-05-01	0.341356	0.980303	0	0	1.33282	1.43255	HDAC4;HDAC5;MAML2;TBL1XR1;HDAC7
Activation Of BAD And Translocation To Mitochondria R-HSA-111447	2015-02-01	0.341992	0.980303	0	0	1.763	1.89164	BCL2;YWHAZ
Depolymerisation Of Nuclear Lamina R-HSA-4419969	2015-02-01	0.341992	0.980303	0	0	1.763	1.89164	PRKCB;PRKCA
EPHA-mediated Growth Cone Collapse R-HSA-3928663	2015-02-01	0.341992	0.980303	0	0	1.763	1.89164	FYN;MYH10
Metabolism Of Nitric Oxide: NOS3 Activation And Regulation R-HSA-202131	2015-02-01	0.341992	0.980303	0	0	1.763	1.89164	NOSIP;CYGB
Mismatch Repair R-HSA-5358508	2015-02-01	0.341992	0.980303	0	0	1.763	1.89164	RPA3;LRIG1
Negative Regulation Of FLT3 R-HSA-9706369	2015-02-01	0.341992	0.980303	0	0	1.763	1.89164	ABL2;CBL
Processive Synthesis On Lagging Strand R-HSA-69183	2015-02-01	0.341992	0.980303	0	0	1.763	1.89164	RPA3;LRIG1
Signaling By ERBB2 ECD Mutants R-HSA-9665348	2015-02-01	0.341992	0.980303	0	0	1.763	1.89164	GRB2;PLCG1
Synthesis Of Bile Acids And Bile Salts Via 27-Hydroxycholesterol R-HSA-193807	2015-02-01	0.341992	0.980303	0	0	1.763	1.89164	AKR1D1;NR1H4
WNT5A-dependent Internalization Of FZD4 R-HSA-5099900	2015-02-01	0.341992	0.980303	0	0	1.763	1.89164	PRKCB;PRKCA
Abacavir Metabolism R-HSA-2161541	2023-05-01	0.342021	0.980303	0	0	2.86449	3.07326	GUK1
Acetylcholine Inhibits Contraction Of Outer Hair Cells R-HSA-9667769	2023-05-01	0.342021	0.980303	0	0	2.86449	3.07326	KCNMA1
Activation Of NOXA And Translocation To Mitochondria R-HSA-111448	2023-05-01	0.342021	0.980303	0	0	2.86449	3.07326	E2F1
Arachidonate Production From DAG R-HSA-426048	2023-05-01	0.342021	0.980303	0	0	2.86449	3.07326	MGLL
Defective F9 Activation R-HSA-9673221	2023-05-01	0.342021	0.980303	0	0	2.86449	3.07326	F9
Defective LFNG Causes SCDO3 R-HSA-5083630	2023-05-01	0.342021	0.980303	0	0	2.86449	3.07326	LFNG
Estrogen-stimulated Signaling Thru PRKCZ R-HSA-9634635	2023-05-01	0.342021	0.980303	0	0	2.86449	3.07326	PRKCZ
Extrinsic Pathway Of Fibrin Clot Formation R-HSA-140834	2023-05-01	0.342021	0.980303	0	0	2.86449	3.07326	F9
FasL/ CD95L Signaling R-HSA-75157	2023-05-01	0.342021	0.980303	0	0	2.86449	3.07326	FASLG
Formation Of Xylulose-5-Phosphate R-HSA-5661270	2023-05-01	0.342021	0.980303	0	0	2.86449	3.07326	CRYL1
G2 Phase R-HSA-68911	2023-05-01	0.342021	0.980303	0	0	2.86449	3.07326	E2F1
GRB7 Events In ERBB2 Signaling R-HSA-1306955	2023-05-01	0.342021	0.980303	0	0	2.86449	3.07326	ERBB3
HDL Clearance R-HSA-8964011	2023-05-01	0.342021	0.980303	0	0	2.86449	3.07326	CUBN
IRF3 Mediated Activation Of Type 1 IFN R-HSA-1606341	2023-05-01	0.342021	0.980303	0	0	2.86449	3.07326	NLRP4
IRS Activation R-HSA-74713	2023-05-01	0.342021	0.980303	0	0	2.86449	3.07326	IRS2
Intestinal Absorption R-HSA-8963676	2023-05-01	0.342021	0.980303	0	0	2.86449	3.07326	SLC5A1
LRR FLII-interacting Protein 1 (LRRFIP1) Activates Type I IFN Production R-HSA-3134973	2023-05-01	0.342021	0.980303	0	0	2.86449	3.07326	CTNNB1
MET Activates PTPN11 R-HSA-8865999	2023-05-01	0.342021	0.980303	0	0	2.86449	3.07326	GRB2
Melanin Biosynthesis R-HSA-5662702	2023-05-01	0.342021	0.980303	0	0	2.86449	3.07326	OCA2
N-glycan Trimming And Elongation In cis-Golgi R-HSA-964739	2023-05-01	0.342021	0.980303	0	0	2.86449	3.07326	MAN1C1
NR1H2 And NR1H3 Regulate Gene Expression To Limit Cholesterol Uptake R-HSA-9031525	2023-05-01	0.342021	0.980303	0	0	2.86449	3.07326	MYLIP
Organic Anion Transport R-HSA-561048	2023-05-01	0.342021	0.980303	0	0	2.86449	3.07326	SLC22A11
PKA-mediated Phosphorylation Of Key Metabolic Factors R-HSA-163358	2023-05-01	0.342021	0.980303	0	0	2.86449	3.07326	PRKCA
RHOT1 GTPase Cycle R-HSA-9013425	2023-05-01	0.342021	0.980303	0	0	2.86449	3.07326	RAP1GDS1
RUNX1 Regulates Expression Of Components Of Tight Junctions R-HSA-8935964	2023-05-01	0.342021	0.980303	0	0	2.86449	3.07326	RUNX1
RUNX2 Regulates Chondrocyte Maturation R-HSA-8941284	2023-05-01	0.342021	0.980303	0	0	2.86449	3.07326	HDAC4
RUNX3 Regulates BCL2L11 (BIM) Transcription R-HSA-8952158	2023-05-01	0.342021	0.980303	0	0	2.86449	3.07326	RUNX3
Reelin Signaling Pathway R-HSA-8866376	2023-05-01	0.342021	0.980303	0	0	2.86449	3.07326	FYN
Regulation Of Gene Expression In Endocrine-Committed (NEUROG3+) Progenitor Cells R-HSA-210746	2023-05-01	0.342021	0.980303	0	0	2.86449	3.07326	PAX4
SARS-CoV-1 Genome Replication And Transcription R-HSA-9679514	2023-05-01	0.342021	0.980303	0	0	2.86449	3.07326	RB1
SARS-CoV-2 Genome Replication And Transcription R-HSA-9694682	2023-05-01	0.342021	0.980303	0	0	2.86449	3.07326	RB1
Serotonin And Melatonin Biosynthesis R-HSA-209931	2023-05-01	0.342021	0.980303	0	0	2.86449	3.07326	DDC
Signaling By Membrane-Tethered Fusions Of PDGFRA Or PDGFRB R-HSA-9673768	2023-05-01	0.342021	0.980303	0	0	2.86449	3.07326	ETV6
Synthesis Of PIPs At ER Membrane R-HSA-1483248	2023-05-01	0.342021	0.980303	0	0	2.86449	3.07326	SBF1
Fatty Acid Cycling Model R-HSA-167826	2023-05-01	0.342021	0.980303	0	0	2.86449	3.07326	UCP3
Toxicity Of Botulinum Toxin Type D (botD) R-HSA-5250955	2023-05-01	0.342021	0.980303	0	0	2.86449	3.07326	SV2B
Toxicity Of Botulinum Toxin Type F (botF) R-HSA-5250981	2023-05-01	0.342021	0.980303	0	0	2.86449	3.07326	SV2B
Developmental Biology R-HSA-1266738	90/1073	0.345428	0.980303	0	0	1.05151	1.11772	EPHB6;RPL4;NRP2;RARG;MAML2;CLSTN1;IRS2;LCE1B;CDH4;SYNGAP1;RPS6KA2;NCK2;NRCAM;TGM5;RPS11;EPHB1;IL6R;UPF2;ARHGEF11;TRPC7;EPHA4;TRPC3;EPHA8;RPL23;RPS6;PAX4;KRT34;PRKCA;RGMB;FOXP1;RUNX1;DNM3;STX1B;DOK2;COL4A2;TBL1XR1;KCNQ3;RARA;EVL;DSCAML1;SHANK3;IVL;EPHA10;LAMA1;TCF7;LEF1;PSEN2;SEMA3E;NTN1;CACNA1H;CDC42;EFNB1;ABLIM1;RPS15A;E2F1;PLXNA2;HOXC4;ABL2;FYN;PIP5K1C;PLCG1;CTNNA2;CACNG2;MYH10;PLXNA4;SPTBN1;MA…
Cooperation Of PDCL (PhLP1) And TRiC/CCT In G-protein Beta Folding R-HSA-6814122	1937-04-01	0.34586	0.980303	0	0	1.38925	1.47499	GNGT2;GNG4;GNG7;GNG12
Early SARS-CoV-2 Infection Events R-HSA-9772572	1937-04-01	0.34586	0.980303	0	0	1.38925	1.47499	RB1;CHMP4B;HAVCR1;CHMP7
Fatty acyl-CoA Biosynthesis R-HSA-75105	1937-04-01	0.34586	0.980303	0	0	1.38925	1.47499	SCD5;ACSL6;HSD17B8;ACSF3
Interactions Of Rev With Host Cellular Proteins R-HSA-177243	1937-04-01	0.34586	0.980303	0	0	1.38925	1.47499	NUP210;NUP50;RCC1;NUP43
Attenuation Phase R-HSA-3371568	2026-03-01	0.347937	0.980303	0	0	1.49483	1.57815	DNAJB6;HSPA1L;GML
Infection With Mycobacterium Tuberculosis R-HSA-9635486	2026-03-01	0.347937	0.980303	0	0	1.49483	1.57815	CORO1A;B2M;MAPK3
N-glycan Antennae Elongation In medial/trans-Golgi R-HSA-975576	2026-03-01	0.347937	0.980303	0	0	1.49483	1.57815	ST6GAL1;ST8SIA2;MGAT4A
Pyroptosis R-HSA-5620971	2026-03-01	0.347937	0.980303	0	0	1.49483	1.57815	IRF1;CHMP4B;CHMP7
Role Of Phospholipids In Phagocytosis R-HSA-2029485	2026-03-01	0.347937	0.980303	0	0	1.49483	1.57815	PRKCE;PLCG1;CD247
TNFR1-induced NFkappaB Signaling Pathway R-HSA-5357956	2026-03-01	0.347937	0.980303	0	0	1.49483	1.57815	TRAF1;BIRC2;TNFRSF1A
Antiviral Mechanism By IFN-stimulated Genes R-HSA-1169410	1983-08-01	0.34915	0.981816	0	0	1.2228	1.28669	NUP210;SGIP1;STAT1;NUP50;FLNB;NUP43;PLCG1;MAPK3
Transcriptional Regulation By MECP2 R-HSA-8986944	1960-06-01	0.3506	0.983034	0	0	1.27361	1.33488	TRPC3;TBL1XR1;PRKCA;OPRM1;SLC6A4;TNRC6B
Host Interactions Of HIV Factors R-HSA-162909	12/130	0.350939	0.983034	0	0	1.16598	1.22095	NUP210;SGIP1;LCK;NUP50;ELMO1;CD28;RCC1;FYN;NUP43;CD247;B2M;PSMB8
Clathrin-mediated Endocytosis R-HSA-8856828	13/142	0.352828	0.984594	0	0	1.15547	1.20374	SH3GL3;SYT1;FNBP1;SGIP1;SYNJ2;CBL;CD3D;IGF2R;DNM3;AGTR1;GRB2;PIP5K1C;IL7R
Apoptosis R-HSA-109581	16/178	0.356466	0.984594	0	0	1.13251	1.1682	DIABLO;DAPK2;STAT3;FASLG;CFLAR;YWHAZ;PSMB8;ARHGAP10;STK24;TNFSF10;BCL2;E2F1;CTNNB1;BIRC2;BCL2L1;MAPK3
O-linked Glycosylation R-HSA-5173105	10/107	0.356483	0.984594	0	0	1.18189	1.21908	ADAMTS16;SEMA5B;ST6GAL1;ADAMTS2;MUC16;GALNT2;THBS2;THBS1;GALNT9;THSD4
Signaling By FGFR2 R-HSA-5654738	1972-07-01	0.356983	0.984594	0	0	1.23445	1.27157	HNRNPF;GRB2;PLCG1;FGF1;CBL;FGF13;MAPK3
Signaling By TGFB Family Members R-HSA-9006936	11/119	0.358929	0.984594	0	0	1.16769	1.19645	SKI;SMURF1;STAT1;UBE2D3;ATP1B4;LTBP3;CBL;PRKCZ;MEN1;TGFBR2;MAPK3
Interactions Of Vpr With Host Cellular Proteins R-HSA-176033	1938-04-01	0.364638	0.984594	0	0	1.34831	1.36025	NUP210;SGIP1;NUP50;NUP43
Cell-cell Junction Organization R-HSA-421270	1961-06-01	0.365282	0.984594	0	0	1.25039	1.25925	SDK1;CDH4;CTNNB1;CLDN1;CDH18;SDK2
Nuclear Events (Kinase And Transcription Factor Activation) R-HSA-198725	1961-06-01	0.365282	0.984594	0	0	1.25039	1.25925	SH3GL3;RPS6KA2;MAPKAPK2;ID3;DUSP7;MAPK3
ATF4 Activates Genes In Response To Endoplasmic Reticulum Stress R-HSA-380994	2027-03-01	0.370522	0.984594	0	0	1.43247	1.42222	CEBPG;PARN;ATF3
Endogenous Sterols R-HSA-211976	2027-03-01	0.370522	0.984594	0	0	1.43247	1.42222	POMC;CYP21A2;NR1H4
Signaling By BMP R-HSA-201451	2027-03-01	0.370522	0.984594	0	0	1.43247	1.42222	SKI;SMURF1;UBE2D3
Synthesis Of PC R-HSA-1483191	2027-03-01	0.370522	0.984594	0	0	1.43247	1.42222	PCYT1B;SLC44A2;LPCAT1
Early Phase Of HIV Life Cycle R-HSA-162594	2016-02-01	0.371967	0.984594	0	0	1.63698	1.61889	SGIP1;LRIG1
FGFR1 Ligand Binding And Activation R-HSA-190242	2016-02-01	0.371967	0.984594	0	0	1.63698	1.61889	FGF1;FGF13
Heme Degradation R-HSA-189483	2016-02-01	0.371967	0.984594	0	0	1.63698	1.61889	HMOX1;UGT1A4
NRIF Signals Cell Death From Nucleus R-HSA-205043	2016-02-01	0.371967	0.984594	0	0	1.63698	1.61889	PSEN2;NGF
Nucleotide-like (Purinergic) Receptors R-HSA-418038	2016-02-01	0.371967	0.984594	0	0	1.63698	1.61889	ADORA2A;LPAR6
PI3K Events In ERBB2 Signaling R-HSA-1963642	2016-02-01	0.371967	0.984594	0	0	1.63698	1.61889	ERBB3;GRB2
PKA Activation In Glucagon Signaling R-HSA-164378	2016-02-01	0.371967	0.984594	0	0	1.63698	1.61889	ADCY9;PRKCA
Rap1 Signaling R-HSA-392517	2016-02-01	0.371967	0.984594	0	0	1.63698	1.61889	PRKCA;YWHAZ
STING Mediated Induction Of Host Immune Responses R-HSA-1834941	2016-02-01	0.371967	0.984594	0	0	1.63698	1.61889	IFI16;NLRP4
Signaling By NTRK3 (TRKC) R-HSA-9034015	2016-02-01	0.371967	0.984594	0	0	1.63698	1.61889	GRB2;PLCG1
p75NTR Signals Via NF-kB R-HSA-193639	2016-02-01	0.371967	0.984594	0	0	1.63698	1.61889	NFKBIA;NGF
Ion Homeostasis R-HSA-5578775	1950-05-01	0.374087	0.984594	0	0	1.27344	1.25213	STIM1;ORAI2;ATP2B3;PRKCA;SLC8A2
Potential Therapeutics For SARS R-HSA-9679191	1997-09-01	0.376599	0.984594	0	0	1.17233	1.14486	CD79A;TUBB;IMPDH2;S1PR1;GRB2;CHD3;PDCD1;COMT;IL6R
Degradation Of Extracellular Matrix R-HSA-1474228	10/109	0.378455	0.984594	0	0	1.15788	1.12507	ADAMTS16;COL18A1;LAMA5;CAPN12;CAPN6;CAPN2;LAMC2;ERC2;KLK7;CD44
DAG And IP3 Signaling R-HSA-1489509	1939-04-01	0.38339	0.984594	0	0	1.30972	1.25563	ADCY9;PRKCE;PRKCA;PLCG1
Synthesis Of PA R-HSA-1483166	1939-04-01	0.38339	0.984594	0	0	1.30972	1.25563	PLA2G2F;GPD2;LPCAT1;DDHD1
Transcriptional Regulation By VENTX R-HSA-8853884	1939-04-01	0.38339	0.984594	0	0	1.30972	1.25563	CSF1R;LEF1;CTNNB1;TNRC6B
Signaling By NOTCH1 R-HSA-1980143	1974-07-01	0.383878	0.984594	0	0	1.19747	1.1465	HDAC4;HDAC5;NEURL1B;MAML2;TBL1XR1;PSEN2;HDAC7
IRS-related Events Triggered By IGF1R R-HSA-2428928	1951-05-01	0.390461	0.984594	0	0	1.24569	1.17148	IRS2;GRB2;FGF1;FGF13;IGF1R
Digestion And Absorption R-HSA-8963743	2028-03-01	0.392957	0.984594	0	0	1.3751	1.28442	CHIT1;PIR;SLC5A1
Cytosolic Sensors Of Pathogen-Associated DNA R-HSA-1834949	1963-06-01	0.394706	0.984594	0	0	1.20638	1.12147	NFKBIA;AIM2;IFI16;NLRP4;IRF7;CTNNB1
APOBEC3G Mediated Resistance To HIV-1 R-HSA-180689	2023-06-01	0.394869	0.984594	0	0	2.29146	2.12923	SGIP1
Activated NTRK2 Signals Thru FYN R-HSA-9032500	2023-06-01	0.394869	0.984594	0	0	2.29146	2.12923	FYN
Activated NTRK2 Signals Thru PI3K R-HSA-9028335	2023-06-01	0.394869	0.984594	0	0	2.29146	2.12923	GRB2
Activation Of C3 And C5 R-HSA-174577	2023-06-01	0.394869	0.984594	0	0	2.29146	2.12923	HNRNPC
Binding And Entry Of HIV Virion R-HSA-173107	2023-06-01	0.394869	0.984594	0	0	2.29146	2.12923	SGIP1
Choline Catabolism R-HSA-6798163	2023-06-01	0.394869	0.984594	0	0	2.29146	2.12923	SARDH
MET Activates PI3K/AKT Signaling R-HSA-8851907	2023-06-01	0.394869	0.984594	0	0	2.29146	2.12923	GRB2
Metal Sequestration By Antimicrobial Proteins R-HSA-6799990	2023-06-01	0.394869	0.984594	0	0	2.29146	2.12923	S100A7A
Mineralocorticoid Biosynthesis R-HSA-193993	2023-06-01	0.394869	0.984594	0	0	2.29146	2.12923	CYP21A2
Mitochondrial Uncoupling R-HSA-166187	2023-06-01	0.394869	0.984594	0	0	2.29146	2.12923	UCP3
NADE Modulates Death Signaling R-HSA-205025	2023-06-01	0.394869	0.984594	0	0	2.29146	2.12923	NGF
Negative Feedback Regulation Of MAPK Pathway R-HSA-5674499	2023-06-01	0.394869	0.984594	0	0	2.29146	2.12923	MAPK3
Proton-coupled Monocarboxylate Transport R-HSA-433692	2023-06-01	0.394869	0.984594	0	0	2.29146	2.12923	SLC16A1
RUNX1 Regulates Estrogen Receptor Mediated Transcription R-HSA-8931987	2023-06-01	0.394869	0.984594	0	0	2.29146	2.12923	RUNX1
RUNX1 Regulates Transcription Of Genes Involved In WNT Signaling R-HSA-8939256	2023-06-01	0.394869	0.984594	0	0	2.29146	2.12923	RUNX1
SMAD2/3 Phosphorylation Motif Mutants In Cancer R-HSA-3304356	2023-06-01	0.394869	0.984594	0	0	2.29146	2.12923	TGFBR2
Sensory Perception Of Salty Taste R-HSA-9730628	2023-06-01	0.394869	0.984594	0	0	2.29146	2.12923	SCNN1G
Signaling By LRP5 Mutants R-HSA-5339717	2023-06-01	0.394869	0.984594	0	0	2.29146	2.12923	LRP5
Suppression Of Apoptosis R-HSA-9635465	2023-06-01	0.394869	0.984594	0	0	2.29146	2.12923	MAPK3
Vitamins R-HSA-211916	2023-06-01	0.394869	0.984594	0	0	2.29146	2.12923	CYP26A1
p75NTR Negatively Regulates Cell Cycle Via SC1 R-HSA-193670	2023-06-01	0.394869	0.984594	0	0	2.29146	2.12923	NGF
Acetylcholine Neurotransmitter Release Cycle R-HSA-264642	2017-02-01	0.401374	0.984594	0	0	1.52776	1.39464	SYT1;CPLX1
Activated Point Mutants Of FGFR2 R-HSA-2033519	2017-02-01	0.401374	0.984594	0	0	1.52776	1.39464	FGF1;FGF13
Butyrate Response Factor 1 Binds And Destabilizes mRNA R-HSA-450385	2017-02-01	0.401374	0.984594	0	0	1.52776	1.39464	MAPKAPK2;ZFP36L1
GAB1 Signalosome R-HSA-180292	2017-02-01	0.401374	0.984594	0	0	1.52776	1.39464	GRB2;PAG1
IL-6-type Cytokine Receptor Ligand Interactions R-HSA-6788467	2017-02-01	0.401374	0.984594	0	0	1.52776	1.39464	IL31RA;CCM2
KSRP (KHSRP) Binds And Destabilizes mRNA R-HSA-450604	2017-02-01	0.401374	0.984594	0	0	1.52776	1.39464	PARN;YWHAZ
PKA Activation R-HSA-163615	2017-02-01	0.401374	0.984594	0	0	1.52776	1.39464	ADCY9;PRKCA
Regulation Of RUNX1 Expression And Activity R-HSA-8934593	2017-02-01	0.401374	0.984594	0	0	1.52776	1.39464	RUNX1;TNRC6B
Tie2 Signaling R-HSA-210993	2017-02-01	0.401374	0.984594	0	0	1.52776	1.39464	DOK2;GRB2
Trafficking Of GluR2-containing AMPA Receptors R-HSA-416993	2017-02-01	0.401374	0.984594	0	0	1.52776	1.39464	PRKCB;PRKCA
Tristetraprolin (TTP, ZFP36) Binds And Destabilizes mRNA R-HSA-450513	2017-02-01	0.401374	0.984594	0	0	1.52776	1.39464	ZFP36;MAPKAPK2
Amine Ligand-Binding Receptors R-HSA-375280	1940-04-01	0.402073	0.984594	0	0	1.27327	1.1601	HTR6;HTR2A;ADRA1B;ADRA2A
IGF1R Signaling Cascade R-HSA-2428924	1952-05-01	0.406802	0.984594	0	0	1.21912	1.09651	IRS2;GRB2;FGF1;FGF13;IGF1R
RHOD GTPase Cycle R-HSA-9013405	1952-05-01	0.406802	0.984594	0	0	1.21912	1.09651	VANGL1;CAPZB;ANKFY1;FILIP1;ARHGAP26
SARS-CoV-1 Infection R-HSA-9678108	1952-05-01	0.406802	0.984594	0	0	1.21912	1.09651	RB1;PARP10;ST6GAL1;CHMP4B;CHMP7
Golgi-to-ER Retrograde Transport R-HSA-8856688	10/112	0.4116	0.984594	0	0	1.12364	0.997461	KIF3B;CAPZB;KIF2A;GALNT2;KIF26B;KIF13B;KIF21B;UBE2Z;KLC1;NAPG
Adherens Junctions Interactions R-HSA-418990	2029-03-01	0.415178	0.984594	0	0	1.32214	1.16222	CDH4;CTNNB1;CDH18
Budding And Maturation Of HIV Virion R-HSA-162588	2029-03-01	0.415178	0.984594	0	0	1.32214	1.16222	SGIP1;CHMP4B;CHMP7
Disassembly Of Destruction Complex And Recruitment Of AXIN To Membrane R-HSA-4641262	2029-03-01	0.415178	0.984594	0	0	1.32214	1.16222	LRP5;CTNNB1;CSNK1G2
FOXO-mediated Transcription Of Oxidative Stress, Metabolic And Neuronal Genes R-HSA-9615017	2029-03-01	0.415178	0.984594	0	0	1.32214	1.16222	POMC;TRIM63;PLXNA4
Surfactant Metabolism R-HSA-5683826	2029-03-01	0.415178	0.984594	0	0	1.32214	1.16222	ADORA2A;SLC34A1;ADRA2A
Carboxyterminal Post-Translational Modifications Of Tubulin R-HSA-8955332	1941-04-01	0.420651	0.984594	0	0	1.23879	1.07273	AGBL4;TUBB;AGBL3;TTLL8
Negative Regulation Of MAPK Pathway R-HSA-5675221	1941-04-01	0.420651	0.984594	0	0	1.23879	1.07273	DUSP2;KSR1;MAPK3;DUSP7
Signaling By Retinoic Acid R-HSA-5362517	1941-04-01	0.420651	0.984594	0	0	1.23879	1.07273	CYP26A1;RARG;PDHA1;RARA
Insulin Receptor Signaling Cascade R-HSA-74751	1953-05-01	0.423084	0.984594	0	0	1.19366	1.02676	IRS2;GRB2;FGF1;FGF13;MAPK3
Nuclear Envelope Breakdown R-HSA-2980766	1953-05-01	0.423084	0.984594	0	0	1.19366	1.02676	NUP210;PRKCB;NUP50;PRKCA;NUP43
Nuclear Receptor Transcription Pathway R-HSA-383280	1953-05-01	0.423084	0.984594	0	0	1.19366	1.02676	RARG;RARA;NR1H4;RORA;NR1D1
Nucleotide-binding Domain, Leucine Rich Repeat Containing NLR Signaling Pathways R-HSA-168643	1953-05-01	0.423084	0.984594	0	0	1.19366	1.02676	AIM2;BCL2;HMOX1;BIRC2;BCL2L1
Signaling By Type 1 Insulin-like Growth Factor 1 Receptor (IGF1R) R-HSA-2404192	1953-05-01	0.423084	0.984594	0	0	1.19366	1.02676	IRS2;GRB2;FGF1;FGF13;IGF1R
TCF Dependent Signaling In Response To WNT R-HSA-201681	17/198	0.423477	0.984594	0	0	1.07653	0.925019	TRRAP;TCF7;LEF1;LRP5;AXIN2;RUNX3;YWHAZ;PSMB8;SMARCA4;BCL9;TERT;CCDC88C;RUVBL1;CTNNB1;CSNK1G2;MEN1;BCL9L
FOXO-mediated Transcription R-HSA-9614085	1965-06-01	0.424074	0.984594	0	0	1.16536	0.999701	POMC;BTG1;TRIM63;FASLG;YWHAZ;PLXNA4
SLC-mediated Transmembrane Transport R-HSA-425407	21/247	0.425346	0.984594	0	0	1.0651	0.910499	SLC47A2;SLC38A1;SLC6A18;SLC16A1;SLC47A1;SLC44A2;SLC20A1;SLC34A1;SLC2A1;SLC5A1;SLC4A5;SLC5A4;RUNX1;SLC8A2;SLC22A15;SLC7A7;RHCG;SLC26A4;SLC12A7;SLC22A11;SLC38A4
Toll-like Receptor Cascades R-HSA-168898	14/162	0.427841	0.984594	0	0	1.08415	0.92045	UBE2D3;ITGB2;LY86;NLRC5;DUSP7;NFKBIA;DNM3;RPS6KA2;MAPKAPK2;IRF7;PELI1;TLR5;BIRC2;MAPK3
Acyl Chain Remodelling Of PG R-HSA-1482925	2018-02-01	0.430111	0.984594	0	0	1.4322	1.20837	PLA2G2F;LPCAT1
MECP2 Regulates Neuronal Receptors And Channels R-HSA-9022699	2018-02-01	0.430111	0.984594	0	0	1.4322	1.20837	TRPC3;OPRM1
Metabolism Of Amine-Derived Hormones R-HSA-209776	2018-02-01	0.430111	0.984594	0	0	1.4322	1.20837	DDC;TPO
Norepinephrine Neurotransmitter Release Cycle R-HSA-181430	2018-02-01	0.430111	0.984594	0	0	1.4322	1.20837	SYT1;CPLX1
RORA Activates Gene Expression R-HSA-1368082	2018-02-01	0.430111	0.984594	0	0	1.4322	1.20837	TBL1XR1;RORA
Serotonin Neurotransmitter Release Cycle R-HSA-181429	2018-02-01	0.430111	0.984594	0	0	1.4322	1.20837	SYT1;CPLX1
Citric Acid (TCA) Cycle And Respiratory Electron Transport R-HSA-1428517	14/163	0.437084	0.984594	0	0	1.07682	0.891208	PDHA1;PCDHGA5;NDUFB7;SLC16A1;GLO1;ETFB;COX5B;NDUFS5;UCP3;PCDHB16;SUCLG2;NDUFS1;D2HGDH;TMEM126B
Activation Of BH3-only Proteins R-HSA-114452	1930-03-01	0.43713	0.984594	0	0	1.2731	1.05352	E2F1;BCL2;YWHAZ
RNA Polymerase I Transcription Termination R-HSA-73863	1930-03-01	0.43713	0.984594	0	0	1.2731	1.05352	TAF1D;CCNH;UBTF
Synthesis Of Active Ubiquitin: Roles Of E1 And E2 Enzymes R-HSA-8866652	1930-03-01	0.43713	0.984594	0	0	1.2731	1.05352	USP7;UBE2Q2;UBE2Z
Transcriptional Regulation Of Pluripotent Stem Cells R-HSA-452723	1930-03-01	0.43713	0.984594	0	0	1.2731	1.05352	STAT3;FGF13;FOXP1
Intra-Golgi Traffic R-HSA-6811438	1942-04-01	0.439086	0.984594	0	0	1.20612	0.992712	RAB41;CYTH4;MAN1C1;NAPG
RHOF GTPase Cycle R-HSA-9035034	1942-04-01	0.439086	0.984594	0	0	1.20612	0.992712	VANGL1;FARP1;CAPZB;MYO9B
Signaling By FGFR2 In Disease R-HSA-5655253	1942-04-01	0.439086	0.984594	0	0	1.20612	0.992712	GRB2;PLCG1;FGF1;FGF13
ESR-mediated Signaling R-HSA-8939211	16/188	0.442152	0.984594	0	0	1.06608	0.87003	KDM4B;GREB1;GATA3;GNG12;CXXC5;PRKCZ;GNAI1;IGF1R;RUNX1;GNGT2;GNG4;GNG7;BCL2;ZNF217;MAPK3;TNRC6B
Activated NTRK2 Signals Thru RAS R-HSA-9026519	2023-07-01	0.443476	0.984594	0	0	1.90945	1.5526	GRB2
Activated NTRK3 Signals Thru RAS R-HSA-9034864	2023-07-01	0.443476	0.984594	0	0	1.90945	1.5526	GRB2
Acyl Chain Remodeling Of DAG And TAG R-HSA-1482883	2023-07-01	0.443476	0.984594	0	0	1.90945	1.5526	MGLL
Anchoring Fibril Formation R-HSA-2214320	2023-07-01	0.443476	0.984594	0	0	1.90945	1.5526	LAMC2
Cation-coupled Chloride Cotransporters R-HSA-426117	2023-07-01	0.443476	0.984594	0	0	1.90945	1.5526	SLC12A7
DEx/H-box Helicases Activate Type I IFN And Inflammatory Cytokines Production R-HSA-3134963	2023-07-01	0.443476	0.984594	0	0	1.90945	1.5526	IRF7
Defective HLCS Causes Multiple Carboxylase Deficiency R-HSA-3371599	2023-07-01	0.443476	0.984594	0	0	1.90945	1.5526	MCCC2
Defective Factor VIII Causes Hemophilia A R-HSA-9662001	2023-07-01	0.443476	0.984594	0	0	1.90945	1.5526	F9
FGFR3b Ligand Binding And Activation R-HSA-190371	2023-07-01	0.443476	0.984594	0	0	1.90945	1.5526	FGF1
FLT3 Signaling By CBL Mutants R-HSA-9706377	2023-07-01	0.443476	0.984594	0	0	1.90945	1.5526	CBL
GLI Proteins Bind Promoters Of Hh Responsive Genes To Promote Transcription R-HSA-5635851	2023-07-01	0.443476	0.984594	0	0	1.90945	1.5526	HHIP
HDL Assembly R-HSA-8963896	2023-07-01	0.443476	0.984594	0	0	1.90945	1.5526	PRKCA
IkBA Variant Leads To EDA-ID R-HSA-5603029	2023-07-01	0.443476	0.984594	0	0	1.90945	1.5526	NFKBIA
Inactivation Of CDC42 And RAC1 R-HSA-428543	2023-07-01	0.443476	0.984594	0	0	1.90945	1.5526	CDC42
Insulin-like Growth Factor-2 mRNA Binding Proteins (IGF2BPs/IMPs/VICKZs) Bind RNA R-HSA-428359	2023-07-01	0.443476	0.984594	0	0	1.90945	1.5526	CD44
Loss Of Function Of SMAD2/3 In Cancer R-HSA-3304349	2023-07-01	0.443476	0.984594	0	0	1.90945	1.5526	TGFBR2
Loss Of Function Of TGFBR1 In Cancer R-HSA-3656534	2023-07-01	0.443476	0.984594	0	0	1.90945	1.5526	TGFBR2
Loss Of MECP2 Binding Ability To NCoR/SMRT Complex R-HSA-9022537	2023-07-01	0.443476	0.984594	0	0	1.90945	1.5526	TBL1XR1
Modulation By Mtb Of Host Immune System R-HSA-9637628	2023-07-01	0.443476	0.984594	0	0	1.90945	1.5526	B2M
Post-transcriptional Silencing By Small RNAs R-HSA-426496	2023-07-01	0.443476	0.984594	0	0	1.90945	1.5526	TNRC6B
RHOT2 GTPase Cycle R-HSA-9013419	2023-07-01	0.443476	0.984594	0	0	1.90945	1.5526	RAP1GDS1
RUNX3 Regulates CDKN1A Transcription R-HSA-8941855	2023-07-01	0.443476	0.984594	0	0	1.90945	1.5526	RUNX3
Release Of Apoptotic Factors From Mitochondria R-HSA-111457	2023-07-01	0.443476	0.984594	0	0	1.90945	1.5526	DIABLO
SMAC (DIABLO) Binds To IAPs R-HSA-111463	2023-07-01	0.443476	0.984594	0	0	1.90945	1.5526	DIABLO
Signaling By MAPK Mutants R-HSA-9652817	2023-07-01	0.443476	0.984594	0	0	1.90945	1.5526	DUSP7
Signaling By RNF43 Mutants R-HSA-5340588	2023-07-01	0.443476	0.984594	0	0	1.90945	1.5526	LRP5
Vitamin C (Ascorbate) Metabolism R-HSA-196836	2023-07-01	0.443476	0.984594	0	0	1.90945	1.5526	SLC2A1
Toll Like Receptor 3 (TLR3) Cascade R-HSA-168164	9/103	0.446809	0.984594	0	0	1.09714	0.883879	NFKBIA;RPS6KA2;UBE2D3;MAPKAPK2;IRF7;NLRC5;BIRC2;DUSP7;MAPK3
Chromatin Modifying Enzymes R-HSA-3247509	20/238	0.449938	0.984594	0	0	1.0514	0.839697	ATF7IP;BRD1;KDM4B;KDM5D;ACTL6B;KDM2B;TRRAP;BRPF3;DOT1L;DNMT3A;ARID5B;CHD3;ARID1A;HCFC1;SMARCA4;TBL1XR1;PRDM16;RUVBL1;TADA3;EPC1
Sensory Processing Of Sound By Inner Hair Cells Of Cochlea R-HSA-9662360	1967-06-01	0.453231	0.984594	0	0	1.12703	0.891878	CAPZB;USH1G;KCNMA1;CDH23;BSN;SPTBN1
ECM Proteoglycans R-HSA-3000178	1955-05-01	0.455371	0.984594	0	0	1.14578	0.901323	COMP;LAMA5;TNXB;LAMA1;MATN4
Defensins R-HSA-1461973	1943-04-01	0.457346	0.984594	0	0	1.17513	0.919325	DEFB129;DEFB127;CCR6;CCR2
RND2 GTPase Cycle R-HSA-9696270	1943-04-01	0.457346	0.984594	0	0	1.17513	0.919325	VANGL1;DST;FNBP1;DLG5
Retinoid Metabolism And Transport R-HSA-975634	1943-04-01	0.457346	0.984594	0	0	1.17513	0.919325	RBP1;RIMBP2;BCO2;LRP8
Smooth Muscle Contraction R-HSA-445355	1943-04-01	0.457346	0.984594	0	0	1.17513	0.919325	TPM1;ANXA6;PDE5A;CACNA1H
GABA Synthesis, Release, Reuptake And Degradation R-HSA-888590	2019-02-01	0.458095	0.984594	0	0	1.34788	1.05226	SYT1;CPLX1
PKA-mediated Phosphorylation Of CREB R-HSA-111931	2019-02-01	0.458095	0.984594	0	0	1.34788	1.05226	ADCY9;PRKCA
Processive Synthesis On C-strand Of Telomere R-HSA-174414	2019-02-01	0.458095	0.984594	0	0	1.34788	1.05226	RPA3;LRIG1
RAS Processing R-HSA-9648002	2019-02-01	0.458095	0.984594	0	0	1.34788	1.05226	USP17L2;BCL2L1
RHO GTPases Activate ROCKs R-HSA-5627117	2019-02-01	0.458095	0.984594	0	0	1.34788	1.05226	LIMK2;MYH10
Scavenging By Class A Receptors R-HSA-3000480	2019-02-01	0.458095	0.984594	0	0	1.34788	1.05226	SCARA5;COL4A2
Signaling By FGFR2 IIIa TM R-HSA-8851708	2019-02-01	0.458095	0.984594	0	0	1.34788	1.05226	FGF1;FGF13
TICAM1, RIP1-mediated IKK Complex Recruitment R-HSA-168927	2019-02-01	0.458095	0.984594	0	0	1.34788	1.05226	UBE2D3;BIRC2
Cargo Recognition For Clathrin-Mediated Endocytosis R-HSA-8856825	9/104	0.458454	0.984594	0	0	1.08553	0.846599	SH3GL3;SYT1;SGIP1;AGTR1;GRB2;IL7R;CBL;CD3D;IGF2R
DNA Strand Elongation R-HSA-69190	1931-03-01	0.458762	0.984594	0	0	1.22756	0.956548	RPA3;LRIG1;MCM3
Glutamate Binding, Activation Of AMPA Receptors And Synaptic Plasticity R-HSA-399721	1931-03-01	0.458762	0.984594	0	0	1.22756	0.956548	PRKCB;PRKCA;CACNG2
Late Endosomal Microautophagy R-HSA-9615710	1931-03-01	0.458762	0.984594	0	0	1.22756	0.956548	CHMP4B;PCNT;CHMP7
RUNX2 Regulates Bone Development R-HSA-8941326	1931-03-01	0.458762	0.984594	0	0	1.22756	0.956548	HDAC4;RB1;MAPK3
Sealing Of Nuclear Envelope (NE) By ESCRT-III R-HSA-9668328	1931-03-01	0.458762	0.984594	0	0	1.22756	0.956548	TUBB;CHMP4B;CHMP7
Class B/2 (Secretin Family Receptors) R-HSA-373080	1992-08-01	0.461306	0.984594	0	0	1.09125	0.844288	WNT10B;GNGT2;GNG4;GNG7;GLP2R;CPAMD8;GNG12;CRHR1
MAPK1/MAPK3 Signaling R-HSA-5684996	23/277	0.465142	0.984594	0	0	1.03765	0.79423	DUSP2;KSR1;RANBP9;IRS2;USP17L2;FGF1;IL2RG;PSMB8;DUSP7;SYNGAP1;RASA3;ERBB3;PTPRA;IL2RA;IL2RB;SPNS1;GRB2;FYN;FGF13;IL6R;SPTBN1;BCL2L1;MAPK3
Integration Of Energy Metabolism R-HSA-163685	9/105	0.470056	0.984594	0	0	1.07416	0.810888	ADCY9;GNGT2;GNG4;GNG7;SLC2A1;PRKCA;GNG12;ADRA2A;GNAI1
PI3K/AKT Signaling In Cancer R-HSA-2219528	9/105	0.470056	0.984594	0	0	1.07416	0.810888	ERBB3;LCK;CLSTN1;CD28;IRS2;GRB2;FYN;FGF1;FGF13
Fc Epsilon Receptor (FCERI) Signaling R-HSA-2454202	11/130	0.474116	0.984594	0	0	1.05911	0.79042	NFKBIA;GRAP2;TXK;SPNS1;NFATC2;NFATC1;GRB2;FYN;PLCG1;PSMB8;MAPK3
Collagen Chain Trimerization R-HSA-8948216	1944-04-01	0.475399	0.984594	0	0	1.14569	0.851937	COL18A1;COL4A2;COL5A1;COL20A1
Interleukin-12 Signaling R-HSA-9020591	1944-04-01	0.475399	0.984594	0	0	1.14569	0.851937	CDC42;HNRNPF;HNRNPA2B1;IL12RB2
PI3K Cascade R-HSA-109704	1944-04-01	0.475399	0.984594	0	0	1.14569	0.851937	IRS2;GRB2;FGF1;FGF13
TGF-beta Receptor Signaling Activates SMADs R-HSA-2173789	1944-04-01	0.475399	0.984594	0	0	1.14569	0.851937	SMURF1;LTBP3;CBL;TGFBR2
Innate Immune System R-HSA-168249	84/1035	0.475892	0.984594	0	0	1.01229	0.751692	CYFIP1;CD81;SLC44A2;UBE2D3;ITGB2;LPCAT1;ITGAL;S100A7A;GRAP2;RPS6KA2;TBC1D10C;COTL1;CCR6;B2M;CCR2;CHRNB4;PRKCE;TUBB;HLA-B;ATP11B;PRKCA;TMC6;KCNAB2;TNFRSF1B;DUSP7;HLA-E;CHIT1;DNM3;FGR;AIM2;LCK;MAPKAPK2;TMBIM1;PELI1;IRF7;ELMO1;SPNS1;CD47;TLR5;BIRC2;CD44;DEFB129;DEFB127;TXK;C5AR1;UBR4;NLRC5;CDC42;RNF216;IFI16;NLRP4;CXCR2;HMOX1;FYN;PLCG1;ATP6V0E2;ATG7;ATG5;MAPK3;PTPRN2;MUC16;KLRC2;LY86;NFATC2;MYO9B;NF…
Class I MHC Mediated Antigen Processing And Presentation R-HSA-983169	31/378	0.478546	0.984594	0	0	1.02366	0.754441	MGRN1;UBE2D3;UBR4;UBR2;KLHL13;UBE2Z;UBE2Q2;B2M;ATG7;MYLIP;HACE1;TRIM63;TRIM41;FBXW8;KLHL25;SMURF1;ZBTB16;HLA-B;UBE4A;LNPEP;FBXL16;HLA-F;FBXL14;PSMB8;HLA-E;HECW2;UBA3;LNX1;FBXL7;RNF220;ASB1
Activation Of Pre-Replicative Complex R-HSA-68962	1932-03-01	0.480029	0.984594	0	0	1.18517	0.869807	RPA3;MCM3;CDC7
Defective TPR May Confer Susceptibility Towards Thyroid Papillary Carcinoma (TPC) R-HSA-5619107	1932-03-01	0.480029	0.984594	0	0	1.18517	0.869807	NUP210;NUP50;NUP43
Inactivation, Recovery And Regulation Of Phototransduction Cascade R-HSA-2514859	1932-03-01	0.480029	0.984594	0	0	1.18517	0.869807	PRKCA;GNAT1;PPEF1
Nuclear Signaling By ERBB4 R-HSA-1251985	1932-03-01	0.480029	0.984594	0	0	1.18517	0.869807	WWOX;PSEN2;ADAP1
PERK Regulates Gene Expression R-HSA-381042	1932-03-01	0.480029	0.984594	0	0	1.18517	0.869807	CEBPG;PARN;ATF3
Signaling By NOTCH2 R-HSA-1980145	1932-03-01	0.480029	0.984594	0	0	1.18517	0.869807	NEURL1B;MAML2;PSEN2
SUMO E3 Ligases SUMOylate Target Proteins R-HSA-3108232	14/168	0.483123	0.984594	0	0	1.04157	0.757727	HDAC4;NUP210;DNMT3A;NSMCE1;NR1H4;RORA;BRCA1;CHD3;HDAC7;NFKBIA;NUP50;RARA;NUP43;HNRNPC
Apoptotic Factor-Mediated Response R-HSA-111471	2020-02-01	0.485263	0.984594	0	0	1.27293	0.920408	DIABLO;MAPK3
CD209 (DC-SIGN) Signaling R-HSA-5621575	2020-02-01	0.485263	0.984594	0	0	1.27293	0.920408	PRKCA;FYN
FGFR2 Ligand Binding And Activation R-HSA-190241	2020-02-01	0.485263	0.984594	0	0	1.27293	0.920408	FGF1;FGF13
Lagging Strand Synthesis R-HSA-69186	2020-02-01	0.485263	0.984594	0	0	1.27293	0.920408	RPA3;LRIG1
Signaling By Hippo R-HSA-2028269	2020-02-01	0.485263	0.984594	0	0	1.27293	0.920408	STK24;AMOT
Biological Oxidations R-HSA-211859	18/218	0.486759	0.984594	0	0	1.03115	0.742411	UGT1A10;SLC38A1;MTRR;ADH1B;NR1H4;ACSM5;COMT;POMC;CYP26A1;CYP21A2;UGT1A5;UGT1A4;UGT1A3;UGT1A9;UGT1A8;UGT1A7;SULT2A1;UGT1A6
Assembly Of Collagen Fibrils And Other Multimeric Structures R-HSA-2022090	1957-05-01	0.487136	0.984594	0	0	1.1016	0.792281	COL18A1;DST;COL4A2;COL5A1;LAMC2
Cytoprotection By HMOX1 R-HSA-9707564	1957-05-01	0.487136	0.984594	0	0	1.1016	0.792281	TBL1XR1;HM13;STAT3;HMOX1;COX5B
SUMOylation Of Chromatin Organization Proteins R-HSA-4551638	1957-05-01	0.487136	0.984594	0	0	1.1016	0.792281	HDAC4;NUP210;NUP50;NUP43;CHD3
2-LTR Circle Formation R-HSA-164843	2023-08-01	0.48818	0.984594	0	0	1.63658	1.17354	SGIP1
Ca2+ Activated K+ Channels R-HSA-1296052	2023-08-01	0.48818	0.984594	0	0	1.63658	1.17354	KCNMA1
Coenzyme A Biosynthesis R-HSA-196783	2023-08-01	0.48818	0.984594	0	0	1.63658	1.17354	PANK4
Conjugation Of Salicylate With Glycine R-HSA-177128	2023-08-01	0.48818	0.984594	0	0	1.63658	1.17354	ACSM5
Defective Factor IX Causes Hemophilia B R-HSA-9668250	2023-08-01	0.48818	0.984594	0	0	1.63658	1.17354	F9
Defects In Biotin (Btn) Metabolism R-HSA-3323169	2023-08-01	0.48818	0.984594	0	0	1.63658	1.17354	MCCC2
Formation Of Editosome R-HSA-75094	2023-08-01	0.48818	0.984594	0	0	1.63658	1.17354	APOBEC4
Histidine Catabolism R-HSA-70921	2023-08-01	0.48818	0.984594	0	0	1.63658	1.17354	HECA
InlA-mediated Entry Of Listeria Monocytogenes Into Host Cells R-HSA-8876493	2023-08-01	0.48818	0.984594	0	0	1.63658	1.17354	CTNNB1
Ligand-receptor Interactions R-HSA-5632681	2023-08-01	0.48818	0.984594	0	0	1.63658	1.17354	HHIP
Miro GTPase Cycle R-HSA-9715370	2023-08-01	0.48818	0.984594	0	0	1.63658	1.17354	RAP1GDS1
Nef Mediated CD4 Down-regulation R-HSA-167590	2023-08-01	0.48818	0.984594	0	0	1.63658	1.17354	LCK
Netrin Mediated Repulsion Signals R-HSA-418886	2023-08-01	0.48818	0.984594	0	0	1.63658	1.17354	NTN1
Noncanonical Activation Of NOTCH3 R-HSA-9017802	2023-08-01	0.48818	0.984594	0	0	1.63658	1.17354	PSEN2
POLB-Dependent Long Patch Base Excision Repair R-HSA-110362	2023-08-01	0.48818	0.984594	0	0	1.63658	1.17354	LRIG1
ROBO Receptors Bind AKAP5 R-HSA-9010642	2023-08-01	0.48818	0.984594	0	0	1.63658	1.17354	PRKCA
RUNX1 Regulates Transcription Of Genes Involved In Differentiation Of Keratinocytes R-HSA-8939242	2023-08-01	0.48818	0.984594	0	0	1.63658	1.17354	RUNX1
Regulation Of Cytoskeletal Remodeling And Cell Spreading By IPP Complex Components R-HSA-446388	2023-08-01	0.48818	0.984594	0	0	1.63658	1.17354	LIMS1
Role Of ABL In ROBO-SLIT Signaling R-HSA-428890	2023-08-01	0.48818	0.984594	0	0	1.63658	1.17354	ABL2
SMAC, XIAP-regulated Apoptotic Response R-HSA-111469	2023-08-01	0.48818	0.984594	0	0	1.63658	1.17354	DIABLO
Signaling By TGF-beta Receptor Complex In Cancer R-HSA-3304351	2023-08-01	0.48818	0.984594	0	0	1.63658	1.17354	TGFBR2
Synthesis Of diphthamide-EEF2 R-HSA-5358493	2023-08-01	0.48818	0.984594	0	0	1.63658	1.17354	DPH3
VEGF Binds To VEGFR Leading To Receptor Dimerization R-HSA-195399	2023-08-01	0.48818	0.984594	0	0	1.63658	1.17354	FLT1
Intra-Golgi And Retrograde Golgi-to-ER Traffic R-HSA-6811442	15/181	0.488565	0.984594	0	0	1.03527	0.741544	GALNT2;UBE2Z;KLC1;IGF2R;NAPG;ARFRP1;RAB41;CYTH4;KIF3B;CAPZB;KIF2A;KIF26B;KIF13B;MAN1C1;KIF21B
MyD88-independent TLR4 Cascade R-HSA-166166	9/107	0.493098	0.991219	0	0	1.05213	0.743902	NFKBIA;RPS6KA2;UBE2D3;MAPKAPK2;IRF7;NLRC5;BIRC2;DUSP7;MAPK3
Glycosphingolipid Metabolism R-HSA-1660662	1945-04-01	0.493219	0.991219	0	0	1.11769	0.789985	SMPD3;UGCG;ARSI;ESYT2
Intracellular Signaling By Second Messengers R-HSA-9006925	25/306	0.494537	0.992494	0	0	1.01928	0.717707	HDAC5;CLSTN1;IRS2;CHD3;FGF1;HDAC7;RPTOR;ERBB3;PIP4K2A;PIP5K1A;FYN;PIP5K1C;PLCG1;IER3;MAPK3;USP7;PRKCE;PRKCA;PSMB8;ADCY9;LCK;CD28;GRB2;FGF13;TNRC6B
SARS-CoV Infections R-HSA-9679506	30/369	0.499638	0.997413	0	0	1.01382	0.703464	RB1;CHD3;COMT;CD79A;RPS15A;S1PR1;NUP43;RPS11;HAVCR1;B2M;IL6R;ST6GAL1;NUP210;STAT1;TUBB;RPS6;HLA-B;HLA-F;YWHAZ;HLA-E;PARP10;NUP50;IMPDH2;MGAT4A;IRF7;CHMP4B;GRB2;PTPN6;PDCD1;CHMP7
Sialic Acid Metabolism R-HSA-4085001	1933-03-01	0.500893	0.997413	0	0	1.1456	0.792027	ST6GALNAC1;ST6GAL1;ST8SIA2
Striated Muscle Contraction R-HSA-390522	1933-03-01	0.500893	0.997413	0	0	1.1456	0.792027	TPM1;TNNT3;DMD
Phototransduction Cascade R-HSA-2514856	1933-03-01	0.500893	0.997413	0	0	1.1456	0.792027	PRKCA;GNAT1;PPEF1
Metabolism Of Polyamines R-HSA-351202	1958-05-01	0.50277	0.997413	0	0	1.08075	0.743148	SLC38A1;SRMS;SLC25A21;AZIN1;PSMB8
MyD88 Cascade Initiated On Plasma Membrane R-HSA-975871	1996-08-01	0.510214	0.997413	0	0	1.04142	0.700794	NFKBIA;RPS6KA2;MAPKAPK2;PELI1;NLRC5;TLR5;DUSP7;MAPK3
Protein Folding R-HSA-391251	1996-08-01	0.510214	0.997413	0	0	1.04142	0.700794	GNGT2;GNG4;TUBB;GNG7;STAT3;TBCD;GNG12;PFDN6
SARS-CoV-2 Activates/Modulates Innate And Adaptive Immune Responses R-HSA-9705671	10/121	0.51022	0.997413	0	0	1.03203	0.694466	NUP210;STAT1;NUP50;HLA-B;IRF7;NUP43;PTPN6;HLA-F;B2M;HLA-E
RNA Polymerase I Transcription Initiation R-HSA-73762	1946-04-01	0.510778	0.997413	0	0	1.09102	0.732967	TAF1D;CCNH;UBTF;CHD3
RAF/MAP Kinase Cascade R-HSA-5673001	22/271	0.511176	0.997413	0	0	1.0121	0.679163	DUSP2;KSR1;RANBP9;IRS2;USP17L2;FGF1;IL2RG;PSMB8;DUSP7;SYNGAP1;RASA3;ERBB3;PTPRA;IL2RA;IL2RB;SPNS1;GRB2;FYN;FGF13;SPTBN1;BCL2L1;MAPK3
Azathioprine ADME R-HSA-9748787	2021-02-01	0.511566	0.997413	0	0	1.20587	0.808268	GUK1;IMPDH2
Citric Acid Cycle (TCA Cycle) R-HSA-71403	2021-02-01	0.511566	0.997413	0	0	1.20587	0.808268	PCDHGA5;SUCLG2
Initial Triggering Of Complement R-HSA-166663	2021-02-01	0.511566	0.997413	0	0	1.20587	0.808268	GZMM;HNRNPC
Interleukin-37 Signaling R-HSA-9008059	2021-02-01	0.511566	0.997413	0	0	1.20587	0.808268	STAT3;PTPN6
NOTCH2 Activation And Transmission Of Signal To Nucleus R-HSA-2979096	2021-02-01	0.511566	0.997413	0	0	1.20587	0.808268	NEURL1B;PSEN2
PCNA-Dependent Long Patch Base Excision Repair R-HSA-5651801	2021-02-01	0.511566	0.997413	0	0	1.20587	0.808268	RPA3;LRIG1
RHO GTPases Activate PAKs R-HSA-5627123	2021-02-01	0.511566	0.997413	0	0	1.20587	0.808268	CDC42;MYH10
ZBP1(DAI) Mediated Induction Of Type I IFNs R-HSA-1606322	2021-02-01	0.511566	0.997413	0	0	1.20587	0.808268	NFKBIA;NLRP4
Signaling By ROBO Receptors R-HSA-376176	17/209	0.514788	0.997413	0	0	1.01425	0.67346	RPL4;UPF2;RPL23;RPS6;PRKCA;UPF3A;MYO9B;RPL23A;NTN1;PSMB8;CDC42;NELL2;RPS15A;NCK2;ABL2;EVL;RPS11
RHOQ GTPase Cycle R-HSA-9013406	1959-05-01	0.518215	0.997413	0	0	1.06068	0.697254	CDC42;VANGL1;OBSCN;FNBP1;ARHGAP26
Synthesis Of Bile Acids And Bile Salts R-HSA-192105	1934-03-01	0.52132	0.997413	0	0	1.10859	0.722124	OSBPL6;AKR1D1;NR1H4
Cyclin D Associated Events In G1 R-HSA-69231	1947-04-01	0.528054	0.997413	0	0	1.06559	0.680437	CDKN1C;RB1;CCNH;E2F1
IRS-mediated Signaling R-HSA-112399	1947-04-01	0.528054	0.997413	0	0	1.06559	0.680437	IRS2;GRB2;FGF1;FGF13
Metabolism Of Fat-Soluble Vitamins R-HSA-6806667	1947-04-01	0.528054	0.997413	0	0	1.06559	0.680437	RBP1;RIMBP2;BCO2;LRP8
SUMOylation Of RNA Binding Proteins R-HSA-4570464	1947-04-01	0.528054	0.997413	0	0	1.06559	0.680437	NUP210;NUP50;NUP43;HNRNPC
Activated NTRK2 Signals Thru FRS2 And FRS3 R-HSA-9028731	2023-09-01	0.529296	0.997413	0	0	1.43193	0.911006	GRB2
Activation Of PUMA And Translocation To Mitochondria R-HSA-139915	2023-09-01	0.529296	0.997413	0	0	1.43193	0.911006	E2F1
Adenylate Cyclase Activating Pathway R-HSA-170660	2023-09-01	0.529296	0.997413	0	0	1.43193	0.911006	ADCY9
Amino Acid Conjugation R-HSA-156587	2023-09-01	0.529296	0.997413	0	0	1.43193	0.911006	ACSM5
Atorvastatin ADME R-HSA-9754706	2023-09-01	0.529296	0.997413	0	0	1.43193	0.911006	UGT1A3
Beta-oxidation Of pristanoyl-CoA R-HSA-389887	2023-09-01	0.529296	0.997413	0	0	1.43193	0.911006	ACOXL
EGFR Interacts With Phospholipase C-gamma R-HSA-212718	2023-09-01	0.529296	0.997413	0	0	1.43193	0.911006	PLCG1
GP1b-IX-V Activation Signaling R-HSA-430116	2023-09-01	0.529296	0.997413	0	0	1.43193	0.911006	YWHAZ
MAPK1 (ERK2) Activation R-HSA-112411	2023-09-01	0.529296	0.997413	0	0	1.43193	0.911006	IL6R
MET Receptor Recycling R-HSA-8875656	2023-09-01	0.529296	0.997413	0	0	1.43193	0.911006	GRB2
Maturation Of Protein 3A R-HSA-9683673	2023-09-01	0.529296	0.997413	0	0	1.43193	0.911006	ST6GAL1
Multifunctional Anion Exchangers R-HSA-427601	2023-09-01	0.529296	0.997413	0	0	1.43193	0.911006	SLC26A4
NR1H2 And NR1H3 Regulate Gene Expression To Control Bile Acid Homeostasis R-HSA-9623433	2023-09-01	0.529296	0.997413	0	0	1.43193	0.911006	UGT1A3
PI5P Regulates TP53 Acetylation R-HSA-6811555	2023-09-01	0.529296	0.997413	0	0	1.43193	0.911006	PIP4K2A
Phase 3 - Rapid Repolarisation R-HSA-5576890	2023-09-01	0.529296	0.997413	0	0	1.43193	0.911006	KCNQ1
Prevention Of Phagosomal-Lysosomal Fusion R-HSA-9636383	2023-09-01	0.529296	0.997413	0	0	1.43193	0.911006	CORO1A
Regulation Of PTEN Localization R-HSA-8948747	2023-09-01	0.529296	0.997413	0	0	1.43193	0.911006	USP7
Serine Biosynthesis R-HSA-977347	2023-09-01	0.529296	0.997413	0	0	1.43193	0.911006	SERINC5
TRAF6 Mediated IRF7 Activation In TLR7/8 Or 9 Signaling R-HSA-975110	2023-09-01	0.529296	0.997413	0	0	1.43193	0.911006	IRF7
Transport Of Gamma-Carboxylated Protein Precursors From Endoplasmic Reticulum To Golgi Apparatus R-HSA-159763	2023-09-01	0.529296	0.997413	0	0	1.43193	0.911006	F9
p75NTR Regulates Axonogenesis R-HSA-193697	2023-09-01	0.529296	0.997413	0	0	1.43193	0.911006	NGF
tRNA Modification In Mitochondrion R-HSA-6787450	2023-09-01	0.529296	0.997413	0	0	1.43193	0.911006	TRIT1
Response Of EIF2AK4 (GCN2) To Amino Acid Deficiency R-HSA-9633012	1998-08-01	0.53413	0.998637	0	0	1.01816	0.638506	RPL4;RPS15A;RPL23;RPS6;CEBPG;RPL23A;RPS11;ATF3
Visual Phototransduction R-HSA-2187338	1998-08-01	0.53413	0.998637	0	0	1.01816	0.638506	RDH8;RBP1;RIMBP2;PRKCA;GNAT1;BCO2;PPEF1;LRP8
Acyl Chain Remodelling Of PS R-HSA-1482801	2022-02-01	0.536965	0.998637	0	0	1.14551	0.712303	PLA2G2F;OSBPL5
E2F Mediated Regulation Of DNA Replication R-HSA-113510	2022-02-01	0.536965	0.998637	0	0	1.14551	0.712303	RB1;E2F1
Response Of Mtb To Phagocytosis R-HSA-9637690	2022-02-01	0.536965	0.998637	0	0	1.14551	0.712303	CORO1A;MAPK3
SUMOylation R-HSA-2990846	14/174	0.53738	0.998637	0	0	1.00218	0.622406	HDAC4;NUP210;DNMT3A;NSMCE1;NR1H4;RORA;BRCA1;CHD3;HDAC7;NFKBIA;NUP50;RARA;NUP43;HNRNPC
Gene And Protein Expression By JAK-STAT Signaling After Interleukin-12 Stimulation R-HSA-8950505	1935-03-01	0.541281	0.998637	0	0	1.07388	0.659168	CDC42;HNRNPF;HNRNPA2B1
NEP/NS2 Interacts With Cellular Export Machinery R-HSA-168333	1935-03-01	0.541281	0.998637	0	0	1.07388	0.659168	NUP210;NUP50;NUP43
RHOBTB GTPase Cycle R-HSA-9706574	1935-03-01	0.541281	0.998637	0	0	1.07388	0.659168	PDE5A;MSI2;HNRNPC
SUMOylation Of SUMOylation Proteins R-HSA-4085377	1935-03-01	0.541281	0.998637	0	0	1.07388	0.659168	NUP210;NUP50;NUP43
Transport Of Ribonucleoproteins Into Host Nucleus R-HSA-168271	1935-03-01	0.541281	0.998637	0	0	1.07388	0.659168	NUP210;NUP50;NUP43
Transport Of SLBP Independent Mature mRNA R-HSA-159227	1935-03-01	0.541281	0.998637	0	0	1.07388	0.659168	NUP210;NUP50;NUP43
Signaling By FGFR R-HSA-190236	1986-07-01	0.542186	0.998637	0	0	1.01491	0.621275	HNRNPF;GRB2;PLCG1;FGF1;CBL;FGF13;MAPK3
Inositol Phosphate Metabolism R-HSA-1483249	1948-04-01	0.545027	0.998637	0	0	1.04131	0.631993	INPP4A;ITPKB;INPP5A;PLCG1
Regulation Of PTEN Gene Transcription R-HSA-8943724	1961-05-01	0.548468	0.998637	0	0	1.02269	0.614253	RPTOR;HDAC5;CHD3;HDAC7;MAPK3
Aberrant Regulation Of Mitotic Cell Cycle Due To RB1 Defects R-HSA-9687139	1936-03-01	0.560752	0.998637	0	0	1.04129	0.602359	CDKN1C;RB1;E2F1
Activation Of ATR In Response To Replication Stress R-HSA-176187	1936-03-01	0.560752	0.998637	0	0	1.04129	0.602359	RPA3;MCM3;CDC7
Export Of Viral Ribonucleoproteins From Nucleus R-HSA-168274	1936-03-01	0.560752	0.998637	0	0	1.04129	0.602359	NUP210;NUP50;NUP43
NR1H3 And NR1H2 Regulate Gene Expression Linked To Cholesterol Transport And Efflux R-HSA-9029569	1936-03-01	0.560752	0.998637	0	0	1.04129	0.602359	TBL1XR1;ABCG1;TNRC6B
Nuclear Pore Complex (NPC) Disassembly R-HSA-3301854	1936-03-01	0.560752	0.998637	0	0	1.04129	0.602359	NUP210;NUP50;NUP43
Transport Of SLBP Dependant Mature mRNA R-HSA-159230	1936-03-01	0.560752	0.998637	0	0	1.04129	0.602359	NUP210;NUP50;NUP43
Digestion R-HSA-8935690	2023-02-01	0.561439	0.998637	0	0	1.0909	0.629727	CHIT1;PIR
Glutamate Neurotransmitter Release Cycle R-HSA-210500	2023-02-01	0.561439	0.998637	0	0	1.0909	0.629727	SYT1;CPLX1
IKK Complex Recruitment Mediated By RIP1 R-HSA-937041	2023-02-01	0.561439	0.998637	0	0	1.0909	0.629727	UBE2D3;BIRC2
Post-chaperonin Tubulin Folding Pathway R-HSA-389977	2023-02-01	0.561439	0.998637	0	0	1.0909	0.629727	TUBB;TBCD
RHOBTB1 GTPase Cycle R-HSA-9013422	2023-02-01	0.561439	0.998637	0	0	1.0909	0.629727	PDE5A;HNRNPC
RHOBTB2 GTPase Cycle R-HSA-9013418	2023-02-01	0.561439	0.998637	0	0	1.0909	0.629727	MSI2;HNRNPC
Telomere Extension By Telomerase R-HSA-171319	2023-02-01	0.561439	0.998637	0	0	1.0909	0.629727	TERT;RUVBL1
Canonical Retinoid Cycle In Rods (Twilight Vision) R-HSA-2453902	2023-02-01	0.561439	0.998637	0	0	1.0909	0.629727	RDH8;RBP1
RMTs Methylate Histone Arginines R-HSA-3214858	1949-04-01	0.561677	0.998637	0	0	1.01812	0.587278	ACTL6B;DNMT3A;ARID1A;SMARCA4
Nuclear Envelope (NE) Reassembly R-HSA-2995410	1975-06-01	0.565103	0.998637	0	0	0.995924	0.56842	TUBB;RCC1;CHMP4B;NUP43;CHMP7;SIRT2
Sensory Processing Of Sound R-HSA-9659379	1975-06-01	0.565103	0.998637	0	0	0.995924	0.56842	CAPZB;USH1G;KCNMA1;CDH23;BSN;SPTBN1
Regulation Of mRNA Stability By Proteins That Bind AU-rich Elements R-HSA-450531	1988-07-01	0.567091	0.998637	0	0	0.989747	0.56142	ZFP36;MAPKAPK2;PARN;PRKCA;YWHAZ;PSMB8;ZFP36L1
Abacavir ADME R-HSA-2161522	2023-10-01	0.56711	0.998637	0	0	1.27276	0.721911	GUK1
Acetylcholine Regulates Insulin Secretion R-HSA-399997	2023-10-01	0.56711	0.998637	0	0	1.27276	0.721911	PRKCA
Activation Of AP-1 Family Of Transcription Factors R-HSA-450341	2023-10-01	0.56711	0.998637	0	0	1.27276	0.721911	MAPK3
Bicarbonate Transporters R-HSA-425381	2023-10-01	0.56711	0.998637	0	0	1.27276	0.721911	SLC4A5
Caspase Activation Via Dependence Receptors In Absence Of Ligand R-HSA-418889	2023-10-01	0.56711	0.998637	0	0	1.27276	0.721911	DAPK2
Competing Endogenous RNAs (ceRNAs) Regulate PTEN Translation R-HSA-8948700	2023-10-01	0.56711	0.998637	0	0	1.27276	0.721911	TNRC6B
Constitutive Signaling By Overexpressed ERBB2 R-HSA-9634285	2023-10-01	0.56711	0.998637	0	0	1.27276	0.721911	GRB2
Creatine Metabolism R-HSA-71288	2023-10-01	0.56711	0.998637	0	0	1.27276	0.721911	CKM
Gamma-carboxylation Of Protein Precursors R-HSA-159740	2023-10-01	0.56711	0.998637	0	0	1.27276	0.721911	F9
HDL Remodeling R-HSA-8964058	2023-10-01	0.56711	0.998637	0	0	1.27276	0.721911	ABCG1
HuR (ELAVL1) Binds And Stabilizes mRNA R-HSA-450520	2023-10-01	0.56711	0.998637	0	0	1.27276	0.721911	PRKCA
IRAK1 Recruits IKK Complex R-HSA-937039	2023-10-01	0.56711	0.998637	0	0	1.27276	0.721911	PELI1
Integration Of Provirus R-HSA-162592	2023-10-01	0.56711	0.998637	0	0	1.27276	0.721911	SGIP1
Nef Mediated Downregulation Of MHC Class I Complex Cell Surface Expression R-HSA-164940	2023-10-01	0.56711	0.998637	0	0	1.27276	0.721911	B2M
Negative Regulation Of Activity Of TFAP2 (AP-2) Family Transcription Factors R-HSA-8866904	2023-10-01	0.56711	0.998637	0	0	1.27276	0.721911	WWOX
Purine Ribonucleoside Monophosphate Biosynthesis R-HSA-73817	2023-10-01	0.56711	0.998637	0	0	1.27276	0.721911	IMPDH2
Receptor Mediated Mitophagy R-HSA-8934903	2023-10-01	0.56711	0.998637	0	0	1.27276	0.721911	ATG5
Removal Of Aminoterminal Propeptides From Gamma-Carboxylated Proteins R-HSA-159782	2023-10-01	0.56711	0.998637	0	0	1.27276	0.721911	F9
Sodium/Calcium Exchangers R-HSA-425561	2023-10-01	0.56711	0.998637	0	0	1.27276	0.721911	SLC8A2
Thyroxine Biosynthesis R-HSA-209968	2023-10-01	0.56711	0.998637	0	0	1.27276	0.721911	TPO
Uptake Of Dietary Cobalamins Into Enterocytes R-HSA-9758881	2023-10-01	0.56711	0.998637	0	0	1.27276	0.721911	CUBN
Signaling By NOTCH R-HSA-157118	16/203	0.568766	0.999924	0	0	0.97976	0.552865	PTCRA;HDAC4;HDAC5;MAML2;STAT1;PSEN2;IKZF1;YWHAZ;PSMB8;RUNX1;HDAC7;LFNG;NEURL1B;TBL1XR1;E2F1;TNRC6B
Infectious Disease R-HSA-5663205	76/961	0.574606	0.999924	0	0	0.982744	0.544509	RB1;RPL4;SH3GL3;CYFIP1;CCNH;CHD3;COMT;ANTXR1;HTR6;GNGT2;RCC1;HAVCR1;RPS11;IL6R;B2M;GPR39;ST6GAL1;NUP210;SGIP1;RPL23;TUBB;RPS6;GLP2R;HLA-B;PRKCA;HLA-F;YWHAZ;HLA-E;FGR;STX1B;ADCY9;ADORA2A;LCK;TBL1XR1;NUP50;IRF7;ELMO1;CHMP4B;CHMP7;CBL;CORO1A;GNAI1;GTF2E2;CRHR1;CDC42;CD79A;PDZD3;RPS15A;SV2B;GNG4;GNG7;CPAMD8;LRIG1;S1PR1;HMOX1;FYN;NUP43;PLCG1;MAPK3;SYT1;STAT1;RPL23A;MYO9B;GNG12;PSMB8;TSHR;PARP10;POMC;I…
Transcriptional Regulation By RUNX1 R-HSA-8878171	16/204	0.576873	0.999924	0	0	0.974495	0.536102	BLK;ELOF1;ACTL6B;CCNH;PRKCB;NFATC2;GATA3;ARID1A;THBS1;PSMB8;RUNX1;SMARCA4;IL2RA;CTLA4;ZFPM1;TNRC6B
Extension Of Telomeres R-HSA-180786	1950-04-01	0.577989	0.999924	0	0	0.995929	0.545968	TERT;RPA3;RUVBL1;LRIG1
Protein Ubiquitination R-HSA-8852135	1976-06-01	0.578327	0.999924	0	0	0.981643	0.537563	USP7;UBE2Q2;UBE2D3;HLA-B;UBE2Z;PEX14
SUMOylation Of DNA Damage Response And Repair Proteins R-HSA-3108214	1976-06-01	0.578327	0.999924	0	0	0.981643	0.537563	NUP210;NUP50;NSMCE1;NUP43;BRCA1;HDAC7
Glucose Metabolism R-HSA-70326	1989-07-01	0.579305	0.999924	0	0	0.977623	0.533709	PFKFB3;NUP210;ADPGK;NUP50;PRKCA;NUP43;PFKP
NCAM1 Interactions R-HSA-419037	1937-03-01	0.579713	0.999924	0	0	1.01061	0.551004	COL4A2;ST8SIA2;CACNA1H
Triglyceride Metabolism R-HSA-8979227	1937-03-01	0.579713	0.999924	0	0	1.01061	0.551004	GPD2;PRKCA;MGLL
PIP3 Activates AKT Signaling R-HSA-1257604	21/268	0.579759	0.999924	0	0	0.973415	0.53065	HDAC5;USP7;CLSTN1;IRS2;CHD3;FGF1;PSMB8;HDAC7;RPTOR;ERBB3;LCK;CD28;PIP4K2A;PIP5K1A;GRB2;FYN;PIP5K1C;FGF13;IER3;MAPK3;TNRC6B
MyD88 Dependent Cascade Initiated On Endosome R-HSA-975155	8/102	0.580536	0.999924	0	0	0.974623	0.530003	NFKBIA;RPS6KA2;MAPKAPK2;IRF7;PELI1;NLRC5;DUSP7;MAPK3
Estrogen-dependent Nuclear Events Downstream Of ESR-membrane Signaling R-HSA-9634638	2024-02-01	0.58497	0.999924	0	0	1.04126	0.558319	BCL2;MAPK3
Impaired BRCA2 Binding To PALB2 R-HSA-9709603	2024-02-01	0.58497	0.999924	0	0	1.04126	0.558319	RAD51C;BRCA1
RUNX2 Regulates Osteoblast Differentiation R-HSA-8940973	2024-02-01	0.58497	0.999924	0	0	1.04126	0.558319	RB1;MAPK3
Synthesis Of Bile Acids And Bile Salts Via 7Alpha-Hydroxycholesterol R-HSA-193368	2024-02-01	0.58497	0.999924	0	0	1.04126	0.558319	AKR1D1;NR1H4
Synthesis Of Very Long-Chain Fatty acyl-CoAs R-HSA-75876	2024-02-01	0.58497	0.999924	0	0	1.04126	0.558319	ACSL6;ACSF3
mTORC1-mediated Signaling R-HSA-166208	2024-02-01	0.58497	0.999924	0	0	1.04126	0.558319	RPTOR;RPS6
RHO GTPase Effectors R-HSA-195258	21/269	0.58679	0.999924	0	0	0.969436	0.516795	CYFIP1;PRKCB;PKN3;ZWILCH;LIMK2;PRKCA;KLC1;PRKCZ;YWHAZ;CDC42;FMNL2;KIF2A;CENPM;CTNNB1;GRB2;EVL;NUP43;MYH10;MAD1L1;MEN1;MAPK3
Signaling By Insulin Receptor R-HSA-74752	1977-06-01	0.591346	0.999924	0	0	0.967764	0.508419	IRS2;GRB2;FGF1;ATP6V0E2;FGF13;MAPK3
Chaperonin-mediated Protein Folding R-HSA-390466	1990-07-01	0.591351	0.999924	0	0	0.965792	0.507374	GNGT2;GNG4;TUBB;GNG7;STAT3;GNG12;PFDN6
Collagen Formation R-HSA-1474290	1990-07-01	0.591351	0.999924	0	0	0.965792	0.507374	COL18A1;ADAMTS2;DST;COL4A2;COL5A1;COL20A1;LAMC2
Eukaryotic Translation Elongation R-HSA-156842	1990-07-01	0.591351	0.999924	0	0	0.965792	0.507374	RPL4;EEF1B2;RPS15A;RPL23;RPS6;RPL23A;RPS11
Toll Like Receptor 7/8 (TLR7/8) Cascade R-HSA-168181	8/103	0.591797	0.999924	0	0	0.964311	0.505869	NFKBIA;RPS6KA2;MAPKAPK2;IRF7;PELI1;NLRC5;DUSP7;MAPK3
Gap-filling DNA Repair Synthesis And Ligation In TC-NER R-HSA-6782210	1964-05-01	0.592045	0.999924	0	0	0.970527	0.508724	AQR;USP7;CCNH;RPA3;LRIG1
Complex I Biogenesis R-HSA-6799198	1951-04-01	0.593949	0.999924	0	0	0.974686	0.507774	NDUFB7;NDUFS5;NDUFS1;TMEM126B
Apoptotic Cleavage Of Cellular Proteins R-HSA-111465	1938-03-01	0.598148	0.999924	0	0	0.981677	0.5045	STK24;CTNNB1;BIRC2
Diseases Of Mitotic Cell Cycle R-HSA-9675126	1938-03-01	0.598148	0.999924	0	0	0.981677	0.5045	CDKN1C;RB1;E2F1
Activation Of Phototransduction Cascade R-HSA-2485179	2023-11-01	0.601889	0.999924	0	0	1.14542	0.58151	GNAT1
Androgen Biosynthesis R-HSA-193048	2023-11-01	0.601889	0.999924	0	0	1.14542	0.58151	POMC
Apoptotic Cleavage Of Cell Adhesion Proteins R-HSA-351906	2023-11-01	0.601889	0.999924	0	0	1.14542	0.58151	CTNNB1
Biotin Transport And Metabolism R-HSA-196780	2023-11-01	0.601889	0.999924	0	0	1.14542	0.58151	MCCC2
Dermatan Sulfate Biosynthesis R-HSA-2022923	2023-11-01	0.601889	0.999924	0	0	1.14542	0.58151	DSE
Digestion Of Dietary Carbohydrate R-HSA-189085	2023-11-01	0.601889	0.999924	0	0	1.14542	0.58151	CHIT1
Ethanol Oxidation R-HSA-71384	2023-11-01	0.601889	0.999924	0	0	1.14542	0.58151	ADH1B
Gamma-carboxylation, Transport, And Amino-Terminal Cleavage Of Proteins R-HSA-159854	2023-11-01	0.601889	0.999924	0	0	1.14542	0.58151	F9
Pexophagy R-HSA-9664873	2023-11-01	0.601889	0.999924	0	0	1.14542	0.58151	USP30
Pyrimidine Salvage R-HSA-73614	2023-11-01	0.601889	0.999924	0	0	1.14542	0.58151	TK2
Regulated Proteolysis Of p75NTR R-HSA-193692	2023-11-01	0.601889	0.999924	0	0	1.14542	0.58151	PSEN2
Regulation Of PTEN mRNA Translation R-HSA-8943723	2023-11-01	0.601889	0.999924	0	0	1.14542	0.58151	TNRC6B
SUMOylation Of Immune Response Proteins R-HSA-4755510	2023-11-01	0.601889	0.999924	0	0	1.14542	0.58151	NFKBIA
Synthesis Of PIPs At Late Endosome Membrane R-HSA-1660517	2023-11-01	0.601889	0.999924	0	0	1.14542	0.58151	MTM1
Unwinding Of DNA R-HSA-176974	2023-11-01	0.601889	0.999924	0	0	1.14542	0.58151	MCM3
Uptake And Function Of Anthrax Toxins R-HSA-5210891	2023-11-01	0.601889	0.999924	0	0	1.14542	0.58151	ANTXR1
WNT5A-dependent Internalization Of FZD2, FZD5 And ROR2 R-HSA-5140745	2023-11-01	0.601889	0.999924	0	0	1.14542	0.58151	RORA
eNOS Activation R-HSA-203615	2023-11-01	0.601889	0.999924	0	0	1.14542	0.58151	CYGB
Basigin Interactions R-HSA-210991	2025-02-01	0.607552	0.999924	0	0	0.995934	0.496291	SLC16A1;SLC7A7
Cyclin A/B1/B2 Associated Events During G2/M Transition R-HSA-69273	2025-02-01	0.607552	0.999924	0	0	0.995934	0.496291	CCNH;CDC25B
Deadenylation Of mRNA R-HSA-429947	2025-02-01	0.607552	0.999924	0	0	0.995934	0.496291	NLRP4;PARN
Defective HDR Thru Homologous Recombination (HRR) Due To BRCA1 Loss-Of-Function R-HSA-9701192	2025-02-01	0.607552	0.999924	0	0	0.995934	0.496291	RAD51C;BRCA1
Gap-filling DNA Repair Synthesis And Ligation In GG-NER R-HSA-5696397	2025-02-01	0.607552	0.999924	0	0	0.995934	0.496291	RPA3;LRIG1
NOTCH3 Activation And Transmission Of Signal To Nucleus R-HSA-9013507	2025-02-01	0.607552	0.999924	0	0	0.995934	0.496291	NEURL1B;PSEN2
Regulation Of IFNA/IFNB Signaling R-HSA-912694	2025-02-01	0.607552	0.999924	0	0	0.995934	0.496291	STAT1;PTPN6
Resolution Of AP Sites Via Multiple-Nucleotide Patch Replacement Pathway R-HSA-110373	2025-02-01	0.607552	0.999924	0	0	0.995934	0.496291	RPA3;LRIG1
Termination Of O-glycan Biosynthesis R-HSA-977068	2025-02-01	0.607552	0.999924	0	0	0.995934	0.496291	ST6GAL1;MUC16
Transcriptional Activation Of Mitochondrial Biogenesis R-HSA-2151201	1952-04-01	0.609545	0.999924	0	0	0.954328	0.472433	CRTC1;TBL1XR1;NR1D1;HCFC1
SUMOylation Of Ubiquitinylation Proteins R-HSA-3232142	1939-03-01	0.616045	0.999924	0	0	0.954356	0.462324	NUP210;NUP50;NUP43
Toll Like Receptor 9 (TLR9) Cascade R-HSA-168138	8/106	0.624662	0.999924	0	0	0.934638	0.439788	NFKBIA;RPS6KA2;MAPKAPK2;IRF7;PELI1;NLRC5;DUSP7;MAPK3
Ion Transport By P-type ATPases R-HSA-936837	1953-04-01	0.624766	0.999924	0	0	0.934801	0.43971	ATP8A2;ATP2B3;ATP13A5;ATP11B
Sensory Processing Of Sound By Outer Hair Cells Of Cochlea R-HSA-9662361	1953-04-01	0.624766	0.999924	0	0	0.934801	0.43971	USH1G;KCNMA1;CDH23;SPTBN1
Oxidative Stress Induced Senescence R-HSA-2559580	1993-07-01	0.626407	0.999924	0	0	0.931949	0.435924	MAPKAPK2;E2F1;TNIK;MAP3K5;MAP4K4;MAPK3;TNRC6B
Downregulation Of TGF-beta Receptor Signaling R-HSA-2173788	2026-02-01	0.629187	0.999924	0	0	0.954385	0.442192	SMURF1;TGFBR2
Synthesis Of IP3 And IP4 In Cytosol R-HSA-1855204	2026-02-01	0.629187	0.999924	0	0	0.954385	0.442192	ITPKB;PLCG1
Collagen Biosynthesis And Modifying Enzymes R-HSA-1650814	1967-05-01	0.633189	0.999924	0	0	0.923415	0.421987	COL18A1;ADAMTS2;COL4A2;COL5A1;COL20A1
Presynaptic Phase Of Homologous DNA Pairing And Strand Exchange R-HSA-5693616	1940-03-01	0.633394	0.999924	0	0	0.928512	0.424017	RAD51C;RPA3;BRCA1
ALK Mutants Bind TKIs R-HSA-9700645	2023-12-01	0.633874	0.999924	0	0	1.04123	0.474703	BCL11A
Activation Of RAC1 R-HSA-428540	2023-12-01	0.633874	0.999924	0	0	1.04123	0.474703	NCK2
Activation Of TFAP2 (AP-2) Family Of Transcription Factors R-HSA-8866907	2023-12-01	0.633874	0.999924	0	0	1.04123	0.474703	WWOX
CREB1 Phosphorylation Thru Activation Of Adenylate Cyclase R-HSA-442720	2023-12-01	0.633874	0.999924	0	0	1.04123	0.474703	PRKCA
Cytosolic Iron-Sulfur Cluster Assembly R-HSA-2564830	2023-12-01	0.633874	0.999924	0	0	1.04123	0.474703	CIAPIN1
GRB2 Events In EGFR Signaling R-HSA-179812	2023-12-01	0.633874	0.999924	0	0	1.04123	0.474703	GRB2
Hormone Ligand-Binding Receptors R-HSA-375281	2023-12-01	0.633874	0.999924	0	0	1.04123	0.474703	TSHR
Hyaluronan Uptake And Degradation R-HSA-2160916	2023-12-01	0.633874	0.999924	0	0	1.04123	0.474703	CD44
Lysine Catabolism R-HSA-71064	2023-12-01	0.633874	0.999924	0	0	1.04123	0.474703	SLC25A21
Maturation Of Nucleoprotein R-HSA-9683610	2023-12-01	0.633874	0.999924	0	0	1.04123	0.474703	PARP10
NOTCH2 Intracellular Domain Regulates Transcription R-HSA-2197563	2023-12-01	0.633874	0.999924	0	0	1.04123	0.474703	MAML2
P2Y Receptors R-HSA-417957	2023-12-01	0.633874	0.999924	0	0	1.04123	0.474703	LPAR6
Peptide Hormone Biosynthesis R-HSA-209952	2023-12-01	0.633874	0.999924	0	0	1.04123	0.474703	POMC
Platelet Adhesion To Exposed Collagen R-HSA-75892	2023-12-01	0.633874	0.999924	0	0	1.04123	0.474703	FYN
Presynaptic Depolarization And Calcium Channel Opening R-HSA-112308	2023-12-01	0.633874	0.999924	0	0	1.04123	0.474703	CACNG2
Regulation Of Localization Of FOXO Transcription Factors R-HSA-9614399	2023-12-01	0.633874	0.999924	0	0	1.04123	0.474703	YWHAZ
TICAM1-dependent Activation Of IRF3/IRF7 R-HSA-9013973	2023-12-01	0.633874	0.999924	0	0	1.04123	0.474703	IRF7
Vitamin D (Calciferol) Metabolism R-HSA-196791	2023-12-01	0.633874	0.999924	0	0	1.04123	0.474703	CUBN
p38MAPK Events R-HSA-171007	2023-12-01	0.633874	0.999924	0	0	1.04123	0.474703	MAPKAPK2
Disease R-HSA-1643685	136/1736	0.637257	0.999924	0	0	0.971082	0.437552	RB1;RPL4;SH3GL3;CYFIP1;SEMA5B;MTRR;MAML2;CCNH;CLSTN1;IRS2;FGF1;COMT;ANTXR1;HTR6;HHAT;MPRIP;CAPN2;RCC1;RPS11;IL6R;B2M;MCCC2;CUBN;ST6GAL1;SLC6A18;NUP210;SLC34A1;RPL23;RPS6;HLA-B;PRKCA;HLA-F;CDC25B;HLA-E;STX1B;ADCY9;TBL1XR1;RBP1;ELMO1;CHMP4B;MMADHC;PSEN2;SLC5A1;KLC1;CORO1A;CRHR1;GTF2E2;ADAMTS16;CD79A;PDZD3;CPAMD8;HMOX1;PLCG1;ATG7;SPTBN1;STAT5B;MUC16;SYT1;BCL11A;GNG12;PARP10;NFKBIA;CD28;GRB2;FGF13;SL…
RHOJ GTPase Cycle R-HSA-9013409	1954-04-01	0.639605	0.999924	0	0	0.916055	0.409389	CDC42;VANGL1;FNBP1;ARHGAP26
Centrosome Maturation R-HSA-380287	1981-06-01	0.641206	0.999924	0	0	0.91595	0.407052	HAUS8;TUBB;PRKCA;PCNT;CDK11B;SDCCAG8
DDX58/IFIH1-mediated Induction Of Interferon-Alpha/Beta R-HSA-168928	1981-06-01	0.641206	0.999924	0	0	0.91595	0.407052	NFKBIA;RNF216;UBE2D3;IRF7;NLRC5;ATG5
Membrane Trafficking R-HSA-199991	46/599	0.647922	0.999924	0	0	0.951321	0.41286	SH3GL3;DENND1A;KLC1;UBE2Z;CBL;CD3D;NAPG;ARFRP1;GGA1;RAB41;RINL;CYTH4;CAPZB;KIF3B;TBC1D10C;KIF13B;MAN1C1;PIP5K1C;KIF21B;SBF1;SPTBN1;RAB8B;CLVS1;DENND2D;EXOC8;SYT1;FNBP1;SGIP1;GALNT2;HPS4;LNPEP;SYNJ2;PUM1;YWHAZ;IGF2R;DNM3;KIF2A;TBC1D4;KIF26B;AGTR1;CHMP4B;GRB2;DNASE2;IL7R;CHMP7;EXOC1
Acyl Chain Remodelling Of PC R-HSA-1482788	2027-02-01	0.64988	0.999924	0	0	0.91616	0.394835	PLA2G2F;LPCAT1
BMAL1:CLOCK,NPAS2 Activates Circadian Gene Expression R-HSA-1368108	2027-02-01	0.64988	0.999924	0	0	0.91616	0.394835	TBL1XR1;BHLHE40
CREB1 Phosphorylation Thru NMDA Receptor-Mediated Activation Of RAS Signaling R-HSA-442742	2027-02-01	0.64988	0.999924	0	0	0.91616	0.394835	RPS6KA2;MAPK3
Insulin Processing R-HSA-264876	2027-02-01	0.64988	0.999924	0	0	0.91616	0.394835	EXOC8;EXOC1
Postmitotic Nuclear Pore Complex (NPC) Reformation R-HSA-9615933	2027-02-01	0.64988	0.999924	0	0	0.91616	0.394835	RCC1;NUP43
Resolution Of D-loop Structures Thru Synthesis-Dependent Strand Annealing (SDSA) R-HSA-5693554	2027-02-01	0.64988	0.999924	0	0	0.91616	0.394835	RAD51C;BRCA1
Defective Homologous Recombination Repair (HRR) Due To BRCA2 Loss Of Function R-HSA-9701190	1941-03-01	0.650189	0.999924	0	0	0.904029	0.389177	RAD51C;RPA3;BRCA1
Intraflagellar Transport R-HSA-5620924	1941-03-01	0.650189	0.999924	0	0	0.904029	0.389177	KIF3B;IFT140;CLUAP1
Complement Cascade R-HSA-166658	1955-04-01	0.654055	0.999924	0	0	0.898044	0.381277	GZMM;CD81;C5AR1;HNRNPC
Circadian Clock R-HSA-400253	1969-05-01	0.65916	0.999924	0	0	0.89446	0.372802	CRTC1;TBL1XR1;BHLHE40;RORA;NR1D1
Loss Of Nlp From Mitotic Centrosomes R-HSA-380259	1969-05-01	0.65916	0.999924	0	0	0.89446	0.372802	HAUS8;TUBB;PRKCA;PCNT;SDCCAG8
Advanced Glycosylation Endproduct Receptor Signaling R-HSA-879415	2013-01-01	0.663292	0.999924	0	0	0.954413	0.391825	MAPK3
Chk1/Chk2(Cds1) Mediated Inactivation Of Cyclin B:Cdk1 Complex R-HSA-75035	2013-01-01	0.663292	0.999924	0	0	0.954413	0.391825	YWHAZ
Diseases Associated With Visual Transduction R-HSA-2474795	2013-01-01	0.663292	0.999924	0	0	0.954413	0.391825	RBP1
Dissolution Of Fibrin Clot R-HSA-75205	2013-01-01	0.663292	0.999924	0	0	0.954413	0.391825	PLAT
Downregulation Of ERBB2:ERBB3 Signaling R-HSA-1358803	2013-01-01	0.663292	0.999924	0	0	0.954413	0.391825	ERBB3
ERBB2 Activates PTK6 Signaling R-HSA-8847993	2013-01-01	0.663292	0.999924	0	0	0.954413	0.391825	ERBB3
FGFRL1 Modulation Of FGFR1 Signaling R-HSA-5658623	2013-01-01	0.663292	0.999924	0	0	0.954413	0.391825	FGF13
Nucleotide Biosynthesis R-HSA-8956320	2013-01-01	0.663292	0.999924	0	0	0.954413	0.391825	IMPDH2
SARS-CoV-2 Targets Host Intracellular Signaling And Regulatory Pathways R-HSA-9755779	2013-01-01	0.663292	0.999924	0	0	0.954413	0.391825	YWHAZ
SHC1 Events In EGFR Signaling R-HSA-180336	2013-01-01	0.663292	0.999924	0	0	0.954413	0.391825	GRB2
SHC1 Events In ERBB4 Signaling R-HSA-1250347	2013-01-01	0.663292	0.999924	0	0	0.954413	0.391825	GRB2
Suppression Of Phagosomal Maturation R-HSA-9637687	2013-01-01	0.663292	0.999924	0	0	0.954413	0.391825	CORO1A
Synthesis, Secretion, And Inactivation Of Glucose-dependent Insulinotropic Polypeptide (GIP) R-HSA-400511	2013-01-01	0.663292	0.999924	0	0	0.954413	0.391825	DPP4
TNFR1-induced Proapoptotic Signaling R-HSA-5357786	2013-01-01	0.663292	0.999924	0	0	0.954413	0.391825	TNFRSF1A
Activation Of Arylsulfatases R-HSA-1663150	2013-01-01	0.663292	0.999924	0	0	0.954413	0.391825	ARSI
Transcriptional Regulation Of Testis Differentiation R-HSA-9690406	2013-01-01	0.663292	0.999924	0	0	0.954413	0.391825	WT1
p75NTR Recruits Signaling Complexes R-HSA-209543	2013-01-01	0.663292	0.999924	0	0	0.954413	0.391825	NGF
Gamma Carboxylation, Hypusine Formation And Arylsulfatase Activation R-HSA-163841	1942-03-01	0.666428	0.999924	0	0	0.8808	0.357449	F9;DPH3;ARSI
NS1 Mediated Effects On Host Pathways R-HSA-168276	1942-03-01	0.666428	0.999924	0	0	0.8808	0.357449	NUP210;NUP50;NUP43
RND1 GTPase Cycle R-HSA-9696273	1942-03-01	0.666428	0.999924	0	0	0.8808	0.357449	VANGL1;DST;DLG5
RND3 GTPase Cycle R-HSA-9696264	1942-03-01	0.666428	0.999924	0	0	0.8808	0.357449	VANGL1;DST;DLG5
Transport Of Mature mRNA Derived From An Intronless Transcript R-HSA-159231	1942-03-01	0.666428	0.999924	0	0	0.8808	0.357449	NUP210;NUP50;NUP43
HIV Infection R-HSA-162906	17/229	0.6682	0.999924	0	0	0.917552	0.369927	NUP210;CCNH;SGIP1;PSMB8;GTF2E2;LCK;NUP50;CD28;ELMO1;LRIG1;RCC1;CHMP4B;FYN;NUP43;CD247;B2M;CHMP7
Metabolism Of Porphyrins R-HSA-189445	2028-02-01	0.669643	0.999924	0	0	0.880875	0.353239	HMOX1;UGT1A4
Molecules Associated With Elastic Fibres R-HSA-2129379	2028-02-01	0.669643	0.999924	0	0	0.880875	0.353239	LTBP3;FBLN5
Prefoldin Mediated Transfer Of Substrate To CCT/TriC R-HSA-389957	2028-02-01	0.669643	0.999924	0	0	0.880875	0.353239	TUBB;PFDN6
Recycling Pathway Of L1 R-HSA-437239	2028-02-01	0.669643	0.999924	0	0	0.880875	0.353239	DNM3;RPS6KA2
SARS-CoV-2 Infection R-HSA-9694516	21/283	0.679712	0.999924	0	0	0.916926	0.354012	RB1;ST6GAL1;NUP210;STAT1;RPS6;HLA-B;HLA-F;YWHAZ;HLA-E;PARP10;RPS15A;NUP50;MGAT4A;IRF7;CHMP4B;NUP43;PTPN6;RPS11;HAVCR1;B2M;CHMP7
Homologous DNA Pairing And Strand Exchange R-HSA-5693579	1943-03-01	0.682109	0.999924	0	0	0.858734	0.328522	RAD51C;RPA3;BRCA1
Transport Of Mature mRNAs Derived From Intronless Transcripts R-HSA-159234	1943-03-01	0.682109	0.999924	0	0	0.858734	0.328522	NUP210;NUP50;NUP43
Diseases Of Programmed Cell Death R-HSA-9645723	1971-05-01	0.683913	0.999924	0	0	0.867261	0.329494	DNMT3A;CAPN2;FASLG;ERC2;CDC25B
Nonsense Mediated Decay (NMD) Enhanced By Exon Junction Complex (EJC) R-HSA-975957	8/112	0.685833	0.999924	0	0	0.880427	0.332028	RPL4;UPF2;RPS15A;RPL23;RPS6;UPF3A;RPL23A;RPS11
Dectin-2 Family R-HSA-5621480	2029-02-01	0.688493	0.999924	0	0	0.848204	0.316592	MUC16;FYN
EGR2 And SOX10-mediated Initiation Of Schwann Cell Myelination R-HSA-9619665	2029-02-01	0.688493	0.999924	0	0	0.848204	0.316592	SCD5;SMARCA4
PIWI-interacting RNA (piRNA) Biogenesis R-HSA-5601884	2029-02-01	0.688493	0.999924	0	0	0.848204	0.316592	TDRD9;MOV10L1
Peroxisomal Lipid Metabolism R-HSA-390918	2029-02-01	0.688493	0.999924	0	0	0.848204	0.316592	ACOXL;HAO2
Golgi Cisternae Pericentriolar Stack Reorganization R-HSA-162658	2014-01-01	0.690347	0.999924	0	0	0.880949	0.326445	MAPK3
Regulation Of TP53 Activity Thru Association With Co-factors R-HSA-6804759	2014-01-01	0.690347	0.999924	0	0	0.880949	0.326445	BANP
Removal Of Flap Intermediate R-HSA-69166	2014-01-01	0.690347	0.999924	0	0	0.880949	0.326445	RPA3
Synthesis Of Bile Acids And Bile Salts Via 24-Hydroxycholesterol R-HSA-193775	2014-01-01	0.690347	0.999924	0	0	0.880949	0.326445	AKR1D1
TP53 Regulates Transcription Of Genes Involved In G1 Cell Cycle Arrest R-HSA-6804116	2014-01-01	0.690347	0.999924	0	0	0.880949	0.326445	E2F1
TP53 Regulates Transcription Of Additional Cell Death Genes With Uncertain Roles In P53-Dependent Apoptosis R-HSA-6803205	2014-01-01	0.690347	0.999924	0	0	0.880949	0.326445	BCL2L14
AURKA Activation By TPX2 R-HSA-8854518	1972-05-01	0.695824	0.999924	0	0	0.85427	0.309808	HAUS8;TUBB;PRKCA;PCNT;SDCCAG8
Peptide Chain Elongation R-HSA-156902	1986-06-01	0.698117	0.999924	0	0	0.858469	0.308507	RPL4;RPS15A;RPL23;RPS6;RPL23A;RPS11
Glycerophospholipid Biosynthesis R-HSA-1483206	9/127	0.699774	0.999924	0	0	0.872844	0.311604	PLA2G2F;PCYT1B;OSBPL5;SLC44A2;CPNE7;GPD2;LPCAT1;DDHD1;MGLL
Vesicle-mediated Transport R-HSA-5653656	48/637	0.700936	0.999924	0	0	0.931323	0.330935	SH3GL3;DENND1A;KLC1;UBE2Z;CBL;CD3D;NAPG;ARFRP1;GGA1;RAB41;RINL;CYTH4;CAPZB;KIF3B;TBC1D10C;KIF13B;MAN1C1;PIP5K1C;KIF21B;SBF1;SPTBN1;RAB8B;CLVS1;DENND2D;EXOC8;SCARA5;SYT1;FNBP1;SGIP1;GALNT2;HPS4;LNPEP;SYNJ2;PUM1;YWHAZ;IGF2R;DNM3;KIF2A;COL4A2;TBC1D4;KIF26B;AGTR1;CHMP4B;GRB2;DNASE2;IL7R;CHMP7;EXOC1
Macroautophagy R-HSA-1632852	8/114	0.704769	0.999924	0	0	0.863721	0.302203	RPTOR;CHMP4B;USP30;PCNT;ATG7;CHMP7;ATG5;ATG4D
Endosomal Sorting Complex Required For Transport (ESCRT) R-HSA-917729	1930-02-01	0.706447	0.999924	0	0	0.817866	0.284214	CHMP4B;CHMP7
HS-GAG Biosynthesis R-HSA-2022928	1930-02-01	0.706447	0.999924	0	0	0.817866	0.284214	NDST4;HS6ST3
Recognition Of DNA Damage By PCNA-containing Replication Complex R-HSA-110314	1930-02-01	0.706447	0.999924	0	0	0.817866	0.284214	RPA3;USP1
Translation Of Structural Proteins R-HSA-9683701	1930-02-01	0.706447	0.999924	0	0	0.817866	0.284214	PARP10;ST6GAL1
O-linked Glycosylation Of Mucins R-HSA-913709	1959-04-01	0.707887	0.999924	0	0	0.83255	0.287622	ST6GAL1;MUC16;GALNT2;GALNT9
TRAF6 Mediated Induction Of NFkB And MAP Kinases Upon TLR7/8 Or 9 Activation R-HSA-975138	7/101	0.711053	0.999924	0	0	0.852261	0.290628	NFKBIA;RPS6KA2;MAPKAPK2;PELI1;NLRC5;DUSP7;MAPK3
Bile Acid And Bile Salt Metabolism R-HSA-194068	1945-03-01	0.711807	0.999924	0	0	0.817752	0.277994	OSBPL6;AKR1D1;NR1H4
Regulation Of Complement Cascade R-HSA-977606	1945-03-01	0.711807	0.999924	0	0	0.817752	0.277994	CD81;C5AR1;HNRNPC
SUMOylation Of DNA Replication Proteins R-HSA-4615885	1945-03-01	0.711807	0.999924	0	0	0.817752	0.277994	NUP210;NUP50;NUP43
TBC/RABGAPs R-HSA-8854214	1945-03-01	0.711807	0.999924	0	0	0.817752	0.277994	GGA1;TBC1D10C;RAB8B
SARS-CoV-2-host Interactions R-HSA-9705683	14/196	0.714695	0.999924	0	0	0.879977	0.295584	NUP210;STAT1;RPS6;HLA-B;HLA-F;YWHAZ;HLA-E;RPS15A;NUP50;IRF7;NUP43;PTPN6;RPS11;B2M
CTNNB1 S33 Mutants Not Phosphorylated R-HSA-5358747	2015-01-01	0.71523	0.999924	0	0	0.81798	0.274147	CTNNB1
Constitutive Signaling By NOTCH1 HD Domain Mutants R-HSA-2691232	2015-01-01	0.71523	0.999924	0	0	0.81798	0.274147	NEURL1B
Defects Of Contact Activation System (CAS) And Kallikrein/Kinin System (KKS) R-HSA-9651496	2015-01-01	0.71523	0.999924	0	0	0.81798	0.274147	F9
ERBB2 Regulates Cell Motility R-HSA-6785631	2015-01-01	0.71523	0.999924	0	0	0.81798	0.274147	ERBB3
GRB2 Events In ERBB2 Signaling R-HSA-1963640	2015-01-01	0.71523	0.999924	0	0	0.81798	0.274147	GRB2
GRB2:SOS Provides Linkage To MAPK Signaling For Integrins R-HSA-354194	2015-01-01	0.71523	0.999924	0	0	0.81798	0.274147	GRB2
Membrane Binding And Targetting Of GAG Proteins R-HSA-174490	2015-01-01	0.71523	0.999924	0	0	0.81798	0.274147	SGIP1
Negative Regulation Of TCF-dependent Signaling By WNT Ligand Antagonists R-HSA-3772470	2015-01-01	0.71523	0.999924	0	0	0.81798	0.274147	LRP5
Phase 2 - Plateau Phase R-HSA-5576893	2015-01-01	0.71523	0.999924	0	0	0.81798	0.274147	KCNQ1
Prolactin Receptor Signaling R-HSA-1170546	2015-01-01	0.71523	0.999924	0	0	0.81798	0.274147	STAT5B
Regulation Of Innate Immune Responses To Cytosolic DNA R-HSA-3134975	2015-01-01	0.71523	0.999924	0	0	0.81798	0.274147	NLRP4
Signaling By Activin R-HSA-1502540	2015-01-01	0.71523	0.999924	0	0	0.81798	0.274147	MAPK3
TRAF3-dependent IRF Activation Pathway R-HSA-918233	2015-01-01	0.71523	0.999924	0	0	0.81798	0.274147	IRF7
YAP1- And WWTR1 (TAZ)-stimulated Gene Expression R-HSA-2032785	2015-01-01	0.71523	0.999924	0	0	0.81798	0.274147	TEAD4
Activation Of NMDA Receptors And Postsynaptic Events R-HSA-442755	1974-05-01	0.718709	0.999924	0	0	0.829418	0.273956	RPS6KA2;PRKCA;LIN7A;PPM1E;MAPK3
Recruitment And ATM-mediated Phosphorylation Of Repair And Signal Proteins At DNA Double Strand Breaks R-HSA-5693565	1960-04-01	0.720347	0.999924	0	0	0.817639	0.268204	KDM4B;EYA3;BRCA1;APBB1
Epigenetic Regulation Of Gene Expression R-HSA-212165	8/116	0.722948	0.999924	0	0	0.847634	0.274987	DNMT3L;TAF1D;CCNH;PHF1;DNMT3A;TET3;UBTF;CHD3
PPARA Activates Gene Expression R-HSA-1989781	8/116	0.722948	0.999924	0	0	0.847634	0.274987	TBL1XR1;PCDHB16;FHL2;NR1H4;RORA;NR1D1;UGT1A9;SULT2A1
Activated NOTCH1 Transmits Signal To Nucleus R-HSA-2122948	1931-02-01	0.723529	0.999924	0	0	0.789621	0.255533	NEURL1B;PSEN2
Diseases Associated With TLR Signaling Cascade R-HSA-5602358	1931-02-01	0.723529	0.999924	0	0	0.789621	0.255533	NFKBIA;TLR5
Glyoxylate Metabolism And Glycine Degradation R-HSA-389661	1931-02-01	0.723529	0.999924	0	0	0.789621	0.255533	ALDH4A1;PDHA1
Nicotinate Metabolism R-HSA-196807	1931-02-01	0.723529	0.999924	0	0	0.789621	0.255533	PARP10;NMNAT2
Transferrin Endocytosis And Recycling R-HSA-917977	1931-02-01	0.723529	0.999924	0	0	0.789621	0.255533	HFE;ATP6V0E2
Peptide Hormone Metabolism R-HSA-2980736	1989-06-01	0.72921	0.999924	0	0	0.827304	0.261258	DPP4;POMC;EXOC8;LEP;CTNNB1;EXOC1
RAB GEFs Exchange GTP For GDP On RABs R-HSA-8876198	1989-06-01	0.72921	0.999924	0	0	0.827304	0.261258	DENND2D;RINL;DENND1A;HPS4;SBF1;RAB8B
Sphingolipid Metabolism R-HSA-428157	1989-06-01	0.72921	0.999924	0	0	0.827304	0.261258	SMPD3;ALDH3B2;UGCG;ARSI;ESYT2;CSNK1G2
DNA Double Strand Break Response R-HSA-5693606	1961-04-01	0.732408	0.999924	0	0	0.80325	0.250146	KDM4B;EYA3;BRCA1;APBB1
Cell-extracellular Matrix Interactions R-HSA-446353	2016-01-01	0.738114	0.999924	0	0	0.763406	0.231814	LIMS1
FOXO-mediated Transcription Of Cell Death Genes R-HSA-9614657	2016-01-01	0.738114	0.999924	0	0	0.763406	0.231814	FASLG
Hyaluronan Metabolism R-HSA-2142845	2016-01-01	0.738114	0.999924	0	0	0.763406	0.231814	CD44
Plasma Lipoprotein Assembly R-HSA-8963898	2016-01-01	0.738114	0.999924	0	0	0.763406	0.231814	PRKCA
Regulation Of Gene Expression In Late Stage (Branching Morphogenesis) Pancreatic Bud Precursor Cells R-HSA-210744	2016-01-01	0.738114	0.999924	0	0	0.763406	0.231814	MAML2
Regulation Of Pyruvate Dehydrogenase (PDH) Complex R-HSA-204174	2016-01-01	0.738114	0.999924	0	0	0.763406	0.231814	PDHA1
SUMOylation Of DNA Methylation Proteins R-HSA-4655427	2016-01-01	0.738114	0.999924	0	0	0.763406	0.231814	DNMT3A
NLRP3 Inflammasome R-HSA-844456	2016-01-01	0.738114	0.999924	0	0	0.763406	0.231814	HMOX1
Transcription Of E2F Targets Under Negative Control By P107 (RBL1) And P130 (RBL2) In Complex With HDAC1 R-HSA-1362300	2016-01-01	0.738114	0.999924	0	0	0.763406	0.231814	E2F1
Translesion Synthesis By REV1 R-HSA-110312	2016-01-01	0.738114	0.999924	0	0	0.763406	0.231814	RPA3
VLDLR Internalisation And Degradation R-HSA-8866427	2016-01-01	0.738114	0.999924	0	0	0.763406	0.231814	MYLIP
mRNA Decay By 3 To 5 Exoribonuclease R-HSA-429958	2016-01-01	0.738114	0.999924	0	0	0.763406	0.231814	DCPS
Eukaryotic Translation Termination R-HSA-72764	1990-06-01	0.739057	0.999924	0	0	0.817411	0.247169	RPL4;RPS15A;RPL23;RPS6;RPL23A;RPS11
MAPK6/MAPK4 Signaling R-HSA-5687128	1990-06-01	0.739057	0.999924	0	0	0.817411	0.247169	CDC42;PRKCA;RAG2;PSMB8;RAG1;TNRC6B
Respiratory Electron Transport R-HSA-611105	1990-06-01	0.739057	0.999924	0	0	0.817411	0.247169	NDUFB7;NDUFS5;NDUFS1;ETFB;TMEM126B;COX5B
Selenocysteine Synthesis R-HSA-2408557	1990-06-01	0.739057	0.999924	0	0	0.817411	0.247169	RPL4;RPS15A;RPL23;RPS6;RPL23A;RPS11
Viral mRNA Translation R-HSA-192823	1990-06-01	0.739057	0.999924	0	0	0.817411	0.247169	RPL4;RPS15A;RPL23;RPS6;RPL23A;RPS11
PKMTs Methylate Histone Lysines R-HSA-3214841	1947-03-01	0.739317	0.999924	0	0	0.780497	0.235733	ATF7IP;DOT1L;PRDM16
SARS-CoV-2 Modulates Host Translation Machinery R-HSA-9754678	1947-03-01	0.739317	0.999924	0	0	0.780497	0.235733	RPS15A;RPS6;RPS11
Viral Messenger RNA Synthesis R-HSA-168325	1947-03-01	0.739317	0.999924	0	0	0.780497	0.235733	NUP210;NUP50;NUP43
RNA Polymerase I Promoter Opening R-HSA-73728	1932-02-01	0.739762	0.999924	0	0	0.763259	0.230066	UBTF;MAPK3
Regulation Of Lipid Metabolism By PPARalpha R-HSA-400206	8/118	0.740361	0.999924	0	0	0.832131	0.250153	TBL1XR1;PCDHB16;FHL2;NR1H4;RORA;NR1D1;UGT1A9;SULT2A1
MAP Kinase Activation R-HSA-450294	1962-04-01	0.744075	0.999924	0	0	0.789358	0.233345	RPS6KA2;MAPKAPK2;DUSP7;MAPK3
Pre-NOTCH Transcription And Translation R-HSA-1912408	1962-04-01	0.744075	0.999924	0	0	0.789358	0.233345	MAML2;E2F1;RUNX1;TNRC6B
RAB Geranylgeranylation R-HSA-8873719	1962-04-01	0.744075	0.999924	0	0	0.789358	0.233345	PTP4A2;RAB41;RAB40B;RAB8B
Signaling By BRAF And RAF1 Fusions R-HSA-6802952	1962-04-01	0.744075	0.999924	0	0	0.789358	0.233345	MPRIP;KSR1;ATG7;MAPK3
Estrogen-dependent Gene Expression R-HSA-9018519	8/119	0.748779	0.999924	0	0	0.824589	0.238563	KDM4B;GREB1;BCL2;ZNF217;GATA3;CXXC5;RUNX1;TNRC6B
RHO GTPases Activate Formins R-HSA-5663220	8/119	0.748779	0.999924	0	0	0.824589	0.238563	CDC42;FMNL2;KIF2A;ZWILCH;CENPM;EVL;NUP43;MAD1L1
Transcriptional Regulation By RUNX2 R-HSA-8878166	8/119	0.748779	0.999924	0	0	0.824589	0.238563	RB1;HDAC4;SMURF1;STAT1;HIVEP3;PSMB8;RUNX1;MAPK3
Transcription-Coupled Nucleotide Excision Repair (TC-NER) R-HSA-6781827	1977-05-01	0.750686	0.999924	0	0	0.794729	0.227902	AQR;USP7;CCNH;RPA3;LRIG1
Retrograde Transport At Trans-Golgi-Network R-HSA-6811440	1948-03-01	0.752269	0.999924	0	0	0.763111	0.217228	ARFRP1;NAPG;IGF2R
CaM Pathway R-HSA-111997	1933-02-01	0.755173	0.999924	0	0	0.738597	0.207404	ADCY9;PRKCA
Cooperation Of Prefoldin And TriC/CCT In Actin And Tubulin Folding R-HSA-389958	1933-02-01	0.755173	0.999924	0	0	0.738597	0.207404	TUBB;PFDN6
FGFR2 Mutant Receptor Activation R-HSA-1839126	1933-02-01	0.755173	0.999924	0	0	0.738597	0.207404	FGF1;FGF13
Resolution Of D-loop Structures Thru Holliday Junction Intermediates R-HSA-5693568	1933-02-01	0.755173	0.999924	0	0	0.738597	0.207404	RAD51C;BRCA1
Signaling By WNT In Cancer R-HSA-4791275	1933-02-01	0.755173	0.999924	0	0	0.738597	0.207404	LRP5;CTNNB1
Signaling By High-Kinase Activity BRAF Mutants R-HSA-6802948	1933-02-01	0.755173	0.999924	0	0	0.738597	0.207404	KSR1;MAPK3
Telomere C-strand (Lagging Strand) Synthesis R-HSA-174417	1933-02-01	0.755173	0.999924	0	0	0.738597	0.207404	RPA3;LRIG1
Peroxisomal Protein Import R-HSA-9033241	1963-04-01	0.755349	0.999924	0	0	0.775937	0.217709	HMGCL;UBE2D3;HAO2;PEX14
HATs Acetylate Histones R-HSA-3214847	7/106	0.756934	0.999924	0	0	0.808997	0.225289	BRD1;TRRAP;BRPF3;RUVBL1;TADA3;EPC1;HCFC1
Post-translational Protein Phosphorylation R-HSA-8957275	7/106	0.756934	0.999924	0	0	0.808997	0.225289	APLP2;MGAT4A;MXRA8;SCG3;MFGE8;MEN1;BMP15
Nonsense Mediated Decay (NMD) Independent Of Exon Junction Complex (EJC) R-HSA-975956	1992-06-01	0.757976	0.999924	0	0	0.798314	0.221216	RPL4;RPS15A;RPL23;RPS6;RPL23A;RPS11
Post-translational Modification: Synthesis Of GPI-anchored Proteins R-HSA-163125	1992-06-01	0.757976	0.999924	0	0	0.798314	0.221216	CD52;NEGR1;XPNPEP2;TEX101;GP2;OPCML
Activation Of IRF3/IRF7 Mediated By TBK1/IKK Epsilon R-HSA-936964	2017-01-01	0.75916	0.999924	0	0	0.715654	0.197193	IRF7
Acyl Chain Remodelling Of PI R-HSA-1482922	2017-01-01	0.75916	0.999924	0	0	0.715654	0.197193	PLA2G2F
Beta-catenin Phosphorylation Cascade R-HSA-196299	2017-01-01	0.75916	0.999924	0	0	0.715654	0.197193	CTNNB1
FOXO-mediated Transcription Of Cell Cycle Genes R-HSA-9617828	2017-01-01	0.75916	0.999924	0	0	0.715654	0.197193	BTG1
Formation Of Senescence-Associated Heterochromatin Foci (SAHF) R-HSA-2559584	2017-01-01	0.75916	0.999924	0	0	0.715654	0.197193	RB1
Protein Methylation R-HSA-8876725	2017-01-01	0.75916	0.999924	0	0	0.715654	0.197193	ETFB
RIP-mediated NFkB Activation Via ZBP1 R-HSA-1810476	2017-01-01	0.75916	0.999924	0	0	0.715654	0.197193	NFKBIA
Removal Of Flap Intermediate From C-strand R-HSA-174437	2017-01-01	0.75916	0.999924	0	0	0.715654	0.197193	RPA3
Translesion Synthesis By POLI R-HSA-5656121	2017-01-01	0.75916	0.999924	0	0	0.715654	0.197193	RPA3
Translesion Synthesis By POLK R-HSA-5655862	2017-01-01	0.75916	0.999924	0	0	0.715654	0.197193	RPA3
Vitamin B5 (Pantothenate) Metabolism R-HSA-199220	2017-01-01	0.75916	0.999924	0	0	0.715654	0.197193	PANK4
Oncogenic MAPK Signaling R-HSA-6802957	1978-05-01	0.760723	0.999924	0	0	0.7838	0.214358	MPRIP;KSR1;ATG7;DUSP7;MAPK3
Pre-NOTCH Expression And Processing R-HSA-1912422	1978-05-01	0.760723	0.999924	0	0	0.7838	0.214358	LFNG;MAML2;E2F1;RUNX1;TNRC6B
RNA Polymerase I Promoter Clearance R-HSA-73854	1978-05-01	0.760723	0.999924	0	0	0.7838	0.214358	TAF1D;CCNH;UBTF;CHD3;MAPK3
Metabolism Of Amino Acids And Derivatives R-HSA-71291	26/364	0.762207	0.999924	0	0	0.879065	0.238699	RPL4;OCA2;DDC;MTRR;TPO;RPS15A;SLC25A21;RPS11;MCCC2;SLC38A1;SRMS;PDHA1;CKM;RPL23;RPS6;RPL23A;PSMB8;AZIN1;NMRAL1;ALDH4A1;BCKDK;CYP21A2;SARDH;HECA;BCAT1;SERINC5
HIV Life Cycle R-HSA-162587	10/149	0.766414	0.999924	0	0	0.822876	0.218911	NUP210;CCNH;SGIP1;NUP50;LRIG1;RCC1;CHMP4B;NUP43;CHMP7;GTF2E2
COPI-independent Golgi-to-ER Retrograde Traffic R-HSA-6811436	1934-02-01	0.769789	0.999924	0	0	0.715477	0.187197	CAPZB;GALNT2
DNA Methylation R-HSA-5334118	1934-02-01	0.769789	0.999924	0	0	0.715477	0.187197	DNMT3L;DNMT3A
Lysosome Vesicle Biogenesis R-HSA-432720	1934-02-01	0.769789	0.999924	0	0	0.715477	0.187197	DNASE2;CLVS1
Metabolic Disorders Of Biological Oxidation Enzymes R-HSA-5579029	1934-02-01	0.769789	0.999924	0	0	0.715477	0.187197	CYP21A2;UGT1A4
Resolution Of D-Loop Structures R-HSA-5693537	1934-02-01	0.769789	0.999924	0	0	0.715477	0.187197	RAD51C;BRCA1
Amyloid Fiber Formation R-HSA-977225	1979-05-01	0.770452	0.999924	0	0	0.773165	0.201624	GGA1;TSPAN14;TSPAN5;MFGE8;B2M
Downstream Signaling Events Of B Cell Receptor (BCR) R-HSA-1168372	1979-05-01	0.770452	0.999924	0	0	0.773165	0.201624	NFKBIA;PRKCB;NFATC2;NFATC1;PSMB8
RNA Polymerase I Transcription R-HSA-73864	1979-05-01	0.770452	0.999924	0	0	0.773165	0.201624	TAF1D;CCNH;UBTF;CHD3;MAPK3
Metabolism Of Water-Soluble Vitamins And Cofactors R-HSA-196849	8/122	0.772876	0.999924	0	0	0.802758	0.20682	PANK4;MCCC2;PARP10;CUBN;MTRR;SLC2A1;NMNAT2;MMADHC
Rab Regulation Of Trafficking R-HSA-9007101	8/122	0.772876	0.999924	0	0	0.802758	0.20682	DENND2D;GGA1;RINL;DENND1A;TBC1D10C;HPS4;SBF1;RAB8B
Late Phase Of HIV Life Cycle R-HSA-162599	9/136	0.772878	0.999924	0	0	0.81059	0.208836	NUP210;CCNH;SGIP1;NUP50;RCC1;CHMP4B;NUP43;CHMP7;GTF2E2
SRP-dependent Cotranslational Protein Targeting To Membrane R-HSA-1799339	7/108	0.773744	0.999924	0	0	0.79289	0.203388	RPL4;RPS15A;RPL23;RPS6;SSR3;RPL23A;RPS11
Downstream TCR Signaling R-HSA-202424	1994-06-01	0.775868	0.999924	0	0	0.780085	0.197965	NFKBIA;LCK;CD247;CD3E;CD3D;PSMB8
Cargo Trafficking To Periciliary Membrane R-HSA-5620920	1950-03-01	0.776617	0.999924	0	0	0.730558	0.184691	EXOC8;CNGA2;EXOC1
Chondroitin Sulfate/Dermatan Sulfate Metabolism R-HSA-1793185	1950-03-01	0.776617	0.999924	0	0	0.730558	0.184691	CSGALNACT1;DSE;B3GAT1
Formation Of Ternary Complex, And Subsequently, 43S Complex R-HSA-72695	1950-03-01	0.776617	0.999924	0	0	0.730558	0.184691	RPS15A;RPS6;RPS11
Neurotransmitter Release Cycle R-HSA-112310	1950-03-01	0.776617	0.999924	0	0	0.730558	0.184691	SYT1;LIN7A;CPLX1
Regulation Of Ornithine Decarboxylase (ODC) R-HSA-350562	1950-03-01	0.776617	0.999924	0	0	0.730558	0.184691	SLC25A21;AZIN1;PSMB8
Cytochrome P450 - Arranged By Substrate Type R-HSA-211897	1965-04-01	0.776741	0.999924	0	0	0.750414	0.189591	POMC;CYP26A1;CYP21A2;NR1H4
Dual Incision In TC-NER R-HSA-6782135	1965-04-01	0.776741	0.999924	0	0	0.750414	0.189591	AQR;USP7;CCNH;RPA3
ABC Transporters In Lipid Homeostasis R-HSA-1369062	2018-01-01	0.778516	0.999924	0	0	0.67352	0.168627	ABCG1
Activation Of SMO R-HSA-5635838	2018-01-01	0.778516	0.999924	0	0	0.67352	0.168627	IQCE
Assembly Of HIV Virion R-HSA-175474	2018-01-01	0.778516	0.999924	0	0	0.67352	0.168627	SGIP1
Defective GALNT12 Causes CRCS1 R-HSA-5083636	2018-01-01	0.778516	0.999924	0	0	0.67352	0.168627	MUC16
Defective GALNT3 Causes HFTC R-HSA-5083625	2018-01-01	0.778516	0.999924	0	0	0.67352	0.168627	MUC16
Pre-NOTCH Processing In Golgi R-HSA-1912420	2018-01-01	0.778516	0.999924	0	0	0.67352	0.168627	LFNG
Recycling Of Bile Acids And Salts R-HSA-159418	2018-01-01	0.778516	0.999924	0	0	0.67352	0.168627	NR1H4
Regulation Of NF-kappa B Signaling R-HSA-9758274	2018-01-01	0.778516	0.999924	0	0	0.67352	0.168627	NLRC5
Recruitment Of NuMA To Mitotic Centrosomes R-HSA-380320	1980-05-01	0.779876	0.999924	0	0	0.762815	0.189651	HAUS8;TUBB;PRKCA;PCNT;SDCCAG8
Influenza Viral RNA Transcription And Replication R-HSA-168273	9/137	0.780147	0.999924	0	0	0.804213	0.199664	RPL4;RPS15A;NUP210;RPL23;NUP50;RPS6;NUP43;RPL23A;RPS11
Cellular Senescence R-HSA-2559583	11/165	0.781198	0.999924	0	0	0.816838	0.2017	RB1;RPS6KA2;MAPKAPK2;STAT3;E2F1;TNIK;ETS1;MAP3K5;MAP4K4;MAPK3;TNRC6B
Ca-dependent Events R-HSA-111996	1935-02-01	0.783638	0.999924	0	0	0.693758	0.169144	ADCY9;PRKCA
Impaired BRCA2 Binding To RAD51 R-HSA-9709570	1935-02-01	0.783638	0.999924	0	0	0.693758	0.169144	RPA3;BRCA1
Metabolism Of Steroid Hormones R-HSA-196071	1935-02-01	0.783638	0.999924	0	0	0.693758	0.169144	POMC;CYP21A2
Plasma Lipoprotein Clearance R-HSA-8964043	1935-02-01	0.783638	0.999924	0	0	0.693758	0.169144	CUBN;MYLIP
RUNX1 Regulates Genes Involved In Megakaryocyte Differentiation And Platelet Function R-HSA-8936459	1966-04-01	0.786868	0.999924	0	0	0.738271	0.176959	ZFPM1;THBS1;RUNX1;TNRC6B
Diseases Of DNA Repair R-HSA-9675135	1951-03-01	0.788033	0.999924	0	0	0.715299	0.170395	RAD51C;RPA3;BRCA1
Cellular Response To Starvation R-HSA-9711097	10/153	0.793832	0.999924	0	0	0.799683	0.184634	RPL4;RPTOR;RPS15A;RPL23;RPS6;CEBPG;RPL23A;RPS11;ATP6V0E2;ATF3
Defective C1GALT1C1 Causes TNPS R-HSA-5083632	2019-01-01	0.796317	0.999924	0	0	0.636068	0.14487	MUC16
Initiation Of Nuclear Envelope (NE) Reformation R-HSA-2995383	2019-01-01	0.796317	0.999924	0	0	0.636068	0.14487	SIRT2
Na+/Cl- Dependent Neurotransmitter Transporters R-HSA-442660	2019-01-01	0.796317	0.999924	0	0	0.636068	0.14487	SLC6A18
Nicotinamide Salvaging R-HSA-197264	2019-01-01	0.796317	0.999924	0	0	0.636068	0.14487	PARP10
RHO GTPases Activate CIT R-HSA-5625900	2019-01-01	0.796317	0.999924	0	0	0.636068	0.14487	MYH10
Synthesis, Secretion, And Deacylation Of Ghrelin R-HSA-422085	2019-01-01	0.796317	0.999924	0	0	0.636068	0.14487	LEP
Transcription Of E2F Targets Under Negative Control By DREAM Complex R-HSA-1362277	2019-01-01	0.796317	0.999924	0	0	0.636068	0.14487	E2F1
Translesion Synthesis By POLH R-HSA-110320	2019-01-01	0.796317	0.999924	0	0	0.636068	0.14487	RPA3
Activated TAK1 Mediates P38 MAPK Activation R-HSA-450302	2019-01-01	0.796317	0.999924	0	0	0.636068	0.14487	MAPKAPK2
Platelet Aggregation (Plug Formation) R-HSA-76009	1936-02-01	0.796749	0.999924	0	0	0.673317	0.152988	GRB2;ADRA2A
SMAD2/SMAD3:SMAD4 Heterotrimer Regulates Transcription R-HSA-2173796	1936-02-01	0.796749	0.999924	0	0	0.673317	0.152988	MAPK3;MEN1
Apoptotic Execution Phase R-HSA-75153	1952-03-01	0.798961	0.999924	0	0	0.700663	0.157259	STK24;CTNNB1;BIRC2
Formation Of TC-NER Pre-Incision Complex R-HSA-6781823	1952-03-01	0.798961	0.999924	0	0	0.700663	0.157259	AQR;USP7;CCNH
G-protein Mediated Events R-HSA-112040	1952-03-01	0.798961	0.999924	0	0	0.700663	0.157259	ADCY9;PRKCA;GNAI1
Metabolism Of Non-Coding RNA R-HSA-194441	1952-03-01	0.798961	0.999924	0	0	0.700663	0.157259	NUP210;NUP50;NUP43
Anchoring Of Basal Body To Plasma Membrane R-HSA-5620912	1997-06-01	0.800814	0.999924	0	0	0.754245	0.167538	C2CD3;HAUS8;TUBB;PRKCA;PCNT;SDCCAG8
Mitotic Prophase R-HSA-68875	7/112	0.804761	0.999924	0	0	0.762518	0.165626	RB1;NUP210;PRKCB;NUP50;PRKCA;NUP43;MAPK3
MyD88:MAL(TIRAP) Cascade Initiated On Plasma Membrane R-HSA-166058	7/112	0.804761	0.999924	0	0	0.762518	0.165626	NFKBIA;RPS6KA2;MAPKAPK2;PELI1;NLRC5;DUSP7;MAPK3
Respiratory Electron Transport, ATP Synthesis By Chemiosmotic Coupling, Heat Production By Uncoupling Proteins R-HSA-163200	7/112	0.804761	0.999924	0	0	0.762518	0.165626	NDUFB7;NDUFS5;UCP3;NDUFS1;TMEM126B;ETFB;COX5B
Transport Of Small Molecules R-HSA-382551	51/706	0.807544	0.999924	0	0	0.888234	0.189867	ATP8A2;SLC44A2;HFE;SLC2A1;SLC4A5;SLC8A2;UNC80;GNGT2;SLC22A15;SLC12A7;SLC22A11;TRPC7;CUBN;MYLIP;SLC38A1;SLC6A18;TRPC3;SLC34A1;PRKCA;ATP11B;ANO2;RUNX1;ANO1;SCNN1G;ADCY9;SLC7A7;RHCG;ABCG1;SLC47A2;SLC47A1;SLC20A1;SLC5A1;SLC5A4;CYGB;TRPM1;ANKH;GNG4;GNG7;HMOX1;ATP6V0E2;SLC38A4;SLC16A1;ATP2B3;GNG12;MCOLN2;PSMB8;CLCN7;CLCN5;CLCN4;ATP13A5;SLC26A4
Formation Of A Pool Of Free 40S Subunits R-HSA-72689	1998-06-01	0.808635	0.999924	0	0	0.746005	0.158458	RPL4;RPS15A;RPL23;RPS6;RPL23A;RPS11
HDR Thru Single Strand Annealing (SSA) R-HSA-5685938	1937-02-01	0.809151	0.999924	0	0	0.654043	0.138507	RPA3;BRCA1
MAP2K And MAPK Activation R-HSA-5674135	1937-02-01	0.809151	0.999924	0	0	0.654043	0.138507	KSR1;MAPK3
Regulation Of TP53 Expression And Degradation R-HSA-6806003	1937-02-01	0.809151	0.999924	0	0	0.654043	0.138507	USP7;PRDM1
Heparan Sulfate/Heparin (HS-GAG) Metabolism R-HSA-1638091	1953-03-01	0.809413	0.999924	0	0	0.686613	0.145181	NDST4;B3GAT1;HS6ST3
Aberrant Regulation Of Mitotic Exit In Cancer Due To RB1 Defects R-HSA-9687136	2020-01-01	0.812688	0.999924	0	0	0.602558	0.124975	RB1
Chaperone Mediated Autophagy R-HSA-9613829	2020-01-01	0.812688	0.999924	0	0	0.602558	0.124975	PCNT
Chondroitin Sulfate Biosynthesis R-HSA-2022870	2020-01-01	0.812688	0.999924	0	0	0.602558	0.124975	CSGALNACT1
Class I Peroxisomal Membrane Protein Import R-HSA-9603798	2020-01-01	0.812688	0.999924	0	0	0.602558	0.124975	PEX14
NOTCH4 Intracellular Domain Regulates Transcription R-HSA-9013695	2020-01-01	0.812688	0.999924	0	0	0.602558	0.124975	MAML2
Regulation Of FZD By Ubiquitination R-HSA-4641263	2020-01-01	0.812688	0.999924	0	0	0.602558	0.124975	LRP5
Signal Transduction By L1 R-HSA-445144	2020-01-01	0.812688	0.999924	0	0	0.602558	0.124975	MAPK3
TP53 Regulates Transcription Of Genes Involved In Cytochrome C Release R-HSA-6803204	2020-01-01	0.812688	0.999924	0	0	0.602558	0.124975	TP53INP1
Cyclin A:Cdk2-associated Events At S Phase Entry R-HSA-69656	1984-05-01	0.814601	0.999924	0	0	0.724033	0.148468	RB1;CCNH;E2F1;PSMB8;CDC25B
Degradation Of Beta-Catenin By Destruction Complex R-HSA-195253	1984-05-01	0.814601	0.999924	0	0	0.724033	0.148468	LEF1;TCF7;CTNNB1;AXIN2;PSMB8
Interleukin-17 Signaling R-HSA-448424	1969-04-01	0.815057	0.999924	0	0	0.704081	0.143983	RPS6KA2;MAPKAPK2;DUSP7;MAPK3
Autophagy R-HSA-9612973	8/128	0.815938	0.999924	0	0	0.76237	0.155079	RPTOR;CHMP4B;USP30;PCNT;ATG7;CHMP7;ATG5;ATG4D
Regulation Of TP53 Activity R-HSA-5633007	10/157	0.81882	0.999924	0	0	0.777752	0.155465	USP7;BRD1;BRPF3;RPA3;TP53INP1;PIP4K2A;PRDM1;BRCA1;CHD3;BANP
Regulation Of RUNX3 Expression And Activity R-HSA-8941858	1954-03-01	0.819402	0.999924	0	0	0.673113	0.134071	SMURF1;RUNX3;PSMB8
Fanconi Anemia Pathway R-HSA-6783310	1938-02-01	0.820873	0.999924	0	0	0.635841	0.125507	RPA3;USP1
HSP90 Chaperone Cycle For Steroid Hormone Receptors (SHR) In Presence Of Ligand R-HSA-3371497	1938-02-01	0.820873	0.999924	0	0	0.635841	0.125507	CAPZB;HSPA1L
Resolution Of Abasic Sites (AP Sites) R-HSA-73933	1938-02-01	0.820873	0.999924	0	0	0.635841	0.125507	RPA3;LRIG1
Signaling By RAF1 Mutants R-HSA-9656223	1938-02-01	0.820873	0.999924	0	0	0.635841	0.125507	KSR1;MAPK3
Cilium Assembly R-HSA-5617833	12/186	0.823221	0.999924	0	0	0.788301	0.153349	KIF3B;C2CD3;EXOC8;HAUS8;IFT140;TUBB;CNGA2;PRKCA;PCNT;CLUAP1;EXOC1;SDCCAG8
Metabolism Of Vitamins And Cofactors R-HSA-196854	12/186	0.823221	0.999924	0	0	0.788301	0.153349	PANK4;MCCC2;PARP10;CUBN;MTRR;RBP1;SLC2A1;RIMBP2;BCO2;NMNAT2;LRP8;MMADHC
Intrinsic Pathway Of Fibrin Clot Formation R-HSA-140837	2021-01-01	0.827744	0.999924	0	0	0.572399	0.108213	F9
Negative Regulation Of NMDA Receptor-Mediated Neuronal Transmission R-HSA-9617324	2021-01-01	0.827744	0.999924	0	0	0.572399	0.108213	PPM1E
Synaptic Adhesion-Like Molecules R-HSA-8849932	2021-01-01	0.827744	0.999924	0	0	0.572399	0.108213	FLOT1
Synthesis Of Leukotrienes (LT) And Eoxins (EX) R-HSA-2142691	2021-01-01	0.827744	0.999924	0	0	0.572399	0.108213	MAPKAPK2
Elastic Fibre Formation R-HSA-1566948	1939-02-01	0.831945	0.999924	0	0	0.618622	0.11382	LTBP3;FBLN5
NGF-stimulated Transcription R-HSA-9031628	1939-02-01	0.831945	0.999924	0	0	0.618622	0.11382	SH3GL3;ID3
Plasma Lipoprotein Assembly, Remodeling, And Clearance R-HSA-174824	1971-04-01	0.832094	0.999924	0	0	0.68299	0.12554	CUBN;MYLIP;PRKCA;ABCG1
trans-Golgi Network Vesicle Budding R-HSA-199992	1971-04-01	0.832094	0.999924	0	0	0.68299	0.12554	DNASE2;PUM1;IGF2R;CLVS1
Regulation Of PLK1 Activity At G2/M Transition R-HSA-2565942	1987-05-01	0.837652	0.999924	0	0	0.69743	0.123552	HAUS8;TUBB;PRKCA;PCNT;SDCCAG8
Deadenylation-dependent mRNA Decay R-HSA-429914	1956-03-01	0.838045	0.999924	0	0	0.647642	0.114428	NLRP4;PARN;DCPS
E3 Ubiquitin Ligases Ubiquitinate Target Proteins R-HSA-8866654	1956-03-01	0.838045	0.999924	0	0	0.647642	0.114428	UBE2D3;HLA-B;PEX14
Meiotic Recombination R-HSA-912446	1956-03-01	0.838045	0.999924	0	0	0.647642	0.114428	RAD51C;RPA3;BRCA1
Regulation Of RUNX2 Expression And Activity R-HSA-8939902	1972-04-01	0.84011	0.999924	0	0	0.672909	0.117236	SMURF1;STAT1;HIVEP3;PSMB8
Cytosolic Sulfonation Of Small Molecules R-HSA-156584	2022-01-01	0.841591	0.999924	0	0	0.545112	0.0940109	SULT2A1
Insertion Of Tail-Anchored Proteins Into Endoplasmic Reticulum Membrane R-HSA-9609523	2022-01-01	0.841591	0.999924	0	0	0.545112	0.0940109	HMOX1
PINK1-PRKN Mediated Mitophagy R-HSA-5205685	2022-01-01	0.841591	0.999924	0	0	0.545112	0.0940109	ATG5
RA Biosynthesis Pathway R-HSA-5365859	2022-01-01	0.841591	0.999924	0	0	0.545112	0.0940109	CYP26A1
Signaling By NODAL R-HSA-1181150	2022-01-01	0.841591	0.999924	0	0	0.545112	0.0940109	MAPK3
PCP/CE Pathway R-HSA-4086400	1988-05-01	0.844793	0.999924	0	0	0.68899	0.116207	PRKCB;SMURF1;RORA;PRKCA;PSMB8
Disorders Of Transmembrane Transporters R-HSA-5619115	11/176	0.845027	0.999924	0	0	0.761923	0.128298	SLC6A18;SLC7A7;SLC16A1;NUP210;SLC34A1;NUP50;SLC2A1;NUP43;SLC5A1;SLC26A4;PSMB8
Ribosomal Scanning And Start Codon Recognition R-HSA-72702	1957-03-01	0.846727	0.999924	0	0	0.635614	0.105752	RPS15A;RPS6;RPS11
Translation Initiation Complex Formation R-HSA-72649	1957-03-01	0.846727	0.999924	0	0	0.635614	0.105752	RPS15A;RPS6;RPS11
tRNA Processing In Nucleus R-HSA-6784531	1957-03-01	0.846727	0.999924	0	0	0.635614	0.105752	NUP210;NUP50;NUP43
Antigen processing-Cross Presentation R-HSA-1236975	6/104	0.850605	0.999924	0	0	0.700102	0.113281	HLA-B;LNPEP;HLA-F;B2M;PSMB8;HLA-E
MHC Class II Antigen Presentation R-HSA-2132295	6/104	0.850605	0.999924	0	0	0.700102	0.113281	DNM3;KIF3B;CAPZB;KIF2A;KLC1;HLA-DOB
Antimicrobial Peptides R-HSA-6803157	1989-05-01	0.851673	0.999924	0	0	0.68075	0.109296	S100A7A;DEFB129;DEFB127;CCR6;CCR2
ER-Phagosome Pathway R-HSA-1236974	1989-05-01	0.851673	0.999924	0	0	0.68075	0.109296	HLA-B;HLA-F;B2M;PSMB8;HLA-E
Unfolded Protein Response (UPR) R-HSA-381119	1989-05-01	0.851673	0.999924	0	0	0.68075	0.109296	ZBTB17;CEBPG;PARN;ATF3;YIF1A
Binding And Uptake Of Ligands By Scavenger Receptors R-HSA-2173782	1941-02-01	0.852252	0.999924	0	0	0.586834	0.0938192	SCARA5;COL4A2
MTOR Signaling R-HSA-165159	1941-02-01	0.852252	0.999924	0	0	0.586834	0.0938192	RPTOR;RPS6
Paradoxical Activation Of RAF Signaling By Kinase Inactive BRAF R-HSA-6802955	1941-02-01	0.852252	0.999924	0	0	0.586834	0.0938192	KSR1;MAPK3
Regulation Of Beta-Cell Development R-HSA-186712	1941-02-01	0.852252	0.999924	0	0	0.586834	0.0938192	MAML2;PAX4
Neutrophil Degranulation R-HSA-6798695	32/468	0.853082	0.999924	0	0	0.837369	0.133058	CYFIP1;SLC44A2;ITGB2;C5AR1;LPCAT1;UBR4;ITGAL;CXCR2;TBC1D10C;COTL1;ATG7;B2M;CHRNB4;PTPRN2;TUBB;HLA-B;ATP11B;PA2G4;TMC6;KCNAB2;TNFRSF1B;IGF2R;CHIT1;FGR;NFASC;TSPAN14;IMPDH2;TMBIM1;PTPN6;CD47;CD44;ITM2C
Miscellaneous Transport And Binding Events R-HSA-5223345	2023-01-01	0.854325	0.999924	0	0	0.520306	0.081919	ANKH
Nucleotide Salvage R-HSA-8956321	2023-01-01	0.854325	0.999924	0	0	0.520306	0.081919	TK2
mRNA Activation Upon Binding Of Cap-Binding Complex And eIFs, Subsequent Binding To 43S R-HSA-72662	1958-03-01	0.855001	0.999924	0	0	0.624023	0.0977549	RPS15A;RPS6;RPS11
Late SARS-CoV-2 Infection Events R-HSA-9772573	1958-03-01	0.855001	0.999924	0	0	0.624023	0.0977549	PARP10;ST6GAL1;MGAT4A
Formation Of Cornified Envelope R-HSA-6809371	1974-04-01	0.855179	0.999924	0	0	0.653612	0.102254	LCE1B;ST14;TGM5;IVL
RHOG GTPase Cycle R-HSA-9013408	1974-04-01	0.855179	0.999924	0	0	0.653612	0.102254	CDC42;VANGL1;CYFIP1;ARHGDIB
Transport Of Mature mRNA Derived From An Intron-Containing Transcript R-HSA-159236	1974-04-01	0.855179	0.999924	0	0	0.653612	0.102254	LUZP4;NUP210;NUP50;NUP43
Glycosaminoglycan Metabolism R-HSA-1630316	7/120	0.856867	0.999924	0	0	0.708225	0.109401	CSGALNACT1;NDST4;DSE;B3GAT1;CD44;CHST2;HS6ST3
Signaling By Hedgehog R-HSA-5358351	8/135	0.857923	0.999924	0	0	0.720073	0.110345	HHAT;ADCY9;SMURF1;IFT140;HHIP;IQCE;PRKCA;PSMB8
Formation Of Incision Complex In GG-NER R-HSA-5696395	1942-02-01	0.861543	0.999924	0	0	0.572132	0.0852652	CCNH;RPA3
PRC2 Methylates Histones And DNA R-HSA-212300	1942-02-01	0.861543	0.999924	0	0	0.572132	0.0852652	PHF1;DNMT3A
Iron Uptake And Transport R-HSA-917937	1959-03-01	0.862882	0.999924	0	0	0.612846	0.0903809	HFE;HMOX1;ATP6V0E2
RNA Polymerase I Promoter Escape R-HSA-73772	1959-03-01	0.862882	0.999924	0	0	0.612846	0.0903809	TAF1D;CCNH;UBTF
HCMV Late Events R-HSA-9610379	1991-05-01	0.864673	0.999924	0	0	0.664846	0.0966713	NUP210;NUP50;CHMP4B;NUP43;CHMP7
Aggrephagy R-HSA-9646399	2024-01-01	0.866036	0.999924	0	0	0.497657	0.0715775	PCNT
DARPP-32 Events R-HSA-180024	2024-01-01	0.866036	0.999924	0	0	0.497657	0.0715775	PRKCA
Regulation Of IGF Transport And Uptake By IGFBPs R-HSA-381426	7/123	0.873238	0.999924	0	0	0.689795	0.0935	APLP2;MGAT4A;MXRA8;SCG3;MFGE8;MEN1;BMP15
Gene Silencing By RNA R-HSA-211000	6/108	0.874167	0.999924	0	0	0.6725	0.0904403	NUP210;NUP50;TDRD9;MOV10L1;NUP43;TNRC6B
L13a-mediated Translational Silencing Of Ceruloplasmin Expression R-HSA-156827	6/108	0.874167	0.999924	0	0	0.6725	0.0904403	RPL4;RPS15A;RPL23;RPS6;RPL23A;RPS11
Nucleotide Excision Repair R-HSA-5696398	6/108	0.874167	0.999924	0	0	0.6725	0.0904403	AQR;USP7;CCNH;RPA3;RUVBL1;LRIG1
Metabolism Of Lipids R-HSA-556833	51/732	0.875726	0.999924	0	0	0.85307	0.113205	TNFAIP8;SLC44A2;CPNE7;CLSTN1;LPCAT1;FHL2;RORA;SMPD3;ACOXL;PIP4K2A;TNFAIP8L3;SBF1;SULT2A1;CUBN;PCYT1B;ACSL6;PRKCA;INPP4A;CYP21A2;TBL1XR1;GPD2;MAPKAPK2;MGLL;CSNK1G2;INSIG1;AKR1D1;HSD17B8;MTM1;UGCG;ALDH3B2;HMGCL;INPP5F;PIP5K1A;ARSI;PIP5K1C;UGT1A9;HAO2;HMGCLL1;PLA2G2F;OSBPL6;OSBPL5;PLEKHA1;SCD5;NR1H4;NR1D1;SYNJ2;DDHD1;ACSF3;POMC;PCDHB16;ESYT2
Unattached Kinetochores Signal Amplification Via A MAD2 Inhibitory Signal R-HSA-141444	1993-05-01	0.8767	0.999924	0	0	0.649665	0.0854896	KIF2A;ZWILCH;CENPM;NUP43;MAD1L1
Assembly And Cell Surface Presentation Of NMDA Receptors R-HSA-9609736	2025-01-01	0.876806	0.999924	0	0	0.476895	0.0626972	LIN7A
Cell Recruitment (Pro-Inflammatory Response) R-HSA-9664424	2025-01-01	0.876806	0.999924	0	0	0.476895	0.0626972	HMOX1
TRAF6 Mediated NF-kB Activation R-HSA-933542	2025-01-01	0.876806	0.999924	0	0	0.476895	0.0626972	NFKBIA
Post NMDA Receptor Activation Events R-HSA-438064	1961-03-01	0.877521	0.999924	0	0	0.591649	0.0773019	RPS6KA2;PRKCA;MAPK3
Selective Autophagy R-HSA-9663891	1961-03-01	0.877521	0.999924	0	0	0.591649	0.0773019	USP30;PCNT;ATG5
PTEN Regulation R-HSA-6807070	8/139	0.878222	0.999924	0	0	0.697933	0.0906309	RPTOR;HDAC5;USP7;CHD3;PSMB8;HDAC7;MAPK3;TNRC6B
Sphingolipid De Novo Biosynthesis R-HSA-1660661	1944-02-01	0.878537	0.999924	0	0	0.544828	0.070554	ALDH3B2;CSNK1G2
TP53 Regulates Transcription Of Cell Death Genes R-HSA-5633008	1944-02-01	0.878537	0.999924	0	0	0.544828	0.070554	TP53INP1;BCL2L14
GTP Hydrolysis And Joining Of 60S Ribosomal Subunit R-HSA-72706	6/109	0.879546	0.999924	0	0	0.665934	0.085472	RPL4;RPS15A;RPL23;RPS6;RPL23A;RPS11
Mitotic G2-G2/M Phases R-HSA-453274	11/184	0.881601	0.999924	0	0	0.72637	0.0915339	HAUS8;CCNH;TUBB;E2F1;PRKCA;PCNT;CDK11B;FBXL7;PSMB8;CDC25B;SDCCAG8
RHO GTPases Activate PKNs R-HSA-5625740	1962-03-01	0.884306	0.999924	0	0	0.58159	0.0715077	PKN3;YWHAZ;MYH10
TAK1-dependent IKK And NF-kappa-B Activation R-HSA-445989	1945-02-01	0.886291	0.999924	0	0	0.532129	0.064233	NFKBIA;NLRC5
GAG Synthesis Requires Tetrasaccharide Linker Sequence R-HSA-1971475	2026-01-01	0.886711	0.999924	0	0	0.457794	0.0550436	B3GAT1
FGFR2 Alternative Splicing R-HSA-6803529	2026-01-01	0.886711	0.999924	0	0	0.457794	0.0550436	HNRNPF
Formation Of Tubulin Folding Intermediates By CCT/TriC R-HSA-389960	2026-01-01	0.886711	0.999924	0	0	0.457794	0.0550436	TUBB
Insulin Receptor Recycling R-HSA-77387	2026-01-01	0.886711	0.999924	0	0	0.457794	0.0550436	ATP6V0E2
Sulfur Amino Acid Metabolism R-HSA-1614635	2026-01-01	0.886711	0.999924	0	0	0.457794	0.0550436	MTRR
WNT Ligand Biogenesis And Trafficking R-HSA-3238698	2026-01-01	0.886711	0.999924	0	0	0.457794	0.0550436	WNT10B
C-type Lectin Receptors (CLRs) R-HSA-5621481	8/141	0.887439	0.999924	0	0	0.687363	0.0820816	NFKBIA;MUC16;UBA3;NFATC2;PRKCA;NFATC1;FYN;PSMB8
UCH Proteinases R-HSA-5689603	1995-05-01	0.887805	0.999924	0	0	0.635159	0.0755856	ASXL1;RUVBL1;PSMB8;HCFC1;TGFBR2
Synthesis Of Substrates In N-glycan Biosythesis R-HSA-446219	1963-03-01	0.890754	0.999924	0	0	0.571865	0.0661575	ST6GALNAC1;ST6GAL1;ST8SIA2
Influenza Infection R-HSA-168255	9/157	0.891819	0.999924	0	0	0.694774	0.0795463	RPL4;RPS15A;NUP210;RPL23;NUP50;RPS6;NUP43;RPL23A;RPS11
HIV Transcription Initiation R-HSA-167161	1946-02-01	0.893585	0.999924	0	0	0.520007	0.0585079	CCNH;GTF2E2
XBP1(S) Activates Chaperone Genes R-HSA-381038	1946-02-01	0.893585	0.999924	0	0	0.520007	0.0585079	ZBTB17;YIF1A
G0 And Early G1 R-HSA-1538133	2027-01-01	0.895819	0.999924	0	0	0.440163	0.0484251	E2F1
Integrin Signaling R-HSA-354192	2027-01-01	0.895819	0.999924	0	0	0.440163	0.0484251	GRB2
RNA Pol II CTD Phosphorylation And Interaction With CE R-HSA-77075	2027-01-01	0.895819	0.999924	0	0	0.440163	0.0484251	CCNH
VEGFR2 Mediated Vascular Permeability R-HSA-5218920	2027-01-01	0.895819	0.999924	0	0	0.440163	0.0484251	CTNNB1
Diseases Of Glycosylation R-HSA-3781865	8/143	0.896069	0.999924	0	0	0.677106	0.0743045	ADAMTS16;LFNG;SEMA5B;ADAMTS2;MUC16;THBS2;THBS1;THSD4
EML4 And NUDC In Mitotic Spindle Formation R-HSA-9648025	1997-05-01	0.89804	0.999924	0	0	0.621283	0.0668132	KIF2A;ZWILCH;CENPM;NUP43;MAD1L1
Signaling By NOTCH4 R-HSA-9013694	1981-04-01	0.898735	0.999924	0	0	0.593965	0.0634158	MAML2;PSEN2;YWHAZ;PSMB8
TP53 Regulates Metabolic Genes R-HSA-5628897	1981-04-01	0.898735	0.999924	0	0	0.593965	0.0634158	RPTOR;COX5B;YWHAZ;TNRC6B
Diseases Of Metabolism R-HSA-5668914	15/247	0.899711	0.999924	0	0	0.738069	0.078	MCCC2;CUBN;SEMA5B;MTRR;MUC16;THBS2;THBS1;THSD4;ADAMTS16;LFNG;POMC;ADAMTS2;CYP21A2;UGT1A4;MMADHC
PLC Beta Mediated Events R-HSA-112043	1947-02-01	0.900441	0.999924	0	0	0.508423	0.0533184	ADCY9;PRKCA
G1/S Transition R-HSA-69206	7/129	0.901341	0.999924	0	0	0.655656	0.0681039	RB1;CCNH;RPA3;MCM3;E2F1;CDC7;PSMB8
Regulation Of RAS By GAPs R-HSA-5658442	1965-03-01	0.902691	0.999924	0	0	0.553358	0.0566502	SYNGAP1;RASA3;PSMB8
Selenoamino Acid Metabolism R-HSA-2408522	6/114	0.903617	0.999924	0	0	0.634931	0.0643498	RPL4;RPS15A;RPL23;RPS6;RPL23A;RPS11
Cyclin E Associated Events During G1/S Transition R-HSA-69202	1982-04-01	0.90391	0.999924	0	0	0.586318	0.059233	RB1;CCNH;E2F1;PSMB8
Global Genome Nucleotide Excision Repair (GG-NER) R-HSA-5696399	1982-04-01	0.90391	0.999924	0	0	0.586318	0.059233	CCNH;RPA3;RUVBL1;LRIG1
Interconversion Of Nucleotide Di- And Triphosphates R-HSA-499943	2028-01-01	0.904196	0.999924	0	0	0.423838	0.0426842	GUK1
Keratan Sulfate Biosynthesis R-HSA-2022854	2028-01-01	0.904196	0.999924	0	0	0.423838	0.0426842	CHST2
Mitophagy R-HSA-5205647	2028-01-01	0.904196	0.999924	0	0	0.423838	0.0426842	ATG5
TRAF6 Mediated IRF7 Activation R-HSA-933541	2028-01-01	0.904196	0.999924	0	0	0.423838	0.0426842	IRF7
Response To Elevated Platelet Cytosolic Ca2+ R-HSA-76005	7/130	0.905469	0.999924	0	0	0.65029	0.0645754	WDR1;PRKCB;BRPF3;APLP2;PRKCA;SCG3;THBS1
DNA Damage Bypass R-HSA-73893	1948-02-01	0.906884	0.999924	0	0	0.497344	0.0486109	RPA3;USP1
IRE1alpha Activates Chaperones R-HSA-381070	1948-02-01	0.906884	0.999924	0	0	0.497344	0.0486109	ZBTB17;YIF1A
CLEC7A (Dectin-1) Signaling R-HSA-5607764	1999-05-01	0.907455	0.999924	0	0	0.607998	0.0590435	NFKBIA;UBA3;NFATC2;NFATC1;PSMB8
Activation Of NF-kappaB In B Cells R-HSA-1169091	1966-03-01	0.908206	0.999924	0	0	0.544544	0.052431	NFKBIA;PRKCB;PSMB8
Transport Of Mature Transcript To Cytoplasm R-HSA-72202	1983-04-01	0.90885	0.999924	0	0	0.578865	0.0553255	LUZP4;NUP210;NUP50;NUP43
Mitotic G1 Phase And G1/S Transition R-HSA-453279	8/147	0.911665	0.999924	0	0	0.657477	0.0608048	RB1;CDKN1C;CCNH;RPA3;MCM3;E2F1;CDC7;PSMB8
Acyl Chain Remodelling Of PE R-HSA-1482839	2029-01-01	0.9119	0.999924	0	0	0.408678	0.0376903	PLA2G2F
Downregulation Of ERBB2 Signaling R-HSA-8863795	2029-01-01	0.9119	0.999924	0	0	0.408678	0.0376903	ERBB3
Energy Dependent Regulation Of mTOR By LKB1-AMPK R-HSA-380972	2029-01-01	0.9119	0.999924	0	0	0.408678	0.0376903	RPTOR
G1/S-Specific Transcription R-HSA-69205	2029-01-01	0.9119	0.999924	0	0	0.408678	0.0376903	E2F1
mRNA Capping R-HSA-72086	2029-01-01	0.9119	0.999924	0	0	0.408678	0.0376903	CCNH
Cap-dependent Translation Initiation R-HSA-72737	6/116	0.912018	0.999924	0	0	0.623318	0.0574048	RPL4;RPS15A;RPL23;RPS6;RPL23A;RPS11
HDR Thru Homologous Recombination (HRR) R-HSA-5685942	1967-03-01	0.913436	0.999924	0	0	0.536007	0.048531	RAD51C;RPA3;BRCA1
Hedgehog On State R-HSA-5632684	1985-04-01	0.918056	0.999924	0	0	0.56451	0.048264	SMURF1;HHIP;IQCE;PSMB8
Tight Junction Interactions R-HSA-420029	1930-01-01	0.918985	0.999924	0	0	0.394564	0.0333352	CLDN1
Metalloprotease DUBs R-HSA-5689901	1931-01-01	0.9255	0.999924	0	0	0.381391	0.0295279	BRCA1
G2/M Transition R-HSA-69275	10/182	0.926174	0.999924	0	0	0.663796	0.0509086	HAUS8;CCNH;TUBB;PRKCA;PCNT;CDK11B;FBXL7;PSMB8;CDC25B;SDCCAG8
RAC2 GTPase Cycle R-HSA-9013404	1987-04-01	0.926421	0.999924	0	0	0.550848	0.0420996	CDC42;VANGL1;CYFIP1;ARHGAP26
Regulation Of Expression Of SLITs And ROBOs R-HSA-9010553	9/167	0.926953	0.999924	0	0	0.650444	0.0493375	RPL4;UPF2;RPS15A;RPL23;RPS6;UPF3A;RPL23A;RPS11;PSMB8
Phase I - Functionalization Of Compounds R-HSA-211945	5/104	0.927734	0.999924	0	0	0.577133	0.0432906	POMC;CYP26A1;CYP21A2;ADH1B;NR1H4
Regulation Of Apoptosis R-HSA-169911	1952-02-01	0.928943	0.999924	0	0	0.457456	0.0337182	ARHGAP10;PSMB8
HCMV Infection R-HSA-9609646	6/121	0.930289	0.999924	0	0	0.596054	0.0430706	NUP210;TBL1XR1;NUP50;CHMP4B;NUP43;CHMP7
Meiosis R-HSA-1500620	1988-04-01	0.930308	0.999924	0	0	0.54426	0.0393174	RAD51C;SYCP1;RPA3;BRCA1
Metabolism Of Steroids R-HSA-8957322	8/153	0.931294	0.999924	0	0	0.630063	0.0448482	POMC;CUBN;OSBPL6;TBL1XR1;CYP21A2;INSIG1;AKR1D1;NR1H4
Phase 0 - Rapid Depolarisation R-HSA-5576892	1932-01-01	0.931491	0.999924	0	0	0.369068	0.0261922	FGF13
RAF Activation R-HSA-5673000	1932-01-01	0.931491	0.999924	0	0	0.369068	0.0261922	KSR1
Termination Of Translesion DNA Synthesis R-HSA-5656169	1932-01-01	0.931491	0.999924	0	0	0.369068	0.0261922	RPA3
Deposition Of New CENPA-containing Nucleosomes At Centromere R-HSA-606279	1953-02-01	0.93363	0.999924	0	0	0.448462	0.030798	RUVBL1;CENPM
Negative Regulation Of NOTCH4 Signaling R-HSA-9604323	1953-02-01	0.93363	0.999924	0	0	0.448462	0.030798	YWHAZ;PSMB8
Mitochondrial Biogenesis R-HSA-1592230	1989-04-01	0.934008	0.999924	0	0	0.537828	0.0367176	CRTC1;TBL1XR1;NR1D1;HCFC1
Resolution Of Sister Chromatid Cohesion R-HSA-2500257	5/106	0.93467	0.999924	0	0	0.565643	0.0382155	KIF2A;ZWILCH;CENPM;NUP43;MAD1L1
Organelle Biogenesis And Maintenance R-HSA-1852241	16/275	0.934968	0.999924	0	0	0.704597	0.047379	C2CD3;EXOC8;IFT140;CRTC1;TUBB;PRKCA;NR1D1;HCFC1;KIF3B;HAUS8;TBL1XR1;CNGA2;PCNT;CLUAP1;EXOC1;SDCCAG8
Ub-specific Processing Proteases R-HSA-5689880	11/201	0.936247	0.999924	0	0	0.660762	0.0435286	NFKBIA;USP7;TRRAP;RUVBL1;TADA3;GATA3;USP30;AXIN2;USP17L2;PSMB8;BIRC2
Mitotic Prometaphase R-HSA-68877	10/186	0.936892	0.999924	0	0	0.648567	0.0422787	KIF2A;HAUS8;ZWILCH;TUBB;CENPM;PRKCA;NUP43;PCNT;MAD1L1;SDCCAG8
Activation Of Matrix Metalloproteinases R-HSA-1592389	1933-01-01	0.937001	0.999924	0	0	0.357516	0.0232638	COL18A1
Formation Of Early Elongation Complex R-HSA-113418	1933-01-01	0.937001	0.999924	0	0	0.357516	0.0232638	CCNH
Keratan Sulfate/Keratin Metabolism R-HSA-1638074	1933-01-01	0.937001	0.999924	0	0	0.357516	0.0232638	CHST2
NOD1/2 Signaling Pathway R-HSA-168638	1933-01-01	0.937001	0.999924	0	0	0.357516	0.0232638	BIRC2
Plasma Lipoprotein Remodeling R-HSA-8963899	1933-01-01	0.937001	0.999924	0	0	0.357516	0.0232638	ABCG1
Degradation Of AXIN R-HSA-4641257	1954-02-01	0.938024	0.999924	0	0	0.439814	0.0281393	AXIN2;PSMB8
FBXL7 Down-Regulates AURKA During Mitotic Entry And In Early Mitosis R-HSA-8854050	1954-02-01	0.938024	0.999924	0	0	0.439814	0.0281393	PSMB8;FBXL7
Amino Acids Regulate mTORC1 R-HSA-9639288	1955-02-01	0.94214	0.999924	0	0	0.431492	0.0257175	RPTOR;ATP6V0E2
Golgi Associated Vesicle Biogenesis R-HSA-432722	1955-02-01	0.94214	0.999924	0	0	0.431492	0.0257175	PUM1;IGF2R
Regulation Of Cholesterol Biosynthesis By SREBP (SREBF) R-HSA-1655829	1955-02-01	0.94214	0.999924	0	0	0.431492	0.0257175	TBL1XR1;INSIG1
NoRC Negatively Regulates rRNA Expression R-HSA-427413	1974-03-01	0.943066	0.999924	0	0	0.482976	0.0283117	TAF1D;CCNH;UBTF
Deubiquitination R-HSA-5688426	16/279	0.94307	0.999924	0	0	0.693727	0.0406629	USP7;TRRAP;OTUD7A;GATA3;BRCA1;AXIN2;USP17L2;PSMB8;HCFC1;TGFBR2;NFKBIA;ASXL1;RUVBL1;TADA3;USP30;BIRC2
Telomere Maintenance R-HSA-157579	1992-04-01	0.944064	0.999924	0	0	0.519408	0.0298976	TERT;RPA3;RUVBL1;LRIG1
Mitotic Spindle Checkpoint R-HSA-69618	5/110	0.946779	0.999924	0	0	0.543975	0.0297497	KIF2A;ZWILCH;CENPM;NUP43;MAD1L1
Neddylation R-HSA-8951664	13/237	0.948483	0.999924	0	0	0.661964	0.035012	CISH;FBXW8;KLHL25;ZBTB16;UBE2D3;TULP4;KLHL13;FBXL16;FBXL14;PSMB8;UBA3;FBXL7;ASB1
Transcriptional Regulation By Small RNAs R-HSA-5578749	1976-03-01	0.949614	0.999924	0	0	0.469693	0.0242828	NUP210;NUP50;NUP43
ROS And RNS Production In Phagocytes R-HSA-1222556	1936-01-01	0.951013	0.999924	0	0	0.326818	0.0164153	ATP6V0E2
Regulation Of TP53 Degradation R-HSA-6804757	1936-01-01	0.951013	0.999924	0	0	0.326818	0.0164153	USP7
Transcriptional Regulation By AP-2 (TFAP2) Family Of Transcription Factors R-HSA-8864260	1936-01-01	0.951013	0.999924	0	0	0.326818	0.0164153	WWOX
S Phase R-HSA-69242	8/161	0.951489	0.999924	0	0	0.596857	0.0296797	RB1;CCNH;RPA3;MCM3;E2F1;LRIG1;PSMB8;CDC25B
Biosynthesis Of N-glycan Precursor (Dolichol LLO) And Transfer To Protein R-HSA-446193	1977-03-01	0.952619	0.999924	0	0	0.46332	0.0224898	ST6GALNAC1;ST6GAL1;ST8SIA2
G2/M DNA Damage Checkpoint R-HSA-69473	1977-03-01	0.952619	0.999924	0	0	0.46332	0.0224898	RPA3;BRCA1;YWHAZ
Negative Epigenetic Regulation Of rRNA Expression R-HSA-5250941	1977-03-01	0.952619	0.999924	0	0	0.46332	0.0224898	TAF1D;CCNH;UBTF
Formation Of RNA Pol II Elongation Complex R-HSA-112382	1958-02-01	0.952984	0.999924	0	0	0.40831	0.0196631	CCNH;AFF4
Hh Mutants Abrogate Ligand Secretion R-HSA-5387390	1958-02-01	0.952984	0.999924	0	0	0.40831	0.0196631	HHAT;PSMB8
NIK To Noncanonical NF-kB Signaling R-HSA-5676590	1958-02-01	0.952984	0.999924	0	0	0.40831	0.0196631	UBA3;PSMB8
Metabolism Of Carbohydrates R-HSA-71387	16/285	0.953593	0.999924	0	0	0.67803	0.0322189	CSGALNACT1;PFKFB3;NUP210;ADPGK;B3GAT1;SLC2A1;PRKCA;HS6ST3;NDST4;NUP50;DSE;CRYL1;NUP43;CD44;CHST2;PFKP
DNA Damage Recognition In GG-NER R-HSA-5696394	1937-01-01	0.954954	0.999924	0	0	0.317722	0.0146447	RUVBL1
Formation Of Fibrin Clot (Clotting Cascade) R-HSA-140877	1937-01-01	0.954954	0.999924	0	0	0.317722	0.0146447	F9
SIRT1 Negatively Regulates rRNA Expression R-HSA-427359	1937-01-01	0.954954	0.999924	0	0	0.317722	0.0146447	TAF1D
HCMV Early Events R-HSA-9609690	1996-04-01	0.955296	0.999924	0	0	0.496716	0.0227171	NUP210;TBL1XR1;NUP50;NUP43
Nuclear Events Mediated By NFE2L2 R-HSA-9759194	1978-03-01	0.955455	0.999924	0	0	0.457118	0.0208297	PCDHB16;HMOX1;PSMB8
Degradation Of GLI1 By Proteasome R-HSA-5610780	1959-02-01	0.956145	0.999924	0	0	0.401124	0.0179885	PRKCA;PSMB8
Degradation Of GLI2 By Proteasome R-HSA-5610783	1959-02-01	0.956145	0.999924	0	0	0.401124	0.0179885	PRKCA;PSMB8
GLI3 Is Processed To GLI3R By Proteasome R-HSA-5610785	1959-02-01	0.956145	0.999924	0	0	0.401124	0.0179885	PRKCA;PSMB8
Association Of TriC/CCT With Target Proteins During Biosynthesis R-HSA-390471	1938-01-01	0.958577	0.999924	0	0	0.309118	0.0130773	STAT3
HDACs Deacetylate Histones R-HSA-3214815	1960-02-01	0.959103	0.999924	0	0	0.394187	0.0164601	TBL1XR1;CHD3
Meiotic Synapsis R-HSA-1221632	1960-02-01	0.959103	0.999924	0	0	0.394187	0.0164601	SYCP1;BRCA1
rRNA Modification In Nucleus And Cytosol R-HSA-6790901	1960-02-01	0.959103	0.999924	0	0	0.394187	0.0164601	RPS6;WDR46
Hedgehog Off State R-HSA-5610787	1998-04-01	0.960095	0.999924	0	0	0.486095	0.0197954	ADCY9;IFT140;PRKCA;PSMB8
RUNX1 Regulates Transcription Of Genes Involved In Differentiation Of HSCs R-HSA-8939236	1998-04-01	0.960095	0.999924	0	0	0.486095	0.0197954	CCNH;GATA3;PSMB8;RUNX1
COPI-mediated Anterograde Transport R-HSA-6807878	1980-03-01	0.960657	0.999924	0	0	0.445196	0.0178691	CAPZB;NAPG;SPTBN1
RNA Polymerase II Pre-transcription Events R-HSA-674695	1980-03-01	0.960657	0.999924	0	0	0.445196	0.0178691	CCNH;AFF4;GTF2E2
Dectin-1 Mediated Noncanonical NF-kB Signaling R-HSA-5607761	1961-02-01	0.961868	0.999924	0	0	0.387485	0.0150646	UBA3;PSMB8
Ovarian Tumor Domain Proteases R-HSA-5689896	1939-01-01	0.96191	0.999924	0	0	0.300967	0.011688	OTUD7A
Translesion Synthesis By Y Family DNA Polymerases Bypasses Lesions On DNA Template R-HSA-110313	1939-01-01	0.96191	0.999924	0	0	0.300967	0.011688	RPA3
Senescence-Associated Secretory Phenotype (SASP) R-HSA-2559582	1981-03-01	0.963039	0.999924	0	0	0.439464	0.0165509	RPS6KA2;STAT3;MAPK3
Asymmetric Localization Of PCP Proteins R-HSA-4608870	1962-02-01	0.964454	0.999924	0	0	0.381006	0.01379	SMURF1;PSMB8
TP53 Regulates Transcription Of DNA Repair Genes R-HSA-6796648	1962-02-01	0.964454	0.999924	0	0	0.381006	0.01379	CCNH;BRCA1
Class C/3 (Metabotropic Glutamate/Pheromone Receptors) R-HSA-420499	1940-01-01	0.964974	0.999924	0	0	0.293234	0.010455	GRM8
Collagen Degradation R-HSA-1442490	1940-01-01	0.964974	0.999924	0	0	0.293234	0.010455	COL18A1
Chromosome Maintenance R-HSA-73886	5/118	0.965098	0.999924	0	0	0.505243	0.0179491	TERT;RPA3;RUVBL1;LRIG1;CENPM
Dual Incision In GG-NER R-HSA-5696400	1941-01-01	0.967792	0.999924	0	0	0.285888	0.00935937	RPA3
Hedgehog Ligand Biogenesis R-HSA-5358346	1964-02-01	0.969128	0.999924	0	0	0.368675	0.0115612	HHAT;PSMB8
Oxygen-dependent Proline Hydroxylation Of Hypoxia-inducible Factor Alpha R-HSA-1234176	1964-02-01	0.969128	0.999924	0	0	0.368675	0.0115612	UBE2D3;PSMB8
Transcriptional Regulation Of White Adipocyte Differentiation R-HSA-381340	1984-03-01	0.969394	0.999924	0	0	0.423119	0.0131521	WNT10B;TBL1XR1;LEP
Activation Of Gene Expression By SREBF (SREBP) R-HSA-2426168	1942-01-01	0.970384	0.999924	0	0	0.2789	0.0083848	TBL1XR1
Defective Pyroptosis R-HSA-9710421	1942-01-01	0.970384	0.999924	0	0	0.2789	0.0083848	DNMT3A
tRNA Modification In Nucleus And Cytosol R-HSA-6782315	1942-01-01	0.970384	0.999924	0	0	0.2789	0.0083848	TRIT1
Condensation Of Prophase Chromosomes R-HSA-2299718	1943-01-01	0.972767	0.999924	0	0	0.272244	0.00751697	RB1
Formation Of HIV-1 Elongation Complex Containing HIV-1 Tat R-HSA-167200	1943-01-01	0.972767	0.999924	0	0	0.272244	0.00751697	CCNH
tRNA Processing R-HSA-72306	4/105	0.973379	0.999924	0	0	0.452232	0.0122019	NUP210;NUP50;NUP43;TRIT1
Platelet Degranulation R-HSA-114608	5/125	0.976158	0.999924	0	0	0.475588	0.0114763	WDR1;BRPF3;APLP2;SCG3;THBS1
Processing Of Capped Intron-Containing Pre-mRNA R-HSA-72203	12/242	0.97692	0.999924	0	0	0.594534	0.0138828	AQR;SNRPN;LUZP4;NUP210;FUS;PCBP1;HNRNPF;NUP50;HNRNPA2B1;DHX15;NUP43;HNRNPC
ERCC6 (CSB) And EHMT2 (G9a) Positively Regulate rRNA Expression R-HSA-427389	1945-01-01	0.976973	0.999924	0	0	0.259841	0.00605331	CHD3
Formation Of HIV Elongation Complex In Absence Of HIV Tat R-HSA-167152	1945-01-01	0.976973	0.999924	0	0	0.259841	0.00605331	CCNH
Orc1 Removal From Chromatin R-HSA-68949	1969-02-01	0.978364	0.999924	0	0	0.341069	0.00746024	MCM3;PSMB8
Transcription Of HIV Genome R-HSA-167172	1969-02-01	0.978364	0.999924	0	0	0.341069	0.00746024	CCNH;GTF2E2
Regulation Of TP53 Activity Thru Phosphorylation R-HSA-6804756	1990-03-01	0.979134	0.999924	0	0	0.393809	0.00830396	RPA3;TP53INP1;BRCA1
Activation Of HOX Genes During Differentiation R-HSA-5619507	1991-03-01	0.980439	0.999924	0	0	0.389313	0.00769096	RARG;RARA;HOXC4
Sensory Perception Of Taste R-HSA-9717189	1947-01-01	0.98053	0.999924	0	0	0.248517	0.00488631	SCNN1G
Transport To Golgi And Subsequent Modification R-HSA-948021	7/164	0.980805	0.999924	0	0	0.508514	0.00985604	ST6GAL1;CAPZB;ST8SIA2;MGAT4A;MAN1C1;SPTBN1;NAPG
mRNA Splicing - Major Pathway R-HSA-72163	8/181	0.980831	0.999924	0	0	0.527278	0.0102056	AQR;SNRPN;FUS;PCBP1;HNRNPF;HNRNPA2B1;DHX15;HNRNPC
Cellular Responses To Stress R-HSA-2262752	44/722	0.981376	0.999924	0	0	0.736051	0.0138373	RB1;RPL4;CRTC1;HM13;UBE2D3;CEBPG;PARN;RORA;COX5B;ETS1;RPTOR;RPS15A;CAPZB;DNAJB6;RPS6KA2;E2F1;HMOX1;NUP43;RPS11;ATP6V0E2;MAP3K5;MAP4K4;MAPK3;ZBTB17;NUP210;HSPA1L;RPL23;EIF2AK1;GML;STAT3;RPS6;RPL23A;NR1D1;HSPA12B;PSMB8;YIF1A;TBL1XR1;RPA3;NUP50;MAPKAPK2;PCDHB16;TNIK;ATF3;TNRC6B
Cross-presentation Of Soluble Exogenous Antigens (Endosomes) R-HSA-1236978	1948-01-01	0.982097	0.999924	0	0	0.243216	0.00439373	PSMB8
G2/M Checkpoints R-HSA-69481	6/148	0.982108	0.999924	0	0	0.482007	0.00870212	RPA3;MCM3;CDC7;BRCA1;YWHAZ;PSMB8
Mitotic Anaphase R-HSA-68882	11/232	0.982143	0.999924	0	0	0.567109	0.0102185	KIF2A;ZWILCH;TUBB;RCC1;CENPM;CHMP4B;NUP43;CHMP7;SIRT2;PSMB8;MAD1L1
Base Excision Repair R-HSA-73884	1972-02-01	0.982554	0.999924	0	0	0.326398	0.00574453	RPA3;LRIG1
Cell Cycle, Mitotic R-HSA-69278	30/523	0.982906	0.999924	0	0	0.691187	0.0119172	RB1;CDKN1C;CCNH;ZWILCH;HAUS8;E2F1;LRIG1;RCC1;NUP43;PCNT;MAPK3;NUP210;PRKCB;TUBB;PRKCA;CDC7;CDK11B;SIRT2;PSMB8;CDC25B;KIF2A;RPA3;NUP50;MCM3;CENPM;CHMP4B;CHMP7;MAD1L1;FBXL7;SDCCAG8
Mitotic Metaphase And Anaphase R-HSA-2555396	11/233	0.982908	0.999924	0	0	0.564523	0.00973227	KIF2A;ZWILCH;TUBB;RCC1;CENPM;CHMP4B;NUP43;CHMP7;SIRT2;PSMB8;MAD1L1
DNA Double-Strand Break Repair R-HSA-5693532	6/149	0.983037	0.999924	0	0	0.47861	0.00818851	KDM4B;RAD51C;EYA3;RPA3;BRCA1;APBB1
Reproduction R-HSA-1474165	4/113	0.983452	0.999924	0	0	0.418857	0.00698941	RAD51C;SYCP1;RPA3;BRCA1
Regulation Of Activated PAK-2p34 By Proteasome Mediated Degradation R-HSA-211733	1949-01-01	0.983538	0.999924	0	0	0.238136	0.00395284	PSMB8
TP53 Regulates Transcription Of Cell Cycle Genes R-HSA-6791312	1949-01-01	0.983538	0.999924	0	0	0.238136	0.00395284	E2F1
APC/C:Cdh1 Mediated Degradation Of Cdc20 And APC/C:Cdh1 Targets In Late Mitosis/Early G1 R-HSA-174178	1973-02-01	0.983767	0.999924	0	0	0.321784	0.00526641	RB1;PSMB8
Cellular Response To Hypoxia R-HSA-1234174	1973-02-01	0.983767	0.999924	0	0	0.321784	0.00526641	UBE2D3;PSMB8
Generic Transcription Pathway R-HSA-212436	77/1190	0.984109	0.999924	0	0	0.78191	0.0125251	RB1;RARG;BTG1;MAML2;CCNH;UBE2D3;RORA;FASLG;BRCA1;PRDM1;CHD3;ITGAL;SLC6A4;RPTOR;CTLA4;EPC1;PIP4K2A;MEN1;TEAD4;BRD1;USP7;TRIM63;ACTL6B;TRPC3;PRKCB;ATP1B4;PRKCA;ZNF75D;OPRM1;ARID1A;YWHAZ;RUNX3;RUNX1;TBL1XR1;RARA;ZFPM1;ZNF234;ZNF233;ZNF431;BLK;HDAC4;CSF1R;HDAC5;ELOF1;TCF7;LEF1;GATA3;COX5B;THBS1;HDAC7;ZNF506;TP53INP1;E2F1;HIVEP3;ZNF544;ZNF664;BCL2L14;PLXNA4;ZNF740;BANP;MAPK3;WWOX;STAT1;BRPF3;SMURF1;NR…
Interleukin-1 Signaling R-HSA-9020702	4/114	0.98442	0.999924	0	0	0.415027	0.006517	NFKBIA;PELI1;NLRC5;PSMB8
Positive Epigenetic Regulation Of rRNA Expression R-HSA-5250913	1974-02-01	0.984897	0.999924	0	0	0.317297	0.00482854	TAF1D;CHD3
RNA Polymerase II Transcribes snRNA Genes R-HSA-6807505	1974-02-01	0.984897	0.999924	0	0	0.317297	0.00482854	INTS6;GTF2E2
Metabolism Of Nucleotides R-HSA-15869	1995-03-01	0.984917	0.999924	0	0	0.372305	0.00565811	GUK1;IMPDH2;TK2
Interleukin-1 Family Signaling R-HSA-446652	6/152	0.985559	0.999924	0	0	0.468699	0.00681787	NFKBIA;STAT3;PELI1;NLRC5;PTPN6;PSMB8
Autodegradation Of E3 Ubiquitin Ligase COP1 R-HSA-349425	1951-01-01	0.986081	0.999924	0	0	0.228586	0.00320398	PSMB8
GSK3B And BTRC:CUL1-mediated-degradation Of NFE2L2 R-HSA-9762114	1951-01-01	0.986081	0.999924	0	0	0.228586	0.00320398	PSMB8
Nonhomologous End-Joining (NHEJ) R-HSA-5693571	1951-01-01	0.986081	0.999924	0	0	0.228586	0.00320398	BRCA1
Ubiquitin Mediated Degradation Of Phosphorylated Cdc25A R-HSA-69601	1951-01-01	0.986081	0.999924	0	0	0.228586	0.00320398	PSMB8
Ubiquitin-dependent Degradation Of Cyclin D R-HSA-75815	1951-01-01	0.986081	0.999924	0	0	0.228586	0.00320398	PSMB8
Vpu Mediated Degradation Of CD4 R-HSA-180534	1951-01-01	0.986081	0.999924	0	0	0.228586	0.00320398	PSMB8
M Phase R-HSA-68886	20/380	0.986309	0.999924	0	0	0.631708	0.00870849	RB1;NUP210;PRKCB;ZWILCH;TUBB;PRKCA;SIRT2;PSMB8;KIF2A;HAUS8;NUP50;RCC1;CENPM;CHMP4B;NUP43;PCNT;CHMP7;MAD1L1;SDCCAG8;MAPK3
mRNA Splicing R-HSA-72172	8/189	0.98705	0.999924	0	0	0.503751	0.00656601	AQR;SNRPN;FUS;PCBP1;HNRNPF;HNRNPA2B1;DHX15;HNRNPC
Cellular Responses To Stimuli R-HSA-8953897	44/736	0.987168	0.999924	0	0	0.720589	0.00930633	RB1;RPL4;CRTC1;HM13;UBE2D3;CEBPG;PARN;RORA;COX5B;ETS1;RPTOR;RPS15A;CAPZB;DNAJB6;RPS6KA2;E2F1;HMOX1;NUP43;RPS11;ATP6V0E2;MAP3K5;MAP4K4;MAPK3;ZBTB17;NUP210;HSPA1L;RPL23;EIF2AK1;GML;STAT3;RPS6;RPL23A;NR1D1;HSPA12B;PSMB8;YIF1A;TBL1XR1;RPA3;NUP50;MAPKAPK2;PCDHB16;TNIK;ATF3;TNRC6B
Fatty Acid Metabolism R-HSA-8978868	7/173	0.987898	0.999924	0	0	0.480707	0.00585302	ACOXL;MAPKAPK2;SCD5;ACSL6;HAO2;ACSF3;HSD17B8
Vif-mediated Degradation Of APOBEC3G R-HSA-180585	1953-01-01	0.988232	0.999924	0	0	0.21977	0.00260164	PSMB8
Synthesis Of DNA R-HSA-69239	4/119	0.988507	0.999924	0	0	0.396873	0.00458763	RPA3;MCM3;LRIG1;PSMB8
Metabolism R-HSA-1430728	139/2049	0.988549	0.999924	0	0	0.817738	0.00941802	PANK4;RPL4;UGT1A10;MTRR;CPNE7;CLSTN1;RORA;ACSM5;COMT;HS6ST3;NDST4;PIP4K2A;RPS11;SBF1;SULT2A1;CSGALNACT1;MCCC2;CUBN;SLC38A1;NUP210;RPL23;RPS6;ACSL6;NOSIP;PRKCA;INPP4A;ADCY9;TBL1XR1;GPD2;RBP1;MAPKAPK2;SUCLG2;HECA;TMEM126B;CSNK1G2;MMADHC;PFKFB3;INSIG1;GLO1;MTM1;UGCG;ALDH3B2;TPO;INPP5A;INPP5F;PIP5K1A;HMOX1;ARSI;PIP5K1C;PLCG1;HAO2;HMGCLL1;PDHA1;OSBPL6;SRMS;OSBPL5;NR1D1;SYNJ2;GNG12;ACSF3;AZIN1;NMRAL1;P…
FCERI Mediated NF-kB Activation R-HSA-2871837	1978-02-01	0.988701	0.999924	0	0	0.300532	0.0034151	NFKBIA;PSMB8
KEAP1-NFE2L2 Pathway R-HSA-9755511	3/100	0.989145	0.999924	0	0	0.353017	0.0038529	PCDHB16;HMOX1;PSMB8
AUF1 (hnRNP D0) Binds And Destabilizes mRNA R-HSA-450408	1954-01-01	0.989179	0.999924	0	0	0.215612	0.00234583	PSMB8
SCF-beta-TrCP Mediated Degradation Of Emi1 R-HSA-174113	1954-01-01	0.989179	0.999924	0	0	0.215612	0.00234583	PSMB8
Degradation Of DVL R-HSA-4641258	1955-01-01	0.99005	0.999924	0	0	0.211607	0.00211601	PSMB8
Hh Mutants Are Degraded By ERAD R-HSA-5362768	1955-01-01	0.99005	0.999924	0	0	0.211607	0.00211601	PSMB8
Processing Of DNA Double-Strand Break Ends R-HSA-5693607	1980-02-01	0.990234	0.999924	0	0	0.292794	0.00287342	RPA3;BRCA1
Sensory Perception R-HSA-9709957	35/616	0.990573	0.999924	0	0	0.68305	0.00646936	RDH8;OR10H2;OR1E1;OR9Q2;OR1I1;OR10T2;OR9Q1;OR6Q1;LRP8;OR52L1;OR51L1;CAPZB;CDH23;CNGA2;OR5B12;GNAT1;BCO2;BSN;SPTBN1;OR5AU1;OR6F1;OR4N5;OR2H1;PRKCA;ANO2;SCNN1G;OR56A5;OR4X2;USH1G;OR4X1;RBP1;KCNMA1;RIMBP2;PPEF1;OR10A3
Stabilization Of P53 R-HSA-69541	1956-01-01	0.990851	0.999924	0	0	0.207749	0.00190941	PSMB8
Major Pathway Of rRNA Processing In Nucleolus And Cytosol R-HSA-6791226	7/179	0.99117	0.999924	0	0	0.463786	0.00411339	RPL4;RPS15A;RPL23;RPS6;RPL23A;RPS11;WDR46
mRNA 3-End Processing R-HSA-72187	1958-01-01	0.992265	0.999924	0	0	0.200437	0.00155643	LUZP4
Cellular Response To Chemical Stress R-HSA-9711123	7/182	0.992474	0.999924	0	0	0.45576	0.00344302	TBL1XR1;HM13;STAT3;PCDHB16;HMOX1;COX5B;PSMB8
Arachidonic Acid Metabolism R-HSA-2142753	1959-01-01	0.992888	0.999924	0	0	0.196971	0.00140594	MAPKAPK2
B-WICH Complex Positively Regulates rRNA Expression R-HSA-5250924	1959-01-01	0.992888	0.999924	0	0	0.196971	0.00140594	TAF1D
SCF(Skp2)-mediated Degradation Of P27/P21 R-HSA-187577	1959-01-01	0.992888	0.999924	0	0	0.196971	0.00140594	PSMB8
Role Of GTSE1 In G2/M Progression After G2 Checkpoint R-HSA-8852276	1959-01-01	0.992888	0.999924	0	0	0.196971	0.00140594	PSMB8
DNA Replication Pre-Initiation R-HSA-69002	4/127	0.992999	0.999924	0	0	0.370898	0.00260585	RPA3;MCM3;CDC7;PSMB8
Defective CFTR Causes Cystic Fibrosis R-HSA-5678895	1960-01-01	0.99346	0.999924	0	0	0.193622	0.0012704	PSMB8
Olfactory Signaling Pathway R-HSA-381753	20/401	0.993767	0.999924	0	0	0.596194	0.00372778	OR5AU1;OR6F1;OR10H2;OR1E1;OR4N5;OR2H1;OR9Q2;OR1I1;OR10T2;OR9Q1;OR6Q1;OR52L1;ANO2;OR51L1;OR56A5;OR4X2;OR4X1;CNGA2;OR5B12;OR10A3
Transcriptional Regulation By TP53 R-HSA-3700989	17/354	0.993896	0.999924	0	0	0.573246	0.00350993	BRD1;USP7;CCNH;BRPF3;BRCA1;PRDM1;CHD3;COX5B;YWHAZ;RPTOR;RPA3;TP53INP1;E2F1;PIP4K2A;BCL2L14;BANP;TNRC6B
[truncated: 43 more rows]
