# Supplementary material for: Enhanced insulin‐regulated phagocytic activities support extreme health span and longevity in multiple populations
Source: Aging Cell. 2023 Mar 8;22(5):e13810. doi: 10.1111/acel.13810 (PMC10186610; doi:10.1111/acel.13810)
Supplement: Supplementary file 26 — Table S14. [file ACEL-22-e13810-s003.xlsx]

## Sheet: Sheet1
Table S14. Statistic method used to identify the aging associated patterns (value represented the mean value of the scale score generated by degPattern)
Cluster	20-29	30-39	40-49	50-59	60-69	70-79	Slope
14	-0.449068	0.464615	0.702447	1.13598	-0.606744	-1.24723	1.11619		Slope=("60-69"-"50-59")*("70-79"-"60-69")
13	0.0196244	0.162387	-1.23394	-0.669649	0.304707	1.41687	1.08364
31	-0.458115	-0.358905	0.527951	1.02707	0.580363	-1.31837	0.848183		Slope value greater than 0 means a consistency variation after 50 years old
34	-0.00270909	1.31161	-0.454006	0.585624	-0.142769	-1.29775	0.841278
28	0.156767	-0.785155	0.0699482	-0.672872	-0.296896	1.52821	0.686194
7	-0.582765	0.390626	1.32714	0.506733	-0.521612	-1.12013	0.615479		Orange = Selected by this method
21	1.36367	-0.0356287	0.27939	0.382128	-0.721255	-1.26831	0.603606		Red = Selected manually
17	0.127562	-0.515296	1.24568	0.746017	-0.576828	-1.02713	0.595681
4	-0.720881	1.24159	0.464667	0.463965	-0.371034	-1.07831	0.590575
9	1.04861	-0.661125	0.737097	0.332274	-0.134525	-1.32233	0.554464
10	-1.15558	-0.134024	-0.6456	-0.0524004	0.491416	1.49619	0.546414
6	1.20964	0.757449	0.207933	-0.229675	-0.697385	-1.24796	0.257511
5	-1.37376	-0.657436	-0.121279	0.309849	0.746937	1.09568	0.152433
32	-1.30104	1.30162	-0.27371	0.642445	-0.164936	-0.204382	0.0318475
40	-1.42791	1.55295	0.156156	-0.266684	-0.0707862	0.0562701	0.0248901
22	-0.169975	-0.805403	-0.78104	0.0204462	0.025335	1.71064	0.00823908
23	0.952473	0.962826	-1.30812	-0.457943	-0.048065	-0.101175	-0.0217686
18	-1.25989	0.446615	1.06654	-0.0667006	0.108701	-0.29527	-0.0708575
16	-1.05036	-0.859812	0.903395	0.0463809	-0.0655536	1.02595	-0.122177
3	-1.25936	-0.208471	1.16709	0.867637	-0.347831	-0.219062	-0.156515
30	-1.16544	0.476733	0.239716	-0.339391	-0.509564	1.29795	-0.307588
37	-1.22912	1.32408	-0.67235	0.151776	-0.257327	0.68294	-0.384666
15	-0.514992	-1.18639	1.22351	0.905396	-0.387499	-0.0400295	-0.449241
8	-1.50927	-0.0875971	-0.496373	0.405087	1.17127	0.516882	-0.501383
19	1.25259	0.214196	-0.0699425	-0.75752	-1.13152	0.492198	-0.607273
12	-1.45701	-0.106467	0.244175	0.66299	1.12288	-0.466566	-0.730966
11	-1.53559	0.394049	-0.451239	0.502622	1.19794	-0.107776	-0.907879
33	0.593738	1.03414	-0.50437	-0.398161	-1.09085	0.365504	-1.00881
29	-0.512911	1.20951	0.471982	-0.121659	0.425919	-1.47284	-1.03972
26	-1.29309	0.923518	-0.0556879	0.295992	0.943225	-0.813952	-1.1373
25	-0.789137	0.826715	-1.08106	-0.180758	1.07862	0.145615	-1.17501
38	-0.112598	1.61646	-0.463507	0.39067	-1.11201	-0.31902	-1.1916
20	-0.845873	-0.0129036	-0.54598	-0.655475	1.33887	0.721367	-1.2315
27	-1.12919	0.268309	-0.504815	0.326495	-0.392692	1.43189	-1.31222
42	-0.427798	0.151175	-0.71792	0.784815	1.34754	-1.13781	-1.39855
24	0.933394	-0.761102	-0.00058631	-0.25977	-0.962055	1.05012	-1.41312
1	0.201181	-0.49995	1.10919	-0.303362	-1.16255	0.65549	-1.56203
2	-1.10751	-0.508139	0.44321	0.370767	-0.533063	1.33473	-1.68817
36	-0.515408	0.799158	0.618913	-0.331589	-1.25518	0.684108	-1.79111
35	-0.10481	-0.68554	-1.02152	-0.207571	1.53324	0.486198	-1.8227
39	0.955683	-0.184726	-0.00318877	-0.0248734	0.784121	-1.52702	-1.8697
41	1.2088	-0.680659	0.0439221	0.658393	-1.3253	0.0948443	-2.81713
